# Supplementary material for: The microbiome as a biosensor: functional profiles elucidate hidden stress in hosts
Source: Microbiome. 2020 May 21;8:71. doi: 10.1186/s40168-020-00850-9 (PMC7243336; doi:10.1186/s40168-020-00850-9)
Supplement: Supplementary file 3 — Additional file 2: Table S1. Sequencing data: number of reads, contigs, N(50), percentage of mapped reads. [file 40168_2020_850_MOESM2_ESM.xlsx]

## Sheet: Metagenome
Sample	Raw reads	QC reads	Reads map to host	N(50)	contigs (>= 1000 bp)	Largest contig	Mapped to gene catalog	Mapped to SEED	Mapped to KEGG
Tomato_FW_1	26760702	23338696	7252128	1874	169549	632953	23174506	5751041	4898523
Tomato_FW_2	30230385	26672042	6005124				30646855	7602270	5656693
Tomato_FW_3	25888861	22646318	7274585				18991409	4952659	3762906
Tomato_TWW_1	35503883	31513959	6616569	1814	193619	248330	29270241	7795669	7016821
Tomato_TWW_2	31437898	27866928	6654500				28062538	7652759	7215685
Tomato_TWW_3	36221101	32561523	4885545				35074200	10192799	10690931
Lettuce_FW_1	33855816	30696721	19270742	2188	114713	632945	17210118	5048944	5314583
Lettuce_FW_2	33341941	30222172	19819738				16549950	4773671	4933294
Lettuce_FW_3	42054994	37922988	25751441				18270349	4893548	5045867
Lettuce_TWW_1	35499214	32023954	21061791	1606	144982	488915	14907183	4091813	4204373
Lettuce_TWW_2	41730159	37749716	28686266				13972626	3448339	3379205
Lettuce_TWW_3	49434563	42656154	26996635				24280108	6485636	6277096

## Sheet: Transcriptome
Sample	Raw reads	QC reads	Mapped to gene catalog	Reads map to host (for host transcriptome)	Mapped to SEED	Mapped to KEGG
Tomato_FW_1	31985783	25540711	12044315	7914094	2974461	3171570
Tomato_FW_2	29661031	24112827	12343436	7825500	3340198	2551171
Tomato_FW_3	32034981	28397510	5173417	1952901	507612	351308
Tomato_TWW_1	30933858	25927637	12002669	8735814	3062333	3779782
Tomato_TWW_2	30605264	25776347	12706194	10550486	4144436	3599273
Tomato_TWW_3	27874701	24594597	9459037	6161114	3010476	3374188
Lettuce_FW_1	29562375	26967584	3567518	10455483	1107451	1368442
Lettuce_FW_2	33383132	30069964	4097080	11359829	1354074	1592262
Lettuce_FW_3	29311554	26922124	3796596	8747899	1180068	1301481
Lettuce_TWW_1	29803990	27557867	3028018	10956237	899559	1225234
Lettuce_TWW_2	29317991	25055103	2741163	7274198	806674	928861
Lettuce_TWW_3	28316439	25775941	3642810	8311493	1180822	1451416
