# Supplementary material for: The microbiome as a biosensor: functional profiles elucidate hidden stress in hosts
Source: Microbiome. 2020 May 21;8:71. doi: 10.1186/s40168-020-00850-9 (PMC7243336; doi:10.1186/s40168-020-00850-9)
Supplement: Supplementary file 4 — Additional file 3: Table S2. Plant variables: yield, leaves cation concentration. [file 40168_2020_850_MOESM3_ESM.xlsx]

## Sheet: Yield
Sample	Fruit yield per plant (gr)
Tomato_FW_1	3017.1
Tomato_FW_2	4773.3
Tomato_FW_3	4067.3
Tomato_TWW_1	2768.5
Tomato_TWW_2	1453.4
Tomato_TWW_3	2903.2
Sample	Lettuce leaves biomass (gr)
Lettuce_FW_2	736.5
Lettuce_FW_3	949.6
Lettuce_TWW_1	576.6
Lettuce_TWW_2	561
Lettuce_TWW_3	383.2

## Sheet: Leaves cation measurements
Sample	Al	B	Ba	Ca	Cd	Co	Cr	Cu	Fe	K	Li	Mg	Mn	Mo	Na	Ni	P	Pb	S	Si	Sr	Ti	V	Zn
Tomato_FW_1	580.5	142.5	62.4	73670.5	0.7	0.3	1.4	9.8	590.9	18260.5	1.2	10419.8	67.1	7.2	1180.1	0.8	4148.4	0.8	9117.4	1522.5	233.3	22.1	1.5	22.8
Tomato_FW_2	782.7	140.1	59.4	71030.7	0.6	0.4	2.3	11.1	758.6	17045.2	1.5	10081.4	68.6	4.7	1999.4	1.2	2330	0.8	9370.3	1743.8	236.8	28.2	2.1	22.6
Tomato_FW_3	872.3	122.4	51.1	64119.1	0.6	0.4	2.6	13.5	830.2	16222.2	1.5	9177.1	62	5.6	1785.1	1.2	3276.6	0.9	8959.6	1583.9	212.8	27	2.1	22.4
Tomato_TWW_1	666.1	103.6	54.8	48731.8	0.7	0.4	1.7	10	667.4	41294.6	2.7	12075.5	71.1	3.3	7616.9	1.1	3356.1	1	18838.4	1560.6	197.4	25.1	1.7	30.9
Tomato_TWW_2	641.2	102.8	67.7	55963.6	0.6	0.3	1.6	8.1	621.2	24993.6	3.5	12521.8	60.9	1.9	6862.8	1.2	2344.7	0.7	18900	1533.4	217.4	25.8	1.6	21.5
Tomato_TWW_3	593.3	124.8	48.5	41817.5	0.8	0.4	1.4	10.7	623.3	27616.5	3.3	13216.1	72.1	1.4	10312.1	1.1	3166.1	0.8	17003.6	1687.3	181.6	22.7	1.6	26.2
Lettuce_FW_2	143.1	41.3	14.2	13514.4	0.4	0.2	17.1	4.3	260.5	61460.5	0.3	2882.4	45.7	0.6	2612.9	1.6	5008	0	3005.2	557.6	61	6.9	0.4	31.7
Lettuce_FW_3	118.6	40.1	9.9	11724.7	0.4	0.2	15.5	4.8	243.8	57310.1	0.3	2974.2	44.1	0.7	2573.1	1.4	4803.2	0	3290.7	527.1	47.3	6.3	0.4	36
Lettuce_TWW_1	34.9	26.5	10.5	5316.2	0.3	0.1	12.6	4.5	132.9	51110.7	0.3	1956.9	28.6	0	5247.8	1	5548.2	0	2860	326.7	30.8	2.5	0	30
Lettuce_TWW_2	261.8	46.9	19	11377.3	0.6	0.2	13.9	4	339.6	72496.2	0.9	3761.6	56.4	0	9901.1	1.5	3369.5	0	3600.2	1009.7	57.3	13	0.7	19.3
Lettuce_TWW_3	53.7	30.6	8.9	7142.5	0.4	0.1	10.1	3.8	136.1	57908	0.4	2592.4	26.9	0	5775.6	0.9	5366.2	0	3148.5	380.2	36.1	2.9	0.1	32.7
All leaves cation concentration are in mg/kg of dried weight
