# Supplementary material for: The microbiome as a biosensor: functional profiles elucidate hidden stress in hosts
Source: Microbiome. 2020 May 21;8:71. doi: 10.1186/s40168-020-00850-9 (PMC7243336; doi:10.1186/s40168-020-00850-9)
Supplement: Supplementary file 5 — Additional file 4: Table S3. Plant RNAseq analysis with detailed EdgeR table. [file 40168_2020_850_MOESM4_ESM.xlsx]

## Sheet: Lettuce_edgeR
Predicted gene	sampleA	sampleB	logFC	logCPM	PValue	FDR	Adjasted tomato gene by orthofinder
CUFF.23008.1	FW	TWW	-9.44884	2.21881	2.49894e-19	8.76082e-15	Solyc10g076780.1
CUFF.31781.1	FW	TWW	-11.384	4.12346	4.76287e-19	8.76082e-15
CUFF.26917.3	FW	TWW	-9.03344	1.81599	2.12646e-16	2.60761e-12
CUFF.36416.1	FW	TWW	5.81112	2.75199	1.51179e-14	1.39039e-10	Solyc01g111370.3
CUFF.21387.1	FW	TWW	3.09792	5.40699	2.10231e-13	1.44509e-09	Solyc03g071690.3
CUFF.45180.1	FW	TWW	3.59492	6.7576	2.3569e-13	1.44509e-09	Solyc08g080585.1
CUFF.45114.2	FW	TWW	9.22317	2.04862	3.38695e-13	1.77999e-09
CUFF.40653.2	FW	TWW	-10.2251	2.99499	7.94643e-13	3.65417e-09	Solyc04g014800.3
CUFF.16771.1	FW	TWW	3.64655	4.759	1.56633e-11	6.40245e-08
CUFF.14698.1	FW	TWW	2.82642	4.45186	4.41296e-11	1.62344e-07
CUFF.22499.1	FW	TWW	2.95136	7.35924	5.09964e-11	1.66853e-07	Solyc02g076830.1
CUFF.33240.2	FW	TWW	8.44621	1.3348	5.44262e-11	1.66853e-07
CUFF.30607.1	FW	TWW	-8.2629	1.07347	8.62822e-11	2.44165e-07	Solyc04g082400.3
CUFF.35838.1	FW	TWW	3.14672	4.98526	1.97141e-10	5.1803e-07	Solyc01g059965.1
CUFF.26099.1	FW	TWW	2.65947	5.27299	5.15315e-10	1.26383e-06
CUFF.16270.1	FW	TWW	3.96004	2.42031	5.66727e-10	1.30305e-06	Solyc03g083730.1
CUFF.44320.2	FW	TWW	-8.21819	1.06524	6.05011e-10	1.30924e-06	Solyc01g111870.2
CUFF.41200.1	FW	TWW	8.52386	1.39869	9.78707e-10	2.00026e-06	Solyc08g005170.3
CUFF.23455.3	FW	TWW	-7.36712	6.39616	1.75047e-09	3.38929e-06
CUFF.33356.1	FW	TWW	-6.30109	5.24424	2.0202e-09	3.71595e-06
CUFF.45013.1	FW	TWW	2.66536	3.67565	2.34698e-09	4.11146e-06
CUFF.33972.4	FW	TWW	-10.9659	3.69386	2.80744e-09	4.69455e-06
CUFF.45304.1	FW	TWW	-7.76207	0.646092	3.50918e-09	5.61285e-06	Solyc01g101070.3
CUFF.39411.2	FW	TWW	8.40547	1.28985	3.6859e-09	5.64987e-06
CUFF.11846.1	FW	TWW	-8.02147	3.30434	4.11464e-09	6.05478e-06
CUFF.26836.1	FW	TWW	-7.86059	5.99755	4.4215e-09	6.25609e-06
CUFF.34108.1	FW	TWW	3.08533	3.95567	5.97192e-09	8.13686e-06
CUFF.39836.4	FW	TWW	-5.17514	1.72727	7.23528e-09	9.50612e-06
CUFF.1910.1	FW	TWW	-8.11344	5.34924	7.64116e-09	9.6932e-06
CUFF.39521.2	FW	TWW	7.86265	0.813046	8.26519e-09	1.01353e-05	Solyc07g062310.3
CUFF.8483.1	FW	TWW	-9.56055	4.81784	9.46814e-09	1.09041e-05
CUFF.43423.1	FW	TWW	-6.71165	5.08634	9.48491e-09	1.09041e-05
CUFF.33256.1	FW	TWW	3.00662	2.64872	1.18745e-08	1.32375e-05
CUFF.27932.1	FW	TWW	-7.98957	5.94973	1.26783e-08	1.35663e-05	Solyc02g032603.1
CUFF.12386.1	FW	TWW	3.54955	7.34193	1.29069e-08	1.35663e-05
CUFF.38871.1	FW	TWW	-9.90589	2.6358	1.51236e-08	1.54546e-05
CUFF.2091.1	FW	TWW	-7.3719	1.95488	1.75297e-08	1.74293e-05
CUFF.14564.1	FW	TWW	2.21177	5.76446	2.12797e-08	2.01202e-05
CUFF.33127.1	FW	TWW	-7.27013	6.25324	2.133e-08	2.01202e-05
CUFF.14927.1	FW	TWW	-10.0629	2.79116	2.93351e-08	2.69795e-05
CUFF.15767.2	FW	TWW	2.42256	3.70536	3.13543e-08	2.81332e-05
CUFF.22540.1	FW	TWW	-4.74415	6.12147	3.36591e-08	2.94822e-05
CUFF.35820.1	FW	TWW	7.50092	0.506348	4.48785e-08	3.83951e-05
CUFF.26061.3	FW	TWW	-4.61459	1.39524	4.69309e-08	3.92385e-05	Solyc05g052870.3
CUFF.38863.2	FW	TWW	3.78435	2.31378	5.87906e-08	4.80385e-05
CUFF.1565.1	FW	TWW	2.22047	5.23013	6.00677e-08	4.80385e-05
CUFF.19785.1	FW	TWW	2.24099	5.49254	6.6957e-08	5.24088e-05
CUFF.33535.1	FW	TWW	-7.87487	4.28551	6.83834e-08	5.24102e-05
CUFF.23242.1	FW	TWW	-6.107	5.53753	7.13276e-08	5.3551e-05
CUFF.5749.1	FW	TWW	2.44615	3.39348	8.48934e-08	6.24612e-05
CUFF.22072.1	FW	TWW	-7.65717	0.524116	9.43676e-08	6.80705e-05
CUFF.16023.1	FW	TWW	-9.15071	4.44463	1.04624e-07	7.3047e-05
CUFF.12079.1	FW	TWW	-6.79354	6.63107	1.07005e-07	7.3047e-05
CUFF.40049.1	FW	TWW	2.62099	6.71408	1.07224e-07	7.3047e-05
CUFF.21834.2	FW	TWW	-8.20342	1.00206	1.093e-07	7.31078e-05
CUFF.4979.1	FW	TWW	-6.62066	5.90008	1.13966e-07	7.48673e-05
CUFF.41058.3	FW	TWW	-7.96973	3.78931	1.22406e-07	7.90015e-05
CUFF.31802.1	FW	TWW	-5.75927	7.35263	1.25561e-07	7.96403e-05
CUFF.35332.1	FW	TWW	-10.9471	3.67328	1.29075e-07	8.04813e-05
CUFF.15767.1	FW	TWW	2.23188	4.37153	1.37807e-07	8.44939e-05
CUFF.12406.1	FW	TWW	-7.10036	3.55516	1.44679e-07	8.72535e-05
CUFF.1423.1	FW	TWW	-6.20047	3.80705	1.51993e-07	9.01858e-05
CUFF.14573.2	FW	TWW	-7.52628	7.00654	1.63624e-07	9.55458e-05	Solyc08g062340.3
CUFF.41904.1	FW	TWW	2.21183	4.0989	1.74234e-07	0.000100152	Solyc02g089920.2
CUFF.11846.2	FW	TWW	-4.63113	6.4326	1.87654e-07	0.000106206	Solyc08g078695.1
CUFF.1503.1	FW	TWW	-7.39917	5.84583	1.94021e-07	0.000108146	Solyc09g064947.1
CUFF.3603.1	FW	TWW	-6.54754	4.17499	2.06608e-07	0.000113443
CUFF.11064.1	FW	TWW	-8.75879	1.50661	2.1685e-07	0.000117198
CUFF.35248.2	FW	TWW	-9.40311	2.16721	2.20875e-07	0.000117198
CUFF.30305.1	FW	TWW	-7.79151	0.618047	2.23003e-07	0.000117198
CUFF.11463.1	FW	TWW	-5.54015	5.95272	2.28826e-07	0.000118564
CUFF.13041.1	FW	TWW	1.95849	6.92669	2.45153e-07	0.000123535	Solyc07g026650.3
CUFF.27716.1	FW	TWW	7.46652	0.473961	2.49884e-07	0.000123535
CUFF.17697.1	FW	TWW	3.1966	3.17639	2.52661e-07	0.000123535
CUFF.27035.1	FW	TWW	-3.41917	4.52123	2.54116e-07	0.000123535
CUFF.23241.1	FW	TWW	-10.7541	3.47988	2.55209e-07	0.000123535	Solyc09g075950.1
CUFF.28479.1	FW	TWW	-5.18015	7.5446	2.73371e-07	0.000130202
CUFF.39154.2	FW	TWW	-7.68945	0.541932	2.76062e-07	0.000130202
CUFF.29806.1	FW	TWW	-5.30031	5.12731	3.05868e-07	0.000142434
CUFF.35404.1	FW	TWW	7.23083	0.281873	3.37551e-07	0.000155223
CUFF.7001.1	FW	TWW	-7.37764	3.53033	3.52029e-07	0.000159882
CUFF.23770.1	FW	TWW	1.94486	5.24745	3.75493e-07	0.000168459	Solyc04g080540.2
CUFF.30510.1	FW	TWW	-8.41047	3.64887	3.91099e-07	0.000173346
CUFF.30992.1	FW	TWW	3.37131	1.94269	4.01914e-07	0.000175775	Solyc09g089780.3
CUFF.29587.1	FW	TWW	7.39352	0.41467	4.06135e-07	0.000175775	Solyc08g082460.3
CUFF.44431.4	FW	TWW	-6.48077	2.25013	4.25225e-07	0.000181897
CUFF.9021.1	FW	TWW	2.6086	3.86969	4.58727e-07	0.000190898
CUFF.37249.1	FW	TWW	-7.51476	2.82707	4.62071e-07	0.000190898
CUFF.36064.2	FW	TWW	7.42137	0.44288	4.62456e-07	0.000190898
CUFF.1559.1	FW	TWW	-6.1991	4.74286	4.68784e-07	0.000190898
CUFF.21201.1	FW	TWW	7.24081	0.28855	4.72211e-07	0.000190898	Solyc12g006650.2
CUFF.6420.1	FW	TWW	7.55564	0.555717	4.80609e-07	0.000192181
CUFF.44208.1	FW	TWW	7.18594	0.245018	5.03426e-07	0.00019914	Solyc08g078115.1
CUFF.8900.1	FW	TWW	7.51209	0.519948	5.14331e-07	0.000201289
CUFF.902.1	FW	TWW	-6.72722	2.90909	5.31025e-07	0.000205635
CUFF.39708.1	FW	TWW	3.96439	1.99166	5.43352e-07	0.00020667	Solyc11g071390.1
CUFF.26507.1	FW	TWW	2.88107	3.36674	5.44934e-07	0.00020667
CUFF.16627.1	FW	TWW	-6.07345	6.95136	5.51445e-07	0.000207006
CUFF.20004.1	FW	TWW	3.7332	1.6788	5.65771e-07	0.000210238
CUFF.44436.3	FW	TWW	-9.60709	2.33782	5.76538e-07	0.000212097
CUFF.2391.1	FW	TWW	-8.74301	4.52276	5.89465e-07	0.000214705
CUFF.23243.2	FW	TWW	-5.50255	5.24804	6.05918e-07	0.000218534	Solyc06g053960.3
CUFF.4820.1	FW	TWW	-7.38939	4.77486	6.35457e-07	0.000226963
CUFF.41922.1	FW	TWW	-5.15266	5.39337	6.47684e-07	0.000229106
CUFF.32623.2	FW	TWW	7.24617	0.295734	7.05906e-07	0.000247322
CUFF.22539.1	FW	TWW	-4.45303	5.85129	7.36154e-07	0.000255487
CUFF.11845.1	FW	TWW	-9.06516	5.15074	7.53028e-07	0.000258901
CUFF.14724.2	FW	TWW	2.39372	4.33794	8.54355e-07	0.000290887
CUFF.17299.3	FW	TWW	4.12656	0.782258	8.69435e-07	0.000290887	Solyc05g006220.3
CUFF.21506.1	FW	TWW	-9.21622	1.9538	8.69783e-07	0.000290887
CUFF.43421.1	FW	TWW	-4.74403	4.59627	8.94409e-07	0.000296428
CUFF.43920.2	FW	TWW	-9.04611	1.81036	9.37211e-07	0.00030784	Solyc03g093430.3
CUFF.29467.1	FW	TWW	-7.72882	3.46156	9.84649e-07	0.000316142
CUFF.22873.2	FW	TWW	7.57747	0.562292	9.86034e-07	0.000316142
CUFF.708.1	FW	TWW	-7.36253	3.54161	9.88265e-07	0.000316142
CUFF.10009.1	FW	TWW	2.2405	6.29074	1.05173e-06	0.000333542
CUFF.26780.1	FW	TWW	-9.17024	1.9046	1.21925e-06	0.000383366
CUFF.40012.1	FW	TWW	-5.68671	3.09113	1.23795e-06	0.000383753
CUFF.12749.1	FW	TWW	-7.51371	2.02853	1.24135e-06	0.000383753
CUFF.43804.2	FW	TWW	-7.529	0.396356	1.31355e-06	0.000402692	Solyc04g005550.2
CUFF.14573.1	FW	TWW	-6.59488	6.933	1.34231e-06	0.000408105	Solyc08g062340.3
CUFF.15987.1	FW	TWW	-6.98373	2.24554	1.3778e-06	0.000415462
CUFF.33972.3	FW	TWW	-6.44452	3.13662	1.41692e-06	0.000421216	Solyc03g062950.1
CUFF.1403.1	FW	TWW	-6.61929	3.5811	1.41978e-06	0.000421216
CUFF.1242.1	FW	TWW	-5.51536	3.05705	1.47453e-06	0.000433959
CUFF.43309.1	FW	TWW	-6.51679	1.84324	1.52502e-06	0.000445257
CUFF.29627.1	FW	TWW	-5.55142	4.90671	1.54611e-06	0.000447861
CUFF.24585.1	FW	TWW	-4.26614	2.22422	1.65948e-06	0.000476945
CUFF.887.1	FW	TWW	-5.53273	2.00419	1.67591e-06	0.000477933
CUFF.6511.1	FW	TWW	-7.21476	2.49552	1.77189e-06	0.000501417
CUFF.26856.3	FW	TWW	-7.19774	2.94803	1.82899e-06	0.000513626
CUFF.21323.1	FW	TWW	-6.64278	4.89444	1.84961e-06	0.00051548
CUFF.11993.1	FW	TWW	-8.17945	2.71261	1.91638e-06	0.000530073
CUFF.4980.1	FW	TWW	-8.0124	2.52036	2.05144e-06	0.000563197
CUFF.16557.1	FW	TWW	-6.6281	1.92701	2.1624e-06	0.000589263
CUFF.26856.1	FW	TWW	-9.2668	1.99861	2.33367e-06	0.000628101
CUFF.37485.1	FW	TWW	-5.27835	6.7371	2.33907e-06	0.000628101
CUFF.29804.1	FW	TWW	-4.87068	4.67955	2.38853e-06	0.000636735	Solyc07g053620.3
CUFF.23462.1	FW	TWW	-8.83091	1.57593	2.43323e-06	0.000643984
CUFF.41922.3	FW	TWW	-4.52494	3.70127	2.55447e-06	0.000671242
CUFF.1452.1	FW	TWW	-5.96617	3.85663	2.63054e-06	0.000686327
CUFF.14200.1	FW	TWW	3.23109	6.41581	2.65042e-06	0.000686628	Solyc03g063110.3
CUFF.19463.1	FW	TWW	-8.93381	1.67331	2.66902e-06	0.000686628
CUFF.22992.2	FW	TWW	8.70544	1.56666	2.73625e-06	0.000699035
CUFF.40217.3	FW	TWW	6.95609	0.0599664	2.80034e-06	0.000710475
CUFF.43.1	FW	TWW	-7.51747	2.04898	2.82239e-06	0.000711164
CUFF.38170.1	FW	TWW	-7.19156	4.93864	2.84613e-06	0.000712268	Solyc03g123540.3
CUFF.41764.4	FW	TWW	-4.58108	5.15927	2.8928e-06	0.000719057
CUFF.481.1	FW	TWW	-5.00388	2.9309	2.98695e-06	0.000734301
CUFF.31997.1	FW	TWW	-4.22398	7.49704	2.99405e-06	0.000734301	Solyc03g120090.1
CUFF.6553.1	FW	TWW	-5.30605	3.67722	3.07688e-06	0.000749619
CUFF.4477.1	FW	TWW	-6.90603	3.55766	3.12171e-06	0.000751302
CUFF.2008.1	FW	TWW	-4.17232	4.95472	3.12464e-06	0.000751302
CUFF.19741.1	FW	TWW	-5.81132	5.34278	3.25218e-06	0.000776892	Solyc01g102960.3
CUFF.32297.1	FW	TWW	-4.94682	7.60665	3.45891e-06	0.000820944	Solyc03g117630.1
CUFF.15038.1	FW	TWW	-7.51664	6.46904	3.62179e-06	0.000854091
CUFF.41764.1	FW	TWW	-4.30087	6.57447	3.7044e-06	0.000868009	Solyc10g078260.2
CUFF.31289.2	FW	TWW	-6.963	-0.0582291	3.79528e-06	0.000883675
CUFF.30057.1	FW	TWW	-6.76384	3.16715	3.85549e-06	0.000892048
CUFF.35228.2	FW	TWW	-4.01086	4.8205	3.98773e-06	0.000913569
CUFF.30341.1	FW	TWW	1.92811	8.8937	3.99817e-06	0.000913569	Solyc09g005110.3
CUFF.7459.1	FW	TWW	-8.91926	1.65717	4.07496e-06	0.000925369
CUFF.43163.2	FW	TWW	-7.99608	4.08319	4.11192e-06	0.000928033	Solyc03g082420.3
CUFF.23964.1	FW	TWW	-7.20213	3.29916	4.18139e-06	0.000936696
CUFF.35680.1	FW	TWW	8.65312	1.51201	4.20123e-06	0.000936696
CUFF.29466.4	FW	TWW	-4.41679	2.78219	4.38594e-06	0.000969217	Solyc01g088610.3
CUFF.37321.2	FW	TWW	-4.74253	2.2189	4.40874e-06	0.000969217
CUFF.21772.2	FW	TWW	-8.6669	1.41429	4.43762e-06	0.000969217
CUFF.3750.1	FW	TWW	-5.2482	4.55295	4.45248e-06	0.000969217
CUFF.7326.1	FW	TWW	-7.03126	6.2859	4.5087e-06	0.00097307	Solyc09g015000.3
CUFF.16024.1	FW	TWW	-7.69417	4.72681	4.53683e-06	0.00097307	Solyc05g014280.3
CUFF.33338.1	FW	TWW	2.07295	4.02383	4.54953e-06	0.00097307
CUFF.33972.2	FW	TWW	-5.07861	3.32654	4.65761e-06	0.000986977
CUFF.3587.1	FW	TWW	-6.53362	5.50195	4.66821e-06	0.000986977
CUFF.4698.1	FW	TWW	-4.27706	3.77974	4.72889e-06	0.00098992
CUFF.29090.1	FW	TWW	-7.11388	0.0427645	4.73595e-06	0.00098992
CUFF.22588.1	FW	TWW	-8.65611	1.40306	4.97984e-06	0.00103415
CUFF.35895.1	FW	TWW	-6.0497	5.20234	5.00377e-06	0.00103415	Solyc01g102960.3
CUFF.4492.1	FW	TWW	-6.05942	2.77023	5.09875e-06	0.00104789
CUFF.40549.3	FW	TWW	-7.16753	0.0874496	5.46946e-06	0.00111784	Solyc11g006310.2
CUFF.33037.1	FW	TWW	-3.79038	7.74272	5.58928e-06	0.00113155	Solyc06g076560.2
CUFF.38645.1	FW	TWW	-2.32447	5.27465	5.59808e-06	0.00113155	Solyc06g010250.3
CUFF.30745.1	FW	TWW	-5.94712	3.42765	5.70697e-06	0.00114726
CUFF.15037.1	FW	TWW	-4.67165	7.03963	5.81322e-06	0.00116226
CUFF.5244.1	FW	TWW	-5.7713	2.49207	5.97431e-06	0.00118802
CUFF.5436.1	FW	TWW	-8.49161	1.24688	6.00981e-06	0.00118865
CUFF.41283.1	FW	TWW	-6.64881	1.20733	6.2445e-06	0.00122846
CUFF.6763.1	FW	TWW	-8.56745	1.31708	6.34413e-06	0.00124142
CUFF.3022.1	FW	TWW	-8.71001	1.45298	6.3849e-06	0.00124279
CUFF.40403.1	FW	TWW	-3.60668	3.99758	6.57344e-06	0.00127276
CUFF.28103.1	FW	TWW	2.03669	6.00415	6.72026e-06	0.00129437
CUFF.10413.1	FW	TWW	-6.39567	7.69636	6.96014e-06	0.00133359	Solyc06g076560.2
CUFF.5731.1	FW	TWW	-8.7126	1.45492	7.11004e-06	0.00135526
CUFF.27267.1	FW	TWW	-7.04209	0.0157072	7.25293e-06	0.00137536	Solyc03g044160.2
CUFF.41764.2	FW	TWW	-3.63378	7.06369	7.40909e-06	0.00139672	Solyc10g078260.2
CUFF.35065.2	FW	TWW	-4.04744	2.59986	7.44148e-06	0.00139672
CUFF.4314.1	FW	TWW	-5.46513	4.07695	7.56196e-06	0.00140911
CUFF.16114.1	FW	TWW	-3.59927	5.16866	7.58408e-06	0.00140911	Solyc03g120740.1
CUFF.8748.1	FW	TWW	-6.14238	8.02521	7.66981e-06	0.00141787
CUFF.43086.1	FW	TWW	-3.14917	4.80137	7.76519e-06	0.00141873
CUFF.3007.1	FW	TWW	2.08498	4.39002	7.76943e-06	0.00141873
CUFF.5196.1	FW	TWW	1.91303	5.35623	7.80188e-06	0.00141873
CUFF.828.1	FW	TWW	-8.18723	0.956785	7.8287e-06	0.00141873
CUFF.10856.1	FW	TWW	2.08954	7.31054	8.00081e-06	0.00143606
CUFF.30488.2	FW	TWW	-4.6468	5.34211	8.00238e-06	0.00143606
CUFF.11147.1	FW	TWW	-8.96871	1.72042	8.05428e-06	0.00143835
CUFF.16258.1	FW	TWW	1.71413	3.58233	8.11773e-06	0.00143959
CUFF.28524.2	FW	TWW	6.99399	0.0932419	8.13948e-06	0.00143959
CUFF.40547.1	FW	TWW	2.30347	2.24429	8.20606e-06	0.00144442
CUFF.40049.2	FW	TWW	2.48016	9.639	8.45309e-06	0.00148082	Solyc06g059740.3
CUFF.29804.2	FW	TWW	-4.24373	7.49536	8.88833e-06	0.00154969	Solyc02g077670.3
CUFF.12720.1	FW	TWW	-8.35921	1.1195	9.02255e-06	0.00156074
CUFF.19792.1	FW	TWW	1.9006	6.67078	9.0366e-06	0.00156074
CUFF.26856.4	FW	TWW	-7.40894	1.94032	9.09163e-06	0.00156291
CUFF.33212.1	FW	TWW	-8.15193	1.04513	9.1727e-06	0.00156622	Solyc05g040050.2
CUFF.38797.1	FW	TWW	2.44482	2.53723	9.19603e-06	0.00156622
CUFF.23243.1	FW	TWW	-4.66351	5.37406	9.77029e-06	0.00165636
CUFF.2108.1	FW	TWW	-5.60008	1.44962	9.8503e-06	0.00166226
CUFF.43021.1	FW	TWW	1.95622	5.01604	9.9799e-06	0.00167644
CUFF.13783.1	FW	TWW	-3.76054	5.39357	1.02628e-05	0.00171612
CUFF.12719.1	FW	TWW	-3.8045	7.12982	1.0436e-05	0.00173719
CUFF.16867.1	FW	TWW	-3.32968	4.83618	1.11332e-05	0.00184491	Solyc05g007900.2
CUFF.10900.1	FW	TWW	-4.91157	7.29204	1.12405e-05	0.00185433	Solyc01g060400.1
CUFF.36122.1	FW	TWW	-2.03312	3.46521	1.17633e-05	0.00193191	Solyc06g005910.3
CUFF.45907.3	FW	TWW	6.76161	-0.0948049	1.19617e-05	0.00195577
CUFF.30488.1	FW	TWW	-3.16405	4.8273	1.20863e-05	0.0019674
CUFF.9715.4	FW	TWW	-7.79636	0.593235	1.25526e-05	0.00203429
CUFF.37484.1	FW	TWW	-3.57782	7.67418	1.26559e-05	0.00204205
CUFF.25127.2	FW	TWW	4.95227	0.839859	1.28211e-05	0.00205966
CUFF.1387.1	FW	TWW	-7.03608	1.58008	1.32557e-05	0.00212022
CUFF.23009.1	FW	TWW	2.16331	4.21626	1.33608e-05	0.00212744	Solyc10g076780.1
CUFF.2656.1	FW	TWW	-6.4704	5.32616	1.34165e-05	0.00212744
CUFF.44264.1	FW	TWW	-3.99975	5.1274	1.39099e-05	0.00219621
CUFF.36393.2	FW	TWW	-2.90366	4.98664	1.40708e-05	0.00221212	Solyc10g084800.2
CUFF.29661.1	FW	TWW	-6.86952	-0.0926828	1.4488e-05	0.00226801	Solyc01g057200.3
CUFF.21772.3	FW	TWW	-5.37635	3.13081	1.46107e-05	0.00227754
CUFF.32218.2	FW	TWW	-4.00874	5.23479	1.49553e-05	0.00232142
CUFF.32688.1	FW	TWW	-7.88956	0.754795	1.54706e-05	0.00238521	Solyc03g063340.3
CUFF.7384.1	FW	TWW	-6.30095	3.92624	1.54959e-05	0.00238521	Solyc09g008980.2
CUFF.27517.1	FW	TWW	-8.55883	1.30338	1.58723e-05	0.00242533
CUFF.31409.1	FW	TWW	1.71168	5.67881	1.58885e-05	0.00242533	Solyc12g013700.2
CUFF.25880.3	FW	TWW	-8.23525	1.0226	1.63135e-05	0.00247866
CUFF.12049.1	FW	TWW	-8.15203	0.922576	1.63726e-05	0.00247866
CUFF.42275.1	FW	TWW	-8.20216	0.967391	1.65288e-05	0.00249206
CUFF.33439.1	FW	TWW	8.49393	1.36433	1.66538e-05	0.00249347
CUFF.1419.1	FW	TWW	-8.40419	1.15579	1.67041e-05	0.00249347
CUFF.27263.1	FW	TWW	-2.9953	3.39686	1.67415e-05	0.00249347	Solyc11g006465.1
CUFF.43163.1	FW	TWW	-3.02143	4.56808	1.74513e-05	0.0025887	Solyc03g082420.3
CUFF.28105.1	FW	TWW	1.76683	5.85137	1.76069e-05	0.00260027
CUFF.36530.4	FW	TWW	-8.24906	1.00983	1.76706e-05	0.00260027	Solyc05g015050.3
CUFF.9244.1	FW	TWW	-6.81196	7.49181	1.79932e-05	0.00263719	Solyc08g062340.3
CUFF.5748.1	FW	TWW	1.69099	4.84999	1.80967e-05	0.00263884
CUFF.33878.1	FW	TWW	-6.81758	-0.19495	1.82099e-05	0.00263884
CUFF.512.1	FW	TWW	2.57599	2.17933	1.82197e-05	0.00263884
CUFF.14859.1	FW	TWW	-6.71923	6.40333	1.85308e-05	0.00267338	Solyc10g050970.1
CUFF.22873.1	FW	TWW	-7.74107	0.668191	1.87362e-05	0.00269245
CUFF.2590.1	FW	TWW	2.25176	3.69301	1.88238e-05	0.00269451
CUFF.37201.1	FW	TWW	2.80456	2.29128	1.93748e-05	0.00276263	Solyc03g111880.3
CUFF.21383.1	FW	TWW	6.93781	0.038428	2.00295e-05	0.00284497	Solyc01g096610.3
CUFF.40108.2	FW	TWW	-7.76302	0.651628	2.03497e-05	0.00286859
CUFF.37760.1	FW	TWW	-2.78109	3.31015	2.03518e-05	0.00286859	Solyc06g007120.3
CUFF.26568.1	FW	TWW	-4.24554	3.34945	2.07593e-05	0.00291486
CUFF.3448.1	FW	TWW	-5.77861	1.60452	2.11097e-05	0.00295279
CUFF.28754.1	FW	TWW	1.73004	5.21259	2.14827e-05	0.00299358	Solyc12g055810.1
CUFF.40226.2	FW	TWW	6.60862	1.40155	2.16163e-05	0.00300084	Solyc02g036270.3
CUFF.11263.1	FW	TWW	-7.52487	0.353384	2.30192e-05	0.00318357
CUFF.33383.2	FW	TWW	-5.45527	3.81945	2.34759e-05	0.00323457	Solyc11g005460.2
CUFF.24215.1	FW	TWW	-3.34976	5.12903	2.38035e-05	0.00326748
CUFF.3555.1	FW	TWW	-4.23048	3.76751	2.43321e-05	0.00332762	Solyc06g024382.1
CUFF.2534.1	FW	TWW	-4.35589	3.26808	2.52514e-05	0.00344055
CUFF.31051.1	FW	TWW	1.8099	3.29648	2.54501e-05	0.00345483
CUFF.29264.1	FW	TWW	-2.64828	2.66832	2.61436e-05	0.00353592
CUFF.27382.1	FW	TWW	-3.82353	2.20895	2.62652e-05	0.00353935
CUFF.41690.2	FW	TWW	7.93185	0.864248	2.65199e-05	0.00356064
CUFF.15575.1	FW	TWW	1.90756	3.51029	2.70061e-05	0.00361273
CUFF.10901.1	FW	TWW	-3.49516	8.34237	2.76454e-05	0.00368485
CUFF.19763.1	FW	TWW	-5.84781	1.99221	2.82603e-05	0.00375321
CUFF.36022.1	FW	TWW	-1.84323	2.92618	2.87303e-05	0.00380191
CUFF.30950.1	FW	TWW	2.13352	7.41044	3.04644e-05	0.00401693
CUFF.10877.1	FW	TWW	1.89852	4.9659	3.08344e-05	0.00404236
CUFF.19761.1	FW	TWW	-4.60373	2.70668	3.08829e-05	0.00404236
CUFF.13420.1	FW	TWW	-6.90553	-0.0484791	3.09869e-05	0.00404236	Solyc03g112100.3
CUFF.33972.1	FW	TWW	-2.84922	4.82847	3.1652e-05	0.00411453	Solyc01g028810.3
CUFF.41778.1	FW	TWW	-2.50076	8.16543	3.18406e-05	0.00412448	Solyc01g099670.3
CUFF.17343.1	FW	TWW	7.1781	0.236049	3.23889e-05	0.00418079
CUFF.27109.1	FW	TWW	-2.55249	2.38899	3.27374e-05	0.00420003	Solyc03g113340.3
CUFF.32474.1	FW	TWW	3.05399	1.25521	3.29355e-05	0.00420003
CUFF.240.1	FW	TWW	-6.48407	2.32076	3.29931e-05	0.00420003
CUFF.18950.1	FW	TWW	-6.71202	2.5113	3.30065e-05	0.00420003
CUFF.20827.1	FW	TWW	-4.55208	3.74779	3.31914e-05	0.00420003
CUFF.27263.3	FW	TWW	-2.98948	5.91035	3.33173e-05	0.00420003
CUFF.31165.2	FW	TWW	-6.55756	-0.35869	3.33372e-05	0.00420003
CUFF.35983.1	FW	TWW	-6.6888	1.22527	3.38158e-05	0.00424579
CUFF.36012.5	FW	TWW	-3.84695	0.509842	3.39621e-05	0.00424966
CUFF.41568.1	FW	TWW	1.82336	3.16856	3.47047e-05	0.00432785
CUFF.41777.2	FW	TWW	-2.9731	7.89887	3.48347e-05	0.00432938
CUFF.14724.1	FW	TWW	1.85911	5.75885	3.62054e-05	0.0044846
CUFF.6510.1	FW	TWW	-5.98082	2.09628	3.65123e-05	0.00450743
CUFF.33801.1	FW	TWW	-5.88424	6.84339	3.76354e-05	0.00463054	Solyc06g072430.2
CUFF.38863.1	FW	TWW	2.06182	3.13288	3.78973e-05	0.00464721
CUFF.26856.2	FW	TWW	-6.7081	2.86854	3.80934e-05	0.00465575
CUFF.26588.1	FW	TWW	-5.36044	1.1836	3.86506e-05	0.00470821
CUFF.45014.1	FW	TWW	1.48574	7.21191	3.93501e-05	0.0047776	Solyc10g052880.1
CUFF.15102.1	FW	TWW	2.99071	2.08474	3.96919e-05	0.00480325
CUFF.20602.1	FW	TWW	-4.17927	4.47348	4.04322e-05	0.00487678
CUFF.29821.1	FW	TWW	-3.69589	3.33209	4.0579e-05	0.0048785	Solyc05g016395.1
CUFF.8298.1	FW	TWW	-5.88272	2.08194	4.08109e-05	0.00489039
CUFF.18950.3	FW	TWW	-5.92694	2.41594	4.12808e-05	0.00493064
CUFF.29466.1	FW	TWW	-4.98381	1.49585	4.21163e-05	0.00501415
CUFF.41922.2	FW	TWW	-3.49145	4.80619	4.25922e-05	0.00505445
CUFF.25823.1	FW	TWW	-2.45876	5.07115	4.3308e-05	0.00512288
CUFF.30009.1	FW	TWW	-2.74405	3.81727	4.35638e-05	0.00513662
CUFF.15004.2	FW	TWW	2.79428	1.56853	4.42407e-05	0.00519977
CUFF.36337.1	FW	TWW	1.6803	5.12382	4.47357e-05	0.0052412
CUFF.24584.1	FW	TWW	-3.30094	8.62418	4.60239e-05	0.005375	Solyc11g005640.2
CUFF.30584.1	FW	TWW	-7.96027	0.735072	4.73853e-05	0.00551649
CUFF.23454.1	FW	TWW	-4.54922	6.43837	4.75796e-05	0.00552164
CUFF.11464.1	FW	TWW	-3.86177	4.6461	4.80651e-05	0.00556044
CUFF.31247.1	FW	TWW	2.12857	2.18794	4.82815e-05	0.00556796
CUFF.35463.1	FW	TWW	-6.46215	-0.440353	4.86839e-05	0.00559683
CUFF.3698.1	FW	TWW	-3.8529	5.3487	4.95013e-05	0.00565
CUFF.18950.4	FW	TWW	-6.1235	1.87319	4.96503e-05	0.00565
CUFF.33483.1	FW	TWW	1.73802	4.43272	4.97523e-05	0.00565	Solyc07g005920.2
CUFF.23455.1	FW	TWW	-8.05559	5.58388	4.97608e-05	0.00565
CUFF.29628.1	FW	TWW	-4.7801	3.74051	4.99403e-05	0.00565293
CUFF.834.1	FW	TWW	-4.45942	1.91789	5.03245e-05	0.00567895
CUFF.36021.1	FW	TWW	1.52465	7.99703	5.04932e-05	0.00568056	Solyc01g100370.3
CUFF.8301.1	FW	TWW	-4.85048	1.35264	5.24885e-05	0.00588703
CUFF.36336.1	FW	TWW	1.58212	4.19255	5.35212e-05	0.00598461	Solyc10g054460.2
CUFF.40920.1	FW	TWW	2.3704	1.98389	5.47106e-05	0.00609907
CUFF.14992.1	FW	TWW	1.60768	5.08339	5.54737e-05	0.00616546	Solyc06g063110.2
CUFF.44431.2	FW	TWW	-5.66627	1.79139	5.61254e-05	0.0062191
CUFF.2081.1	FW	TWW	-5.03711	1.93588	5.74815e-05	0.00635024
CUFF.43086.3	FW	TWW	-3.43695	4.20134	5.84349e-05	0.00643624
CUFF.1456.1	FW	TWW	2.63408	1.98421	5.97038e-05	0.00655637
CUFF.16120.1	FW	TWW	4.58983	0.559547	6.04036e-05	0.00661348
CUFF.2968.1	FW	TWW	-5.23382	2.53811	6.08455e-05	0.00664209
CUFF.18106.1	FW	TWW	-1.80488	4.65901	6.17286e-05	0.00671856
CUFF.1169.1	FW	TWW	-7.12521	0.0121101	6.20228e-05	0.00673067
CUFF.24584.2	FW	TWW	-3.2236	8.27574	6.31225e-05	0.00682985	Solyc11g005640.2
CUFF.36915.1	FW	TWW	2.26425	3.36121	6.44422e-05	0.0069473	Solyc09g066360.1
CUFF.19553.1	FW	TWW	-6.46551	-0.448342	6.45857e-05	0.0069473
CUFF.16637.1	FW	TWW	-2.78505	7.85648	6.55526e-05	0.00702322	Solyc01g104740.3
CUFF.28823.2	FW	TWW	-3.75293	1.37455	6.56733e-05	0.00702322
CUFF.35067.1	FW	TWW	-6.49027	1.03806	6.71469e-05	0.00716
CUFF.25513.1	FW	TWW	2.00524	2.28925	6.73465e-05	0.00716053
CUFF.394.1	FW	TWW	-6.3072	1.57128	6.76729e-05	0.0071745
CUFF.233.1	FW	TWW	-3.70015	3.36578	6.79869e-05	0.00718707
CUFF.25737.1	FW	TWW	2.80346	1.592	6.88857e-05	0.00725387
CUFF.33356.3	FW	TWW	-2.62042	6.62468	6.90131e-05	0.00725387	Solyc06g083190.3
CUFF.25968.1	FW	TWW	-2.08228	2.48908	7.01669e-05	0.00735413	Solyc08g008020.1
CUFF.3535.1	FW	TWW	-2.36909	5.8663	7.16416e-05	0.00748736
CUFF.35555.5	FW	TWW	-3.56782	1.85156	7.32827e-05	0.00763717
CUFF.43198.1	FW	TWW	-2.96052	6.12317	7.35888e-05	0.00764742
CUFF.20135.1	FW	TWW	-1.95322	4.24611	7.39371e-05	0.00765239
CUFF.17810.1	FW	TWW	-2.16	5.09925	7.40527e-05	0.00765239	Solyc10g008680.2
CUFF.33500.1	FW	TWW	1.4619	7.43829	7.48664e-05	0.0077148	Solyc07g008550.3
CUFF.44431.3	FW	TWW	-7.9971	0.765246	7.64461e-05	0.00785559
CUFF.2335.1	FW	TWW	-6.35409	0.893016	7.72261e-05	0.00791364
CUFF.28608.3	FW	TWW	-4.42715	1.79145	7.78842e-05	0.0079589
CUFF.30571.1	FW	TWW	-2.89143	4.19392	7.9561e-05	0.00810773
CUFF.34679.1	FW	TWW	1.43316	5.08674	8.01227e-05	0.00814241	Solyc09g008200.3
CUFF.1743.1	FW	TWW	-4.12872	2.20116	8.09838e-05	0.00820725
CUFF.26508.1	FW	TWW	-7.97358	0.743265	8.1493e-05	0.00823617	Solyc10g085210.2
CUFF.32664.1	FW	TWW	1.65702	3.64859	8.29757e-05	0.00834765
CUFF.797.1	FW	TWW	-5.41853	1.23754	8.30499e-05	0.00834765
CUFF.42857.1	FW	TWW	1.577	4.01497	8.4111e-05	0.00843127
CUFF.41764.3	FW	TWW	-3.31334	5.66656	8.49386e-05	0.00849109
CUFF.35333.2	FW	TWW	-4.98099	2.43973	8.53387e-05	0.00850797
CUFF.26856.5	FW	TWW	-6.27165	2.71123	8.67647e-05	0.00862675
CUFF.17063.1	FW	TWW	6.28959	-0.442739	9.05374e-05	0.0089776
CUFF.35642.2	FW	TWW	-3.87085	1.40298	9.14842e-05	0.00900658
CUFF.7049.1	FW	TWW	-7.70604	0.507492	9.15634e-05	0.00900658
CUFF.5891.1	FW	TWW	4.49792	0.473829	9.15641e-05	0.00900658
CUFF.45207.1	FW	TWW	1.64886	3.25787	9.18994e-05	0.00901546
CUFF.43545.2	FW	TWW	7.68675	0.674636	9.42871e-05	0.00922509	Solyc12g088730.2
CUFF.27942.1	FW	TWW	-6.47425	-0.401175	9.65893e-05	0.00940542
CUFF.28019.1	FW	TWW	-3.32443	3.10157	9.67626e-05	0.00940542
CUFF.6047.1	FW	TWW	-3.70987	3.05233	9.68972e-05	0.00940542	Solyc02g032603.1
CUFF.27014.1	FW	TWW	-2.76505	4.14719	9.81138e-05	0.00949845
CUFF.21834.3	FW	TWW	7.53169	0.540867	9.98425e-05	0.00964043
CUFF.3653.1	FW	TWW	-3.82268	2.52195	0.000101988	0.00982185	Solyc12g027765.1
CUFF.32218.1	FW	TWW	-3.091	4.20281	0.00010317	0.00990967
CUFF.19593.1	FW	TWW	-2.76972	4.84218	0.000103481	0.00991372
CUFF.43504.2	FW	TWW	4.33376	1.15442	0.000105382	0.0100537
CUFF.17190.1	FW	TWW	1.70112	4.6586	0.000105488	0.0100537
CUFF.33960.3	FW	TWW	-2.49978	3.41225	0.000108561	0.0103198
CUFF.31258.1	FW	TWW	-1.41589	4.2735	0.00011093	0.0105178	Solyc07g005840.2
CUFF.44436.2	FW	TWW	-4.96984	2.84233	0.000112253	0.0105916
CUFF.41908.1	FW	TWW	1.89898	3.39932	0.000112512	0.0105916
CUFF.42278.1	FW	TWW	1.44193	4.72948	0.000112572	0.0105916	Solyc01g006310.3
CUFF.21768.1	FW	TWW	1.40281	5.07002	0.000113367	0.010607	Solyc02g067440.3
CUFF.33960.2	FW	TWW	-2.93912	5.51366	0.000113388	0.010607
CUFF.43160.1	FW	TWW	-6.17617	0.768891	0.000113601	0.010607
CUFF.46113.1	FW	TWW	-2.32978	4.77852	0.000115607	0.0107669
CUFF.40528.3	FW	TWW	3.31507	1.22682	0.000116765	0.0108474
CUFF.39748.3	FW	TWW	-2.51405	5.26771	0.000118987	0.011026	Solyc02g088610.3
CUFF.23736.2	FW	TWW	1.74746	3.43481	0.000121766	0.0112551
CUFF.43594.1	FW	TWW	2.37552	2.84968	0.000122461	0.0112745
CUFF.36036.1	FW	TWW	-7.34055	0.270297	0.000122589	0.0112745	Solyc01g106800.3
CUFF.25759.1	FW	TWW	3.2531	1.13033	0.000123327	0.0113141
CUFF.39748.1	FW	TWW	-3.8871	4.96365	0.000123938	0.0113419
CUFF.40737.2	FW	TWW	-2.35374	3.59828	0.000124676	0.0113811
CUFF.14084.1	FW	TWW	-7.7634	0.550689	0.000125223	0.0114027
CUFF.35729.2	FW	TWW	1.82787	2.95014	0.000126337	0.0114758	Solyc02g082350.3
CUFF.39502.1	FW	TWW	6.44711	1.23449	0.000127035	0.0115067	Solyc11g073080.2
CUFF.24606.1	FW	TWW	1.49051	6.53121	0.000127303	0.0115067
CUFF.15574.1	FW	TWW	-6.6662	-0.344941	0.000128907	0.0116231	Solyc03g098070.3
CUFF.35494.2	FW	TWW	6.38721	-0.374729	0.000130618	0.0117486
CUFF.45465.3	FW	TWW	-7.56428	0.378465	0.000131907	0.0118356
CUFF.40261.1	FW	TWW	1.47308	3.62057	0.000133843	0.0119801
CUFF.39873.1	FW	TWW	1.91509	2.99827	0.000134356	0.0119933	Solyc02g092090.2
CUFF.39331.1	FW	TWW	1.54051	5.22075	0.000134661	0.0119933
CUFF.20474.2	FW	TWW	-4.37826	-0.0312058	0.000134969	0.0119933
CUFF.8708.1	FW	TWW	-3.99668	2.81819	0.000135598	0.0120202
CUFF.3021.1	FW	TWW	-4.50228	2.22185	0.000136456	0.0120476
CUFF.5751.1	FW	TWW	2.51885	1.85175	0.000136563	0.0120476	Solyc09g091360.1
CUFF.28961.1	FW	TWW	-5.97874	1.30873	0.000137078	0.0120642	Solyc10g085210.2
CUFF.6203.1	FW	TWW	-5.17681	2.49013	0.000138389	0.0121505
CUFF.142.1	FW	TWW	-4.61969	2.07382	0.000142088	0.0124456	Solyc05g017733.1
CUFF.3831.1	FW	TWW	-5.99925	1.31502	0.000143304	0.0124974
CUFF.32629.1	FW	TWW	-2.15905	3.70963	0.000144121	0.0124974	Solyc06g010250.3
CUFF.44173.1	FW	TWW	6.42306	-0.347565	0.000144393	0.0124974
CUFF.41058.2	FW	TWW	-2.50629	4.69676	0.000144435	0.0124974
CUFF.27840.1	FW	TWW	1.37013	5.50778	0.000144473	0.0124974
CUFF.30244.1	FW	TWW	2.0699	5.72119	0.000144718	0.0124974
CUFF.9711.1	FW	TWW	-5.43856	1.94992	0.000146359	0.0126095
CUFF.41777.1	FW	TWW	-2.82853	6.07739	0.00014802	0.0127228
CUFF.15361.1	FW	TWW	-7.54357	0.356714	0.000153679	0.0131784
CUFF.25300.5	FW	TWW	-3.64168	2.4414	0.000160251	0.0136806
CUFF.6527.1	FW	TWW	-1.636	3.615	0.000160475	0.0136806
CUFF.13032.1	FW	TWW	-7.77099	0.555121	0.000160651	0.0136806
CUFF.5877.1	FW	TWW	1.54872	3.46217	0.000162413	0.0137988
CUFF.24898.3	FW	TWW	6.53747	-0.270093	0.000165113	0.0139958
CUFF.17696.1	FW	TWW	-2.71649	0.989935	0.000167384	0.0141556
CUFF.40000.1	FW	TWW	1.7648	4.04154	0.000168466	0.0141971
CUFF.40960.1	FW	TWW	-1.92186	3.42181	0.000168645	0.0141971	Solyc08g075790.3
CUFF.33210.1	FW	TWW	1.58177	3.85784	0.000169065	0.0141999
CUFF.36368.1	FW	TWW	2.56429	2.1672	0.000171212	0.0143475	Solyc01g100490.3
CUFF.7608.1	FW	TWW	-2.10095	5.96125	0.000173485	0.014502
CUFF.11521.1	FW	TWW	1.81984	4.45253	0.000174199	0.014502	Solyc02g062160.1
CUFF.10928.1	FW	TWW	6.16375	-0.534266	0.000174407	0.014502
CUFF.31210.1	FW	TWW	7.32094	0.355775	0.000174633	0.014502
CUFF.44224.1	FW	TWW	-7.55201	0.361485	0.000178035	0.0147512
CUFF.39348.3	FW	TWW	-2.12977	2.52016	0.000178509	0.0147573	Solyc03g007130.3
CUFF.37492.1	FW	TWW	1.57798	3.61329	0.000180004	0.0148475
CUFF.2824.1	FW	TWW	-4.37665	1.55248	0.000186854	0.0153781	Solyc02g031865.1
CUFF.20132.1	FW	TWW	-6.08478	0.677987	0.000193222	0.0158666
CUFF.44897.1	FW	TWW	1.52149	4.73222	0.000193758	0.0158752	Solyc02g081830.3
CUFF.33960.1	FW	TWW	-2.43683	4.53002	0.000194304	0.0158846
CUFF.44436.1	FW	TWW	-3.70422	2.74575	0.000196265	0.0160093	Solyc01g091260.3
CUFF.34869.1	FW	TWW	1.61057	3.6197	0.000196964	0.0160307	Solyc04g078110.1
CUFF.2678.1	FW	TWW	-4.68328	1.18266	0.000203312	0.0165109
CUFF.20681.1	FW	TWW	-3.07115	1.33373	0.000207758	0.0168348	Solyc09g011640.4
CUFF.29981.2	FW	TWW	-7.1666	0.109269	0.000208878	0.016862
CUFF.25921.1	FW	TWW	-7.07332	0.116847	0.000209135	0.016862
CUFF.35659.2	FW	TWW	3.12122	0.973463	0.000209469	0.016862
CUFF.40419.2	FW	TWW	-1.66866	5.86724	0.000210809	0.0169329	Solyc06g007320.3
CUFF.21912.1	FW	TWW	-2.1207	4.60836	0.000211338	0.0169383	Solyc02g089990.1
CUFF.13996.1	FW	TWW	-4.76677	0.654401	0.000212094	0.0169385
CUFF.35555.3	FW	TWW	-3.82453	0.895823	0.000212261	0.0169385
CUFF.14316.1	FW	TWW	-4.56854	1.72758	0.000214363	0.0170693
CUFF.8485.1	FW	TWW	-2.36226	3.59757	0.00021614	0.0171735
CUFF.36021.2	FW	TWW	2.47414	2.01878	0.000219038	0.0173663	Solyc01g100370.3
CUFF.28608.1	FW	TWW	-4.27854	2.50589	0.000220272	0.0174266
CUFF.30117.1	FW	TWW	3.16459	2.77326	0.000221706	0.0175024
CUFF.25566.1	FW	TWW	1.58324	3.56074	0.000225752	0.0177764	Solyc02g077550.3
CUFF.3686.1	FW	TWW	-4.02597	1.78925	0.000226144	0.0177764	Solyc02g032375.1
CUFF.14115.1	FW	TWW	1.77848	3.17986	0.000229019	0.0179641
CUFF.12720.3	FW	TWW	-2.66384	3.14016	0.000230484	0.0180203	Solyc01g091715.1
CUFF.36393.1	FW	TWW	-2.92514	3.86071	0.000230716	0.0180203
CUFF.2038.1	FW	TWW	-7.49606	0.308822	0.000233071	0.0181453
CUFF.1298.1	FW	TWW	-5.83573	0.418046	0.000233567	0.0181453
CUFF.19087.1	FW	TWW	1.50024	6.13832	0.000233795	0.0181453	Solyc01g108910.3
CUFF.33356.2	FW	TWW	-2.21003	5.48291	0.000243312	0.0188441	Solyc06g083190.3
CUFF.16921.1	FW	TWW	-3.16048	6.14484	0.00024734	0.0191159
CUFF.42648.2	FW	TWW	-4.16449	2.62143	0.000248454	0.0191617
CUFF.35228.1	FW	TWW	-2.56534	4.64441	0.000249202	0.0191792
CUFF.39353.2	FW	TWW	-7.1483	0.0924943	0.000252239	0.0193334	Solyc07g065000.3
CUFF.36196.2	FW	TWW	1.64465	5.04375	0.000252257	0.0193334
CUFF.33932.2	FW	TWW	3.73202	0.644009	0.000254804	0.0194738
CUFF.38008.1	FW	TWW	-3.74502	3.28159	0.000255274	0.0194738
CUFF.31204.1	FW	TWW	1.41644	4.81495	0.000255678	0.0194738	Solyc03g111920.2
CUFF.34676.1	FW	TWW	-3.00204	3.87498	0.000262867	0.01998
CUFF.21436.1	FW	TWW	3.06016	0.722084	0.000267372	0.020273
CUFF.35555.2	FW	TWW	-3.51386	2.23945	0.000267823	0.020273	Solyc01g080705.1
CUFF.8108.1	FW	TWW	-2.42755	3.04358	0.000268721	0.0202769
CUFF.23719.1	FW	TWW	1.72664	5.05478	0.000268977	0.0202769	Solyc04g074470.1
CUFF.33537.1	FW	TWW	-3.76544	0.227455	0.000269981	0.020311
CUFF.22972.1	FW	TWW	-2.73606	1.168	0.000271756	0.0204028	Solyc05g055020.3
CUFF.44235.1	FW	TWW	-3.42554	1.50482	0.000276404	0.0207095	Solyc10g076440.1
CUFF.16839.1	FW	TWW	-7.46885	0.282586	0.000282104	0.0210936
CUFF.43473.1	FW	TWW	1.4416	4.35869	0.000283652	0.0211663
CUFF.21765.1	FW	TWW	-2.60372	2.80873	0.000285109	0.021232
CUFF.37768.1	FW	TWW	2.18222	2.2979	0.000290125	0.0215618
CUFF.43389.1	FW	TWW	-1.57328	3.16309	0.000295554	0.021921	Solyc04g082840.3
CUFF.19215.1	FW	TWW	-4.20445	2.02622	0.000296464	0.0219295
CUFF.4151.1	FW	TWW	1.94412	3.11142	0.000296859	0.0219295
CUFF.11075.1	FW	TWW	1.44626	8.85526	0.000298088	0.0219319
CUFF.10066.1	FW	TWW	-4.19214	0.518301	0.000298599	0.0219319
CUFF.5881.1	FW	TWW	-4.3224	0.89106	0.000298869	0.0219319
CUFF.29823.1	FW	TWW	-3.00207	3.23917	0.000299277	0.0219319
CUFF.37909.2	FW	TWW	-3.89113	0.893651	0.000301824	0.0220746
CUFF.34841.1	FW	TWW	2.95734	1.00857	0.000302517	0.0220813	Solyc04g079640.3
CUFF.15835.1	FW	TWW	1.88661	5.09004	0.000303804	0.0221314	Solyc07g005440.1
CUFF.13559.1	FW	TWW	-2.33729	8.53133	0.000307354	0.0223436
CUFF.44447.1	FW	TWW	2.35353	7.00003	0.000307932	0.0223436
CUFF.33730.1	FW	TWW	-1.54515	3.73677	0.000314036	0.0227416
CUFF.28482.1	FW	TWW	-1.88448	3.72346	0.000319302	0.0230776	Solyc04g007620.1
CUFF.35195.1	FW	TWW	-7.26383	0.124519	0.000319975	0.0230809	Solyc03g019800.3
CUFF.37111.1	FW	TWW	1.39386	4.11324	0.000327085	0.0235476
CUFF.19693.1	FW	TWW	6.18461	-0.524103	0.000328452	0.0235998
CUFF.23592.1	FW	TWW	-6.84481	-0.0973717	0.00033019	0.0236732
CUFF.30075.1	FW	TWW	-2.1859	7.75507	0.00033076	0.0236732
CUFF.36058.1	FW	TWW	1.98475	1.96707	0.000335191	0.0239437	Solyc03g007690.1
CUFF.24326.1	FW	TWW	-1.72682	3.45313	0.00033694	0.024022	Solyc09g010940.3
CUFF.37135.1	FW	TWW	1.54457	3.19667	0.000341046	0.0242677
CUFF.37076.2	FW	TWW	-1.99852	1.8914	0.000341709	0.0242679
CUFF.11256.1	FW	TWW	1.90261	2.27841	0.000353701	0.0250712
CUFF.37297.1	FW	TWW	1.5594	4.0056	0.000356547	0.0251801
CUFF.29056.2	FW	TWW	-6.95959	0.0241879	0.000357705	0.0251801	Solyc07g056650.3
CUFF.34341.1	FW	TWW	1.41677	4.07085	0.000358332	0.0251801	Solyc03g119760.3
CUFF.19487.2	FW	TWW	-1.66052	3.68678	0.000358612	0.0251801	Solyc11g011330.2
CUFF.40128.1	FW	TWW	1.57492	5.03437	0.00035866	0.0251801
CUFF.16887.1	FW	TWW	1.27051	6.22928	0.000360486	0.0252601
CUFF.14368.1	FW	TWW	-3.12929	1.30144	0.000361359	0.0252731
CUFF.12547.1	FW	TWW	-2.80407	3.65736	0.000362586	0.0253109
CUFF.151.1	FW	TWW	-7.24434	0.0896592	0.000365844	0.0254899
CUFF.17203.1	FW	TWW	-2.64897	1.10858	0.000369995	0.0257304
CUFF.11348.1	FW	TWW	1.60883	3.23548	0.000376927	0.026163	Solyc03g007860.1
CUFF.23553.1	FW	TWW	-4.01185	0.0368258	0.000379448	0.0262407
CUFF.38923.1	FW	TWW	-3.37747	1.27069	0.000379473	0.0262407
CUFF.12106.1	FW	TWW	2.12023	1.65613	0.000383172	0.0264468
CUFF.553.1	FW	TWW	-3.40996	1.69103	0.000398498	0.0274531
CUFF.23800.1	FW	TWW	-7.25144	0.0931656	0.000401348	0.0275978
CUFF.17514.1	FW	TWW	-6.06185	0.676503	0.000402287	0.0276107
CUFF.46163.1	FW	TWW	-2.63109	5.45756	0.00040656	0.027852
CUFF.34299.2	FW	TWW	-1.70844	2.89598	0.000408498	0.0279327	Solyc07g007620.3
CUFF.29466.2	FW	TWW	-2.95767	2.26365	0.000415165	0.0283102
CUFF.35225.1	FW	TWW	-1.55166	2.77299	0.000415557	0.0283102	Solyc05g054350.3
CUFF.38105.1	FW	TWW	6.98073	0.0864001	0.00042192	0.0286905	Solyc12g049370.2
CUFF.23561.1	FW	TWW	1.37293	4.92807	0.000429842	0.0291753
CUFF.17612.1	FW	TWW	2.18717	2.58063	0.000431833	0.0292565
CUFF.40456.1	FW	TWW	3.0815	1.28577	0.000434642	0.0293926
CUFF.14555.1	FW	TWW	1.30222	5.37525	0.000440715	0.0297342	Solyc07g009530.1
CUFF.32068.2	FW	TWW	2.0559	2.32803	0.000441309	0.0297342
CUFF.34675.1	FW	TWW	-2.15127	4.78039	0.000446288	0.0300147
CUFF.25761.1	FW	TWW	1.42206	4.36543	0.00044796	0.0300721
CUFF.34522.2	FW	TWW	-3.60169	0.357956	0.000453443	0.0303848
CUFF.32045.1	FW	TWW	1.39547	4.53018	0.000454611	0.0304077	Solyc09g090350.3
CUFF.3671.1	FW	TWW	-7.04105	-0.0688481	0.000455615	0.0304196
CUFF.12546.1	FW	TWW	-1.80934	5.10736	0.000458532	0.0305588
CUFF.11509.1	FW	TWW	1.28113	5.32318	0.000460694	0.0306474
CUFF.28608.2	FW	TWW	-3.6568	1.34531	0.000465648	0.030921
CUFF.31474.1	FW	TWW	1.46346	6.29149	0.000471723	0.031268	Solyc08g077900.3
CUFF.13300.1	FW	TWW	-1.47101	3.29558	0.000476447	0.0314281	Solyc06g053760.3
CUFF.19044.1	FW	TWW	-2.01382	2.40016	0.000476514	0.0314281
CUFF.25974.2	FW	TWW	1.68278	3.48406	0.000477714	0.0314281
CUFF.32798.2	FW	TWW	2.11142	2.5634	0.000477798	0.0314281
CUFF.25745.1	FW	TWW	2.31548	1.11292	0.00047841	0.0314281	Solyc03g097580.3
CUFF.23938.1	FW	TWW	-2.44057	1.22624	0.000479711	0.0314574	Solyc10g085380.2
CUFF.19497.1	FW	TWW	-3.66062	6.79072	0.000498378	0.0326234
CUFF.32519.2	FW	TWW	7.06081	0.127197	0.000501677	0.0327405
CUFF.26908.1	FW	TWW	-5.35192	0.724478	0.000501948	0.0327405
CUFF.37110.1	FW	TWW	1.32613	4.3132	0.000507421	0.033039
CUFF.9965.1	FW	TWW	-7.12913	-0.0106801	0.000509291	0.0331021
CUFF.13247.1	FW	TWW	1.43962	4.94792	0.000520917	0.0337981
CUFF.37117.2	FW	TWW	-2.00593	2.52272	0.000525148	0.0340126
CUFF.17630.1	FW	TWW	1.27298	4.52116	0.000526949	0.0340233
CUFF.33017.1	FW	TWW	-1.68283	2.81866	0.000527163	0.0340233	Solyc09g014240.3
CUFF.39066.1	FW	TWW	-1.24699	6.59656	0.000531171	0.0341914	Solyc02g087880.3
CUFF.40755.1	FW	TWW	1.29341	6.51848	0.000531627	0.0341914	Solyc02g089250.3
CUFF.41863.3	FW	TWW	-2.78371	1.61917	0.000539207	0.0346184
CUFF.26207.2	FW	TWW	-3.0023	1.05433	0.000542103	0.0347437
CUFF.19249.1	FW	TWW	-2.13041	5.79526	0.000545746	0.0349164
CUFF.40931.1	FW	TWW	-2.17584	3.33958	0.00054717	0.0349467
CUFF.27497.2	FW	TWW	6.85541	-0.0230589	0.000549941	0.0350628
CUFF.26223.1	FW	TWW	-2.02112	3.35554	0.000553255	0.0352131	Solyc04g053130.3
CUFF.3199.1	FW	TWW	3.58661	0.648965	0.000554503	0.0352315
CUFF.30056.1	FW	TWW	-5.6845	0.319022	0.000558229	0.0354071	Solyc06g009963.1
CUFF.6968.1	FW	TWW	1.47265	3.61129	0.000569938	0.0360875
CUFF.40816.1	FW	TWW	2.31361	1.79076	0.000573414	0.0362453	Solyc01g088550.3
CUFF.30020.1	FW	TWW	1.8329	2.2395	0.000574653	0.0362613
CUFF.15271.1	FW	TWW	1.50825	3.59824	0.000577857	0.0363567
CUFF.21732.1	FW	TWW	1.37573	5.1972	0.000578141	0.0363567
CUFF.12352.1	FW	TWW	-6.6371	-0.390262	0.000584407	0.036688
CUFF.25543.2	FW	TWW	-4.34324	0.316454	0.00058664	0.0367654
CUFF.34183.1	FW	TWW	-1.8954	5.26814	0.000592525	0.0370699	Solyc04g081630.2
CUFF.28241.1	FW	TWW	-7.04147	-0.0838185	0.000595054	0.0370699
CUFF.39789.1	FW	TWW	-1.40786	3.32063	0.000595166	0.0370699	Solyc10g086335.1
CUFF.5714.1	FW	TWW	1.38987	6.2822	0.000595529	0.0370699
CUFF.23589.3	FW	TWW	2.47317	1.16487	0.000605058	0.0375995
CUFF.37901.1	FW	TWW	-6.93952	-0.164202	0.00060708	0.037611
CUFF.17918.1	FW	TWW	-6.86922	-0.213529	0.000607289	0.037611
CUFF.34052.1	FW	TWW	-2.6933	1.09189	0.000609828	0.0376626
CUFF.29164.2	FW	TWW	-2.46346	3.01332	0.000610169	0.0376626
CUFF.35488.1	FW	TWW	-1.34845	5.33912	0.000617101	0.0380267	Solyc01g080870.3
CUFF.3325.1	FW	TWW	-1.56958	3.43938	0.000627269	0.0385841
CUFF.36068.1	FW	TWW	-1.91103	4.70285	0.000628244	0.0385841
CUFF.5117.1	FW	TWW	1.91613	1.89961	0.000631037	0.038691
CUFF.17420.1	FW	TWW	1.4843	3.10244	0.00063529	0.0388733
CUFF.21919.1	FW	TWW	1.44313	6.89862	0.000636124	0.0388733
CUFF.29316.1	FW	TWW	-6.94377	-0.162304	0.000644776	0.0393367
CUFF.12499.1	FW	TWW	-3.03885	0.432288	0.00065222	0.0397249
CUFF.26974.1	FW	TWW	4.30134	-0.44958	0.000659952	0.0401294
CUFF.26921.1	FW	TWW	-3.93104	-0.0246539	0.000664179	0.0403198
CUFF.31910.2	FW	TWW	-2.56848	2.51318	0.00067047	0.0405782
CUFF.24908.1	FW	TWW	-3.63058	1.53584	0.000670642	0.0405782
CUFF.13998.1	FW	TWW	-5.533	0.832378	0.000683103	0.0412644
CUFF.20216.1	FW	TWW	-1.81965	2.65421	0.000684702	0.0412932	Solyc02g062463.1
CUFF.21469.1	FW	TWW	2.08816	2.58446	0.000693759	0.0417709
CUFF.43914.1	FW	TWW	-6.54089	-0.308276	0.000703772	0.0423045
CUFF.28719.1	FW	TWW	-2.52343	2.23443	0.000707638	0.0424675
CUFF.1659.1	FW	TWW	-3.23365	2.35683	0.000715015	0.0428403
CUFF.16019.2	FW	TWW	3.36044	-0.190011	0.000722014	0.0431581	Solyc08g075920.3
CUFF.32241.2	FW	TWW	1.4797	4.4979	0.000722665	0.0431581
CUFF.20932.1	FW	TWW	-1.38992	7.35486	0.000733465	0.0436697
CUFF.31234.1	FW	TWW	-1.48223	2.90285	0.00073418	0.0436697
CUFF.43198.2	FW	TWW	-2.11953	6.7616	0.000735785	0.0436697
CUFF.27028.1	FW	TWW	2.10999	1.64259	0.00073598	0.0436697
CUFF.34819.1	FW	TWW	1.47254	4.24252	0.000737447	0.0436863
CUFF.29540.1	FW	TWW	1.49581	3.36977	0.000740653	0.0438057
CUFF.38273.1	FW	TWW	1.7811	3.18522	0.000747033	0.0441121
CUFF.24180.1	FW	TWW	1.87501	8.4032	0.000748861	0.0441492	Solyc09g005110.3
CUFF.39853.1	FW	TWW	-1.4325	4.03878	0.000751824	0.044253
CUFF.46164.1	FW	TWW	-2.55384	5.61226	0.000771852	0.0453592	Solyc05g046310.3
CUFF.42565.1	FW	TWW	1.92899	5.37717	0.000775395	0.0454948
CUFF.36133.1	FW	TWW	6.69698	-0.153232	0.000778948	0.0456305
CUFF.37853.1	FW	TWW	-6.43362	-0.403331	0.000784111	0.0458599
CUFF.29661.2	FW	TWW	3.36776	0.629036	0.000793652	0.0463442	Solyc01g057200.3
CUFF.43798.1	FW	TWW	1.78965	2.42678	0.0007969	0.0464602
CUFF.10594.1	FW	TWW	1.34133	6.25186	0.000802852	0.0467331
CUFF.14788.1	FW	TWW	1.63028	4.91734	0.00080487	0.046741
CUFF.46240.1	FW	TWW	-3.08308	1.24224	0.000805529	0.046741
CUFF.29662.1	FW	TWW	-4.90823	-0.304414	0.000809883	0.0468479
CUFF.19003.1	FW	TWW	1.30707	3.72802	0.000809918	0.0468479	Solyc07g005440.1
CUFF.44804.4	FW	TWW	-6.79536	-0.282461	0.000819961	0.047284	Solyc10g081250.2
CUFF.41284.1	FW	TWW	-2.60367	2.26712	0.000820028	0.047284
CUFF.41742.1	FW	TWW	-4.55825	4.40397	0.000829118	0.0477333	Solyc09g091440.3
CUFF.33640.2	FW	TWW	-6.59066	-0.348529	0.000841162	0.048351
CUFF.14579.1	FW	TWW	1.33691	4.29741	0.000844817	0.0484219
CUFF.29705.1	FW	TWW	1.46422	6.45413	0.000845027	0.0484219	Solyc04g079640.3
CUFF.14746.1	FW	TWW	1.89589	1.96802	0.000847114	0.048466
CUFF.33434.1	FW	TWW	-2.2068	1.76502	0.000857357	0.0489759	Solyc01g067480.3
CUFF.34961.1	FW	TWW	2.06823	1.58994	0.000875016	0.0499071
CUFF.964.1	FW	TWW	-5.23744	-0.0849378	0.000884459	0.0503002
CUFF.17640.1	FW	TWW	-1.29886	3.85681	0.000884642	0.0503002	Solyc08g014350.1
CUFF.37336.1	FW	TWW	-4.15904	1.13389	0.000893856	0.0507457
CUFF.7264.1	FW	TWW	-6.67876	-0.371174	0.000897757	0.0508886
CUFF.13393.2	FW	TWW	6.64714	-0.172659	0.000902938	0.0511035
CUFF.28378.1	FW	TWW	-6.74062	-0.325245	0.00091517	0.0517162
CUFF.45834.1	FW	TWW	-1.24161	5.28869	0.000924679	0.0521422	Solyc01g099410.3
CUFF.23443.1	FW	TWW	-6.65063	-0.38323	0.000925542	0.0521422
CUFF.26895.2	FW	TWW	-1.76646	3.60741	0.000930978	0.0521925	Solyc09g075360.3
CUFF.37511.1	FW	TWW	1.50755	2.75738	0.0009315	0.0521925
CUFF.33722.1	FW	TWW	-3.97624	2.12439	0.000932412	0.0521925
CUFF.15782.1	FW	TWW	-3.88365	0.504889	0.000933296	0.0521925
CUFF.24586.1	FW	TWW	1.67491	3.06992	0.000933528	0.0521925
CUFF.30076.1	FW	TWW	-1.93139	5.07961	0.000937257	0.0523214
CUFF.27414.1	FW	TWW	6.80772	-0.042662	0.000945941	0.0527262
CUFF.11078.1	FW	TWW	-2.87403	1.79334	0.000956856	0.0532539
CUFF.19735.1	FW	TWW	-3.36725	0.387142	0.000966915	0.0537324
CUFF.17529.1	FW	TWW	-1.69086	2.86966	0.000975661	0.054063
CUFF.14124.1	FW	TWW	-1.63075	6.29575	0.000975802	0.054063
CUFF.41439.1	FW	TWW	2.59146	0.804343	0.000979356	0.0540904	Solyc04g014530.1
CUFF.1710.1	FW	TWW	-2.9223	2.59224	0.000979867	0.0540904	Solyc11g028355.1
CUFF.39556.1	FW	TWW	-1.5302	3.35195	0.000980709	0.0540904	Solyc06g009680.3
CUFF.25300.4	FW	TWW	-3.75308	0.801537	0.000984193	0.0542013
CUFF.11112.1	FW	TWW	-3.64396	0.326382	0.000992541	0.0545793
CUFF.39740.2	FW	TWW	-5.39297	0.703401	0.000994869	0.0546257
CUFF.21920.1	FW	TWW	1.4112	5.47701	0.000998709	0.0547549
CUFF.13049.1	FW	TWW	-4.07248	0.851208	0.0010018	0.0548425
CUFF.41286.3	FW	TWW	6.58075	-0.214858	0.00100928	0.0551698
CUFF.13304.1	FW	TWW	2.67971	0.980316	0.00103327	0.0563975
CUFF.26690.1	FW	TWW	6.52567	-0.259692	0.00103802	0.0565706	Solyc09g072680.2
CUFF.25048.1	FW	TWW	2.04924	1.21797	0.00103952	0.0565706
CUFF.31161.1	FW	TWW	1.3805	3.57814	0.00105002	0.0569749
CUFF.29622.1	FW	TWW	1.2952	4.13002	0.00105004	0.0569749
CUFF.18855.3	FW	TWW	6.52005	-0.262589	0.00105883	0.0573669	Solyc03g005800.3
CUFF.9839.1	FW	TWW	2.60104	0.961618	0.00107445	0.0581276
CUFF.37661.1	FW	TWW	-2.25167	3.76479	0.00108146	0.058278
CUFF.22313.1	FW	TWW	1.24077	5.77663	0.00108195	0.058278	Solyc11g013810.2
CUFF.8156.1	FW	TWW	2.78801	0.687893	0.00108198	0.058278
CUFF.4722.1	FW	TWW	-2.37427	1.86125	0.00109054	0.0586533
CUFF.4287.1	FW	TWW	-4.79763	0.68909	0.00109981	0.0590655
CUFF.30113.1	FW	TWW	-1.18919	5.1826	0.00110551	0.0592848
CUFF.24975.1	FW	TWW	-3.47395	-0.0224958	0.00112051	0.05997
CUFF.10637.1	FW	TWW	1.61075	2.93714	0.00112154	0.05997
CUFF.7392.1	FW	TWW	-3.29964	0.901824	0.00113502	0.0605981
CUFF.22781.1	FW	TWW	-1.68531	2.64546	0.00113658	0.0605981
CUFF.24699.2	FW	TWW	-6.30276	-0.530981	0.0011433	0.0608679
CUFF.23731.1	FW	TWW	1.27725	7.65491	0.00115278	0.0612044	Solyc05g052880.3
CUFF.26726.1	FW	TWW	2.36653	1.40304	0.00115295	0.0612044
CUFF.35712.1	FW	TWW	-6.48222	-0.514578	0.00117587	0.0623314
CUFF.42277.1	FW	TWW	-2.39296	0.759658	0.00117809	0.0623594
CUFF.17666.1	FW	TWW	-1.17852	4.88524	0.00118714	0.0627477
CUFF.32160.2	FW	TWW	2.86696	0.948724	0.0011998	0.0633258
CUFF.17788.1	FW	TWW	1.23097	7.44852	0.00120926	0.063734
CUFF.40248.2	FW	TWW	6.42737	-0.354752	0.00121744	0.0639619
CUFF.26355.1	FW	TWW	-1.34688	6.04979	0.00121853	0.0639619
CUFF.32633.1	FW	TWW	-6.49277	-0.510418	0.0012188	0.0639619
CUFF.30450.1	FW	TWW	-2.31165	4.34334	0.00124023	0.0649938
CUFF.36329.1	FW	TWW	1.69184	2.35337	0.00124268	0.0650297
CUFF.7358.1	FW	TWW	1.21941	6.03171	0.00124608	0.065115
CUFF.23666.3	FW	TWW	1.38184	3.06756	0.00125397	0.0654341
CUFF.30514.1	FW	TWW	2.40895	1.06565	0.00126579	0.0658756
CUFF.28020.1	FW	TWW	-3.19863	2.54541	0.00126601	0.0658756
CUFF.12440.1	FW	TWW	1.67507	3.48826	0.00126817	0.0658948
CUFF.14367.1	FW	TWW	1.18846	8.23528	0.0012764	0.0662289	Solyc01g105410.3
CUFF.25593.1	FW	TWW	2.45838	0.71422	0.00131247	0.0680044
CUFF.18214.1	FW	TWW	2.18993	1.10308	0.00132295	0.068451
CUFF.814.1	FW	TWW	-4.24562	0.756967	0.00133238	0.0688422
CUFF.21059.1	FW	TWW	-2.06541	2.01688	0.00134334	0.0693109
CUFF.42089.3	FW	TWW	2.47279	0.865997	0.00135095	0.0695474
CUFF.31992.1	FW	TWW	4.41738	0.559083	0.0013517	0.0695474
CUFF.22335.1	FW	TWW	6.48716	-0.315273	0.00137507	0.0705166
CUFF.26011.1	FW	TWW	-2.2143	1.83566	0.00137513	0.0705166
CUFF.2446.1	FW	TWW	-3.80117	1.00469	0.00137629	0.0705166
CUFF.45784.1	FW	TWW	-1.23257	3.97047	0.00139072	0.071157
CUFF.29157.1	FW	TWW	-2.64193	2.41052	0.00140656	0.0718673
CUFF.28776.2	FW	TWW	-2.683	0.68994	0.00140926	0.0718768
CUFF.31507.1	FW	TWW	6.4012	-0.377976	0.00141065	0.0718768
CUFF.39141.1	FW	TWW	-1.1766	5.72799	0.00142543	0.0725291	Solyc09g072820.3
CUFF.42242.1	FW	TWW	-1.40679	2.85517	0.00142995	0.072659	Solyc07g053790.2
CUFF.36019.1	FW	TWW	-1.40632	3.78985	0.00143558	0.0728441
CUFF.44892.1	FW	TWW	-6.3228	-0.565582	0.00144691	0.0733179
CUFF.10035.1	FW	TWW	1.20074	5.39936	0.00146497	0.0741312
CUFF.45833.2	FW	TWW	3.30179	1.7146	0.00148467	0.0750248
CUFF.23708.1	FW	TWW	2.05868	1.50934	0.00149066	0.0752239	Solyc00g108555.1
CUFF.11098.1	FW	TWW	-1.47713	3.12496	0.00149582	0.0753813
CUFF.45551.1	FW	TWW	-3.16986	0.596858	0.0015081	0.0758961
CUFF.39740.1	FW	TWW	-4.57111	1.15512	0.00151969	0.076375
CUFF.32658.1	FW	TWW	1.39095	3.15971	0.00153134	0.0768554
CUFF.24551.1	FW	TWW	-3.4897	0.289944	0.00153808	0.0770883
CUFF.30821.1	FW	TWW	-1.72234	4.7338	0.00154989	0.0775745
CUFF.29208.1	FW	TWW	-1.34675	3.41976	0.00155343	0.0776334	Solyc03g007170.3
CUFF.32976.1	FW	TWW	-1.19444	3.84754	0.00155529	0.0776334	Solyc01g100240.3
CUFF.18064.1	FW	TWW	-5.4135	0.0830719	0.00155787	0.0776456
CUFF.37761.2	FW	TWW	-2.94486	0.632952	0.0015607	0.0776456
CUFF.26726.3	FW	TWW	-2.41705	1.64769	0.00156186	0.0776456	Solyc10g009360.3
CUFF.33386.1	FW	TWW	1.99793	4.07001	0.00156736	0.0778141
CUFF.40447.2	FW	TWW	-2.93763	2.83347	0.00157213	0.0779457	Solyc04g049670.3
CUFF.36639.1	FW	TWW	-2.04241	1.91421	0.00157953	0.078207	Solyc02g083640.3
CUFF.30420.3	FW	TWW	-3.02358	1.89854	0.00158411	0.0783283
CUFF.12321.1	FW	TWW	-3.08306	1.84614	0.001597	0.0788597
CUFF.46112.1	FW	TWW	6.29785	-0.439087	0.00161078	0.0794335	Solyc09g064530.3
CUFF.12867.1	FW	TWW	-2.20413	5.52333	0.00161551	0.0795599	Solyc08g075540.4
CUFF.35589.1	FW	TWW	-1.44648	3.0108	0.00162512	0.0799262	Solyc11g005090.2
CUFF.36652.2	FW	TWW	1.79827	2.80776	0.00163429	0.08027
CUFF.43702.1	FW	TWW	-2.01626	3.90453	0.00164105	0.0804948
CUFF.20394.2	FW	TWW	-3.46108	1.1397	0.00164539	0.080509
CUFF.3049.1	FW	TWW	1.98413	1.6194	0.00164572	0.080509
CUFF.7229.1	FW	TWW	3.34428	-0.0496247	0.0016537	0.0807918
CUFF.20929.1	FW	TWW	2.11265	1.1238	0.00165827	0.0809078
CUFF.43670.1	FW	TWW	1.28313	4.52329	0.00166206	0.0809853	Solyc05g012260.3
CUFF.34740.3	FW	TWW	-1.81144	4.45769	0.00169634	0.0824696
CUFF.40818.1	FW	TWW	-1.28893	3.55599	0.00169838	0.0824696	Solyc09g074050.3
CUFF.27501.1	FW	TWW	1.34081	6.23648	0.00169925	0.0824696	Solyc04g076990.3
CUFF.29640.1	FW	TWW	2.81988	0.756172	0.00171175	0.0829517	Solyc01g107190.3
CUFF.16545.1	FW	TWW	1.13207	8.84493	0.00171369	0.0829517
CUFF.40728.3	FW	TWW	6.26184	-0.47752	0.00171627	0.0829674
CUFF.10036.4	FW	TWW	6.20891	-0.491356	0.00172416	0.0832393
CUFF.25974.1	FW	TWW	3.21389	0.652308	0.00173442	0.0836252
CUFF.45136.1	FW	TWW	-5.09626	0.480931	0.00174803	0.0841708
CUFF.23455.2	FW	TWW	-3.95565	7.1547	0.00175312	0.0843058
CUFF.36866.1	FW	TWW	-2.01662	1.01701	0.0017605	0.0845499
CUFF.42836.1	FW	TWW	6.21228	-0.489743	0.00176897	0.0848459	Solyc08g082540.3
CUFF.35506.1	FW	TWW	1.18822	3.86692	0.00177654	0.085098
CUFF.3876.1	FW	TWW	1.45823	3.09817	0.00178438	0.0853064
CUFF.15392.1	FW	TWW	6.24252	-0.486476	0.00178706	0.0853064
CUFF.5869.1	FW	TWW	2.07978	1.61251	0.00178785	0.0853064
CUFF.42968.1	FW	TWW	1.84356	3.24677	0.00179324	0.085362	Solyc02g081010.2
CUFF.27611.4	FW	TWW	-3.11351	0.782164	0.00179365	0.085362
CUFF.23659.2	FW	TWW	2.83001	0.955787	0.00179903	0.0855074
CUFF.26779.1	FW	TWW	2.52087	1.75832	0.00180636	0.0857448	Solyc10g006275.1
CUFF.45228.1	FW	TWW	1.43926	4.04972	0.00182804	0.0866622	Solyc05g054620.3
CUFF.23020.2	FW	TWW	-2.43546	2.04578	0.00183323	0.0867964	Solyc01g067800.3
CUFF.2094.1	FW	TWW	-2.99406	5.14379	0.00184068	0.0870371
CUFF.25015.1	FW	TWW	1.24801	6.20712	0.00186952	0.0882873
CUFF.14363.1	FW	TWW	-2.70862	2.14061	0.00187626	0.0884259
CUFF.38331.1	FW	TWW	-3.37209	1.52576	0.00187726	0.0884259
CUFF.23718.1	FW	TWW	1.2141	7.55134	0.00188709	0.0887753	Solyc04g074470.1
CUFF.579.1	FW	TWW	-3.47263	0.155005	0.00189643	0.0890285
CUFF.44285.1	FW	TWW	-1.34244	3.42535	0.00189969	0.0890285	Solyc03g119220.3
CUFF.10782.1	FW	TWW	2.87977	0.284481	0.00189973	0.0890285
CUFF.18496.1	FW	TWW	2.29633	3.28499	0.00191485	0.0896229	Solyc02g088030.1
CUFF.30982.1	FW	TWW	-6.20098	-0.716065	0.00192021	0.0897592
CUFF.25424.1	FW	TWW	-2.62307	1.8521	0.00193156	0.0901755
CUFF.36703.1	FW	TWW	1.76368	3.89874	0.00193857	0.0903879
CUFF.33029.2	FW	TWW	6.1749	-0.518753	0.00195912	0.090982	Solyc08g062500.3
CUFF.38877.1	FW	TWW	-1.70087	1.66733	0.00195937	0.090982	Solyc04g056340.3
CUFF.11816.1	FW	TWW	1.98123	1.91463	0.0019605	0.090982
CUFF.2855.1	FW	TWW	1.63159	2.80203	0.0019612	0.090982
CUFF.40931.4	FW	TWW	-4.74756	4.18277	0.00197934	0.0915171
CUFF.20378.1	FW	TWW	1.78905	1.92325	0.00197996	0.0915171
CUFF.36123.1	FW	TWW	1.59432	2.81701	0.0019802	0.0915171
CUFF.13066.1	FW	TWW	2.35318	0.901166	0.00200248	0.0923918
CUFF.24941.1	FW	TWW	2.29612	1.32552	0.00200612	0.0923918
CUFF.4641.1	FW	TWW	-3.33209	2.31141	0.00200734	0.0923918	Solyc03g096525.1
CUFF.34965.1	FW	TWW	1.29698	3.60646	0.00200917	0.0923918
CUFF.33285.1	FW	TWW	1.27397	6.36015	0.00203254	0.0933497	Solyc06g053710.3
CUFF.21202.3	FW	TWW	-3.93367	2.19664	0.00204545	0.0938253
CUFF.21071.1	FW	TWW	-2.24047	4.08236	0.00205079	0.0938408
CUFF.7240.1	FW	TWW	1.21261	4.2576	0.00205089	0.0938408
CUFF.13437.1	FW	TWW	-2.75772	2.59268	0.00205852	0.0940733
CUFF.36748.1	FW	TWW	-1.74243	3.93185	0.00207322	0.0945545	Solyc04g051850.3
CUFF.44108.3	FW	TWW	1.22299	7.47879	0.00207419	0.0945545
CUFF.14680.1	FW	TWW	-6.12432	-0.769421	0.00208208	0.0947966
CUFF.3083.1	FW	TWW	1.49053	2.22224	0.00211747	0.0962627
CUFF.8821.1	FW	TWW	2.04941	1.03646	0.00211952	0.0962627	Solyc05g013310.1
CUFF.46248.1	FW	TWW	3.7772	-0.0907775	0.00213141	0.0965906
CUFF.22538.1	FW	TWW	-2.14734	8.24426	0.00213199	0.0965906
CUFF.11654.1	FW	TWW	-2.88289	2.16538	0.00213879	0.0967415
CUFF.40944.1	FW	TWW	-2.04197	1.25485	0.00214058	0.0967415	Solyc03g013340.3
CUFF.17142.1	FW	TWW	1.69136	1.97245	0.00218775	0.0987519
CUFF.39682.3	FW	TWW	2.89661	0.593085	0.00219929	0.0991515
CUFF.25586.4	FW	TWW	-3.27583	1.81658	0.00220556	0.0993125	Solyc02g085000.3
CUFF.33317.1	FW	TWW	-1.1348	5.01574	0.0022092	0.0993547	Solyc04g010200.1
CUFF.11935.1	FW	TWW	-1.77075	1.58086	0.00221228	0.0993718
CUFF.17631.2	FW	TWW	-2.01844	5.97693	0.00224492	0.100715
CUFF.32132.1	FW	TWW	1.49744	2.67869	0.00225846	0.101199	Solyc02g078030.2
CUFF.41066.1	FW	TWW	-3.3685	-0.0958674	0.0022872	0.102362
CUFF.42761.1	FW	TWW	1.49583	2.64545	0.00233198	0.104239
CUFF.13925.1	FW	TWW	1.20602	4.33839	0.00234529	0.104707
CUFF.31644.1	FW	TWW	-3.38638	1.37791	0.00235374	0.104957
CUFF.28676.1	FW	TWW	-1.98093	3.71939	0.00236298	0.105241
CUFF.25711.1	FW	TWW	-1.67381	5.14141	0.00236654	0.105273
CUFF.42648.1	FW	TWW	-3.1444	2.59893	0.00237258	0.105401	Solyc03g113600.3
CUFF.35225.3	FW	TWW	-1.93301	2.30024	0.00237515	0.105401	Solyc05g054350.3
CUFF.19487.1	FW	TWW	-1.74841	3.43656	0.00238358	0.105569
CUFF.5876.1	FW	TWW	-5.11074	-0.18942	0.00238469	0.105569
CUFF.10693.1	FW	TWW	-2.79598	1.83192	0.00241653	0.10685
CUFF.30044.2	FW	TWW	-1.68438	3.60663	0.00242881	0.107235
CUFF.33738.1	FW	TWW	1.14364	4.83354	0.00243233	0.107235
CUFF.21389.1	FW	TWW	1.81995	7.2338	0.00243399	0.107235	Solyc01g008620.3
CUFF.23803.1	FW	TWW	-1.99773	2.50214	0.00244903	0.107769
CUFF.19112.1	FW	TWW	2.36859	2.32432	0.00246146	0.108186
CUFF.35508.1	FW	TWW	1.09231	4.36312	0.00246963	0.108416	Solyc02g064710.3
CUFF.37061.2	FW	TWW	2.72628	0.992142	0.00247443	0.108497	Solyc02g068370.3
CUFF.18875.1	FW	TWW	-3.10754	0.853048	0.00251712	0.110238
CUFF.40963.3	FW	TWW	-2.04348	3.37662	0.00252163	0.110304
CUFF.16675.1	FW	TWW	-1.53091	2.36663	0.00252747	0.110428
CUFF.32937.1	FW	TWW	-1.46899	3.0078	0.00253342	0.110557
CUFF.29559.2	FW	TWW	-2.07905	1.38511	0.00253723	0.110577	Solyc06g050530.3
CUFF.39834.1	FW	TWW	-2.67793	0.913401	0.00254094	0.110577
CUFF.21189.1	FW	TWW	-1.55625	2.01016	0.00254289	0.110577	Solyc04g082900.3
CUFF.302.1	FW	TWW	-5.07988	-0.219876	0.00255198	0.110841
CUFF.43086.2	FW	TWW	-2.45272	6.61391	0.00256507	0.111278	Solyc01g079170.3
CUFF.37032.2	FW	TWW	-2.67731	5.95155	0.00257763	0.111691	Solyc01g050040.3
CUFF.13884.1	FW	TWW	1.14158	4.74738	0.00260365	0.112686
CUFF.3502.1	FW	TWW	-3.56702	0.974998	0.00261458	0.112957
CUFF.7374.1	FW	TWW	1.9721	1.12853	0.00261605	0.112957
CUFF.11469.1	FW	TWW	-1.4948	5.95517	0.00262797	0.113338
CUFF.11016.1	FW	TWW	1.113	6.52221	0.00264134	0.113782
CUFF.1248.1	FW	TWW	-3.73609	0.968148	0.00265344	0.114169
CUFF.33288.1	FW	TWW	1.9239	1.27224	0.00266218	0.114411
CUFF.20299.1	FW	TWW	-1.11658	4.7078	0.00266994	0.114611
CUFF.18572.1	FW	TWW	1.09554	4.82424	0.00268001	0.11485
CUFF.9369.1	FW	TWW	-1.14062	7.1758	0.00268175	0.11485	Solyc01g073970.3
CUFF.34668.1	FW	TWW	2.66629	0.656402	0.00268826	0.114995	Solyc07g062790.1
CUFF.35849.1	FW	TWW	1.15125	4.2735	0.00269377	0.115097
CUFF.528.1	FW	TWW	-3.70218	2.35869	0.00270077	0.115262	Solyc11g028355.1
CUFF.35236.2	FW	TWW	-1.19076	4.12342	0.00270924	0.115489
CUFF.8895.1	FW	TWW	-1.15474	3.47268	0.00272114	0.115863
CUFF.24419.1	FW	TWW	1.14082	4.5563	0.00272441	0.115868
CUFF.36492.1	FW	TWW	-2.12681	8.97763	0.00273128	0.115884
CUFF.31875.1	FW	TWW	3.00686	-0.0976072	0.00273279	0.115884
CUFF.23886.1	FW	TWW	1.12438	6.15727	0.00273425	0.115884
CUFF.18950.2	FW	TWW	-2.86596	2.34598	0.002744	0.116164	Solyc04g051580.3
CUFF.32151.1	FW	TWW	-4.21407	0.188978	0.00276708	0.117006	Solyc10g081430.2
CUFF.16945.1	FW	TWW	2.87442	0.199424	0.00278865	0.117783
CUFF.42179.1	FW	TWW	-1.93082	1.21057	0.00280126	0.11818	Solyc12g019620.2
CUFF.19553.2	FW	TWW	5.93184	-0.701598	0.00281134	0.118469	Solyc05g041430.3
CUFF.21722.1	FW	TWW	-3.19407	0.634913	0.00284005	0.119542
CUFF.33511.4	FW	TWW	2.60717	0.827327	0.00284542	0.119631
CUFF.40269.2	FW	TWW	-2.73804	1.26198	0.00285424	0.119865	Solyc01g100260.3
CUFF.27481.1	FW	TWW	-2.62762	5.18973	0.00286085	0.120005
CUFF.11969.1	FW	TWW	1.35449	2.62414	0.00288214	0.120761	Solyc05g015640.3
CUFF.23067.1	FW	TWW	-1.45194	9.175	0.00288558	0.120768	Solyc04g076523.1
CUFF.28979.1	FW	TWW	2.94595	0.17408	0.00289132	0.12087
CUFF.22115.1	FW	TWW	1.32697	7.79055	0.00289583	0.120921
CUFF.37669.1	FW	TWW	1.43361	2.68251	0.00292812	0.122131
CUFF.12586.1	FW	TWW	1.82132	1.91831	0.00293169	0.122142
CUFF.30275.2	FW	TWW	-1.19951	4.60541	0.00294122	0.122379	Solyc01g100530.3
CUFF.21905.1	FW	TWW	1.57095	3.43317	0.00294404	0.122379
CUFF.25421.1	FW	TWW	-2.10189	6.4515	0.00294818	0.122413	Solyc07g048120.3
CUFF.13887.1	FW	TWW	2.48998	1.49387	0.00295488	0.122553
CUFF.35559.1	FW	TWW	1.79258	1.29153	0.00296906	0.122908
CUFF.34039.1	FW	TWW	1.11389	5.73451	0.00297329	0.122908
CUFF.22536.1	FW	TWW	1.11846	4.13865	0.00297346	0.122908
CUFF.26356.2	FW	TWW	-1.40445	4.38266	0.00297904	0.122931
CUFF.1414.1	FW	TWW	-2.3418	2.07325	0.00298121	0.122931
CUFF.38060.4	FW	TWW	1.7477	1.61433	0.00298801	0.122931
CUFF.40931.3	FW	TWW	-1.73661	3.42976	0.00298988	0.122931
CUFF.5029.1	FW	TWW	-1.07851	4.35847	0.00299075	0.122931
CUFF.29158.2	FW	TWW	-2.74354	2.0304	0.00302335	0.124133
CUFF.13937.1	FW	TWW	-1.47262	2.13093	0.00303269	0.124378
CUFF.9465.1	FW	TWW	-2.08725	8.5884	0.00304829	0.124878
CUFF.20356.1	FW	TWW	1.36428	4.87904	0.00307074	0.125658
CUFF.14911.1	FW	TWW	-1.54072	4.43727	0.00307855	0.125837
CUFF.38349.2	FW	TWW	-1.15519	4.77944	0.0030864	0.126018	Solyc10g044670.2
CUFF.35108.1	FW	TWW	1.16984	3.87342	0.00309868	0.12638
CUFF.27347.1	FW	TWW	3.04829	-0.155727	0.00310686	0.126502
CUFF.6355.1	FW	TWW	1.05475	7.07048	0.00310856	0.126502	Solyc01g109900.3
CUFF.18094.1	FW	TWW	-1.29733	4.75624	0.00312421	0.126998
CUFF.36012.4	FW	TWW	-2.08759	1.57566	0.00315046	0.127924
CUFF.38696.1	FW	TWW	-1.21056	3.54968	0.00315753	0.128017	Solyc05g052780.3
CUFF.27817.1	FW	TWW	1.12271	9.77506	0.00315972	0.128017	Solyc06g060190.3
CUFF.24806.1	FW	TWW	5.86782	-0.72947	0.00317215	0.12838
CUFF.41316.1	FW	TWW	1.50514	2.96768	0.00318142	0.128484	Solyc05g047590.3
CUFF.23960.1	FW	TWW	1.89279	1.71075	0.00318426	0.128484
CUFF.44673.1	FW	TWW	-2.18564	1.70381	0.00318521	0.128484
CUFF.16413.1	FW	TWW	1.24878	3.77599	0.00320163	0.129005	Solyc09g066150.1
CUFF.5411.1	FW	TWW	5.90163	-0.701065	0.00321029	0.129212
CUFF.30488.3	FW	TWW	-1.87269	6.64801	0.00321777	0.129372	Solyc08g077980.3
CUFF.40179.1	FW	TWW	1.13583	3.86943	0.00322482	0.129514
CUFF.21923.1	FW	TWW	1.07929	4.99427	0.00325224	0.130318
CUFF.39021.3	FW	TWW	5.86261	-0.745199	0.00325829	0.130318
CUFF.38406.2	FW	TWW	-2.21518	2.5211	0.00326072	0.130318
CUFF.27885.1	FW	TWW	1.78835	2.23266	0.00326199	0.130318	Solyc05g050860.1
CUFF.43018.1	FW	TWW	1.13386	5.77246	0.00326256	0.130318	Solyc07g044870.3
CUFF.36637.1	FW	TWW	2.98244	0.412564	0.00327191	0.13055
CUFF.32160.3	FW	TWW	-2.37667	2.46022	0.00328203	0.130812
CUFF.21508.1	FW	TWW	-2.27642	1.6587	0.00330847	0.131723
CUFF.16051.1	FW	TWW	1.72563	2.89225	0.00334003	0.132836
CUFF.12639.1	FW	TWW	1.68799	1.98178	0.0033534	0.133223	Solyc08g068150.3
CUFF.4068.1	FW	TWW	-1.54913	7.71962	0.00336172	0.13341
CUFF.12537.1	FW	TWW	1.54518	2.73304	0.0033828	0.133924
CUFF.34565.2	FW	TWW	-1.26202	4.60452	0.00338548	0.133924
CUFF.45187.1	FW	TWW	1.16349	7.41802	0.00338631	0.133924
CUFF.18775.1	FW	TWW	1.18929	4.46223	0.00338923	0.133924
CUFF.21200.1	FW	TWW	-1.28127	4.01794	0.00340537	0.134417
CUFF.14336.1	FW	TWW	3.10281	0.0887152	0.00342259	0.134882
CUFF.38116.1	FW	TWW	1.96512	1.19801	0.00342448	0.134882
CUFF.42497.1	FW	TWW	-1.23409	3.77821	0.00345341	0.135876	Solyc06g043150.3
CUFF.41465.1	FW	TWW	3.69075	1.33854	0.00346723	0.136274
CUFF.71.1	FW	TWW	-3.1762	0.620424	0.00348334	0.136761
CUFF.40814.2	FW	TWW	2.23474	1.28998	0.00348876	0.136828	Solyc01g088550.3
CUFF.35837.1	FW	TWW	1.69567	1.72165	0.00351016	0.137521
CUFF.16125.1	FW	TWW	-2.99365	0.736744	0.00351528	0.137575
CUFF.18534.1	FW	TWW	-1.08175	3.60387	0.00352993	0.137895	Solyc04g011390.1
CUFF.40247.1	FW	TWW	-1.1129	4.10286	0.00353097	0.137895
CUFF.12705.1	FW	TWW	-1.31609	4.81531	0.00355333	0.138621	Solyc01g007110.3
CUFF.45764.1	FW	TWW	4.44662	0.178265	0.00356047	0.138753
CUFF.34676.3	FW	TWW	-2.24026	4.97442	0.00357604	0.139212
CUFF.6836.1	FW	TWW	-1.49594	6.22978	0.00359705	0.139882
CUFF.37337.1	FW	TWW	-2.05228	3.93539	0.00360864	0.14014	Solyc01g107320.3
CUFF.34886.2	FW	TWW	2.78804	2.05535	0.0036113	0.14014
CUFF.44108.1	FW	TWW	1.09769	8.36472	0.00365739	0.141779
CUFF.41249.1	FW	TWW	1.67194	1.42448	0.0036685	0.14206
CUFF.40952.2	FW	TWW	-2.40705	4.46204	0.00369705	0.142897	Solyc01g106460.3
CUFF.21930.1	FW	TWW	2.2119	1.44744	0.00369789	0.142897
CUFF.13262.1	FW	TWW	-4.00583	-0.349467	0.00371114	0.143259
CUFF.31934.1	FW	TWW	1.40167	4.732	0.00372333	0.143579	Solyc01g080790.3
CUFF.43902.1	FW	TWW	1.39912	4.31155	0.00373048	0.143704
CUFF.43285.1	FW	TWW	-1.13037	4.50148	0.00375253	0.144402	Solyc06g075220.1
CUFF.6910.1	FW	TWW	2.41285	0.303393	0.00378397	0.145334
CUFF.43078.2	FW	TWW	4.46573	0.19858	0.00378465	0.145334	Solyc02g078470.3
CUFF.16634.1	FW	TWW	1.15501	7.30573	0.00381334	0.146283
CUFF.38614.1	FW	TWW	-2.77327	0.218611	0.00388498	0.148876	Solyc03g059190.3
CUFF.22597.1	FW	TWW	1.20422	6.77164	0.00389126	0.148961	Solyc08g065940.3
CUFF.41058.1	FW	TWW	-2.0073	2.62784	0.00391851	0.149848
CUFF.27951.1	FW	TWW	2.08821	0.768742	0.00396928	0.151503
CUFF.37297.3	FW	TWW	1.09703	4.38831	0.00397	0.151503
CUFF.16865.1	FW	TWW	-1.86262	5.18122	0.00397452	0.151518	Solyc05g007900.2
CUFF.21772.1	FW	TWW	-1.87825	3.46241	0.0040261	0.153325	Solyc08g016670.3
CUFF.28393.1	FW	TWW	-1.39706	5.23359	0.00403979	0.153688	Solyc06g007180.3
CUFF.43367.1	FW	TWW	1.23315	5.00032	0.00405028	0.153927
CUFF.33631.1	FW	TWW	-1.27992	2.90963	0.00405849	0.15408
CUFF.24204.1	FW	TWW	-2.49003	2.00643	0.0040699	0.154354	Solyc07g043150.1
CUFF.24331.1	FW	TWW	3.19978	1.16382	0.00411444	0.155883
CUFF.11102.1	FW	TWW	-4.78248	-0.427645	0.00412377	0.155933
CUFF.11830.1	FW	TWW	2.86708	0.393562	0.00412424	0.155933
CUFF.33384.1	FW	TWW	-2.41552	2.33313	0.00413171	0.156055
CUFF.26893.1	FW	TWW	-2.7054	2.12504	0.00413818	0.156139
CUFF.28002.1	FW	TWW	-1.09697	3.79039	0.00415437	0.156589	Solyc10g017530.3
CUFF.44987.1	FW	TWW	2.65221	0.251467	0.00416073	0.156599
CUFF.19398.1	FW	TWW	-2.28642	1.88972	0.00416315	0.156599
CUFF.43213.3	FW	TWW	3.03208	0.0391025	0.00417462	0.15687
CUFF.38626.1	FW	TWW	1.62816	2.0437	0.00419338	0.157414
CUFF.39707.1	FW	TWW	1.82541	3.28863	0.00420887	0.157835	Solyc11g071390.1
CUFF.26353.1	FW	TWW	1.20043	9.34276	0.00422928	0.158439
CUFF.28311.3	FW	TWW	-2.57528	2.70701	0.00426732	0.159701
CUFF.42277.2	FW	TWW	-2.62741	0.839486	0.00427662	0.159887
CUFF.24273.1	FW	TWW	1.55782	4.14655	0.00434052	0.162111
CUFF.38699.1	FW	TWW	-1.09307	4.78323	0.00437078	0.163075	Solyc07g065210.3
CUFF.36840.1	FW	TWW	-1.74883	3.3559	0.00438979	0.163549
CUFF.19657.1	FW	TWW	-1.59466	6.2838	0.0043969	0.163549
CUFF.22587.1	FW	TWW	-4.099	1.05204	0.00440039	0.163549
CUFF.30086.1	FW	TWW	1.46293	5.39617	0.00440126	0.163549
CUFF.29159.1	FW	TWW	-4.52987	-0.583934	0.00441678	0.163693
CUFF.13123.1	FW	TWW	-1.45933	4.32383	0.00441804	0.163693
CUFF.23977.1	FW	TWW	-2.14401	1.21686	0.00441848	0.163693
CUFF.14122.1	FW	TWW	-1.03355	5.27603	0.00443345	0.163905	Solyc04g011390.1
CUFF.39762.2	FW	TWW	2.82755	1.26365	0.00443721	0.163905
CUFF.39374.1	FW	TWW	-2.76012	0.0584929	0.00443756	0.163905	Solyc07g063970.3
CUFF.38792.1	FW	TWW	2.90181	0.135469	0.00446283	0.164672
CUFF.15390.1	FW	TWW	-2.31956	3.21227	0.00447042	0.164787
CUFF.16486.1	FW	TWW	1.67772	3.10457	0.00449487	0.165523
CUFF.16584.1	FW	TWW	-1.17494	3.38958	0.0045023	0.165631	Solyc09g074300.1
CUFF.45999.1	FW	TWW	-1.48933	2.92721	0.00452265	0.166213	Solyc00g042147.1
CUFF.13431.1	FW	TWW	-1.04542	5.05392	0.0045449	0.166864
CUFF.22440.1	FW	TWW	1.34906	3.56338	0.00456471	0.167424
CUFF.35735.1	FW	TWW	-2.16693	0.814095	0.00458163	0.167877
CUFF.40102.1	FW	TWW	1.16513	5.56467	0.00460009	0.168386	Solyc03g123780.3
CUFF.14108.1	FW	TWW	-1.0738	5.265	0.00463284	0.169417	Solyc01g073970.3
CUFF.7043.1	FW	TWW	-1.63792	5.42092	0.00464463	0.169547
CUFF.40344.1	FW	TWW	1.05327	8.84063	0.00464562	0.169547	Solyc05g047530.3
CUFF.30275.1	FW	TWW	2.74333	1.90266	0.00466072	0.169929	Solyc01g100530.3
CUFF.28418.1	FW	TWW	1.11907	4.4821	0.0046781	0.170394	Solyc02g076830.1
CUFF.22060.1	FW	TWW	-1.61531	3.11215	0.00468566	0.1705
CUFF.33151.1	FW	TWW	-1.04611	6.1243	0.00469181	0.170556	Solyc01g073970.3
CUFF.27522.1	FW	TWW	1.06829	6.72653	0.00470394	0.170828	Solyc06g071820.3
CUFF.30669.1	FW	TWW	1.24774	3.68973	0.00471	0.170879	Solyc05g014550.1
CUFF.43114.1	FW	TWW	-1.06745	5.80831	0.00472061	0.171095	Solyc00g127550.1
CUFF.37662.1	FW	TWW	-1.92274	3.87591	0.00477392	0.172857	Solyc09g065660.3
CUFF.14461.4	FW	TWW	-1.14194	5.10038	0.00478637	0.173138
CUFF.45322.1	FW	TWW	-1.11721	4.0761	0.004812	0.173894	Solyc07g006720.3
CUFF.43116.1	FW	TWW	1.98582	0.88936	0.00485146	0.175148	Solyc02g082980.1
CUFF.25335.1	FW	TWW	1.16708	3.7705	0.00486182	0.175232	Solyc06g075250.3
CUFF.24215.2	FW	TWW	-1.52519	5.45292	0.00486333	0.175232	Solyc09g061310.3
CUFF.40042.1	FW	TWW	1.64445	1.9106	0.00488081	0.17569
CUFF.33185.1	FW	TWW	-3.41844	-0.296277	0.00488928	0.175823
CUFF.6929.1	FW	TWW	-1.3562	5.11306	0.00491391	0.176536
CUFF.10708.1	FW	TWW	2.17203	1.37455	0.00501881	0.180029	Solyc05g053760.3
CUFF.17632.1	FW	TWW	1.01979	7.36149	0.00502092	0.180029
CUFF.14362.1	FW	TWW	-2.39236	2.53513	0.00503759	0.180451
CUFF.12667.1	FW	TWW	1.33335	2.63429	0.00504957	0.180704
CUFF.8.1	FW	TWW	-4.02158	-0.0216465	0.00506867	0.181211
CUFF.918.1	FW	TWW	-2.45193	1.24011	0.00508373	0.181476
CUFF.36020.1	FW	TWW	-1.55106	1.46954	0.00508594	0.181476
CUFF.23273.1	FW	TWW	1.67235	2.10932	0.00512277	0.182613
CUFF.35456.1	FW	TWW	-3.97985	0.0388223	0.00513334	0.182812
CUFF.18843.1	FW	TWW	1.25551	4.95289	0.00518299	0.184402	Solyc07g005440.1
CUFF.29515.1	FW	TWW	-1.11452	3.55248	0.00519217	0.18455	Solyc03g114340.3
CUFF.14789.1	FW	TWW	-2.11086	7.35899	0.00524346	0.186193	Solyc02g067270.2
CUFF.24795.1	FW	TWW	-3.44869	1.14783	0.00525494	0.186303
CUFF.44936.2	FW	TWW	1.06137	3.75599	0.00525843	0.186303	Solyc03g111090.3
CUFF.31616.1	FW	TWW	-1.15833	4.35903	0.00526228	0.186303	Solyc04g011390.1
CUFF.6854.1	FW	TWW	2.44065	0.573203	0.0052668	0.186303
CUFF.40920.4	FW	TWW	-3.18023	-0.530136	0.00527831	0.186531
CUFF.12288.1	FW	TWW	2.10085	1.59133	0.00529356	0.18689
CUFF.43674.2	FW	TWW	-4.09831	0.771967	0.00530861	0.187242
CUFF.28138.1	FW	TWW	-1.18881	3.25233	0.00531957	0.187449
CUFF.17911.1	FW	TWW	1.06324	8.47665	0.00533354	0.187761	Solyc02g078650.3
CUFF.39263.1	FW	TWW	-1.07895	4.83668	0.00534736	0.188068
CUFF.21202.1	FW	TWW	-3.73544	3.18308	0.00536986	0.188679
CUFF.31615.1	FW	TWW	-1.32396	3.3595	0.00538193	0.188922	Solyc04g011390.1
CUFF.32416.1	FW	TWW	-1.19425	2.90535	0.00538762	0.188942	Solyc03g096030.3
CUFF.37168.4	FW	TWW	1.50325	2.77836	0.00540535	0.189383
CUFF.26357.1	FW	TWW	-1.08187	4.21835	0.00541729	0.189621	Solyc06g076440.2
CUFF.18053.1	FW	TWW	1.31562	3.62718	0.00546436	0.190905
CUFF.34217.1	FW	TWW	-1.09791	3.76383	0.00546436	0.190905
CUFF.29164.1	FW	TWW	-1.94991	3.24052	0.00548168	0.191328
CUFF.3210.1	FW	TWW	-2.78989	0.796219	0.00550102	0.191821
CUFF.2069.1	FW	TWW	1.7442	1.27288	0.00552134	0.192348
CUFF.45966.1	FW	TWW	-0.992553	6.15746	0.00552828	0.192407	Solyc04g011390.1
CUFF.32093.2	FW	TWW	1.38712	3.46175	0.00557765	0.193942
CUFF.38019.1	FW	TWW	3.18209	0.228319	0.00561585	0.195086
CUFF.18560.1	FW	TWW	1.12777	3.56029	0.00562717	0.195295
CUFF.44847.1	FW	TWW	-1.18146	3.97529	0.00566147	0.196138	Solyc02g082910.3
CUFF.25783.2	FW	TWW	-1.69946	2.47976	0.00566213	0.196138
CUFF.30098.1	FW	TWW	-1.53768	5.37481	0.00567077	0.196152	Solyc04g025113.1
CUFF.28091.1	FW	TWW	-1.02648	4.96892	0.00567319	0.196152	Solyc04g011390.1
CUFF.40942.2	FW	TWW	-3.39515	-0.38916	0.00567897	0.196167
CUFF.29901.1	FW	TWW	-1.06214	3.62839	0.00569328	0.196477	Solyc02g094160.1
CUFF.22802.1	FW	TWW	-1.00522	7.77843	0.00570576	0.196723	Solyc06g076640.3
CUFF.30178.1	FW	TWW	2.94955	-0.0642568	0.00572028	0.197039
CUFF.29549.1	FW	TWW	-1.05444	3.75347	0.00573608	0.197368	Solyc02g067660.3
CUFF.36054.1	FW	TWW	-1.6404	5.32083	0.00574055	0.197368
CUFF.6512.1	FW	TWW	-3.52337	0.461835	0.0057497	0.197498
CUFF.11229.1	FW	TWW	-1.4818	4.07776	0.00575621	0.197537
CUFF.31404.1	FW	TWW	-2.08586	1.04773	0.0057657	0.197678
CUFF.32160.1	FW	TWW	1.8661	1.37652	0.00579346	0.198443
CUFF.43268.1	FW	TWW	1.10821	5.14697	0.00579881	0.198443
CUFF.26433.1	FW	TWW	-1.27029	4.06335	0.00585439	0.200159
CUFF.29094.2	FW	TWW	-2.2777	0.851592	0.00586229	0.200243
CUFF.41285.2	FW	TWW	1.28075	2.66985	0.00586865	0.200274	Solyc09g007280.3
CUFF.43459.1	FW	TWW	1.52963	1.64182	0.00587763	0.200343	Solyc11g042820.2
CUFF.23438.1	FW	TWW	-1.03931	6.47818	0.00588156	0.200343
CUFF.35059.1	FW	TWW	-2.85668	1.03649	0.005919	0.201432
CUFF.37308.1	FW	TWW	-1.33821	4.64251	0.00592762	0.201539	Solyc01g007010.3
CUFF.40274.1	FW	TWW	-1.21578	4.25826	0.00593491	0.2016	Solyc05g009550.3
CUFF.29881.1	FW	TWW	0.986012	6.26844	0.00595514	0.202024	Solyc04g006940.3
CUFF.9648.1	FW	TWW	-1.45401	2.29951	0.00595836	0.202024
CUFF.27224.1	FW	TWW	1.73167	1.25416	0.00596452	0.202047	Solyc03g122230.2
CUFF.2874.1	FW	TWW	1.30036	2.87742	0.00599917	0.203034
CUFF.45133.1	FW	TWW	-1.24303	3.27399	0.00603144	0.203938	Solyc02g092950.3
CUFF.30699.1	FW	TWW	-1.99554	2.5504	0.00605511	0.204551
CUFF.42558.2	FW	TWW	2.96259	0.573353	0.00607437	0.205013	Solyc10g005600.3
CUFF.3543.1	FW	TWW	-1.71938	3.8346	0.00608829	0.205294
CUFF.26221.1	FW	TWW	-1.20494	4.4135	0.00610538	0.205632
CUFF.10454.1	FW	TWW	-1.47657	2.75128	0.00610948	0.205632
CUFF.46023.1	FW	TWW	2.91384	1.25399	0.00611994	0.205657
CUFF.4950.1	FW	TWW	1.87589	0.874538	0.00612142	0.205657
CUFF.15634.2	FW	TWW	-1.25647	4.03177	0.00613448	0.205706
CUFF.42208.1	FW	TWW	1.1222	6.39267	0.00613926	0.205706	Solyc04g076820.1
CUFF.34868.1	FW	TWW	-3.03558	1.15068	0.00613965	0.205706
CUFF.35964.1	FW	TWW	1.14318	3.17727	0.00617092	0.206566
CUFF.17586.1	FW	TWW	2.19275	1.25117	0.00617987	0.206677
CUFF.27742.1	FW	TWW	-1.89817	1.95424	0.00620963	0.207484
CUFF.24828.1	FW	TWW	1.4103	2.32851	0.00623097	0.208008
CUFF.40100.1	FW	TWW	-3.40715	-0.420167	0.00624138	0.208115
CUFF.44977.1	FW	TWW	-1.15434	3.31229	0.00624549	0.208115	Solyc09g010060.3
CUFF.36831.1	FW	TWW	-1.15451	7.16956	0.00630974	0.210066	Solyc08g008580.3
CUFF.28000.2	FW	TWW	-1.68119	2.22665	0.00633007	0.21019	Solyc02g080400.2
CUFF.34584.1	FW	TWW	-1.06007	4.76623	0.00633229	0.21019
CUFF.11613.1	FW	TWW	2.77407	0.0589822	0.00633267	0.21019
CUFF.17668.1	FW	TWW	1.53381	2.1085	0.00634056	0.21019
CUFF.28399.2	FW	TWW	-1.55619	1.63666	0.00634203	0.21019
CUFF.3631.1	FW	TWW	-1.16869	5.37994	0.00638949	0.211459
CUFF.19324.1	FW	TWW	2.63282	0.232191	0.00640009	0.211459
CUFF.34064.1	FW	TWW	2.78256	-0.0697941	0.00640162	0.211459
CUFF.34490.1	FW	TWW	-1.69451	1.08898	0.00640439	0.211459	Solyc02g089130.3
CUFF.30561.1	FW	TWW	-1.00658	5.84455	0.00640907	0.211459	Solyc08g078180.1
CUFF.2140.1	FW	TWW	-4.49303	-0.618559	0.0064169	0.211528
CUFF.40343.1	FW	TWW	0.994879	7.50482	0.00643207	0.211838
CUFF.4504.1	FW	TWW	2.77461	0.0639097	0.00645581	0.21243
CUFF.21774.1	FW	TWW	1.72797	1.41665	0.00647233	0.212623
CUFF.37032.1	FW	TWW	-1.81279	4.62443	0.00647324	0.212623	Solyc01g050040.3
CUFF.40307.2	FW	TWW	-1.3499	3.54112	0.00648774	0.212909
CUFF.34740.2	FW	TWW	-1.40541	5.09296	0.00649664	0.213011
CUFF.34921.1	FW	TWW	-1.03611	4.57381	0.00654861	0.214204	Solyc07g021750.1
CUFF.11017.1	FW	TWW	1.07759	5.52233	0.00654882	0.214204
CUFF.44449.1	FW	TWW	-1.16475	3.06275	0.00655387	0.214204	Solyc10g084310.2
CUFF.21136.1	FW	TWW	-1.92254	0.874247	0.0065603	0.214204
CUFF.39263.2	FW	TWW	-1.32856	2.15651	0.00656213	0.214204
CUFF.12946.1	FW	TWW	1.08386	3.99206	0.00660164	0.215302
CUFF.5808.1	FW	TWW	1.35645	2.41837	0.00663483	0.216193
CUFF.35494.1	FW	TWW	-2.44503	0.248795	0.00667994	0.21747	Solyc01g020240.3
CUFF.29910.1	FW	TWW	1.69792	2.08311	0.00670104	0.217964
CUFF.28689.3	FW	TWW	1.67945	2.66065	0.00670971	0.218032
CUFF.38620.1	FW	TWW	1.05373	4.10048	0.00671946	0.218032
CUFF.33993.2	FW	TWW	-2.26643	0.769556	0.00672089	0.218032	Solyc11g066380.2
CUFF.43538.2	FW	TWW	-1.56159	2.84857	0.00673304	0.218234	Solyc01g044420.3
CUFF.31801.1	FW	TWW	-2.22377	1.5059	0.0067462	0.218468	Solyc01g111960.3
CUFF.12999.1	FW	TWW	-2.44674	1.07957	0.00680644	0.220225
CUFF.30420.2	FW	TWW	-2.63787	1.33721	0.0068161	0.220343
CUFF.19111.1	FW	TWW	1.98027	1.73442	0.0068239	0.220402
CUFF.8543.1	FW	TWW	-2.42126	0.00833692	0.00684474	0.220881	Solyc04g070980.3
CUFF.15874.2	FW	TWW	-1.96667	1.23577	0.00685995	0.221178
CUFF.19482.1	FW	TWW	1.06187	5.06827	0.0068996	0.222261	Solyc06g053610.3
CUFF.20712.1	FW	TWW	1.36023	2.20465	0.00691305	0.2225
CUFF.17904.1	FW	TWW	-1.76057	0.998358	0.00695513	0.223658	Solyc01g080750.3
CUFF.18413.1	FW	TWW	-1.23772	4.47873	0.00697121	0.22398
CUFF.23247.1	FW	TWW	1.05018	6.91966	0.0070072	0.224722	Solyc01g065980.3
CUFF.45976.1	FW	TWW	-1.15821	5.16285	0.00701199	0.224722
CUFF.9641.1	FW	TWW	-2.76417	1.79082	0.00701264	0.224722
CUFF.42700.1	FW	TWW	-1.84336	1.4109	0.0070412	0.225441	Solyc12g006940.2
CUFF.12452.1	FW	TWW	-2.75609	0.432154	0.00707902	0.226455
CUFF.45821.1	FW	TWW	-1.10159	4.2093	0.00709344	0.226621
CUFF.23833.2	FW	TWW	-1.15771	4.22514	0.00709966	0.226621
CUFF.26245.1	FW	TWW	1.02274	5.00561	0.00710271	0.226621	Solyc05g006560.1
CUFF.44430.2	FW	TWW	-1.77647	1.19929	0.00711388	0.226781
CUFF.22806.1	FW	TWW	1.13326	3.02631	0.0071392	0.227389
CUFF.37507.1	FW	TWW	-1.02577	3.76783	0.00714532	0.227389
CUFF.31529.1	FW	TWW	1.12095	3.93993	0.00716973	0.227969
CUFF.44814.1	FW	TWW	2.06852	3.21392	0.00718002	0.228071
CUFF.35858.1	FW	TWW	-2.22431	0.231963	0.00718534	0.228071	Solyc01g104230.3
CUFF.36434.1	FW	TWW	1.48225	1.70212	0.00722956	0.229277	Solyc02g092040.1
CUFF.45865.1	FW	TWW	-1.05905	4.53242	0.007302	0.231375
CUFF.14514.3	FW	TWW	1.55465	1.86846	0.00731493	0.231585
CUFF.33209.2	FW	TWW	1.38754	2.59114	0.0073376	0.232103	Solyc05g040050.2
CUFF.32094.1	FW	TWW	0.985562	4.32685	0.00735764	0.232487
CUFF.40244.2	FW	TWW	3.05244	0.403528	0.00736238	0.232487
CUFF.45159.4	FW	TWW	-2.19176	2.53088	0.00737668	0.232739	Solyc03g111540.2
CUFF.7848.1	FW	TWW	1.07958	3.17774	0.00742951	0.234205
CUFF.44108.2	FW	TWW	0.997506	6.63995	0.00748751	0.235831
CUFF.23245.1	FW	TWW	-0.95961	6.80779	0.00752516	0.236632	Solyc03g118760.3
CUFF.34996.1	FW	TWW	-1.30728	7.32608	0.00752582	0.236632
CUFF.35236.1	FW	TWW	-1.1771	5.53002	0.00753993	0.236874
CUFF.28262.1	FW	TWW	0.955127	5.54317	0.00760309	0.238651
CUFF.7320.1	FW	TWW	1.40005	2.69556	0.00760949	0.238651
CUFF.14693.1	FW	TWW	-2.15319	0.745837	0.00762415	0.238907
CUFF.10010.1	FW	TWW	1.03783	3.76437	0.00763478	0.239037
CUFF.17764.1	FW	TWW	-2.0411	0.481001	0.00767143	0.23998	Solyc11g056640.2
CUFF.35801.1	FW	TWW	-1.38993	4.73502	0.00769456	0.240499	Solyc01g103220.3
CUFF.27388.1	FW	TWW	-2.72162	1.86402	0.00770433	0.2406
CUFF.27082.1	FW	TWW	-1.53725	1.64495	0.00773061	0.241216
CUFF.39521.1	FW	TWW	-1.35532	2.82844	0.00777701	0.242458	Solyc07g062310.3
CUFF.25478.1	FW	TWW	-1.52497	3.72273	0.00780973	0.243272
CUFF.29981.1	FW	TWW	2.03469	1.59853	0.00786227	0.244702
CUFF.21645.2	FW	TWW	2.50362	1.2178	0.0078719	0.244741	Solyc03g031590.3
CUFF.22062.1	FW	TWW	-2.55214	0.241601	0.00787683	0.244741	Solyc10g079490.2
CUFF.40517.1	FW	TWW	1.16509	4.29166	0.00791526	0.245727
CUFF.32933.2	FW	TWW	2.57523	1.25366	0.0079302	0.245886	Solyc06g075980.3
CUFF.18416.1	FW	TWW	1.60609	1.88693	0.00793373	0.245886
CUFF.36493.1	FW	TWW	-1.79657	9.63374	0.0079422	0.245941
CUFF.21635.1	FW	TWW	1.94229	0.988415	0.00796352	0.246394
CUFF.7474.1	FW	TWW	-1.06362	5.43787	0.00798816	0.246948	Solyc01g073970.3
CUFF.43192.1	FW	TWW	2.56274	1.19378	0.00799691	0.247011	Solyc08g081960.2
CUFF.6644.1	FW	TWW	-1.32785	2.7928	0.00804513	0.248173
CUFF.3398.1	FW	TWW	0.963882	6.60232	0.008048	0.248173
CUFF.35363.1	FW	TWW	0.949214	7.54593	0.00806187	0.248249
CUFF.32995.1	FW	TWW	-1.78562	1.24549	0.00806399	0.248249
CUFF.34255.2	FW	TWW	-1.49265	1.7106	0.00808075	0.248557	Solyc02g067950.3
CUFF.241.1	FW	TWW	-4.09337	0.727337	0.00811818	0.2495
CUFF.42063.1	FW	TWW	-2.24628	0.942853	0.00812993	0.249566
CUFF.6224.1	FW	TWW	-1.51411	1.43966	0.00814013	0.249566
CUFF.8246.1	FW	TWW	-1.74532	0.818558	0.00814067	0.249566
CUFF.12215.1	FW	TWW	-1.19032	5.33913	0.00814828	0.249591	Solyc01g108530.3
CUFF.18290.1	FW	TWW	-1.4108	2.49604	0.00817086	0.250075
CUFF.967.1	FW	TWW	-3.35418	0.277032	0.00829939	0.253797
CUFF.45449.1	FW	TWW	1.17426	3.21451	0.00830726	0.253827
CUFF.26825.1	FW	TWW	-1.37146	3.07019	0.00834529	0.254777
CUFF.17899.2	FW	TWW	-1.50928	2.19008	0.0083776	0.255551
CUFF.25950.1	FW	TWW	1.43135	2.15609	0.00841533	0.25649	Solyc10g079390.1
CUFF.8336.1	FW	TWW	4.02996	-0.549288	0.00845327	0.257433
CUFF.34595.2	FW	TWW	-2.66271	-0.35117	0.00848465	0.258175
CUFF.8382.1	FW	TWW	1.51862	2.28455	0.00852262	0.259116
CUFF.9913.1	FW	TWW	-1.91571	1.36745	0.00854206	0.259492
CUFF.12808.1	FW	TWW	1.23159	2.78094	0.00857762	0.260358
CUFF.13339.1	FW	TWW	-1.33964	2.41783	0.00859098	0.260454
CUFF.6993.1	FW	TWW	-1.52118	1.47999	0.00860601	0.260454
CUFF.25752.2	FW	TWW	-1.01576	4.87743	0.00860642	0.260454	Solyc05g009390.3
CUFF.33086.1	FW	TWW	1.42883	3.02623	0.0086091	0.260454
CUFF.40035.2	FW	TWW	-1.18152	2.63078	0.00863152	0.260753
CUFF.20364.1	FW	TWW	0.934811	6.99033	0.00863558	0.260753
CUFF.33880.1	FW	TWW	1.78241	1.81483	0.00864026	0.260753
CUFF.32901.1	FW	TWW	1.69808	1.08547	0.00865098	0.260862	Solyc01g006050.2
CUFF.36195.1	FW	TWW	1.08412	5.48463	0.00868212	0.261587
CUFF.14997.1	FW	TWW	-1.60907	3.96382	0.00871591	0.26239
CUFF.36225.2	FW	TWW	-1.16	3.32251	0.00874962	0.26319	Solyc02g081440.3
CUFF.16773.1	FW	TWW	1.15283	2.78148	0.00876745	0.263511
CUFF.5872.1	FW	TWW	1.03496	3.92106	0.00881999	0.264873	Solyc02g063420.3
CUFF.12228.1	FW	TWW	-1.84267	8.27609	0.00882988	0.264954
CUFF.35469.1	FW	TWW	-1.61706	5.22538	0.00884794	0.26528
CUFF.4333.1	FW	TWW	-2.31622	1.76685	0.00887058	0.265478
CUFF.33471.1	FW	TWW	-1.79303	0.717466	0.00887463	0.265478	Solyc12g013870.2
CUFF.42981.1	FW	TWW	1.12537	4.53855	0.00887622	0.265478
CUFF.27482.1	FW	TWW	-1.32207	7.00253	0.00889084	0.265577	Solyc09g011030.3
CUFF.43629.1	FW	TWW	-1.01163	4.88326	0.00889396	0.265577	Solyc11g042850.2
CUFF.30925.1	FW	TWW	-1.90083	0.854188	0.00891495	0.265988	Solyc06g008980.3
CUFF.16548.1	FW	TWW	-3.8223	2.66187	0.00896677	0.267317
CUFF.21155.1	FW	TWW	1.05503	3.36527	0.00897996	0.267494	Solyc02g088660.3
CUFF.37244.1	FW	TWW	-1.76158	1.8251	0.00903433	0.268896
CUFF.30778.1	FW	TWW	-2.1591	1.04687	0.00911486	0.271073
CUFF.27120.1	FW	TWW	-1.4217	1.80736	0.00914963	0.271768
CUFF.19201.2	FW	TWW	2.68466	-0.322449	0.0091546	0.271768
CUFF.43331.1	FW	TWW	1.34905	2.31314	0.00916562	0.271768	Solyc03g098210.3
CUFF.5394.1	FW	TWW	1.30634	3.44921	0.00916779	0.271768
CUFF.4755.1	FW	TWW	1.08873	4.07064	0.00919169	0.272243
CUFF.31396.1	FW	TWW	-0.967461	6.19707	0.00920088	0.272243	Solyc06g075800.1
CUFF.43001.1	FW	TWW	1.34768	4.14357	0.00920894	0.272243	Solyc04g074050.3
CUFF.7661.1	FW	TWW	1.42299	2.98366	0.00921752	0.272243
CUFF.42058.1	FW	TWW	-1.01151	3.93368	0.00922081	0.272243	Solyc08g013940.3
CUFF.27243.1	FW	TWW	1.90334	0.768813	0.00924231	0.272625
CUFF.38841.1	FW	TWW	-0.976966	3.72387	0.00925235	0.272625	Solyc03g096890.2
CUFF.19594.1	FW	TWW	-1.34774	2.92523	0.00925596	0.272625
CUFF.12345.1	FW	TWW	1.38553	2.27194	0.00926832	0.27277
CUFF.37273.1	FW	TWW	-2.2329	0.908432	0.00928191	0.272794	Solyc03g114120.3
CUFF.42269.1	FW	TWW	-1.17118	4.75158	0.00928396	0.272794
CUFF.12835.1	FW	TWW	-1.10569	3.15924	0.00932142	0.273676
CUFF.34814.1	FW	TWW	1.4397	2.84501	0.00935591	0.27443
CUFF.26679.1	FW	TWW	-1.2231	2.36203	0.00936202	0.27443
CUFF.34458.1	FW	TWW	1.29667	3.9846	0.00938026	0.274746
CUFF.28272.1	FW	TWW	-1.59053	2.87163	0.00948293	0.277212
CUFF.11231.1	FW	TWW	1.05592	3.20635	0.00948623	0.277212	Solyc03g116320.3
CUFF.8457.1	FW	TWW	1.24686	3.42386	0.00948708	0.277212
CUFF.32965.1	FW	TWW	1.60733	2.15905	0.00950094	0.27725	Solyc06g005310.3
CUFF.30852.1	FW	TWW	-2.81115	1.62093	0.00950342	0.27725	Solyc08g014560.2
CUFF.14076.1	FW	TWW	-0.984782	4.78069	0.00953111	0.277725	Solyc03g025340.1
CUFF.40028.1	FW	TWW	-2.16988	1.89353	0.00953483	0.277725
CUFF.31576.1	FW	TWW	-1.38083	1.87876	0.00955631	0.277982	Solyc09g010810.3
CUFF.3865.1	FW	TWW	-2.32591	1.34311	0.00955874	0.277982
CUFF.35282.1	FW	TWW	2.21695	1.98008	0.00960625	0.279143
CUFF.18401.2	FW	TWW	2.46877	1.28173	0.0096584	0.280272
CUFF.22626.1	FW	TWW	-2.61665	1.08117	0.00966591	0.280272
CUFF.17154.1	FW	TWW	1.3649	2.13151	0.00966797	0.280272
CUFF.21383.2	FW	TWW	-1.45002	1.66912	0.00969463	0.280668	Solyc01g096610.3
CUFF.23833.1	FW	TWW	-1.21185	5.34663	0.0096969	0.280668
CUFF.12694.1	FW	TWW	-1.69945	0.940901	0.00975713	0.282082	Solyc06g051550.3
CUFF.38880.1	FW	TWW	-1.77887	5.8431	0.00976235	0.282082
CUFF.22104.1	FW	TWW	-1.2205	5.17865	0.00976873	0.282082
CUFF.1120.1	FW	TWW	-2.47377	1.39854	0.00977672	0.282091
CUFF.13094.1	FW	TWW	1.49731	1.89638	0.00979213	0.282314
CUFF.43566.3	FW	TWW	-1.81988	4.82079	0.00980422	0.28243	Solyc01g095430.3
CUFF.32554.2	FW	TWW	-3.07698	-0.263827	0.00981454	0.28243
CUFF.22139.1	FW	TWW	0.980498	5.1347	0.00981919	0.28243
CUFF.27386.1	FW	TWW	-4.06194	0.0929228	0.00985754	0.283234
CUFF.40382.1	FW	TWW	-1.28815	2.71755	0.00986252	0.283234	Solyc01g007170.3
CUFF.26892.2	FW	TWW	-2.22169	1.83195	0.00989775	0.284024
CUFF.11792.1	FW	TWW	-1.65009	1.61317	0.00990889	0.284122
CUFF.42219.1	FW	TWW	1.14082	4.93728	0.00993189	0.284395
CUFF.11462.1	FW	TWW	0.96329	4.71289	0.00994159	0.284395	Solyc01g009430.3
CUFF.18803.1	FW	TWW	-2.53495	1.88694	0.00994569	0.284395
CUFF.40085.1	FW	TWW	1.28781	2.33317	0.00994933	0.284395
CUFF.14374.1	FW	TWW	0.931029	5.88948	0.00996021	0.284485
CUFF.31100.1	FW	TWW	-2.59634	1.40301	0.0100141	0.285143
CUFF.41965.2	FW	TWW	-1.23512	5.67146	0.0100164	0.285143
CUFF.19153.1	FW	TWW	-2.18842	0.960971	0.0100188	0.285143
CUFF.42051.2	FW	TWW	-0.963392	4.10736	0.0100195	0.285143
CUFF.26715.1	FW	TWW	1.2301	2.73083	0.010022	0.285143	Solyc03g111100.1
CUFF.7191.1	FW	TWW	-1.84095	2.1716	0.0100391	0.285407
CUFF.45654.1	FW	TWW	-1.10174	2.90442	0.0100843	0.286472
CUFF.24951.2	FW	TWW	-2.06403	2.01753	0.0101182	0.287212
CUFF.37563.1	FW	TWW	-1.50435	1.74969	0.0101369	0.287521	Solyc01g098985.1
CUFF.23018.1	FW	TWW	-1.19443	3.35314	0.0101627	0.288031	Solyc04g077120.3
CUFF.16655.2	FW	TWW	-1.20444	2.34153	0.010235	0.289857
CUFF.5727.1	FW	TWW	-1.07613	4.35792	0.010251	0.289911
CUFF.13470.1	FW	TWW	1.60722	1.36889	0.0102553	0.289911
CUFF.32368.1	FW	TWW	1.33896	2.07317	0.0102644	0.289911	Solyc04g078560.1
CUFF.45986.2	FW	TWW	1.1219	3.59027	0.0102684	0.289911
CUFF.22238.1	FW	TWW	1.0408	8.41927	0.0103012	0.289954
CUFF.32636.3	FW	TWW	-2.31874	0.468074	0.0103041	0.289954	Solyc08g062630.3
CUFF.7361.1	FW	TWW	-3.25576	0.429549	0.0103051	0.289954
CUFF.35553.1	FW	TWW	0.968372	5.04756	0.0103054	0.289954	Solyc11g016930.1
CUFF.8384.1	FW	TWW	1.63499	1.78702	0.0103093	0.289954
CUFF.28243.1	FW	TWW	-1.09257	2.80283	0.0103219	0.290087
CUFF.22380.1	FW	TWW	-1.47722	2.54206	0.0103666	0.291086
CUFF.26872.1	FW	TWW	1.01272	3.27587	0.0103733	0.291086
CUFF.6987.1	FW	TWW	1.31855	2.12243	0.0103829	0.291133
CUFF.40506.1	FW	TWW	-1.20983	2.84166	0.0104171	0.29187	Solyc04g016080.2
CUFF.42589.1	FW	TWW	-1.67728	1.71086	0.0105391	0.294786
CUFF.44501.1	FW	TWW	1.05556	3.52989	0.0105451	0.294786	Solyc12g089140.2
CUFF.8164.1	FW	TWW	1.55606	1.8467	0.0105521	0.294786
CUFF.34554.1	FW	TWW	1.65298	2.57889	0.0105533	0.294786
CUFF.30459.1	FW	TWW	-1.18631	2.35895	0.0105742	0.295147
CUFF.29202.2	FW	TWW	2.72278	1.56745	0.0105956	0.295519	Solyc06g053710.3
CUFF.29156.1	FW	TWW	-1.69644	2.12419	0.0106327	0.295915
CUFF.29225.1	FW	TWW	-1.18821	2.62258	0.010633	0.295915	Solyc08g066050.3
CUFF.19068.1	FW	TWW	-1.23623	2.28356	0.0106446	0.295915	Solyc06g082850.3
CUFF.30506.2	FW	TWW	1.94949	1.24728	0.0106488	0.295915	Solyc07g065680.3
CUFF.43675.1	FW	TWW	-3.27016	1.42089	0.0106623	0.295915
CUFF.44879.1	FW	TWW	1.17073	2.66612	0.0106646	0.295915
CUFF.15925.1	FW	TWW	1.22584	3.46174	0.0106661	0.295915
CUFF.22354.1	FW	TWW	1.49297	2.38822	0.0106826	0.296012
CUFF.20361.4	FW	TWW	-2.01866	0.53832	0.0106857	0.296012
CUFF.21039.1	FW	TWW	0.907371	4.50815	0.0106949	0.296046	Solyc04g051470.1
CUFF.34705.1	FW	TWW	-1.38792	2.62335	0.0107083	0.296194
CUFF.11523.1	FW	TWW	1.15969	7.10929	0.0107422	0.29668
CUFF.32871.1	FW	TWW	-2.55766	0.528439	0.0107538	0.29668
CUFF.15103.1	FW	TWW	0.982398	4.23293	0.010756	0.29668	Solyc07g055585.1
CUFF.45248.1	FW	TWW	-1.21127	2.57781	0.0107582	0.29668	Solyc01g107160.3
CUFF.6815.1	FW	TWW	-2.64302	0.790035	0.0107699	0.296783
CUFF.31976.1	FW	TWW	1.28149	3.11852	0.0107831	0.296924
CUFF.24169.1	FW	TWW	-1.31075	2.29084	0.0108521	0.298436
CUFF.7356.1	FW	TWW	0.95545	4.34762	0.0108543	0.298436
CUFF.7348.1	FW	TWW	1.0395	3.29385	0.010877	0.298838
CUFF.41330.1	FW	TWW	1.02972	3.77495	0.0109254	0.299944
CUFF.18427.2	FW	TWW	-1.1611	4.12964	0.0109386	0.300082
CUFF.20569.1	FW	TWW	0.930789	5.61004	0.0109514	0.300208	Solyc05g009720.3
CUFF.13535.1	FW	TWW	-1.63101	3.35841	0.0109636	0.300319	Solyc07g053230.3
CUFF.44845.1	FW	TWW	-1.17943	2.38874	0.0110033	0.301183
CUFF.12894.1	FW	TWW	-2.0056	0.847694	0.0110126	0.301213
CUFF.22927.1	FW	TWW	1.23459	2.52329	0.0110506	0.301825
CUFF.12873.1	FW	TWW	1.73468	3.20435	0.0110514	0.301825
CUFF.25543.1	FW	TWW	-1.87596	2.96937	0.0110701	0.302111
CUFF.17299.2	FW	TWW	-2.9549	0.129907	0.0110788	0.302125
CUFF.36504.1	FW	TWW	-1.49736	3.36832	0.0111229	0.303102
CUFF.11672.1	FW	TWW	1.22991	3.86994	0.011133	0.303153
CUFF.5079.1	FW	TWW	1.38542	1.61556	0.0111558	0.303551
CUFF.23692.1	FW	TWW	0.948762	3.99023	0.0111753	0.30364
CUFF.28261.1	FW	TWW	0.893323	6.00686	0.0111848	0.30364
CUFF.29096.1	FW	TWW	-1.17874	3.69547	0.0111917	0.30364	Solyc08g008070.1
CUFF.40267.1	FW	TWW	-1.54661	1.68265	0.0111921	0.30364
CUFF.34676.2	FW	TWW	-2.61305	3.80143	0.0112155	0.304051
CUFF.27285.1	FW	TWW	-1.60453	1.14946	0.0112275	0.304151
CUFF.17104.1	FW	TWW	-1.48177	3.31774	0.0112615	0.304649
CUFF.37388.1	FW	TWW	2.71751	0.72478	0.0112624	0.304649
CUFF.36676.1	FW	TWW	1.14844	3.28555	0.0112806	0.304679	Solyc01g106160.2
CUFF.25702.1	FW	TWW	-1.04336	6.02532	0.0112807	0.304679	Solyc11g068980.2
CUFF.10437.1	FW	TWW	-2.37145	0.749731	0.0112884	0.304679
CUFF.20457.1	FW	TWW	-1.6096	1.10029	0.0113033	0.304858
CUFF.43314.2	FW	TWW	-0.959617	4.04081	0.0113639	0.306267
CUFF.25338.1	FW	TWW	1.20305	3.1186	0.011377	0.306287
CUFF.25816.1	FW	TWW	-1.3061	2.2896	0.0113813	0.306287	Solyc05g052220.3
CUFF.28695.1	FW	TWW	-1.21781	4.31773	0.0113983	0.306522	Solyc06g005070.2
CUFF.39331.2	FW	TWW	2.16088	3.34089	0.011411	0.306638
CUFF.34293.1	FW	TWW	1.40646	1.66094	0.0114199	0.306654
CUFF.36262.1	FW	TWW	1.89419	1.43027	0.0114318	0.306749
CUFF.39475.1	FW	TWW	-0.981677	4.25934	0.0114533	0.307102	Solyc10g079730.2
CUFF.6698.1	FW	TWW	-2.38224	0.392776	0.0114921	0.307395
CUFF.12187.1	FW	TWW	1.47024	2.34074	0.0114923	0.307395	Solyc06g050950.3
CUFF.45065.1	FW	TWW	-3.01667	-0.0876706	0.0114969	0.307395
CUFF.17656.1	FW	TWW	3.0585	-0.167127	0.0115027	0.307395	Solyc02g014470.3
CUFF.42373.1	FW	TWW	1.47549	2.56127	0.0115143	0.307395
CUFF.14673.1	FW	TWW	-2.32313	0.852809	0.0115144	0.307395	Solyc09g005560.3
CUFF.4071.1	FW	TWW	1.08798	3.00116	0.0115345	0.307433
CUFF.32430.1	FW	TWW	-1.41126	2.97498	0.0115382	0.307433
CUFF.41100.1	FW	TWW	-0.92445	4.11701	0.0115408	0.307433	Solyc09g011240.3
CUFF.13296.1	FW	TWW	1.67191	2.29173	0.0115506	0.307461
CUFF.36607.1	FW	TWW	-0.917404	5.3721	0.0115586	0.307461	Solyc04g073970.3
CUFF.41355.2	FW	TWW	-1.11881	4.63826	0.0116313	0.309145	Solyc01g067360.3
CUFF.3931.1	FW	TWW	1.05786	3.09815	0.0116387	0.309145
CUFF.45431.1	FW	TWW	0.988458	3.54496	0.0116531	0.309179
CUFF.11417.1	FW	TWW	-2.26035	0.329735	0.0116568	0.309179
CUFF.40865.2	FW	TWW	-2.36649	1.89858	0.0117365	0.310513	Solyc01g107180.3
CUFF.24818.1	FW	TWW	1.19007	2.64141	0.0117377	0.310513	Solyc08g062275.1
CUFF.15938.1	FW	TWW	1.23853	2.88194	0.0117396	0.310513	Solyc04g079710.3
CUFF.9104.1	FW	TWW	2.33535	1.3998	0.0117409	0.310513
CUFF.35106.1	FW	TWW	1.45031	2.42742	0.0117678	0.310913	Solyc04g079940.3
CUFF.24371.2	FW	TWW	1.01969	4.30129	0.0117729	0.310913	Solyc05g006420.3
CUFF.9627.1	FW	TWW	2.63713	2.02341	0.0118238	0.312032
CUFF.41842.1	FW	TWW	-1.49161	1.66916	0.0118483	0.312456
CUFF.20058.1	FW	TWW	1.17519	4.37698	0.011926	0.313898	Solyc08g006970.3
CUFF.20573.1	FW	TWW	-1.42056	7.66577	0.011928	0.313898
CUFF.32019.1	FW	TWW	1.78972	1.40223	0.0119286	0.313898
CUFF.5368.2	FW	TWW	-2.92044	-0.227998	0.0119572	0.31433
CUFF.42141.1	FW	TWW	-1.44284	2.56667	0.0119635	0.31433	Solyc10g083860.2
CUFF.19495.1	FW	TWW	-0.924522	4.43225	0.0119784	0.31433	Solyc02g062970.3
CUFF.15018.1	FW	TWW	0.915628	4.5827	0.0119792	0.31433
CUFF.35689.1	FW	TWW	1.06425	3.52598	0.0120057	0.3148
CUFF.36178.1	FW	TWW	-1.25982	3.68624	0.0120203	0.314959	Solyc03g114680.3
CUFF.20368.3	FW	TWW	-1.79446	2.36691	0.0120433	0.315165
CUFF.28353.1	FW	TWW	1.05169	7.09955	0.0120508	0.315165
CUFF.41884.1	FW	TWW	1.6476	2.33543	0.0120539	0.315165	Solyc08g082710.3
CUFF.24342.1	FW	TWW	-0.904305	5.86756	0.0120926	0.315954
CUFF.17579.1	FW	TWW	1.25032	5.40046	0.0121669	0.317286	Solyc01g008620.3
CUFF.37939.1	FW	TWW	2.16885	0.595946	0.0121681	0.317286
CUFF.46375.1	FW	TWW	0.95613	6.10526	0.0121695	0.317286	Solyc01g008110.3
CUFF.41681.1	FW	TWW	-1.4994	1.87716	0.012191	0.317623
CUFF.34309.2	FW	TWW	2.08602	0.428623	0.0122108	0.317913
CUFF.30851.1	FW	TWW	1.14676	7.13589	0.0122242	0.318036	Solyc04g008850.1
CUFF.35284.2	FW	TWW	-1.44172	6.00644	0.0122882	0.319475	Solyc05g055790.3
CUFF.44901.2	FW	TWW	0.951974	4.32958	0.012298	0.319506	Solyc02g091720.2
CUFF.41164.1	FW	TWW	2.75642	-0.360973	0.0123184	0.319628
CUFF.37041.1	FW	TWW	-3.50779	2.2786	0.0123201	0.319628
CUFF.18609.4	FW	TWW	1.88538	1.74386	0.0123458	0.319903
CUFF.30836.1	FW	TWW	-1.09698	2.68004	0.0123481	0.319903	Solyc04g015150.3
CUFF.37025.1	FW	TWW	-1.6889	1.12882	0.0123754	0.320182	Solyc01g107260.3
CUFF.36202.1	FW	TWW	-1.15067	4.37444	0.0123763	0.320182	Solyc04g015190.3
CUFF.2530.1	FW	TWW	1.22049	2.7142	0.012395	0.320291
CUFF.8597.1	FW	TWW	-1.18548	3.42662	0.0123979	0.320291
CUFF.28751.1	FW	TWW	-0.983476	4.12785	0.0124204	0.320647	Solyc01g099410.3
CUFF.14057.1	FW	TWW	1.13268	7.72983	0.0124618	0.321491	Solyc02g085910.3
CUFF.683.1	FW	TWW	-1.07023	4.78128	0.0125338	0.323122
CUFF.22656.1	FW	TWW	-1.26059	4.63585	0.0125452	0.323187
CUFF.7943.2	FW	TWW	-2.00148	0.888711	0.0125699	0.323597
CUFF.28469.1	FW	TWW	1.08291	3.06511	0.0125838	0.32373	Solyc03g083720.1
CUFF.7667.1	FW	TWW	-0.927279	5.25909	0.0125993	0.323902
CUFF.28618.1	FW	TWW	1.1541	2.91277	0.0126361	0.32462	Solyc06g009180.2
CUFF.23684.1	FW	TWW	-3.11341	-0.521	0.0126885	0.325739
CUFF.10738.1	FW	TWW	-1.24629	2.19117	0.0126979	0.325753
CUFF.6935.1	FW	TWW	-2.29071	1.40629	0.012715	0.325965
CUFF.12819.2	FW	TWW	1.11611	2.8404	0.0127294	0.326088
CUFF.29576.1	FW	TWW	2.51027	-0.0746416	0.0127376	0.326088
CUFF.24524.1	FW	TWW	-1.85944	0.907857	0.0127545	0.326182
CUFF.35711.1	FW	TWW	1.43134	3.90565	0.0127589	0.326182
CUFF.25283.2	FW	TWW	1.57118	1.34305	0.0127686	0.326203
CUFF.42379.2	FW	TWW	1.74208	2.13078	0.0128087	0.326999	Solyc11g067100.2
CUFF.26654.1	FW	TWW	2.36151	0.565089	0.0128414	0.327608
CUFF.27854.1	FW	TWW	-1.00241	4.80141	0.0128534	0.327685
CUFF.13628.1	FW	TWW	-1.59517	1.40165	0.0128774	0.327927	Solyc06g066160.3
CUFF.17093.1	FW	TWW	-1.03618	2.99754	0.0128807	0.327927
CUFF.14685.1	FW	TWW	1.369	2.08374	0.0129589	0.32936	Solyc06g066630.1
CUFF.40224.1	FW	TWW	1.81076	0.606551	0.0129606	0.32936	Solyc04g072740.3
CUFF.31382.1	FW	TWW	0.937044	4.53159	0.0129922	0.32936	Solyc03g031880.3
CUFF.29536.1	FW	TWW	1.73482	0.815673	0.0129923	0.32936
CUFF.33721.1	FW	TWW	-2.67262	2.56213	0.0130002	0.32936	Solyc09g010630.3
CUFF.34995.1	FW	TWW	-1.13504	3.64579	0.0130005	0.32936
CUFF.38905.1	FW	TWW	-1.67772	0.769238	0.0130041	0.32936	Solyc11g066350.2
CUFF.18366.1	FW	TWW	-1.31404	2.14126	0.0130086	0.32936
CUFF.16796.1	FW	TWW	2.1067	0.391445	0.0130348	0.329763
CUFF.41492.1	FW	TWW	-1.68192	1.74835	0.0130425	0.329763
CUFF.45817.2	FW	TWW	-1.30407	3.562	0.0130748	0.33012
CUFF.25376.1	FW	TWW	2.80901	-0.323851	0.0130761	0.33012
CUFF.38965.1	FW	TWW	1.35382	1.73523	0.0130835	0.33012	Solyc01g099320.3
CUFF.35982.1	FW	TWW	2.29239	1.45709	0.0131188	0.330785	Solyc07g008250.3
CUFF.37019.2	FW	TWW	1.00871	5.96303	0.0131378	0.331036
CUFF.10100.1	FW	TWW	1.46112	1.57443	0.0131644	0.331352
CUFF.45341.1	FW	TWW	0.973837	5.59539	0.0131684	0.331352	Solyc08g062210.3
CUFF.18342.1	FW	TWW	1.95238	0.415168	0.0132045	0.332034
CUFF.38105.2	FW	TWW	-2.87995	0.505853	0.0132791	0.333682	Solyc12g049370.2
CUFF.16549.1	FW	TWW	-1.5268	3.5842	0.0133171	0.334205
CUFF.33379.1	FW	TWW	-1.41767	2.78956	0.0133181	0.334205
CUFF.9092.1	FW	TWW	1.68523	1.16911	0.0133758	0.335424
CUFF.33316.1	FW	TWW	-3.72877	-0.602995	0.0133855	0.33544
CUFF.37346.3	FW	TWW	-1.13332	6.06928	0.0134611	0.337104
CUFF.42754.1	FW	TWW	1.36088	3.69409	0.0134915	0.337637	Solyc12g096030.1
CUFF.17381.1	FW	TWW	1.56325	2.33498	0.013529	0.338345
CUFF.23720.1	FW	TWW	-2.12476	1.46659	0.0135429	0.338461
CUFF.12196.1	FW	TWW	0.921738	6.64052	0.0135605	0.338673	Solyc10g076410.1
CUFF.45328.2	FW	TWW	1.5825	2.82074	0.0135795	0.338832
CUFF.37969.1	FW	TWW	1.05273	5.50473	0.0135853	0.338832	Solyc01g101120.3
CUFF.19347.2	FW	TWW	-0.901528	5.00843	0.0135983	0.338925	Solyc06g009820.3
CUFF.23225.1	FW	TWW	1.46115	1.26587	0.0136266	0.339386
CUFF.9457.1	FW	TWW	-1.12369	3.18469	0.0136352	0.339386
CUFF.36500.1	FW	TWW	-0.99709	4.30308	0.0136516	0.339564	Solyc03g097500.3
CUFF.31825.2	FW	TWW	-0.948297	6.34166	0.0136723	0.33985
CUFF.20200.1	FW	TWW	-1.44708	6.32848	0.0137426	0.341366	Solyc11g005640.2
CUFF.35793.1	FW	TWW	-2.44538	0.732383	0.0138009	0.342582
CUFF.20871.1	FW	TWW	0.943866	3.52654	0.0138589	0.343628
CUFF.23246.1	FW	TWW	0.936572	6.04167	0.0138636	0.343628
CUFF.45406.1	FW	TWW	0.956219	4.5287	0.013871	0.343628
CUFF.34555.1	FW	TWW	-1.36312	2.65889	0.0138926	0.343932	Solyc08g066760.3
CUFF.5889.1	FW	TWW	2.48459	0.478827	0.0139353	0.344756
CUFF.28501.2	FW	TWW	1.24776	2.07864	0.0139537	0.344772	Solyc07g063830.3
CUFF.21259.1	FW	TWW	0.93851	3.74663	0.0139547	0.344772
CUFF.5998.1	FW	TWW	-1.35592	3.2964	0.0139706	0.344933
CUFF.35690.1	FW	TWW	0.88342	4.24673	0.0140213	0.345812
CUFF.32312.1	FW	TWW	2.05377	0.963462	0.0140323	0.345812
CUFF.38516.1	FW	TWW	1.0676	2.9268	0.0140398	0.345812	Solyc10g074470.2
CUFF.42950.2	FW	TWW	-1.15045	2.53166	0.0140438	0.345812	Solyc04g014850.3
CUFF.21770.1	FW	TWW	0.967606	7.81139	0.0140773	0.346081	Solyc05g055420.3
CUFF.12003.1	FW	TWW	3.12181	-0.0965449	0.0140899	0.346081
CUFF.18628.1	FW	TWW	3.52324	0.335036	0.0141012	0.346081	Solyc09g015210.1
CUFF.27428.1	FW	TWW	-1.1721	2.32474	0.014105	0.346081	Solyc07g063080.3
CUFF.3528.1	FW	TWW	-1.15749	2.61107	0.0141056	0.346081
CUFF.10787.2	FW	TWW	2.10581	0.658375	0.0141112	0.346081
CUFF.33086.2	FW	TWW	-1.27737	2.16198	0.0141471	0.346564
CUFF.41157.1	FW	TWW	1.12802	2.98857	0.0141548	0.346564
CUFF.16712.1	FW	TWW	1.9787	0.986521	0.0141604	0.346564
CUFF.17629.1	FW	TWW	0.989615	6.90593	0.0141685	0.346564
CUFF.19535.1	FW	TWW	1.46168	1.23778	0.014179	0.346589
CUFF.4930.1	FW	TWW	1.54708	1.94646	0.0141922	0.346682
CUFF.22247.2	FW	TWW	-1.41466	2.54727	0.0142258	0.347121	Solyc01g066480.3
CUFF.34663.1	FW	TWW	-1.15113	4.20451	0.0142385	0.347121
CUFF.12818.1	FW	TWW	1.27135	2.95332	0.0142436	0.347121
CUFF.44408.1	FW	TWW	-1.01985	3.42671	0.0142495	0.347121	Solyc03g113090.3
CUFF.11335.1	FW	TWW	-0.932257	7.34414	0.0142574	0.347121	Solyc10g079420.1
CUFF.38216.1	FW	TWW	0.960749	4.8771	0.0143431	0.348517
CUFF.27836.1	FW	TWW	0.934463	4.3045	0.0143475	0.348517
CUFF.42435.1	FW	TWW	2.002	0.626797	0.0143526	0.348517
CUFF.4969.1	FW	TWW	1.17455	2.9893	0.0143526	0.348517
CUFF.32332.1	FW	TWW	-1.05465	4.8315	0.0143718	0.348754	Solyc09g075550.3
CUFF.33224.1	FW	TWW	-0.894513	6.09037	0.0144589	0.350636	Solyc09g097960.3
CUFF.40217.1	FW	TWW	-2.6996	-0.132658	0.0144865	0.35087
CUFF.10774.1	FW	TWW	0.966111	7.26936	0.0144876	0.35087	Solyc03g097920.1
CUFF.32569.1	FW	TWW	-2.46349	-0.312377	0.0145012	0.350968
CUFF.45045.1	FW	TWW	1.1208	5.44011	0.0145649	0.352277	Solyc04g025940.3
CUFF.33824.3	FW	TWW	-1.05838	4.45543	0.0146078	0.353084	Solyc08g081240.3
CUFF.15025.1	FW	TWW	0.871602	4.85308	0.0146229	0.353216
CUFF.5118.1	FW	TWW	0.887074	4.07428	0.0146957	0.35472
CUFF.31910.3	FW	TWW	-3.14788	2.07584	0.0147045	0.35472
CUFF.37307.1	FW	TWW	1.16616	5.97275	0.0147381	0.355297
CUFF.17419.1	FW	TWW	1.35026	2.05683	0.0147701	0.355836
CUFF.25707.2	FW	TWW	1.01214	3.63461	0.0147812	0.355871
CUFF.2062.1	FW	TWW	-1.43852	2.98845	0.0148469	0.357219
CUFF.6852.1	FW	TWW	-0.90953	3.98494	0.014885	0.357901	Solyc01g099410.3
CUFF.44438.3	FW	TWW	1.16014	3.69071	0.0149056	0.358162
CUFF.30326.1	FW	TWW	-0.96032	7.34683	0.0149258	0.358413
CUFF.17698.2	FW	TWW	-1.04209	4.08243	0.0149409	0.358484
CUFF.14544.1	FW	TWW	0.899308	4.89919	0.014957	0.358484	Solyc02g092370.1
CUFF.14184.1	FW	TWW	1.47995	1.54657	0.0149579	0.358484
CUFF.36494.1	FW	TWW	-1.72991	1.89012	0.01504	0.359605	Solyc03g120040.3
CUFF.11576.1	FW	TWW	-1.3435	4.22717	0.0150404	0.359605
CUFF.31948.1	FW	TWW	1.55663	1.19061	0.0150419	0.359605
CUFF.9793.1	FW	TWW	0.951207	4.1551	0.0150438	0.359605
CUFF.18753.1	FW	TWW	2.01966	1.74692	0.0150591	0.359736
CUFF.20785.1	FW	TWW	0.970372	4.08749	0.0150975	0.360419	Solyc01g094080.3
CUFF.45116.1	FW	TWW	-0.910892	4.32085	0.0151533	0.361518
CUFF.6393.1	FW	TWW	2.16023	0.0215326	0.0151914	0.362191
CUFF.7562.1	FW	TWW	1.09667	2.90699	0.0152089	0.362375
CUFF.35856.1	FW	TWW	-2.20741	0.0788987	0.0152398	0.362548
CUFF.46023.2	FW	TWW	-1.14356	2.73314	0.0152408	0.362548	Solyc01g068070.3
CUFF.17165.1	FW	TWW	-1.11816	3.0937	0.0152458	0.362548
CUFF.41783.1	FW	TWW	-2.42652	0.5641	0.0152765	0.363044
CUFF.37168.1	FW	TWW	1.23449	2.68433	0.0153063	0.363382
CUFF.15714.1	FW	TWW	-2.66566	-0.340786	0.0153165	0.363382
CUFF.29936.1	FW	TWW	-1.29069	1.71862	0.0153235	0.363382	Solyc11g005800.2
CUFF.34964.1	FW	TWW	0.889967	6.11043	0.0153303	0.363382	Solyc03g115610.3
CUFF.40165.1	FW	TWW	-0.867626	4.43321	0.0153488	0.363587	Solyc01g073970.3
CUFF.42680.1	FW	TWW	1.08005	3.18834	0.015387	0.364196	Solyc04g079640.3
CUFF.35156.1	FW	TWW	0.975969	3.23633	0.0153943	0.364196
CUFF.37522.3	FW	TWW	-0.917018	6.82748	0.0154477	0.365224
CUFF.17180.1	FW	TWW	-1.72469	1.3258	0.0154709	0.365393
CUFF.1906.1	FW	TWW	1.21659	2.69964	0.0154747	0.365393
CUFF.21094.1	FW	TWW	-0.905466	3.59351	0.0155075	0.365934
CUFF.34933.1	FW	TWW	-1.16104	2.31595	0.015531	0.366253	Solyc09g014760.3
CUFF.15443.1	FW	TWW	-2.68548	-0.114715	0.0155925	0.367159
CUFF.5408.1	FW	TWW	1.06559	6.27169	0.0155964	0.367159
CUFF.45046.1	FW	TWW	1.96732	1.19996	0.0155994	0.367159
CUFF.22572.1	FW	TWW	1.25913	2.10955	0.0156357	0.367683
CUFF.17286.1	FW	TWW	-1.4155	1.76858	0.0156416	0.367683	Solyc07g066050.3
CUFF.39271.2	FW	TWW	1.2348	4.89829	0.0156553	0.367769	Solyc03g115470.3
CUFF.26854.1	FW	TWW	0.880501	4.96956	0.0156666	0.3678
CUFF.36539.1	FW	TWW	2.05995	0.786049	0.0157129	0.368651
CUFF.45717.1	FW	TWW	0.932909	3.40231	0.0157242	0.368682
CUFF.37346.1	FW	TWW	-1.07035	3.47282	0.0157744	0.369624
CUFF.16566.2	FW	TWW	-1.25195	3.96379	0.0158017	0.370026	Solyc07g063430.3
CUFF.37358.3	FW	TWW	-1.49572	2.25038	0.0158244	0.370185
CUFF.8342.1	FW	TWW	0.880259	5.28276	0.0158384	0.370185
CUFF.24417.1	FW	TWW	-2.34322	0.850546	0.0158386	0.370185
CUFF.24025.1	FW	TWW	1.03725	3.03049	0.0158806	0.370929
CUFF.21638.1	FW	TWW	1.27757	2.03476	0.0158966	0.371069
CUFF.45258.1	FW	TWW	-1.01413	3.43363	0.0159153	0.371131	Solyc09g018790.3
CUFF.42759.2	FW	TWW	1.05259	3.22725	0.0159194	0.371131	Solyc09g007530.3
CUFF.22541.1	FW	TWW	-1.09676	8.69009	0.0159364	0.371189	Solyc08g079170.3
CUFF.23448.1	FW	TWW	1.51187	1.54012	0.0159421	0.371189
CUFF.16823.1	FW	TWW	-1.82717	0.392924	0.0159825	0.371893	Solyc04g079990.3
CUFF.45484.1	FW	TWW	-1.44593	7.89132	0.0160097	0.37229
CUFF.36043.1	FW	TWW	-0.957721	6.32163	0.0160215	0.372316	Solyc07g064800.3
CUFF.18967.1	FW	TWW	-1.0883	4.93063	0.0160443	0.372316
CUFF.26514.1	FW	TWW	1.83116	2.53445	0.0160488	0.372316
CUFF.25490.1	FW	TWW	0.91442	5.90329	0.0160512	0.372316
CUFF.23682.1	FW	TWW	-1.14979	2.79035	0.0161556	0.374501
CUFF.42327.1	FW	TWW	-0.865151	5.54597	0.016189	0.374912	Solyc10g062160.2
CUFF.32244.1	FW	TWW	-0.875754	4.70652	0.0161937	0.374912	Solyc02g082180.3
CUFF.29619.2	FW	TWW	1.00068	3.09573	0.0162342	0.375612	Solyc07g064350.2
CUFF.42235.1	FW	TWW	1.24647	2.43531	0.016271	0.376226
CUFF.28608.4	FW	TWW	-1.0577	4.05988	0.0163058	0.37643	Solyc05g053470.3
CUFF.15253.1	FW	TWW	0.926673	4.32253	0.016307	0.37643
CUFF.28907.1	FW	TWW	-1.02838	5.46535	0.0163105	0.37643
CUFF.22470.1	FW	TWW	-1.07323	4.85997	0.0163541	0.377201	Solyc06g050520.2
CUFF.35889.2	FW	TWW	-1.35625	1.65947	0.016367	0.377262
CUFF.337.1	FW	TWW	-1.12492	2.51024	0.0164242	0.378344
CUFF.43445.1	FW	TWW	0.920785	8.50765	0.0164561	0.378754
CUFF.9740.1	FW	TWW	1.13567	2.47426	0.0164783	0.378754
CUFF.27366.1	FW	TWW	0.945099	5.49675	0.0164818	0.378754	Solyc10g005110.3
CUFF.46115.1	FW	TWW	-3.04569	-0.381582	0.0164913	0.378754
CUFF.36702.2	FW	TWW	-1.60238	0.807533	0.0164935	0.378754
CUFF.33197.2	FW	TWW	-1.17963	2.47484	0.0165139	0.378985	Solyc02g089110.3
CUFF.27112.3	FW	TWW	1.2261	2.6555	0.0165471	0.379395
CUFF.40129.2	FW	TWW	1.47119	1.26491	0.0165524	0.379395
CUFF.33117.1	FW	TWW	-1.4504	2.53235	0.0166461	0.380849	Solyc02g089115.1
CUFF.33945.1	FW	TWW	0.879874	4.61323	0.0166462	0.380849	Solyc06g060470.1
CUFF.34508.1	FW	TWW	2.51054	0.0703726	0.0166469	0.380849
CUFF.25177.1	FW	TWW	0.950721	6.55641	0.0167534	0.383047	Solyc03g111920.2
CUFF.23257.1	FW	TWW	-1.02308	3.89444	0.0167857	0.383548	Solyc10g080950.2
CUFF.37255.3	FW	TWW	-1.49454	2.82692	0.0168752	0.385162	Solyc08g061480.3
CUFF.30336.1	FW	TWW	-1.59032	1.21101	0.0168773	0.385162
CUFF.44720.1	FW	TWW	-2.09724	0.145548	0.0168887	0.385183
CUFF.20547.1	FW	TWW	1.04662	4.39436	0.0169518	0.386185
CUFF.15583.1	FW	TWW	1.69693	0.99916	0.0169536	0.386185
CUFF.14527.1	FW	TWW	-1.49192	1.98288	0.0169692	0.386301	Solyc12g005410.2
CUFF.16965.1	FW	TWW	-0.908925	5.34771	0.0170758	0.388068	Solyc11g010190.1
CUFF.36327.2	FW	TWW	-1.27777	2.61816	0.0170858	0.388068	Solyc10g005850.3
CUFF.38449.1	FW	TWW	-1.06326	3.68745	0.0170872	0.388068
CUFF.20576.1	FW	TWW	0.929245	5.75589	0.0171015	0.388068
CUFF.5486.1	FW	TWW	1.54507	1.60011	0.0171093	0.388068
CUFF.31702.1	FW	TWW	0.972961	3.40357	0.0171101	0.388068
CUFF.35105.3	FW	TWW	1.64355	1.82469	0.0171381	0.388463
CUFF.33246.1	FW	TWW	1.04762	3.23614	0.0171591	0.388701	Solyc11g008750.1
CUFF.44867.1	FW	TWW	-2.00021	0.0667163	0.0172124	0.389526	Solyc08g067250.3
CUFF.9785.1	FW	TWW	1.97363	0.479928	0.0172348	0.389526
CUFF.18706.1	FW	TWW	-1.57043	1.49612	0.0172387	0.389526	Solyc10g079680.2
CUFF.33444.1	FW	TWW	1.00969	5.55682	0.0172391	0.389526
CUFF.6635.1	FW	TWW	1.90066	0.305275	0.0172589	0.389526
CUFF.21548.1	FW	TWW	2.63035	-0.236852	0.0172591	0.389526
CUFF.24710.1	FW	TWW	-0.924965	4.27764	0.0172752	0.38965	Solyc04g011390.1
CUFF.27798.1	FW	TWW	1.78582	0.558488	0.0173056	0.390098
CUFF.44696.1	FW	TWW	-1.7505	1.54323	0.0173521	0.390905
CUFF.24120.1	FW	TWW	0.885973	6.17019	0.0173671	0.391004	Solyc12g005465.1
CUFF.4051.1	FW	TWW	0.99078	3.24623	0.0173926	0.391338
CUFF.19541.1	FW	TWW	1.75767	0.835292	0.017493	0.393358
CUFF.46254.1	FW	TWW	1.2097	2.8237	0.0175136	0.393581
CUFF.29726.2	FW	TWW	1.30105	2.75836	0.0175319	0.393752
CUFF.45649.2	FW	TWW	-1.42445	1.48434	0.0175493	0.393901
CUFF.39914.1	FW	TWW	1.63942	2.85842	0.0175898	0.394569
CUFF.42609.1	FW	TWW	1.01033	3.04784	0.0176122	0.394684
CUFF.40545.1	FW	TWW	0.972875	5.00177	0.0176269	0.394684	Solyc05g008060.3
CUFF.28324.1	FW	TWW	-1.68084	0.892466	0.0176271	0.394684
CUFF.45841.2	FW	TWW	1.3954	1.7395	0.0176451	0.394846
CUFF.5126.1	FW	TWW	-1.50241	3.20455	0.0177325	0.396562
CUFF.25751.1	FW	TWW	1.52142	6.3039	0.0177711	0.397098
CUFF.9948.1	FW	TWW	1.17176	2.55343	0.0177781	0.397098
CUFF.12988.1	FW	TWW	1.92305	0.98977	0.0178485	0.398428
CUFF.44856.1	FW	TWW	0.840867	6.1436	0.0179393	0.400109	Solyc01g111880.3
CUFF.29179.1	FW	TWW	-0.983364	3.00039	0.0179455	0.400109	Solyc07g049680.3
CUFF.35209.3	FW	TWW	-2.65721	1.12507	0.0179714	0.400444
CUFF.45917.1	FW	TWW	0.914192	6.13277	0.0179849	0.400502
CUFF.38800.1	FW	TWW	-1.68102	1.68755	0.0180592	0.401912
CUFF.12491.1	FW	TWW	-1.61019	0.838446	0.0180992	0.402559
CUFF.44264.2	FW	TWW	-1.30205	6.32287	0.0181404	0.403064	Solyc10g078930.2
CUFF.11001.3	FW	TWW	-2.35567	0.186507	0.0181438	0.403064
CUFF.36964.1	FW	TWW	0.946582	3.65511	0.0182574	0.405101
CUFF.15260.1	FW	TWW	1.13766	3.12994	0.0182575	0.405101
CUFF.13824.2	FW	TWW	1.26476	2.99979	0.0183184	0.406014
CUFF.19656.1	FW	TWW	-1.46843	7.09317	0.0183207	0.406014
CUFF.42117.3	FW	TWW	-1.12759	2.61515	0.0183836	0.407162
CUFF.23659.1	FW	TWW	-1.58811	0.82771	0.0184087	0.407473
CUFF.11294.1	FW	TWW	0.84704	6.40153	0.018433	0.407765
CUFF.31065.1	FW	TWW	1.46131	1.3067	0.0185088	0.408973	Solyc08g065320.3
CUFF.10514.1	FW	TWW	-1.25497	3.72992	0.0185098	0.408973
CUFF.40836.1	FW	TWW	2.24125	0.181378	0.0185237	0.409034
CUFF.39795.1	FW	TWW	-1.04819	3.3118	0.0185402	0.409044	Solyc12g007020.2
CUFF.12030.1	FW	TWW	1.10631	2.831	0.0185464	0.409044
CUFF.37531.1	FW	TWW	1.60682	1.36217	0.0185705	0.40933
CUFF.40041.1	FW	TWW	-1.38052	2.76771	0.0186181	0.409942	Solyc04g078680.3
CUFF.37569.1	FW	TWW	2.38408	-0.320536	0.0186206	0.409942
CUFF.38406.1	FW	TWW	-2.06343	1.35949	0.0186488	0.410318
CUFF.10146.1	FW	TWW	2.13065	0.0743644	0.0186781	0.410718
CUFF.41494.1	FW	TWW	0.868617	4.58733	0.0186984	0.410919
CUFF.21399.1	FW	TWW	1.55614	1.12542	0.0187285	0.411143	Solyc02g021230.3
CUFF.27997.1	FW	TWW	1.47595	1.32531	0.018731	0.411143
CUFF.7686.1	FW	TWW	1.7172	1.78021	0.0187648	0.411271
CUFF.30823.1	FW	TWW	-1.20429	6.3758	0.0187696	0.411271	Solyc10g047643.1
CUFF.33141.1	FW	TWW	-1.09579	3.01066	0.0187842	0.411271	Solyc04g011390.1
CUFF.5067.1	FW	TWW	1.21819	3.9477	0.0187988	0.411271
CUFF.28236.2	FW	TWW	-1.24257	2.04433	0.0188128	0.411271	Solyc04g049920.3
CUFF.25611.1	FW	TWW	-1.07518	3.86107	0.0188206	0.411271
CUFF.20061.2	FW	TWW	-2.69196	0.473921	0.0188233	0.411271
CUFF.37230.1	FW	TWW	-0.883583	4.1759	0.0188263	0.411271
CUFF.35138.1	FW	TWW	-1.01336	3.64049	0.0188829	0.412103	Solyc03g096870.3
CUFF.30506.3	FW	TWW	1.92058	2.43592	0.0188868	0.412103	Solyc07g065680.3
CUFF.2901.1	FW	TWW	1.87124	4.72571	0.0189106	0.412136
CUFF.16997.1	FW	TWW	0.836735	9.73789	0.0189107	0.412136
CUFF.8528.1	FW	TWW	1.78706	0.706479	0.0189253	0.412138
CUFF.46297.1	FW	TWW	-1.41638	1.10156	0.0189332	0.412138	Solyc06g075800.1
CUFF.10912.1	FW	TWW	-1.84385	0.534038	0.0190032	0.413419
CUFF.24006.2	FW	TWW	-3.487	1.58858	0.0190397	0.413762
CUFF.14327.1	FW	TWW	1.02526	4.18728	0.0190415	0.413762
CUFF.17872.1	FW	TWW	-1.78907	0.587829	0.0190605	0.413784
CUFF.15148.1	FW	TWW	-1.85526	2.08886	0.019065	0.413784
CUFF.33053.1	FW	TWW	1.77868	1.02956	0.0191274	0.414562
CUFF.31273.1	FW	TWW	-1.40444	1.71263	0.0191329	0.414562	Solyc11g056680.1
CUFF.27369.1	FW	TWW	-1.38289	7.90008	0.0191347	0.414562	Solyc04g009770.3
CUFF.40364.2	FW	TWW	1.13688	3.01777	0.0191472	0.414589
CUFF.26503.1	FW	TWW	0.888787	5.65624	0.0191755	0.414957	Solyc03g097700.3
CUFF.27490.1	FW	TWW	0.991999	5.40008	0.0192223	0.415726
CUFF.40865.3	FW	TWW	-1.71574	0.628425	0.0192544	0.415925	Solyc01g107180.3
CUFF.32121.1	FW	TWW	-2.31364	0.370493	0.0192568	0.415925
CUFF.23881.1	FW	TWW	-1.44785	0.952991	0.0192654	0.415925	Solyc06g008240.3
CUFF.16253.1	FW	TWW	0.973197	3.91877	0.0193168	0.416789
CUFF.17299.4	FW	TWW	-2.01133	0.0644132	0.0193313	0.416857
CUFF.10352.1	FW	TWW	-2.12763	0.820745	0.0194176	0.418474
CUFF.8909.1	FW	TWW	-1.2382	6.49565	0.0194437	0.418791
CUFF.45062.1	FW	TWW	1.38489	1.82594	0.0194991	0.419354	Solyc07g008010.3
CUFF.7228.1	FW	TWW	-0.961035	3.92386	0.0195105	0.419354
CUFF.10419.1	FW	TWW	0.976109	3.744	0.0195145	0.419354	Solyc09g008250.3
CUFF.30356.1	FW	TWW	0.986544	3.35419	0.0195155	0.419354
CUFF.31014.1	FW	TWW	0.847528	4.04118	0.0195319	0.419462
CUFF.36697.1	FW	TWW	0.864592	5.38193	0.0195566	0.419748
CUFF.39047.1	FW	TWW	-1.79348	3.07551	0.0195845	0.420102
CUFF.40713.2	FW	TWW	-1.101	4.04951	0.019606	0.420318	Solyc01g086890.3
CUFF.39677.3	FW	TWW	1.0872	2.57424	0.0196427	0.42086
CUFF.4895.1	FW	TWW	1.46773	1.06167	0.0197072	0.421996
CUFF.19713.1	FW	TWW	1.0247	8.46746	0.0197377	0.422035	Solyc08g078910.2
CUFF.43114.3	FW	TWW	-0.865948	5.2826	0.0197522	0.422035
CUFF.29506.2	FW	TWW	1.29978	2.96478	0.0197558	0.422035	Solyc01g086730.3
CUFF.33122.1	FW	TWW	0.876218	6.72518	0.0197674	0.422035
CUFF.44074.1	FW	TWW	1.67417	0.880173	0.0197727	0.422035
CUFF.28535.1	FW	TWW	-0.986433	3.46337	0.0197805	0.422035	Solyc04g078940.3
CUFF.23119.1	FW	TWW	0.970483	5.38429	0.0197894	0.422035
CUFF.22768.1	FW	TWW	1.0854	5.0574	0.0198421	0.422871	Solyc12g094520.2
CUFF.33093.4	FW	TWW	2.65479	0.392855	0.0198515	0.422871	Solyc06g076900.3
CUFF.43313.1	FW	TWW	0.912812	4.51488	0.0198706	0.423033
CUFF.20051.1	FW	TWW	1.57526	1.47031	0.0198987	0.423385
CUFF.17159.1	FW	TWW	0.855137	3.96194	0.0199147	0.423481	Solyc05g009820.3
CUFF.6470.1	FW	TWW	1.28946	1.96533	0.0199516	0.423889
CUFF.17984.1	FW	TWW	0.917335	4.59379	0.0199569	0.423889	Solyc01g086870.3
CUFF.8579.1	FW	TWW	-0.926636	4.84946	0.0199802	0.424133	Solyc08g014350.1
CUFF.7133.1	FW	TWW	0.880569	3.66456	0.0199915	0.424133
CUFF.45613.1	FW	TWW	-1.88866	1.84249	0.0200322	0.424214
CUFF.46002.1	FW	TWW	1.19585	2.73324	0.0200341	0.424214
CUFF.31962.1	FW	TWW	1.00638	2.92694	0.0200418	0.424214
CUFF.36666.1	FW	TWW	-1.70039	1.27208	0.0200471	0.424214	Solyc06g050560.3
CUFF.37009.1	FW	TWW	-0.991202	4.25674	0.020053	0.424214	Solyc06g076660.3
CUFF.31564.1	FW	TWW	0.834905	4.79461	0.0200897	0.424306	Solyc01g108280.3
CUFF.38829.2	FW	TWW	-1.11574	2.29166	0.0201173	0.424306
CUFF.37084.1	FW	TWW	-0.90289	3.89657	0.0201237	0.424306
CUFF.19443.1	FW	TWW	-1.74506	2.62502	0.020124	0.424306
CUFF.8831.1	FW	TWW	1.22153	1.74033	0.020134	0.424306	Solyc12g005720.1
CUFF.45893.1	FW	TWW	-1.35172	1.63743	0.0201352	0.424306	Solyc09g009300.3
CUFF.33893.2	FW	TWW	-1.83907	1.06963	0.0201459	0.424306
CUFF.6685.1	FW	TWW	-1.45405	7.26788	0.0201496	0.424306
CUFF.22033.1	FW	TWW	-0.915947	4.07227	0.0201648	0.424383	Solyc02g090210.3
CUFF.35009.1	FW	TWW	-0.857402	4.78358	0.0201935	0.424745	Solyc06g050590.3
CUFF.33028.1	FW	TWW	-1.30656	1.44118	0.0202423	0.425528	Solyc07g017540.3
CUFF.15110.1	FW	TWW	-2.42081	1.72863	0.0202593	0.425642
CUFF.33165.1	FW	TWW	-1.91142	0.978799	0.0203236	0.426749
CUFF.22019.1	FW	TWW	0.917911	5.04642	0.0203664	0.427264	Solyc08g078757.1
CUFF.35707.1	FW	TWW	-1.24282	3.94476	0.0203713	0.427264
CUFF.34272.1	FW	TWW	-1.0353	5.78183	0.020394	0.427496
CUFF.19689.1	FW	TWW	-0.850594	3.68914	0.0204563	0.428558
CUFF.28485.1	FW	TWW	1.38697	2.0107	0.0204749	0.428661
CUFF.25850.1	FW	TWW	-1.22911	3.17879	0.0204846	0.428661	Solyc08g080110.3
CUFF.26883.1	FW	TWW	0.835461	4.44928	0.0205951	0.430504
CUFF.18052.1	FW	TWW	0.92985	5.85325	0.020596	0.430504	Solyc11g006550.3
CUFF.46239.1	FW	TWW	-3.70036	-0.635783	0.0206318	0.43074
CUFF.18862.1	FW	TWW	1.31756	4.08929	0.0206372	0.43074
CUFF.31101.1	FW	TWW	1.41109	3.40077	0.020653	0.43074
CUFF.3792.1	FW	TWW	-1.34053	2.10333	0.0206542	0.43074
CUFF.35236.4	FW	TWW	-1.11755	4.09887	0.0206748	0.430869
CUFF.32673.1	FW	TWW	1.04537	2.88185	0.0206838	0.430869	Solyc06g051130.1
CUFF.39258.1	FW	TWW	-1.01502	6.34214	0.020776	0.432544
CUFF.8985.1	FW	TWW	1.40998	2.46163	0.0208242	0.433303
CUFF.37369.2	FW	TWW	1.36787	4.60035	0.0208963	0.434504
CUFF.28115.4	FW	TWW	-1.29708	1.83781	0.020917	0.434504	Solyc07g049350.3
CUFF.34383.1	FW	TWW	-1.99125	0.640189	0.0209482	0.434504
CUFF.27610.1	FW	TWW	-1.97158	2.23989	0.0209522	0.434504
CUFF.16572.1	FW	TWW	1.28436	2.3069	0.0209564	0.434504	Solyc02g083760.3
CUFF.10230.1	FW	TWW	1.38112	1.92266	0.0209626	0.434504
CUFF.13649.1	FW	TWW	1.61888	0.697449	0.0209677	0.434504
CUFF.1689.1	FW	TWW	2.28486	0.280816	0.0209764	0.434504
CUFF.14568.1	FW	TWW	-2.3902	-0.326882	0.0210065	0.434882
CUFF.34942.1	FW	TWW	1.02235	2.80556	0.0210308	0.434921	Solyc08g080380.3
CUFF.22645.1	FW	TWW	1.2423	2.18703	0.021032	0.434921
CUFF.35644.1	FW	TWW	-1.33177	3.41721	0.0210558	0.434942	Solyc08g068320.3
CUFF.15233.1	FW	TWW	-1.32723	1.7896	0.021058	0.434942
CUFF.41355.1	FW	TWW	-0.975093	3.83491	0.0210684	0.434942
CUFF.29216.4	FW	TWW	-1.97842	0.636275	0.0211026	0.435403
CUFF.1701.1	FW	TWW	1.98959	-0.0271586	0.0211923	0.437008
CUFF.7935.1	FW	TWW	0.972665	4.27338	0.0212059	0.437043
CUFF.45961.1	FW	TWW	0.841835	4.25219	0.0212377	0.437453	Solyc12g096640.2
CUFF.45076.3	FW	TWW	1.01251	3.15186	0.0212727	0.43793
CUFF.36537.1	FW	TWW	2.09347	0.340302	0.0212904	0.438048
CUFF.27238.1	FW	TWW	1.55312	1.98716	0.0213227	0.438469
CUFF.34889.1	FW	TWW	0.838417	5.94363	0.0213721	0.438818	Solyc08g066210.3
CUFF.8108.2	FW	TWW	-1.00712	5.72959	0.0213754	0.438818
CUFF.12355.1	FW	TWW	1.01135	3.35429	0.0213755	0.438818
CUFF.40745.1	FW	TWW	-0.839424	5.69641	0.0213913	0.438898	Solyc01g102940.3
CUFF.11025.2	FW	TWW	-1.1349	3.30569	0.0214351	0.439551
CUFF.5425.1	FW	TWW	-1.24818	2.46298	0.0215094	0.440829
CUFF.4719.1	FW	TWW	-0.938322	3.46029	0.0215298	0.441001
CUFF.43741.3	FW	TWW	-1.20905	5.25659	0.0216043	0.442281
CUFF.40098.1	FW	TWW	-0.919693	3.53884	0.0216547	0.443066	Solyc04g072810.3
CUFF.16030.1	FW	TWW	1.27194	1.79801	0.0216772	0.443091	Solyc05g056425.1
CUFF.35866.1	FW	TWW	-1.93007	0.414981	0.02168	0.443091
CUFF.36959.2	FW	TWW	1.04028	3.01597	0.021706	0.443185
CUFF.12569.1	FW	TWW	1.02296	2.53402	0.0217087	0.443185
CUFF.30854.1	FW	TWW	-2.02281	1.5894	0.0217676	0.444009
CUFF.40848.2	FW	TWW	-1.15642	5.21679	0.0217794	0.444009
CUFF.15340.2	FW	TWW	-1.11426	3.3798	0.0217853	0.444009
CUFF.17388.1	FW	TWW	-0.871652	3.93349	0.0218136	0.444341	Solyc05g051400.3
CUFF.1288.1	FW	TWW	1.38902	1.86085	0.0218471	0.444777
CUFF.40391.1	FW	TWW	-1.08046	2.58886	0.0218869	0.445289	Solyc01g009040.3
CUFF.41495.1	FW	TWW	1.36251	3.52473	0.0219089	0.445289
CUFF.40284.3	FW	TWW	2.48527	-0.165951	0.0219177	0.445289
CUFF.46262.1	FW	TWW	0.838186	10.9132	0.0219207	0.445289	Solyc03g083440.3
CUFF.22114.1	FW	TWW	0.925149	4.46935	0.0219655	0.445852	Solyc08g075480.3
CUFF.45784.2	FW	TWW	-1.18124	2.18932	0.0219727	0.445852	Solyc06g067900.2
CUFF.46052.1	FW	TWW	-0.962897	2.98065	0.0219863	0.445883	Solyc02g068530.3
CUFF.38879.1	FW	TWW	-1.37534	4.06776	0.0220086	0.44609
CUFF.15138.1	FW	TWW	-1.29252	1.62882	0.0220343	0.446364
CUFF.15135.2	FW	TWW	1.96595	0.376391	0.0220698	0.446838
CUFF.44703.1	FW	TWW	0.923123	8.0955	0.0221175	0.447234
CUFF.37136.1	FW	TWW	-0.920246	3.709	0.0221253	0.447234
CUFF.30078.1	FW	TWW	-1.03785	4.50164	0.0221289	0.447234	Solyc11g012980.1
CUFF.33386.2	FW	TWW	1.61637	3.73059	0.0221436	0.447234
CUFF.38619.1	FW	TWW	1.20348	3.19216	0.0221552	0.447234
CUFF.39421.1	FW	TWW	-1.14217	2.86577	0.022165	0.447234	Solyc07g045010.3
CUFF.17081.1	FW	TWW	-1.57073	0.918528	0.0221745	0.447234	Solyc10g079320.2
CUFF.38144.2	FW	TWW	-1.09937	2.4829	0.0221937	0.447243
CUFF.31885.2	FW	TWW	1.83852	0.267582	0.0221993	0.447243
CUFF.16394.2	FW	TWW	-2.36401	2.44936	0.0222188	0.447393
CUFF.40831.1	FW	TWW	1.34046	1.785	0.0222629	0.447926	Solyc01g091180.3
CUFF.23733.1	FW	TWW	1.03722	2.76546	0.0222697	0.447926	Solyc05g009875.1
CUFF.36236.1	FW	TWW	-1.45932	6.37261	0.022321	0.44858	Solyc06g073830.1
CUFF.3982.1	FW	TWW	2.65277	0.151968	0.0223292	0.44858
CUFF.8732.1	FW	TWW	-0.95019	4.92593	0.0223422	0.44858	Solyc04g079360.1
CUFF.23072.1	FW	TWW	-1.36308	4.82971	0.0223509	0.44858	Solyc01g058720.3
CUFF.41063.1	FW	TWW	-1.10336	2.52404	0.0223663	0.448643	Solyc02g083890.3
CUFF.28008.1	FW	TWW	0.989273	3.59972	0.0223858	0.448778	Solyc04g078110.1
CUFF.23849.1	FW	TWW	1.09821	4.04999	0.0224	0.448778	Solyc04g009760.2
CUFF.44089.1	FW	TWW	-1.06444	8.5273	0.0224144	0.448778	Solyc06g005170.3
CUFF.12241.1	FW	TWW	-0.806797	6.04536	0.0224218	0.448778
CUFF.8757.1	FW	TWW	1.42583	1.04448	0.0224549	0.449196
CUFF.40961.1	FW	TWW	-1.88481	3.39013	0.0224803	0.44946	Solyc08g075790.3
CUFF.29600.1	FW	TWW	1.10579	2.51922	0.0225095	0.449799
CUFF.18479.1	FW	TWW	2.40661	-0.238507	0.0225224	0.449811
CUFF.11972.1	FW	TWW	1.00908	2.9318	0.0225393	0.449857
CUFF.37288.1	FW	TWW	0.822926	5.13662	0.0225581	0.449857	Solyc10g086420.1
CUFF.29239.1	FW	TWW	-1.94108	0.0672913	0.0225613	0.449857	Solyc06g066710.1
CUFF.9027.1	FW	TWW	-2.82298	0.327367	0.0225968	0.450006	Solyc11g020330.1
CUFF.27964.2	FW	TWW	-1.0876	2.59432	0.0226022	0.450006
CUFF.40841.2	FW	TWW	-2.67614	1.24566	0.0226055	0.450006
CUFF.33382.1	FW	TWW	-1.13359	3.26929	0.022637	0.450389
CUFF.39875.2	FW	TWW	-0.892398	4.42314	0.0226632	0.450667	Solyc06g083810.3
CUFF.39836.3	FW	TWW	-1.12744	3.70455	0.0226765	0.450688	Solyc04g009800.3
CUFF.42966.1	FW	TWW	-0.986161	3.25384	0.0227123	0.451156
CUFF.34260.1	FW	TWW	-0.819295	5.02403	0.0227954	0.45243	Solyc02g070780.3
CUFF.42703.1	FW	TWW	-1.30362	2.19878	0.022801	0.45243	Solyc07g007190.3
CUFF.10779.1	FW	TWW	0.993539	5.45435	0.0229126	0.454262
CUFF.45984.1	FW	TWW	-2.75428	-0.573098	0.0229287	0.454262
CUFF.30177.1	FW	TWW	-1.22807	3.51296	0.0229378	0.454262
CUFF.31794.1	FW	TWW	0.814345	4.1459	0.0229428	0.454262
CUFF.38020.2	FW	TWW	-2.39641	0.181741	0.0229646	0.454449
CUFF.30744.2	FW	TWW	-3.17001	2.036	0.0230175	0.455252
CUFF.9220.2	FW	TWW	-1.68085	0.950831	0.0230606	0.455261
CUFF.28689.2	FW	TWW	-2.0575	0.406607	0.0230788	0.455261
CUFF.25833.1	FW	TWW	2.26148	0.06959	0.0230807	0.455261
CUFF.26365.1	FW	TWW	0.935038	3.22893	0.0230846	0.455261	Solyc01g103030.3
CUFF.7894.1	FW	TWW	1.4468	1.66949	0.0230853	0.455261
CUFF.28244.1	FW	TWW	0.817671	7.08703	0.0230922	0.455261
CUFF.24081.2	FW	TWW	-2.14661	1.91181	0.0231589	0.456331
CUFF.31171.1	FW	TWW	1.05055	4.44208	0.0232531	0.457942
CUFF.21628.1	FW	TWW	-1.01727	2.72705	0.0233032	0.45846
CUFF.33434.2	FW	TWW	2.15495	0.882735	0.023313	0.45846	Solyc01g067480.3
CUFF.22873.4	FW	TWW	1.13514	2.15334	0.02332	0.45846
CUFF.8652.1	FW	TWW	1.13377	3.24874	0.0233351	0.45846
CUFF.43734.1	FW	TWW	-1.10496	2.48376	0.0233455	0.45846	Solyc01g108670.3
CUFF.16521.1	FW	TWW	-1.82538	0.256288	0.0233616	0.45846	Solyc07g043700.2
CUFF.13224.1	FW	TWW	-1.0812	2.72775	0.0233815	0.45846
CUFF.45485.1	FW	TWW	-1.34811	3.92263	0.0233905	0.45846	Solyc02g070510.3
CUFF.33043.1	FW	TWW	1.18029	2.304	0.0233916	0.45846	Solyc11g006710.2
CUFF.41018.1	FW	TWW	-1.81949	0.59652	0.0234533	0.458878
CUFF.15642.1	FW	TWW	-0.955073	3.62709	0.0234566	0.458878
CUFF.18674.1	FW	TWW	1.18653	6.73517	0.0234596	0.458878	Solyc07g054770.1
CUFF.28003.1	FW	TWW	-1.20955	3.534	0.0234628	0.458878
CUFF.16239.1	FW	TWW	0.8409	7.29241	0.0235074	0.459502
CUFF.22794.1	FW	TWW	1.83362	1.2273	0.0235404	0.459502	Solyc09g066450.2
CUFF.30299.1	FW	TWW	-2.37032	-0.215018	0.0235417	0.459502
CUFF.17135.1	FW	TWW	0.997111	3.82771	0.0235446	0.459502	Solyc06g083860.2
CUFF.13235.1	FW	TWW	1.54372	0.911	0.0235721	0.459563
CUFF.12426.1	FW	TWW	-1.45124	1.70952	0.0235728	0.459563	Solyc12g015655.1
CUFF.33034.1	FW	TWW	0.870001	4.62756	0.0236193	0.460226	Solyc00g007110.3
CUFF.15762.1	FW	TWW	-1.05523	3.65288	0.0236368	0.460324	Solyc06g007140.3
CUFF.231.1	FW	TWW	-1.70723	0.841307	0.0236504	0.460344
CUFF.16137.1	FW	TWW	0.837275	5.74166	0.0236774	0.460626
CUFF.11158.2	FW	TWW	2.44971	0.180372	0.0237143	0.460933
CUFF.45328.1	FW	TWW	-1.46577	3.5963	0.0237182	0.460933
CUFF.23249.2	FW	TWW	0.862632	4.37076	0.0237854	0.461994
CUFF.24014.1	FW	TWW	-2.33534	0.524181	0.0238107	0.462241
CUFF.32441.1	FW	TWW	0.939055	5.28465	0.0238549	0.462855	Solyc02g093100.3
CUFF.40478.1	FW	TWW	-1.90563	0.446603	0.0239939	0.465306
CUFF.39373.2	FW	TWW	-1.0213	2.48972	0.0240215	0.465551	Solyc03g115530.3
CUFF.16872.1	FW	TWW	1.09814	2.68229	0.0240318	0.465551
CUFF.33383.1	FW	TWW	1.31354	3.26067	0.0240879	0.466392	Solyc11g005460.2
CUFF.42423.1	FW	TWW	-3.45236	-0.653126	0.0241129	0.466631
CUFF.16978.1	FW	TWW	1.08735	2.69827	0.024225	0.468439
CUFF.40081.2	FW	TWW	1.49558	0.829765	0.0242454	0.468439
CUFF.27738.1	FW	TWW	1.84314	1.36533	0.0242518	0.468439	Solyc01g005500.3
CUFF.28745.1	FW	TWW	-1.73091	2.36622	0.0242705	0.468439	Solyc03g116067.1
CUFF.7963.1	FW	TWW	0.882484	3.80873	0.0243182	0.468439
CUFF.33874.1	FW	TWW	-1.24526	4.94876	0.0243376	0.468439
CUFF.11863.1	FW	TWW	0.817492	4.79749	0.0243455	0.468439
CUFF.31454.1	FW	TWW	-0.887858	3.25849	0.0243515	0.468439	Solyc03g031420.1
CUFF.11889.1	FW	TWW	-0.896005	3.5249	0.0243719	0.468439
CUFF.28166.1	FW	TWW	-1.31344	3.86483	0.0243734	0.468439
CUFF.31271.1	FW	TWW	1.01847	3.50864	0.024378	0.468439	Solyc09g011330.2
CUFF.11625.1	FW	TWW	-2.00873	0.959711	0.0243791	0.468439
CUFF.11206.1	FW	TWW	1.41776	2.80396	0.0243812	0.468439
CUFF.3347.1	FW	TWW	1.35346	1.30904	0.0243986	0.468439	Solyc07g008680.3
CUFF.31049.4	FW	TWW	2.59272	-0.398499	0.0243998	0.468439
CUFF.38638.1	FW	TWW	1.80272	0.42855	0.0244285	0.468439
CUFF.38029.1	FW	TWW	1.4029	1.22008	0.0244361	0.468439
CUFF.45621.1	FW	TWW	-0.811995	4.58159	0.0244433	0.468439	Solyc04g076880.3
CUFF.35998.1	FW	TWW	1.01786	5.67648	0.0244601	0.468439
CUFF.22502.1	FW	TWW	1.17711	3.63869	0.024461	0.468439
CUFF.14331.2	FW	TWW	1.86616	0.848107	0.0244883	0.468717
CUFF.25829.1	FW	TWW	1.08754	2.8293	0.0245787	0.469983
CUFF.34048.1	FW	TWW	0.872247	9.69923	0.02458	0.469983	Solyc07g042550.3
CUFF.9088.1	FW	TWW	0.830881	3.91556	0.0246444	0.470971
CUFF.5776.1	FW	TWW	1.07908	2.87731	0.0247072	0.471838
CUFF.37514.1	FW	TWW	0.896366	4.18335	0.0247156	0.471838
CUFF.19227.1	FW	TWW	1.39971	2.50396	0.0247283	0.471838
CUFF.7377.1	FW	TWW	-1.97885	-0.0218607	0.0247447	0.47187
CUFF.39258.2	FW	TWW	-0.948988	4.77001	0.0247556	0.47187
CUFF.43832.1	FW	TWW	0.84471	4.1789	0.0247909	0.472249
CUFF.14778.1	FW	TWW	1.15173	2.29026	0.0248012	0.472249	Solyc03g025490.3
CUFF.36128.1	FW	TWW	0.966136	5.29596	0.0248216	0.472393	Solyc02g089550.3
CUFF.18239.1	FW	TWW	-2.35775	-0.223281	0.0248674	0.47302
CUFF.45520.1	FW	TWW	-1.46187	1.62668	0.0248937	0.47327
CUFF.20474.3	FW	TWW	-1.74437	0.427434	0.0249062	0.47327
CUFF.17245.1	FW	TWW	-3.15301	-0.245701	0.0249456	0.473506
CUFF.23548.1	FW	TWW	1.30215	3.20683	0.0249613	0.473506
CUFF.13429.1	FW	TWW	1.14885	2.39056	0.0249636	0.473506
CUFF.5687.1	FW	TWW	0.799742	5.62414	0.0249772	0.473506
CUFF.43006.1	FW	TWW	1.40675	1.60219	0.024983	0.473506
CUFF.33481.1	FW	TWW	0.951983	7.27763	0.0250257	0.474072	Solyc06g074820.3
CUFF.6639.1	FW	TWW	-1.30795	3.70691	0.0250747	0.474754
CUFF.30687.1	FW	TWW	1.574	0.60501	0.0251046	0.474755
CUFF.4596.1	FW	TWW	0.898637	3.74533	0.02511	0.474755
CUFF.26909.1	FW	TWW	0.98145	3.36698	0.0251134	0.474755	Solyc02g088910.3
CUFF.21565.4	FW	TWW	1.77182	1.75	0.0251332	0.474884
CUFF.41934.1	FW	TWW	-1.23582	2.28152	0.0251584	0.475116	Solyc03g120200.2
CUFF.23589.1	FW	TWW	1.85951	0.717251	0.0251831	0.47534
CUFF.18322.1	FW	TWW	1.35978	1.8452	0.0252332	0.47604	Solyc05g009550.3
CUFF.32915.1	FW	TWW	-1.22204	1.84642	0.0252476	0.476069	Solyc02g082820.3
CUFF.40302.1	FW	TWW	1.17141	2.96326	0.0252643	0.47614
CUFF.42923.1	FW	TWW	1.56937	1.37325	0.0252919	0.476414	Solyc04g071000.1
CUFF.25808.1	FW	TWW	-0.829826	4.22175	0.0253162	0.476629
CUFF.20259.1	FW	TWW	2.17728	-0.225201	0.0253294	0.476633
CUFF.27542.1	FW	TWW	-0.939539	5.04277	0.0253664	0.477086	Solyc01g090180.3
CUFF.6966.1	FW	TWW	-2.07474	-0.0766095	0.0254383	0.478188
CUFF.17606.3	FW	TWW	-1.15908	2.8488	0.025451	0.478188
CUFF.32018.1	FW	TWW	2.15794	-0.396887	0.0254708	0.478315
CUFF.33851.1	FW	TWW	-1.23743	2.12852	0.0255037	0.478422
CUFF.42103.2	FW	TWW	0.991234	2.8936	0.0255111	0.478422
CUFF.18353.2	FW	TWW	-1.5513	1.74869	0.0255252	0.478422
CUFF.29727.1	FW	TWW	0.816686	5.33294	0.0255371	0.478422	Solyc10g080930.2
CUFF.8131.1	FW	TWW	1.02776	7.98722	0.0255415	0.478422
CUFF.43736.1	FW	TWW	-0.990827	3.0626	0.025609	0.479443
CUFF.31807.1	FW	TWW	0.872495	5.37466	0.0256554	0.479703	Solyc05g013440.3
CUFF.28841.2	FW	TWW	-1.32157	2.44974	0.0256578	0.479703	Solyc01g099810.3
CUFF.39131.1	FW	TWW	-0.942188	3.09621	0.025662	0.479703	Solyc01g073970.3
CUFF.11912.1	FW	TWW	2.25187	0.18803	0.0257035	0.480234
CUFF.21558.2	FW	TWW	2.30441	1.3409	0.0257299	0.480243
CUFF.31281.1	FW	TWW	0.89258	5.57339	0.0257301	0.480243
CUFF.30508.1	FW	TWW	1.22409	3.39385	0.025749	0.480352	Solyc01g109810.2
CUFF.15532.1	FW	TWW	-1.04186	2.99398	0.0257924	0.480917	Solyc03g120890.3
CUFF.11555.1	FW	TWW	-2.14562	1.04477	0.025824	0.481041
CUFF.21701.1	FW	TWW	0.897727	5.92049	0.0258382	0.481041
CUFF.16017.1	FW	TWW	1.26841	2.62125	0.0258382	0.481041
CUFF.26065.1	FW	TWW	1.6839	3.36283	0.025866	0.481306
CUFF.39587.1	FW	TWW	2.10012	3.13708	0.0258786	0.481306
CUFF.6430.1	FW	TWW	-1.28165	2.23987	0.0259108	0.48166
CUFF.39693.1	FW	TWW	-0.808526	5.47927	0.0259454	0.481805
CUFF.22552.1	FW	TWW	0.81307	7.22403	0.025955	0.481805	Solyc05g008895.1
CUFF.32024.1	FW	TWW	-2.27963	-0.204962	0.0259588	0.481805	Solyc02g079080.2
CUFF.35434.1	FW	TWW	0.792067	4.69266	0.0259808	0.481805	Solyc01g107170.2
CUFF.28700.1	FW	TWW	1.04966	4.71787	0.025984	0.481805
CUFF.21816.1	FW	TWW	-0.850503	3.42324	0.0260387	0.482576
CUFF.29505.1	FW	TWW	0.914048	3.65667	0.0260584	0.482698
CUFF.42968.2	FW	TWW	1.24466	2.74129	0.026131	0.483344
CUFF.19802.1	FW	TWW	-1.51197	0.922523	0.0261401	0.483344
CUFF.22055.3	FW	TWW	1.41905	1.35455	0.0261421	0.483344
CUFF.42760.2	FW	TWW	1.35135	2.61251	0.0261519	0.483344
CUFF.33935.2	FW	TWW	-2.05434	0.359111	0.026159	0.483344	Solyc01g086690.2
CUFF.2297.1	FW	TWW	-1.39377	1.38171	0.0262013	0.483818
CUFF.33598.3	FW	TWW	-1.62594	2.17088	0.026211	0.483818
CUFF.25612.1	FW	TWW	0.986163	3.91609	0.0262409	0.484128
CUFF.10603.1	FW	TWW	-1.78656	4.55529	0.0262784	0.484329	Solyc02g086810.1
CUFF.18190.1	FW	TWW	-0.987727	2.70946	0.0262871	0.484329
CUFF.13988.1	FW	TWW	0.788059	5.28116	0.0262913	0.484329
CUFF.24021.2	FW	TWW	2.10848	0.056974	0.0263184	0.484586
CUFF.36455.1	FW	TWW	0.832188	5.35892	0.0263342	0.484634
[truncated: 34,789 more rows]

## Sheet: Tomato_edgeR
Tomato_gene	sampleA	sampleB	logFC	logCPM	PValue	FDR
Solyc05g053170.3.1	FW	TWW	6.3567	4.31187	1.24457e-11	1.17668e-07
Solyc06g011490.3.1	FW	TWW	3.60817	3.37515	9.60364e-12	1.17668e-07
Solyc05g017890.3.1	FW	TWW	8.84388	1.58035	6.19415e-09	3.3865e-05
Solyc07g026650.3.1	FW	TWW	-3.97579	5.05705	7.16378e-09	3.3865e-05
Solyc05g052560.1.1	FW	TWW	-7.69483	1.12704	9.71394e-08	0.000367362
Solyc06g061280.3.1	FW	TWW	4.32792	2.47987	2.51768e-07	0.000793446
Solyc03g117250.3.1	FW	TWW	5.68399	2.10461	3.98387e-07	0.00105543
Solyc06g050870.3.1	FW	TWW	-5.60667	3.51714	4.46529e-07	0.00105543
Solyc05g005535.1.1	FW	TWW	2.96279	2.70571	1.01945e-06	0.00214186
Solyc11g027760.1.1	FW	TWW	3.52842	2.41216	1.16473e-06	0.0022024
Solyc08g068150.3.1	FW	TWW	2.49718	3.54456	1.45351e-06	0.00249859
Solyc06g053520.3.1	FW	TWW	5.06539	3.02179	1.81803e-06	0.00286476
Solyc06g075970.3.1	FW	TWW	-2.42018	3.35697	2.16968e-06	0.00315588
Solyc06g073580.3.1	FW	TWW	3.65077	6.20472	3.41111e-06	0.00460719
Solyc02g062500.3.1	FW	TWW	-3.05365	5.17455	5.8167e-06	0.00687425
Solyc03g120260.3.1	FW	TWW	-3.39271	4.21993	5.7951e-06	0.00687425
Solyc09g005400.3.1	FW	TWW	2.09503	4.03096	6.99255e-06	0.00695906
Solyc12g011300.2.1	FW	TWW	3.51245	2.1832	6.48487e-06	0.00695906
Solyc12g042980.2.1	FW	TWW	4.34886	2.61622	6.8663e-06	0.00695906
Solyc12g088220.2.1	FW	TWW	4.88036	1.8591	8.70016e-06	0.00822557
Solyc02g084410.3.1	FW	TWW	4.18028	3.16688	1.06087e-05	0.00955236
Solyc12g040640.2.1	FW	TWW	3.24869	1.3547	1.27956e-05	0.0109979
Solyc08g014490.1.1	FW	TWW	2.77766	2.85129	1.60977e-05	0.0132344
Solyc03g031870.2.1	FW	TWW	3.1805	1.98309	1.70042e-05	0.0133972
Solyc09g082760.3.1	FW	TWW	3.28433	3.39212	1.78909e-05	0.013532
Solyc02g077430.3.1	FW	TWW	1.70933	4.26013	2.62935e-05	0.0182439
Solyc06g024245.1.1	FW	TWW	3.44052	1.71295	2.89191e-05	0.0182439
Solyc06g072350.3.1	FW	TWW	3.73713	3.94773	2.99096e-05	0.0182439
Solyc06g073570.3.1	FW	TWW	4.19737	2.87197	2.78289e-05	0.0182439
Solyc09g005500.3.1	FW	TWW	1.94485	4.07072	2.96219e-05	0.0182439
Solyc10g084970.2.1	FW	TWW	1.85559	5.38615	2.68069e-05	0.0182439
Solyc05g050090.3.1	FW	TWW	3.2544	0.9974	3.34137e-05	0.0197444
Solyc01g100490.3.1	FW	TWW	-1.48666	5.4893	3.97585e-05	0.0227816
Solyc11g045440.1.1	FW	TWW	1.43924	5.78914	4.28008e-05	0.0238036
Solyc11g063500.1.1	FW	TWW	2.39042	2.78118	4.69721e-05	0.025377
Solyc11g010400.2.1	FW	TWW	2.89066	2.50749	4.95404e-05	0.0260211
Solyc07g006145.1.1	FW	TWW	-2.84504	6.48565	5.27355e-05	0.0269507
Solyc05g013160.3.1	FW	TWW	1.70964	17.115	5.61219e-05	0.0279265
Solyc06g062950.1.1	FW	TWW	1.38256	7.632	5.80615e-05	0.0281509
Solyc07g041070.3.1	FW	TWW	1.90036	4.16858	6.73495e-05	0.0318378
Solyc12g017380.2.1	FW	TWW	3.72038	1.62291	7.12013e-05	0.0328377
Solyc11g072200.2.1	FW	TWW	2.16923	5.27873	7.29495e-05	0.0328429
Solyc02g067440.3.1	FW	TWW	-1.95787	3.44998	9.94459e-05	0.0437308
Solyc03g123410.1.1	FW	TWW	3.85155	0.606532	0.000108954	0.046823
Solyc03g111887.1.1	FW	TWW	2.09634	2.83366	0.000113393	0.0476477
Solyc03g096430.1.1	FW	TWW	-2.09439	5.52069	0.000139818	0.0574744
Solyc08g078930.1.1	FW	TWW	-3.39361	2.76351	0.000168963	0.0638983
Solyc10g009310.3.1	FW	TWW	3.15164	2.08382	0.00016208	0.0638983
Solyc11g065530.1.1	FW	TWW	4.47374	0.191377	0.000167769	0.0638983
Solyc12g005300.2.1	FW	TWW	2.88879	2.28758	0.000163082	0.0638983
Solyc04g082120.3.1	FW	TWW	-2.09838	5.32083	0.000179134	0.0651721
Solyc11g063520.1.1	FW	TWW	2.72861	2.15507	0.000182671	0.0651721
Solyc11g069250.2.1	FW	TWW	1.91129	2.66913	0.000181758	0.0651721
Solyc04g063245.1.1	FW	TWW	1.91437	2.73672	0.000194265	0.0680252
Solyc02g089140.2.1	FW	TWW	-4.56977	1.39657	0.000207628	0.070673
Solyc08g007070.2.1	FW	TWW	-3.71321	1.52488	0.000213039	0.070673
Solyc11g018800.2.1	FW	TWW	-2.9043	2.34725	0.000210296	0.070673
Solyc09g082280.3.1	FW	TWW	2.64861	11.2283	0.000222807	0.0726388
Solyc10g084240.2.1	FW	TWW	-1.40081	4.08376	0.000232989	0.0746709
Solyc03g098760.2.1	FW	TWW	-2.86628	3.77961	0.000267662	0.0843537
Solyc10g024490.2.1	FW	TWW	-2.95184	5.24519	0.00028239	0.0875361
Solyc12g006680.2.1	FW	TWW	-3.47084	2.23897	0.0002939	0.0896348
Solyc02g071070.3.1	FW	TWW	1.68422	5.18435	0.000303219	0.0910091
Solyc06g007970.3.1	FW	TWW	6.68412	-0.307879	0.000309463	0.0914317
Solyc04g080990.2.1	FW	TWW	-2.00209	4.77818	0.00032143	0.0935065
Solyc08g067080.2.1	FW	TWW	4.87906	0.610694	0.000326552	0.0935571
Solyc01g080790.3.1	FW	TWW	5.02234	0.755807	0.000350086	0.0954063
Solyc01g090340.2.1	FW	TWW	1.99433	3.44229	0.000348389	0.0954063
Solyc03g111400.1.1	FW	TWW	-2.41222	2.57732	0.000343125	0.0954063
Solyc10g050990.1.1	FW	TWW	-7.54876	0.997518	0.000353188	0.0954063
Solyc09g005420.3.1	FW	TWW	2.38322	2.38853	0.00037076	0.0987421
Solyc09g048980.3.1	FW	TWW	-6.58774	0.246608	0.000378471	0.099396
Solyc03g005330.1.1	FW	TWW	-1.23418	5.04099	0.000398124	0.103125
Solyc03g116910.3.1	FW	TWW	1.79588	4.94838	0.000407581	0.104148
Solyc02g080510.1.1	FW	TWW	1.81092	4.0921	0.000428289	0.10798
Solyc12g049320.2.1	FW	TWW	3.19742	2.14099	0.000437159	0.108766
Solyc05g053020.3.1	FW	TWW	-1.59786	3.76279	0.000466877	0.111128
Solyc06g071725.1.1	FW	TWW	1.37657	8.50631	0.000464448	0.111128
Solyc07g053890.3.1	FW	TWW	1.81659	3.80423	0.000470158	0.111128
Solyc10g079160.1.1	FW	TWW	6.62476	-0.385986	0.000455866	0.111128
Solyc03g026230.1.1	FW	TWW	-1.40876	3.80248	0.000514963	0.120215
Solyc08g007430.2.1	FW	TWW	-1.47194	7.36236	0.000534389	0.122513
Solyc09g074230.3.1	FW	TWW	-1.70675	4.02061	0.000537763	0.122513
Solyc11g068430.2.1	FW	TWW	-1.09842	5.73058	0.0005626	0.126645
Solyc10g005390.3.1	FW	TWW	-2.96119	2.9487	0.000582197	0.129515
Solyc09g061410.1.1	FW	TWW	1.7702	2.82774	0.000632414	0.13905
Solyc02g081120.3.1	FW	TWW	6.30951	-0.206588	0.000664903	0.144513
Solyc03g119210.1.1	FW	TWW	-1.30338	5.05742	0.000681705	0.146481
Solyc01g100390.3.1	FW	TWW	-2.05327	4.62996	0.000703322	0.148365
Solyc07g032740.3.1	FW	TWW	-1.13939	6.55203	0.000706164	0.148365
Solyc10g005280.1.1	FW	TWW	-1.71889	2.50866	0.000757524	0.157407
Solyc05g008910.3.1	FW	TWW	-3.01165	2.48489	0.000790882	0.162552
Solyc06g076020.3.1	FW	TWW	-1.27003	7.74694	0.000803201	0.163309
Solyc03g063480.2.1	FW	TWW	2.18985	1.64724	0.000821796	0.165312
Solyc07g009440.2.1	FW	TWW	-2.49198	1.16647	0.000833929	0.165987
Solyc01g097430.3.1	FW	TWW	6.19419	-0.292054	0.000880504	0.173432
Solyc02g085400.3.1	FW	TWW	3.51909	1.25298	0.000927362	0.179856
Solyc04g007760.3.1	FW	TWW	1.24917	6.699	0.000936778	0.179856
Solyc09g089580.3.1	FW	TWW	-1.90884	5.3182	0.000941656	0.179856
Solyc01g073670.3.1	FW	TWW	1.36426	4.04538	0.00101632	0.190155
Solyc06g024380.1.1	FW	TWW	2.48459	4.52881	0.00104586	0.190155
Solyc09g014530.3.1	FW	TWW	1.37357	5.02836	0.0010403	0.190155
Solyc10g076830.2.1	FW	TWW	2.41109	2.58017	0.00103902	0.190155
Solyc12g096620.1.1	FW	TWW	-3.6286	6.21174	0.00101796	0.190155
Solyc02g065190.3.1	FW	TWW	-1.18907	5.93057	0.00109788	0.195847
Solyc08g074690.3.1	FW	TWW	-2.43722	3.17094	0.00109445	0.195847
Solyc01g079920.3.1	FW	TWW	-4.76226	1.22438	0.00113181	0.200013
Solyc02g089160.3.1	FW	TWW	-2.18263	2.31566	0.00114929	0.201221
Solyc11g007300.2.1	FW	TWW	3.40461	-0.0191085	0.00117543	0.203911
Solyc01g095790.3.1	FW	TWW	1.30592	5.34056	0.00123072	0.211561
Solyc02g076830.1.1	FW	TWW	-2.37961	3.64011	0.00124988	0.212919
Solyc06g075630.3.1	FW	TWW	1.38389	5.11346	0.00137319	0.231707
Solyc07g052670.3.1	FW	TWW	1.45366	6.19352	0.00138468	0.231707
Solyc03g026120.3.1	FW	TWW	-1.95513	2.77297	0.00142393	0.234131
Solyc10g006800.3.1	FW	TWW	4.22878	0.0614659	0.00142202	0.234131
Solyc09g090010.3.1	FW	TWW	-4.35591	2.25918	0.00144517	0.235575
Solyc02g083660.1.1	FW	TWW	5.07076	1.829	0.0014603	0.236007
Solyc07g007400.3.1	FW	TWW	-1.59177	3.47973	0.00147327	0.236086
Solyc06g072390.3.1	FW	TWW	2.57531	3.65561	0.00155544	0.246345
Solyc06g072550.3.1	FW	TWW	4.28119	0.132044	0.00157311	0.246345
Solyc09g091810.1.1	FW	TWW	1.65955	2.48261	0.00158941	0.246345
Solyc10g017510.3.1	FW	TWW	1.18283	5.77544	0.0015864	0.246345
Solyc06g070970.3.1	FW	TWW	1.78617	2.66119	0.00160721	0.247079
Solyc01g017050.1.1	FW	TWW	3.20641	1.17652	0.00164511	0.250018
Solyc06g010250.3.1	FW	TWW	-1.80173	4.39277	0.00165277	0.250018
Solyc00g009760.2.1	FW	TWW	2.13826	1.96959	0.00168192	0.252408
Solyc01g090610.3.1	FW	TWW	1.18829	7.35329	0.00175567	0.261401
Solyc07g006680.1.1	FW	TWW	1.42613	3.23416	0.00178375	0.263507
Solyc08g005450.2.1	FW	TWW	1.308	6.50257	0.00187733	0.273988
Solyc09g082240.3.1	FW	TWW	-2.11995	2.54957	0.00189817	0.273988
Solyc10g050690.2.1	FW	TWW	-5.86902	-0.305286	0.00189617	0.273988
Solyc12g040790.2.1	FW	TWW	1.88095	3.78259	0.00197028	0.282242
Solyc10g008120.3.1	FW	TWW	1.27926	5.8248	0.00206677	0.292098
Solyc10g076940.2.1	FW	TWW	1.84076	2.12313	0.00206997	0.292098
Solyc02g036350.3.1	FW	TWW	1.99679	2.18367	0.00216135	0.296224
Solyc02g071700.3.1	FW	TWW	1.18068	4.5422	0.0021724	0.296224
Solyc02g083200.3.1	FW	TWW	2.60915	0.723696	0.00212351	0.296224
Solyc02g092800.3.1	FW	TWW	-1.60362	4.04273	0.00216402	0.296224
Solyc06g072403.1.1	FW	TWW	2.1037	2.40654	0.00217754	0.296224
Solyc10g081540.2.1	FW	TWW	1.47887	3.92991	0.00226458	0.305865
Solyc07g005920.2.1	FW	TWW	-1.97674	3.8463	0.0023367	0.313367
Solyc08g078510.3.1	FW	TWW	-1.18868	6.50632	0.00241618	0.321743
Solyc02g086930.3.1	FW	TWW	1.03073	6.96397	0.00244088	0.322759
Solyc00g322635.1.1	FW	TWW	1.02545	8.30757	0.00248983	0.326343
Solyc01g058500.3.1	FW	TWW	2.46959	1.54405	0.00251373	0.326343
Solyc01g087180.3.1	FW	TWW	2.86111	1.02517	0.00256418	0.326343
Solyc03g025580.1.1	FW	TWW	-3.10455	0.312049	0.00257461	0.326343
Solyc03g118905.1.1	FW	TWW	1.69469	2.36068	0.00259652	0.326343
Solyc06g082940.3.1	FW	TWW	3.25449	0.629887	0.00255927	0.326343
Solyc11g068590.2.1	FW	TWW	5.81711	-0.560651	0.00260605	0.326343
Solyc11g068620.2.1	FW	TWW	-2.70462	3.48736	0.00258349	0.326343
Solyc03g118190.3.1	FW	TWW	-1.67963	2.23676	0.00266247	0.331215
Solyc02g090850.3.1	FW	TWW	1.0595	6.83873	0.00270732	0.334554
Solyc08g005650.3.1	FW	TWW	4.00246	-0.0775576	0.0027247	0.334554
Solyc02g070890.3.1	FW	TWW	-1.39133	5.38793	0.00274614	0.335011
Solyc07g065720.3.1	FW	TWW	-2.4693	0.894936	0.00284217	0.344504
Solyc01g079940.3.1	FW	TWW	-2.0247	4.21459	0.00289888	0.344748
Solyc05g015350.3.1	FW	TWW	3.26356	0.200967	0.00286638	0.344748
Solyc05g054890.3.1	FW	TWW	1.15914	4.48554	0.00288132	0.344748
Solyc07g053140.3.1	FW	TWW	1.15431	4.81513	0.0029267	0.345881
Solyc11g068550.1.1	FW	TWW	0.958327	5.30436	0.00296111	0.347774
Solyc05g054790.1.1	FW	TWW	1.23946	4.4021	0.00298789	0.348753
Solyc02g068580.1.1	FW	TWW	-6.65336	0.244669	0.0030971	0.358259
Solyc02g084590.3.1	FW	TWW	1.17507	5.09245	0.00311101	0.358259
Solyc11g072260.2.1	FW	TWW	-0.999066	4.86384	0.00312617	0.358259
Solyc01g087150.3.1	FW	TWW	-0.96933	5.71081	0.0031924	0.363646
Solyc03g093800.1.1	FW	TWW	2.54412	2.15982	0.00325819	0.368917
Solyc03g113120.3.1	FW	TWW	-1.21508	3.7098	0.00348486	0.387618
Solyc04g072110.3.1	FW	TWW	0.924816	12.8279	0.00346618	0.387618
Solyc11g012500.2.1	FW	TWW	-3.71976	-0.248659	0.00347282	0.387618
Solyc02g084850.3.1	FW	TWW	3.98987	0.316149	0.00365033	0.40365
Solyc01g106690.3.1	FW	TWW	1.493	6.0208	0.00368739	0.405377
Solyc01g103030.3.1	FW	TWW	-1.2762	4.82533	0.00373027	0.407197
Solyc02g065780.1.1	FW	TWW	0.996822	6.43991	0.0037553	0.407197
Solyc11g006890.2.1	FW	TWW	-1.07526	4.16064	0.00376855	0.407197
Solyc04g079470.3.1	FW	TWW	-1.73942	3.97986	0.00384846	0.413469
Solyc00g272810.1.1	FW	TWW	-4.15478	1.08871	0.00407556	0.429527
Solyc04g007750.3.1	FW	TWW	1.09888	5.59144	0.00406153	0.429527
Solyc05g052340.3.1	FW	TWW	2.37964	2.30443	0.00405564	0.429527
Solyc11g008680.2.1	FW	TWW	-2.01542	3.48624	0.00408878	0.429527
Solyc00g021650.1.1	FW	TWW	1.45048	3.97218	0.00435138	0.438323
Solyc02g089720.2.1	FW	TWW	-1.20233	4.85422	0.0042525	0.438323
Solyc03g121420.3.1	FW	TWW	4.20808	0.209935	0.00440433	0.438323
Solyc05g054590.3.1	FW	TWW	1.24907	4.09801	0.00428227	0.438323
Solyc06g059740.3.1	FW	TWW	-1.04382	8.31965	0.00435124	0.438323
Solyc09g008790.3.1	FW	TWW	0.943824	4.93116	0.00440047	0.438323
Solyc09g008910.2.1	FW	TWW	2.29727	3.43612	0.00433938	0.438323
Solyc10g083670.2.1	FW	TWW	1.37205	4.38601	0.00429611	0.438323
Solyc11g027693.1.1	FW	TWW	2.19286	1.4415	0.00439459	0.438323
Solyc11g065553.1.1	FW	TWW	1.37334	4.40725	0.00439877	0.438323
Solyc03g098620.3.1	FW	TWW	1.05973	4.13255	0.0044805	0.439524
Solyc03g115860.3.1	FW	TWW	-1.18951	4.39732	0.00456314	0.439524
Solyc05g005340.3.1	FW	TWW	-3.71308	0.68947	0.00455126	0.439524
Solyc06g051860.3.1	FW	TWW	3.20289	1.13807	0.00455961	0.439524
Solyc07g065530.1.1	FW	TWW	1.40755	3.99667	0.00444925	0.439524
Solyc08g008380.3.1	FW	TWW	1.0229	6.60502	0.0045791	0.439524
Solyc11g069940.1.1	FW	TWW	1.27889	5.31295	0.00454261	0.439524
Solyc08g074683.1.1	FW	TWW	1.95206	5.55422	0.00460335	0.43962
Solyc01g111075.1.1	FW	TWW	-1.07779	5.58756	0.00477521	0.447002
Solyc05g024160.3.1	FW	TWW	-1.97137	1.1034	0.00474968	0.447002
Solyc06g024386.1.1	FW	TWW	2.61887	2.61567	0.00475306	0.447002
Solyc06g054080.3.1	FW	TWW	-1.46797	2.72527	0.00470674	0.447002
Solyc01g094970.3.1	FW	TWW	1.28322	3.67667	0.00482007	0.448979
Solyc04g080610.3.1	FW	TWW	-1.23243	3.57478	0.00494069	0.457959
Solyc11g011970.2.1	FW	TWW	1.42262	3.724	0.00497743	0.459113
Solyc01g073830.1.1	FW	TWW	-1.88814	1.6549	0.00531843	0.464034
Solyc01g079960.2.1	FW	TWW	-1.39045	3.4381	0.00510923	0.464034
Solyc01g100980.3.1	FW	TWW	2.15423	2.54384	0.00527498	0.464034
Solyc02g082613.1.1	FW	TWW	-0.933128	8.08598	0.0052952	0.464034
Solyc05g014260.3.1	FW	TWW	1.17713	5.79596	0.00524287	0.464034
Solyc06g068160.3.1	FW	TWW	2.90787	-0.126102	0.00532526	0.464034
Solyc07g062470.3.1	FW	TWW	1.26572	3.42946	0.00522933	0.464034
Solyc09g065610.2.1	FW	TWW	-1.87246	2.90301	0.00513197	0.464034
Solyc10g017810.2.1	FW	TWW	1.34244	2.84064	0.00530379	0.464034
Solyc11g007220.2.1	FW	TWW	2.64477	1.57585	0.00515259	0.464034
Solyc12g096570.1.1	FW	TWW	-2.6896	1.02897	0.00526503	0.464034
Solyc12g100080.1.1	FW	TWW	3.48049	-0.088307	0.0053029	0.464034
Solyc06g068930.2.1	FW	TWW	-1.61275	3.01052	0.00539271	0.467755
Solyc02g078500.2.1	FW	TWW	-1.64655	4.42515	0.00549928	0.474822
Solyc01g095320.3.1	FW	TWW	1.17721	8.02671	0.00574694	0.492501
Solyc04g010270.1.1	FW	TWW	1.53153	3.56916	0.00577192	0.492501
Solyc09g011420.3.1	FW	TWW	-0.92583	5.20576	0.00578217	0.492501
Solyc06g074710.1.1	FW	TWW	2.55349	1.65917	0.00580879	0.492549
Solyc04g007795.1.1	FW	TWW	1.07741	6.77864	0.00588664	0.494713
Solyc09g064760.2.1	FW	TWW	-3.64807	-0.306332	0.00588044	0.494713
Solyc05g051530.3.1	FW	TWW	-1.14367	5.55146	0.00604249	0.505564
Solyc01g091740.3.1	FW	TWW	-1.21102	4.58309	0.00615306	0.512547
Solyc02g078380.3.1	FW	TWW	-1.28002	5.76047	0.00618409	0.512872
Solyc01g104910.3.1	FW	TWW	1.04868	6.4622	0.00630496	0.513682
Solyc02g062710.1.1	FW	TWW	1.5194	2.06723	0.00640509	0.513682
Solyc05g052360.2.1	FW	TWW	1.31022	4.63183	0.00641118	0.513682
Solyc07g008600.1.1	FW	TWW	-1.71524	2.36418	0.00639411	0.513682
Solyc07g055710.3.1	FW	TWW	-1.20663	3.88182	0.00633736	0.513682
Solyc09g059240.3.1	FW	TWW	2.07293	1.61733	0.00638582	0.513682
Solyc10g007720.3.1	FW	TWW	-1.0278	4.14498	0.00640965	0.513682
Solyc10g078235.1.1	FW	TWW	-2.15646	1.11677	0.0063847	0.513682
Solyc01g034155.1.1	FW	TWW	1.20052	3.31803	0.00651631	0.516958
Solyc06g082590.1.1	FW	TWW	1.0461	6.44794	0.00649028	0.516958
Solyc12g005400.2.1	FW	TWW	1.57564	1.87741	0.00653408	0.516958
Solyc08g080510.3.1	FW	TWW	-1.4499	2.48036	0.00662619	0.518245
Solyc10g083230.1.1	FW	TWW	-0.99137	5.05286	0.00663257	0.518245
Solyc10g083250.2.1	FW	TWW	1.55106	2.07092	0.00661339	0.518245
Solyc08g006660.1.1	FW	TWW	-0.999768	4.23807	0.00668854	0.518335
Solyc12g056950.2.1	FW	TWW	1.08721	4.65003	0.00667489	0.518335
Solyc08g062450.1.1	FW	TWW	-1.94518	1.75405	0.00683177	0.527273
Solyc08g074750.2.1	FW	TWW	0.950216	6.35035	0.00701976	0.53958
Solyc02g093010.3.1	FW	TWW	-1.2093	3.49302	0.00705088	0.539778
Solyc05g010070.3.1	FW	TWW	1.34314	2.41897	0.00711142	0.540039
Solyc08g077170.3.1	FW	TWW	2.02642	1.03422	0.00710252	0.540039
Solyc00g020545.1.1	FW	TWW	1.77068	3.87863	0.00719405	0.540847
Solyc03g098640.3.1	FW	TWW	-1.98112	1.19149	0.00720787	0.540847
Solyc09g074930.3.1	FW	TWW	1.05906	5.9218	0.00720119	0.540847
Solyc01g080110.3.1	FW	TWW	-1.02869	3.88547	0.00739906	0.54465
Solyc03g032040.3.1	FW	TWW	-1.54979	3.70491	0.00733582	0.54465
Solyc08g044338.1.1	FW	TWW	1.02761	4.5371	0.00736886	0.54465
Solyc09g091960.3.1	FW	TWW	1.45466	5.5272	0.00740257	0.54465
Solyc10g080130.2.1	FW	TWW	1.5002	2.72496	0.0073714	0.54465
Solyc01g080020.2.1	FW	TWW	-1.91678	3.77549	0.00768142	0.56076
Solyc03g082620.3.1	FW	TWW	-1.01932	5.00298	0.00774081	0.56076
Solyc05g046110.3.1	FW	TWW	-2.84304	1.14632	0.00776573	0.56076
Solyc07g062210.3.1	FW	TWW	1.89123	1.17005	0.0077698	0.56076
Solyc11g069900.2.1	FW	TWW	1.19923	5.12699	0.00770716	0.56076
Solyc01g009430.3.1	FW	TWW	1.19488	3.77546	0.00788934	0.561862
Solyc01g080480.3.1	FW	TWW	0.963065	5.55535	0.00814242	0.561862
Solyc02g068160.1.1	FW	TWW	2.83038	0.155961	0.00823985	0.561862
Solyc02g070060.2.1	FW	TWW	1.50312	2.0302	0.00803261	0.561862
Solyc02g081830.3.1	FW	TWW	-1.38745	2.91086	0.00821657	0.561862
Solyc02g093150.3.1	FW	TWW	1.24834	2.82292	0.00810295	0.561862
Solyc03g116847.1.1	FW	TWW	-3.76972	-0.234744	0.00799259	0.561862
Solyc04g073980.3.1	FW	TWW	-2.5576	0.434796	0.00805152	0.561862
Solyc04g074340.3.1	FW	TWW	1.24061	3.65875	0.00806919	0.561862
Solyc05g011970.3.1	FW	TWW	0.959784	5.17569	0.00804676	0.561862
Solyc05g018510.3.1	FW	TWW	2.89642	-0.579272	0.00805885	0.561862
Solyc06g053710.3.1	FW	TWW	-1.3477	5.99661	0.00792811	0.561862
Solyc10g079380.2.1	FW	TWW	-2.62541	0.246967	0.00821538	0.561862
Solyc10g079680.2.1	FW	TWW	-2.42598	1.59395	0.00794965	0.561862
Solyc12g009300.2.1	FW	TWW	-1.53691	7.6534	0.00824476	0.561862
Solyc12g042770.2.1	FW	TWW	2.18715	1.37845	0.00826048	0.561862
Solyc09g011620.1.1	FW	TWW	-2.44766	2.51474	0.00830311	0.562737
Solyc06g072230.1.1	FW	TWW	-2.9956	-0.151273	0.00835436	0.563002
Solyc08g077740.1.1	FW	TWW	-1.92652	2.94609	0.00840874	0.563002
Solyc08g081620.3.1	FW	TWW	2.88989	0.602633	0.00842613	0.563002
Solyc11g010220.2.1	FW	TWW	-2.6891	0.044211	0.00836866	0.563002
Solyc03g117590.3.1	FW	TWW	-0.981447	5.06304	0.00846987	0.563932
Solyc03g007890.3.1	FW	TWW	-1.31875	5.5784	0.00860021	0.569241
Solyc09g008320.3.1	FW	TWW	2.07779	1.35115	0.00860981	0.569241
Solyc04g010330.3.1	FW	TWW	2.13544	0.877206	0.00871958	0.572858
Solyc12g045030.2.1	FW	TWW	-0.884934	5.71628	0.00872511	0.572858
Solyc01g087160.2.1	FW	TWW	0.837436	6.83733	0.00882438	0.575873
Solyc03g058430.2.1	FW	TWW	-1.96451	2.14162	0.0088505	0.575873
Solyc04g058100.3.1	FW	TWW	1.97367	4.1756	0.00888011	0.575873
Solyc06g007910.3.1	FW	TWW	-2.17342	2.94188	0.00889285	0.575873
Solyc01g107350.3.1	FW	TWW	0.838611	6.0903	0.00918872	0.576069
Solyc02g077330.3.1	FW	TWW	5.37085	-0.969305	0.00920451	0.576069
Solyc02g081980.3.1	FW	TWW	3.03835	-0.390912	0.00912619	0.576069
Solyc02g086430.3.1	FW	TWW	1.53131	1.8892	0.00924276	0.576069
Solyc03g117030.2.1	FW	TWW	-0.881511	4.85677	0.00926146	0.576069
Solyc05g047590.3.1	FW	TWW	-2.05207	2.89746	0.00905244	0.576069
Solyc07g040680.3.1	FW	TWW	2.89635	-0.121065	0.00905196	0.576069
Solyc08g065610.3.1	FW	TWW	0.992309	6.50901	0.00918329	0.576069
Solyc08g074970.1.1	FW	TWW	-1.66287	2.77395	0.00893103	0.576069
Solyc11g056330.1.1	FW	TWW	0.942272	8.61993	0.00896224	0.576069
Solyc12g005710.2.1	FW	TWW	-1.9694	1.19649	0.00902248	0.576069
Solyc12g017840.2.1	FW	TWW	5.37085	-0.969305	0.00920454	0.576069
Solyc04g007020.3.1	FW	TWW	-0.989202	4.56147	0.00940385	0.57921
Solyc04g014730.3.1	FW	TWW	2.29431	1.41605	0.00938244	0.57921
Solyc07g065445.1.1	FW	TWW	-2.98448	-0.160328	0.00934266	0.57921
Solyc01g020372.1.1	FW	TWW	-2.09185	1.29823	0.00947207	0.579635
Solyc03g123610.3.1	FW	TWW	-1.0203	6.11135	0.00945702	0.579635
Solyc06g035520.3.1	FW	TWW	1.88388	1.2901	0.00961181	0.584404
Solyc07g055690.2.1	FW	TWW	-0.892629	5.82842	0.00959444	0.584404
Solyc02g079360.2.1	FW	TWW	1.53733	7.05191	0.00970861	0.586518
Solyc04g011370.3.1	FW	TWW	-1.0864	4.88163	0.00970174	0.586518
Solyc02g067580.3.1	FW	TWW	-0.85363	5.02617	0.00986073	0.588576
Solyc02g090120.1.1	FW	TWW	-1.82884	1.78907	0.00979964	0.588576
Solyc08g067670.3.1	FW	TWW	1.15154	3.91304	0.00982027	0.588576
Solyc11g011580.2.1	FW	TWW	-1.54689	2.7422	0.00986719	0.588576
Solyc01g090980.1.1	FW	TWW	2.63826	1.24936	0.00994224	0.589335
Solyc04g049920.3.1	FW	TWW	-2.8617	2.21729	0.0099358	0.589335
Solyc11g011180.2.1	FW	TWW	-1.43627	3.50606	0.0100286	0.592597
Solyc01g100370.3.1	FW	TWW	-0.872021	5.36862	0.0100679	0.593066
Solyc09g082870.2.1	FW	TWW	-1.30899	5.91182	0.0101359	0.593375
Solyc10g083730.2.1	FW	TWW	0.974419	5.81886	0.010124	0.593375
Solyc02g062890.2.1	FW	TWW	-1.23051	4.42405	0.010206	0.59543
Solyc03g098030.3.1	FW	TWW	1.7168	4.45243	0.010234	0.59543
Solyc01g014375.1.1	FW	TWW	2.05273	0.902939	0.0102722	0.59582
Solyc02g081190.3.1	FW	TWW	-1.23182	5.53757	0.0103378	0.59779
Solyc01g090560.3.1	FW	TWW	1.39323	2.49775	0.0105176	0.599741
Solyc02g062463.1.1	FW	TWW	-1.36333	5.78717	0.0104858	0.599741
Solyc03g033320.3.1	FW	TWW	-1.20626	2.95685	0.0105209	0.599741
Solyc06g061215.1.1	FW	TWW	-1.90583	3.76122	0.0105301	0.599741
Solyc10g051010.2.1	FW	TWW	-1.26307	6.0364	0.0104115	0.599741
Solyc01g067870.3.1	FW	TWW	3.80233	-0.36212	0.0106482	0.600315
Solyc03g032215.1.1	FW	TWW	2.47556	0.119447	0.0106431	0.600315
Solyc08g079970.1.1	FW	TWW	1.70261	3.91002	0.0106575	0.600315
Solyc12g005880.2.1	FW	TWW	1.17362	3.55077	0.0106672	0.600315
Solyc08g065190.3.1	FW	TWW	-0.845373	6.61232	0.0107314	0.600355
Solyc09g098180.3.1	FW	TWW	1.25403	3.73358	0.010715	0.600355
Solyc07g062970.3.1	FW	TWW	-1.19332	5.51361	0.0108765	0.606676
Solyc02g065220.3.1	FW	TWW	-3.32658	0.0244375	0.0109779	0.607616
Solyc03g078490.3.1	FW	TWW	-0.892823	5.34837	0.0109969	0.607616
Solyc06g050920.3.1	FW	TWW	1.34522	3.41909	0.0110219	0.607616
Solyc10g075110.2.1	FW	TWW	4.10164	-0.222813	0.0109863	0.607616
Solyc10g078380.2.1	FW	TWW	-2.28618	0.279186	0.0110723	0.608383
Solyc11g010730.2.1	FW	TWW	0.96776	4.57705	0.0111001	0.608383
Solyc02g065740.3.1	FW	TWW	-2.59486	2.26483	0.0112639	0.612056
Solyc08g079590.2.1	FW	TWW	1.04145	4.99405	0.0112835	0.612056
Solyc09g014520.3.1	FW	TWW	1.05915	3.43142	0.0112055	0.612056
Solyc09g072810.3.1	FW	TWW	-1.37392	4.40849	0.0112966	0.612056
Solyc02g072210.1.1	FW	TWW	-1.33341	2.93184	0.0115123	0.620186
Solyc10g019037.1.1	FW	TWW	1.90479	2.41277	0.0114994	0.620186
Solyc01g008620.3.1	FW	TWW	-1.40327	5.37513	0.0116459	0.624986
Solyc02g077010.2.1	FW	TWW	1.36563	2.80372	0.0116675	0.624986
Solyc06g007210.3.1	FW	TWW	-0.920938	4.76029	0.0117945	0.628917
Solyc11g012250.1.1	FW	TWW	3.73901	-0.408013	0.0118074	0.628917
Solyc02g077240.3.1	FW	TWW	-1.07154	6.72577	0.011891	0.628982
Solyc05g051210.3.1	FW	TWW	-1.61625	2.97285	0.0119084	0.628982
Solyc06g067980.3.1	FW	TWW	2.28533	1.70953	0.0118602	0.628982
Solyc01g107540.3.1	FW	TWW	2.52606	1.97829	0.0120391	0.630604
Solyc04g072280.3.1	FW	TWW	-1.84886	5.62919	0.011981	0.630604
Solyc12g098210.2.1	FW	TWW	-2.50891	0.604233	0.0120283	0.630604
Solyc03g006173.1.1	FW	TWW	1.51085	1.87494	0.0121551	0.631433
Solyc06g083310.3.1	FW	TWW	-0.901543	6.43849	0.0121297	0.631433
Solyc12g009010.2.1	FW	TWW	-1.58415	1.71298	0.0120929	0.631433
Solyc08g069065.1.1	FW	TWW	-1.21577	3.74804	0.0122445	0.634331
Solyc12g005720.1.1	FW	TWW	-1.42529	4.13146	0.0123581	0.638468
Solyc06g068770.3.1	FW	TWW	1.04113	4.18492	0.0124341	0.640645
Solyc03g112310.1.1	FW	TWW	-1.13654	3.21364	0.0125455	0.642881
Solyc03g112690.1.1	FW	TWW	-1.94056	0.967364	0.0125388	0.642881
Solyc01g107670.2.1	FW	TWW	-1.06249	5.12198	0.0127946	0.646106
Solyc02g067095.1.1	FW	TWW	1.13648	3.41822	0.0128257	0.646106
Solyc03g114940.3.1	FW	TWW	0.773891	6.03457	0.0128275	0.646106
Solyc03g120020.3.1	FW	TWW	-1.2492	5.42396	0.0127903	0.646106
Solyc05g015300.3.1	FW	TWW	-2.40991	3.80237	0.0127213	0.646106
Solyc10g005060.3.1	FW	TWW	-0.890906	6.81761	0.0128818	0.646106
Solyc10g083400.1.1	FW	TWW	-1.17594	3.62704	0.0128283	0.646106
Solyc11g045520.2.1	FW	TWW	2.97199	1.04913	0.0128479	0.646106
Solyc12g056960.2.1	FW	TWW	-0.930559	6.04311	0.0129265	0.646635
Solyc01g090630.3.1	FW	TWW	0.929969	5.27249	0.0130656	0.648447
Solyc03g120320.1.1	FW	TWW	2.35584	0.463476	0.0130619	0.648447
Solyc06g068410.3.1	FW	TWW	-0.873003	4.60911	0.0130457	0.648447
Solyc10g084080.2.1	FW	TWW	-1.41385	3.16886	0.0131908	0.652942
Solyc09g014620.3.1	FW	TWW	1.05656	4.24715	0.0132776	0.655527
Solyc02g094190.3.1	FW	TWW	-1.04713	3.42246	0.0133171	0.655764
Solyc08g079850.3.1	FW	TWW	3.10516	-0.0929519	0.0133928	0.657778
Solyc05g009610.1.1	FW	TWW	-1.22594	3.94472	0.0134434	0.658552
Solyc01g005090.3.1	FW	TWW	1.34229	3.52771	0.0136769	0.662049
Solyc04g072660.3.1	FW	TWW	-0.80299	5.33867	0.0136513	0.662049
Solyc08g041820.3.1	FW	TWW	0.847428	5.13927	0.0135548	0.662049
Solyc11g045430.1.1	FW	TWW	1.18677	3.38601	0.013653	0.662049
Solyc11g072930.2.1	FW	TWW	-2.34678	2.68338	0.0136898	0.662049
Solyc12g014397.1.1	FW	TWW	-0.96235	3.76595	0.01378	0.664708
Solyc02g063450.3.1	FW	TWW	1.01645	9.31601	0.0138788	0.666076
Solyc10g008790.3.1	FW	TWW	1.37262	2.64806	0.0138567	0.666076
Solyc02g077290.2.1	FW	TWW	-1.36239	4.27336	0.0139785	0.667266
Solyc07g009310.3.1	FW	TWW	4.27334	-0.706572	0.0139731	0.667266
Solyc09g007760.3.1	FW	TWW	1.16411	6.40878	0.0140299	0.667266
Solyc11g011590.2.1	FW	TWW	-1.94414	2.07757	0.0140447	0.667266
Solyc07g016210.1.1	FW	TWW	3.08206	-0.206409	0.0140975	0.668096
Solyc08g065550.1.1	FW	TWW	1.03291	7.09705	0.0141595	0.669353
Solyc03g096420.1.1	FW	TWW	-1.14338	6.08557	0.0142212	0.670596
Solyc01g005300.3.1	FW	TWW	1.40064	4.35904	0.0144445	0.670607
Solyc01g097720.1.1	FW	TWW	3.36407	-0.061334	0.0144697	0.670607
Solyc03g115990.2.1	FW	TWW	-0.840056	5.86848	0.0144372	0.670607
Solyc04g077260.3.1	FW	TWW	0.929942	3.81762	0.0143597	0.670607
Solyc04g082690.1.1	FW	TWW	1.5334	2.76665	0.0144329	0.670607
Solyc07g064050.3.1	FW	TWW	1.49553	2.19432	0.014351	0.670607
Solyc09g008917.1.1	FW	TWW	3.06769	-0.591403	0.0143149	0.670607
Solyc04g009860.3.1	FW	TWW	-0.979772	4.68391	0.014536	0.672031
Solyc08g066390.3.1	FW	TWW	-1.84386	0.913584	0.0146588	0.674413
Solyc08g078850.3.1	FW	TWW	-1.01541	4.40243	0.0146546	0.674413
Solyc03g121340.1.1	FW	TWW	-2.70635	0.0121184	0.0147476	0.676849
Solyc09g065525.1.1	FW	TWW	1.22732	5.23574	0.0147876	0.677045
Solyc04g076820.1.1	FW	TWW	0.78859	7.29689	0.014864	0.678898
Solyc12g098310.2.1	FW	TWW	1.09298	3.9279	0.0149813	0.682606
Solyc02g089940.3.1	FW	TWW	0.89702	6.53269	0.0150457	0.683894
Solyc10g080490.2.1	FW	TWW	1.86773	0.880799	0.015184	0.688523
Solyc01g109200.3.1	FW	TWW	2.75675	3.11483	0.0152795	0.690828
Solyc03g031890.3.1	FW	TWW	-1.21748	3.76626	0.0153636	0.690828
Solyc03g082420.3.1	FW	TWW	-2.17438	1.01772	0.0154175	0.690828
Solyc04g072780.3.1	FW	TWW	0.82329	5.3635	0.015399	0.690828
Solyc06g069120.3.1	FW	TWW	1.02969	8.23463	0.0153761	0.690828
Solyc02g072393.1.1	FW	TWW	-1.67099	2.5166	0.0155717	0.692873
Solyc08g078890.2.1	FW	TWW	-2.04587	2.4449	0.0156097	0.692873
Solyc11g066420.1.1	FW	TWW	1.63873	2.3223	0.0155905	0.692873
Solyc12g099730.2.1	FW	TWW	-1.32858	2.47593	0.0155597	0.692873
Solyc09g010990.3.1	FW	TWW	2.60343	0.192033	0.0156476	0.692926
Solyc01g100270.3.1	FW	TWW	-1.13646	4.01711	0.0159015	0.698882
Solyc04g072000.3.1	FW	TWW	-0.968252	5.31573	0.0158499	0.698882
Solyc06g052020.2.1	FW	TWW	-2.65653	-0.0146468	0.0159299	0.698882
Solyc10g086420.1.1	FW	TWW	0.790707	5.85732	0.0158788	0.698882
Solyc02g088290.3.1	FW	TWW	-0.841918	5.28445	0.0160336	0.701702
Solyc10g081500.1.1	FW	TWW	0.919012	4.76499	0.0160684	0.701702
Solyc01g094770.3.1	FW	TWW	-0.803194	4.99738	0.0161594	0.70405
Solyc02g062460.3.1	FW	TWW	-1.29391	3.84403	0.0163189	0.708758
Solyc04g082030.1.1	FW	TWW	1.11238	6.8972	0.0163424	0.708758
Solyc02g014300.2.1	FW	TWW	2.85134	0.940327	0.016468	0.710946
Solyc06g060590.3.1	FW	TWW	-1.55786	2.65076	0.016453	0.710946
Solyc10g009190.1.1	FW	TWW	1.67608	2.12714	0.0165208	0.711597
Solyc02g094400.3.1	FW	TWW	-1.26136	6.00236	0.0166117	0.713886
Solyc01g107080.3.1	FW	TWW	-1.11149	4.78621	0.0166566	0.714196
Solyc11g008210.2.1	FW	TWW	1.01039	3.42924	0.016718	0.715004
Solyc12g006510.2.1	FW	TWW	-1.66939	3.84449	0.0167511	0.715004
Solyc02g088560.3.1	FW	TWW	2.16888	0.528009	0.0169212	0.716738
Solyc05g054130.3.1	FW	TWW	0.909123	6.23299	0.0168938	0.716738
Solyc11g006460.2.1	FW	TWW	1.17931	8.42152	0.0169235	0.716738
Solyc11g017230.2.1	FW	TWW	1.15676	2.61836	0.0169433	0.716738
Solyc01g079350.3.1	FW	TWW	0.980351	5.52061	0.0172845	0.716946
Solyc01g081340.3.1	FW	TWW	-1.50652	2.05547	0.0179327	0.716946
Solyc01g087740.1.1	FW	TWW	-1.81018	4.46031	0.0183031	0.716946
Solyc01g094170.3.1	FW	TWW	-0.942084	5.06884	0.0183132	0.716946
Solyc01g097880.3.1	FW	TWW	-1.25518	4.2222	0.0177754	0.716946
Solyc01g105340.3.1	FW	TWW	0.789967	5.62263	0.0177338	0.716946
Solyc01g111350.3.1	FW	TWW	-1.52064	4.89922	0.0174818	0.716946
Solyc02g072240.3.1	FW	TWW	1.38567	4.55531	0.017459	0.716946
Solyc02g092570.1.1	FW	TWW	-2.77656	0.0923632	0.0176278	0.716946
Solyc02g093990.3.1	FW	TWW	1.77809	1.43345	0.0170885	0.716946
Solyc03g083840.3.1	FW	TWW	-2.41627	2.02851	0.0173826	0.716946
Solyc04g014670.3.1	FW	TWW	-0.769208	4.83238	0.0180084	0.716946
Solyc04g081370.2.1	FW	TWW	0.953696	5.57404	0.0176258	0.716946
Solyc05g046180.1.1	FW	TWW	2.62226	0.00273343	0.018166	0.716946
Solyc05g055870.3.1	FW	TWW	-1.38833	4.29816	0.0182973	0.716946
Solyc06g060230.3.1	FW	TWW	-0.772954	6.74235	0.0178516	0.716946
Solyc06g082080.3.1	FW	TWW	-1.05915	3.83959	0.0179037	0.716946
Solyc07g008620.1.1	FW	TWW	-1.25077	5.47587	0.0176599	0.716946
Solyc07g063590.3.1	FW	TWW	1.02322	4.16257	0.017748	0.716946
Solyc07g064160.3.1	FW	TWW	1.44504	5.19665	0.0181651	0.716946
Solyc07g066275.1.1	FW	TWW	-0.953397	3.9978	0.0170626	0.716946
Solyc08g013930.3.1	FW	TWW	-2.25078	2.11166	0.0173258	0.716946
Solyc08g076620.1.1	FW	TWW	-3.23102	2.15767	0.017299	0.716946
Solyc09g037130.2.1	FW	TWW	1.98254	0.818183	0.0176335	0.716946
Solyc09g072690.1.1	FW	TWW	2.8441	0.133864	0.0178195	0.716946
Solyc09g089610.3.1	FW	TWW	-1.43504	3.62802	0.0171615	0.716946
Solyc10g007830.1.1	FW	TWW	2.94897	-0.200708	0.0180472	0.716946
Solyc10g079090.2.1	FW	TWW	-1.6199	5.0093	0.0176608	0.716946
Solyc11g006090.2.1	FW	TWW	0.804653	6.65344	0.01699	0.716946
Solyc11g011440.1.1	FW	TWW	-1.24627	3.68157	0.0180985	0.716946
Solyc11g012060.1.1	FW	TWW	0.8404	5.36773	0.0182572	0.716946
Solyc11g039370.2.1	FW	TWW	1.41543	2.78361	0.0172315	0.716946
Solyc12g005150.2.1	FW	TWW	0.901888	4.76336	0.0182738	0.716946
Solyc12g017460.1.1	FW	TWW	-1.47114	5.01474	0.0182454	0.716946
Solyc12g056460.2.1	FW	TWW	-2.52648	-0.0688483	0.0182717	0.716946
Solyc12g089360.2.1	FW	TWW	3.15078	-0.262374	0.0172473	0.716946
Solyc10g078710.1.1	FW	TWW	-1.326	2.45813	0.0184465	0.720669
Solyc08g082630.3.1	FW	TWW	1.36281	2.47381	0.0185285	0.722382
Solyc01g005410.3.1	FW	TWW	1.42807	2.04261	0.0188019	0.723788
Solyc01g008820.3.1	FW	TWW	-0.809212	4.58328	0.0189091	0.723788
Solyc02g077260.3.1	FW	TWW	0.873688	4.83773	0.0187353	0.723788
Solyc04g016060.1.1	FW	TWW	1.3295	3.66511	0.0188702	0.723788
Solyc05g021390.3.1	FW	TWW	-1.03374	5.69318	0.0187644	0.723788
Solyc06g075220.1.1	FW	TWW	1.4936	2.69343	0.0187809	0.723788
Solyc08g036500.1.1	FW	TWW	0.755401	7.17379	0.018885	0.723788
Solyc12g094410.2.1	FW	TWW	0.951884	5.04931	0.018687	0.723788
Solyc12g096120.2.1	FW	TWW	-1.04281	3.0041	0.0189056	0.723788
Solyc01g102960.3.1	FW	TWW	-2.18535	0.189788	0.0191532	0.731653
Solyc01g008230.3.1	FW	TWW	0.740642	5.26296	0.0192403	0.733497
Solyc09g009830.3.1	FW	TWW	-1.62008	2.04951	0.0193191	0.73502
Solyc03g114960.3.1	FW	TWW	-0.75427	7.94799	0.0193995	0.735273
Solyc06g084140.3.1	FW	TWW	-1.316	4.7561	0.0194035	0.735273
Solyc05g051870.3.1	FW	TWW	0.853677	4.07883	0.0196555	0.741967
Solyc09g091945.1.1	FW	TWW	0.866361	8.41038	0.0196979	0.741967
Solyc11g065340.2.1	FW	TWW	0.844644	5.162	0.0196678	0.741967
Solyc09g037080.2.1	FW	TWW	1.84806	0.423726	0.0197519	0.742521
Solyc05g006340.3.1	FW	TWW	1.05194	3.2835	0.019954	0.74863
Solyc10g075150.2.1	FW	TWW	2.53795	0.672855	0.0200939	0.752385
Solyc03g121510.3.1	FW	TWW	1.46471	1.95133	0.0201761	0.752487
Solyc07g053410.3.1	FW	TWW	2.62771	-0.2592	0.0201539	0.752487
Solyc01g080680.3.1	FW	TWW	-2.45454	2.27888	0.0203255	0.754567
Solyc01g107800.3.1	FW	TWW	1.00825	3.37719	0.0203412	0.754567
Solyc07g042520.3.1	FW	TWW	1.03868	7.36448	0.0203516	0.754567
Solyc01g109655.1.1	FW	TWW	0.913902	7.80754	0.0204635	0.754666
Solyc02g088070.3.1	FW	TWW	-1.25089	2.99709	0.0204794	0.754666
Solyc10g008980.3.1	FW	TWW	0.977309	3.31399	0.0204299	0.754666
Solyc12g005670.2.1	FW	TWW	1.09683	5.05036	0.020514	0.754666
Solyc05g005460.3.1	FW	TWW	-1.13425	5.12322	0.0205681	0.755187
Solyc06g075650.3.1	FW	TWW	1.61099	7.32207	0.0207817	0.761553
Solyc01g090680.3.1	FW	TWW	0.95779	4.56065	0.0209195	0.762172
Solyc01g097195.1.1	FW	TWW	2.88314	-0.562618	0.0209077	0.762172
Solyc03g080080.3.1	FW	TWW	-1.11731	3.33186	0.0208895	0.762172
Solyc07g062200.2.1	FW	TWW	1.76938	1.10934	0.0210013	0.76368
Solyc01g111110.3.1	FW	TWW	0.877158	4.08407	0.0211671	0.76823
Solyc04g063400.2.1	FW	TWW	-1.24855	2.55706	0.0212259	0.768889
Solyc03g083470.3.1	FW	TWW	-1.14882	3.77849	0.0213158	0.769094
Solyc07g008755.1.1	FW	TWW	-1.47148	2.03012	0.0213942	0.769094
Solyc07g065300.2.1	FW	TWW	-2.12296	1.55701	0.0213932	0.769094
Solyc08g075370.3.1	FW	TWW	0.836466	6.74331	0.0212801	0.769094
Solyc02g071640.2.1	FW	TWW	1.6611	0.908953	0.0214465	0.769511
Solyc07g065110.1.1	FW	TWW	-1.60733	4.6744	0.0215421	0.771475
Solyc09g007860.3.1	FW	TWW	-0.976517	4.16446	0.0216517	0.773414
Solyc09g008140.3.1	FW	TWW	-1.01089	3.34334	0.021678	0.773414
Solyc09g010650.1.1	FW	TWW	1.51842	1.68049	0.021763	0.774985
Solyc01g018010.2.1	FW	TWW	1.27602	2.65016	0.0218672	0.777232
Solyc02g079640.3.1	FW	TWW	1.17111	2.80659	0.0219262	0.777346
Solyc12g089180.2.1	FW	TWW	-0.963167	4.28747	0.0219527	0.777346
Solyc01g081600.3.1	FW	TWW	1.43951	3.37189	0.0220544	0.778705
Solyc04g074740.3.1	FW	TWW	0.871611	5.9922	0.022105	0.778705
Solyc08g060940.1.1	FW	TWW	-0.828963	5.62996	0.0221146	0.778705
Solyc11g005380.2.1	FW	TWW	-1.10368	5.54292	0.0221705	0.779223
Solyc04g077990.3.1	FW	TWW	-2.00396	2.81123	0.0222537	0.77925
Solyc08g077900.3.1	FW	TWW	-1.38156	7.77067	0.0222251	0.77925
Solyc01g088400.3.1	FW	TWW	-3.24379	1.62157	0.0226621	0.780601
Solyc02g090480.3.1	FW	TWW	-1.23893	3.0276	0.0224021	0.780601
Solyc05g054100.3.1	FW	TWW	-0.748949	5.39057	0.0225837	0.780601
Solyc08g006330.3.1	FW	TWW	-1.66774	2.06772	0.0225522	0.780601
Solyc08g007090.2.1	FW	TWW	-1.82624	1.91587	0.0223732	0.780601
Solyc09g064940.3.1	FW	TWW	-0.939419	7.61963	0.0226638	0.780601
Solyc09g089880.3.1	FW	TWW	-0.894235	4.42596	0.0224361	0.780601
Solyc10g048065.1.1	FW	TWW	-1.12088	2.94278	0.0226416	0.780601
Solyc12g005440.1.1	FW	TWW	1.92937	1.49362	0.0224825	0.780601
Solyc01g065490.3.1	FW	TWW	0.961755	3.51836	0.0231419	0.784223
Solyc02g068910.3.1	FW	TWW	0.799178	4.58937	0.0230654	0.784223
Solyc03g096960.3.1	FW	TWW	1.22476	2.87875	0.0230939	0.784223
Solyc06g065040.3.1	FW	TWW	0.725452	5.34164	0.0229945	0.784223
Solyc08g008050.3.1	FW	TWW	1.49078	6.14177	0.0230941	0.784223
Solyc08g079230.1.1	FW	TWW	-1.94198	3.20458	0.0231316	0.784223
Solyc09g008380.3.1	FW	TWW	1.20395	2.90491	0.0231422	0.784223
Solyc10g083290.3.1	FW	TWW	-1.31744	6.22268	0.0228886	0.784223
Solyc12g013700.2.1	FW	TWW	-1.25691	4.02428	0.0229498	0.784223
Solyc03g116340.3.1	FW	TWW	-0.793083	4.9039	0.0234034	0.787851
Solyc04g080340.3.1	FW	TWW	-0.809538	4.30893	0.0234576	0.787851
Solyc05g055160.3.1	FW	TWW	0.982268	10.8263	0.0234362	0.787851
Solyc08g065360.3.1	FW	TWW	0.816463	4.76317	0.0233484	0.787851
Solyc08g066060.2.1	FW	TWW	1.81229	1.59103	0.0233904	0.787851
Solyc01g057030.1.1	FW	TWW	3.07068	-0.459391	0.0235202	0.788551
Solyc06g005600.3.1	FW	TWW	-0.921039	3.67329	0.023562	0.788555
Solyc01g009870.3.1	FW	TWW	-1.58858	1.59807	0.0237613	0.790704
Solyc01g090640.3.1	FW	TWW	0.798221	5.40593	0.0237612	0.790704
Solyc03g034300.1.1	FW	TWW	1.13878	2.34972	0.0239525	0.790704
Solyc03g096290.3.1	FW	TWW	1.4759	7.30734	0.0239607	0.790704
Solyc03g111100.1.1	FW	TWW	2.63082	0.694493	0.0238367	0.790704
Solyc04g064920.3.1	FW	TWW	1.65359	1.17164	0.0239224	0.790704
Solyc05g005540.3.1	FW	TWW	1.46734	3.14031	0.023942	0.790704
Solyc07g014680.3.1	FW	TWW	0.950043	7.18169	0.0238614	0.790704
Solyc06g005100.3.1	FW	TWW	-1.1654	2.62277	0.0240998	0.793908
Solyc04g051610.3.1	FW	TWW	1.59381	1.35502	0.0243225	0.799851
Solyc00g008580.1.1	FW	TWW	2.59176	0.0715328	0.0247238	0.800058
Solyc00g048510.3.1	FW	TWW	-3.17634	0.255324	0.0244154	0.800058
Solyc01g098850.3.1	FW	TWW	-2.36952	-0.175041	0.0247768	0.800058
Solyc02g067800.3.1	FW	TWW	-1.9336	0.785579	0.024587	0.800058
Solyc02g067860.3.1	FW	TWW	-1.03571	3.48672	0.024653	0.800058
Solyc02g081700.1.1	FW	TWW	-0.742744	5.57837	0.024393	0.800058
Solyc03g119090.3.1	FW	TWW	-0.795656	5.84601	0.0247677	0.800058
Solyc03g119230.1.1	FW	TWW	-1.22863	2.10719	0.0248004	0.800058
Solyc04g076480.3.1	FW	TWW	1.02824	4.16735	0.024758	0.800058
Solyc05g052590.1.1	FW	TWW	1.55762	1.03155	0.0247376	0.800058
Solyc07g065510.3.1	FW	TWW	0.743743	5.48375	0.0248365	0.800058
Solyc12g013690.2.1	FW	TWW	-1.01044	4.12557	0.0246562	0.800058
Solyc01g090740.3.1	FW	TWW	-2.14295	0.179351	0.0252111	0.802554
Solyc02g014070.2.1	FW	TWW	2.33689	0.0879729	0.025079	0.802554
Solyc04g080550.3.1	FW	TWW	1.04256	2.71322	0.0252031	0.802554
Solyc05g006500.3.1	FW	TWW	2.68553	-0.138064	0.0252081	0.802554
Solyc08g006240.2.1	FW	TWW	2.07303	0.582808	0.0251091	0.802554
Solyc08g065670.3.1	FW	TWW	1.37682	5.90067	0.0251405	0.802554
Solyc08g065940.3.1	FW	TWW	0.839529	8.30511	0.0250174	0.802554
Solyc03g019690.1.1	FW	TWW	-1.65681	6.63301	0.0252536	0.802554
Solyc02g071220.3.1	FW	TWW	1.06633	3.42933	0.025358	0.804521
Solyc02g087330.3.1	FW	TWW	-0.835685	5.04011	0.0254498	0.804734
Solyc06g067870.3.1	FW	TWW	1.05332	3.52412	0.0254125	0.804734
Solyc00g233480.1.1	FW	TWW	-1.38186	3.05542	0.0257358	0.80478
Solyc02g063350.1.1	FW	TWW	1.07883	2.79455	0.0257791	0.80478
Solyc02g079440.2.1	FW	TWW	-1.78165	2.1822	0.0257545	0.80478
Solyc02g088345.1.1	FW	TWW	-1.2212	3.1547	0.0258911	0.80478
Solyc02g090930.3.1	FW	TWW	0.801872	4.38043	0.0257048	0.80478
Solyc05g008670.3.1	FW	TWW	1.88551	2.04932	0.025864	0.80478
Solyc06g061200.1.1	FW	TWW	0.902976	6.11166	0.0259195	0.80478
Solyc07g008130.3.1	FW	TWW	1.17825	9.8554	0.0258643	0.80478
Solyc09g015850.3.1	FW	TWW	0.720043	8.71714	0.025793	0.80478
Solyc09g075210.3.1	FW	TWW	0.976389	10.1466	0.0258609	0.80478
Solyc12g056590.2.1	FW	TWW	-0.84948	5.43606	0.0257293	0.80478
Solyc01g099180.3.1	FW	TWW	2.11732	0.825196	0.0261986	0.805279
Solyc02g038690.1.1	FW	TWW	1.32916	2.1658	0.0263312	0.805279
Solyc03g113910.3.1	FW	TWW	-1.56652	4.5967	0.0260097	0.805279
Solyc04g076060.3.1	FW	TWW	-0.70728	6.68284	0.0262141	0.805279
Solyc06g007370.1.1	FW	TWW	-2.06571	0.482388	0.0263614	0.805279
Solyc06g053480.3.1	FW	TWW	-0.696229	6.59137	0.0260315	0.805279
Solyc06g054145.1.1	FW	TWW	1.70117	0.616132	0.0262729	0.805279
Solyc07g065320.3.1	FW	TWW	-0.847925	6.13715	0.0263107	0.805279
Solyc08g006850.3.1	FW	TWW	-1.82192	5.1779	0.0260907	0.805279
Solyc08g082820.3.1	FW	TWW	-0.78656	7.87707	0.0262554	0.805279
Solyc09g089620.1.1	FW	TWW	0.779469	7.16094	0.026405	0.80531
Solyc11g027645.1.1	FW	TWW	2.38866	-0.577403	0.0265082	0.805858
Solyc11g039360.1.1	FW	TWW	0.78755	4.27426	0.0264808	0.805858
Solyc02g086970.3.1	FW	TWW	0.885178	4.6994	0.0265655	0.806302
Solyc03g032110.2.1	FW	TWW	-1.54366	1.72876	0.0267466	0.8105
Solyc02g077940.1.1	FW	TWW	0.99562	3.34299	0.0271637	0.817894
Solyc03g082660.3.1	FW	TWW	-1.15978	6.68931	0.0271341	0.817894
Solyc04g080880.3.1	FW	TWW	-0.768975	5.22867	0.0270363	0.817894
Solyc12g009110.2.1	FW	TWW	1.06796	4.26999	0.0271327	0.817894
Solyc01g080910.2.1	FW	TWW	-2.07632	0.959908	0.028238	0.819311
Solyc01g095810.3.1	FW	TWW	1.06984	4.28105	0.0275042	0.819311
Solyc01g100360.3.1	FW	TWW	-0.946685	4.89823	0.02793	0.819311
Solyc01g104920.3.1	FW	TWW	-0.751335	6.41394	0.0278242	0.819311
Solyc02g067050.3.1	FW	TWW	1.04011	3.68919	0.0275797	0.819311
Solyc02g078690.2.1	FW	TWW	-1.52011	2.78438	0.028257	0.819311
Solyc02g092870.2.1	FW	TWW	-1.63044	2.30931	0.0279558	0.819311
Solyc03g006280.3.1	FW	TWW	0.997267	3.04997	0.0282672	0.819311
Solyc04g026020.3.1	FW	TWW	1.99474	1.77478	0.0276964	0.819311
Solyc04g081560.3.1	FW	TWW	-1.04385	4.84574	0.0276975	0.819311
Solyc05g015710.3.1	FW	TWW	-0.808838	3.99308	0.0280421	0.819311
Solyc06g036290.3.1	FW	TWW	-1.31325	6.43698	0.0276739	0.819311
Solyc06g062960.2.1	FW	TWW	1.2851	3.56071	0.0276927	0.819311
Solyc06g064440.3.1	FW	TWW	-1.11371	3.53939	0.0272586	0.819311
Solyc06g076260.3.1	FW	TWW	-1.0257	2.95389	0.0279531	0.819311
Solyc06g084070.3.1	FW	TWW	-1.50297	1.42741	0.0276861	0.819311
Solyc08g075610.2.1	FW	TWW	2.76271	-0.452993	0.0276565	0.819311
Solyc08g076630.2.1	FW	TWW	-2.53195	1.85226	0.0282257	0.819311
Solyc09g008200.3.1	FW	TWW	0.761959	6.60833	0.028294	0.819311
Solyc10g045350.2.1	FW	TWW	-0.841362	3.80294	0.0278966	0.819311
Solyc10g079075.1.1	FW	TWW	1.319	2.45794	0.0282525	0.819311
Solyc10g080360.1.1	FW	TWW	1.45463	2.35856	0.0274008	0.819311
Solyc10g085310.1.1	FW	TWW	0.93222	7.32863	0.0274967	0.819311
Solyc10g086200.1.1	FW	TWW	2.38039	0.0398759	0.028078	0.819311
Solyc12g049150.1.1	FW	TWW	2.8549	-0.37796	0.027784	0.819311
Solyc06g065870.3.1	FW	TWW	1.39144	2.45077	0.028386	0.820719
Solyc05g005750.3.1	FW	TWW	-0.729684	8.0436	0.0284745	0.822022
Solyc01g100020.3.1	FW	TWW	-1.67052	3.77063	0.0285275	0.822295
Solyc01g005390.3.1	FW	TWW	-1.34796	2.68503	0.0298624	0.823002
Solyc01g079160.3.1	FW	TWW	1.73586	2.18685	0.0304095	0.823002
Solyc01g079980.3.1	FW	TWW	-1.95842	3.91038	0.0307626	0.823002
Solyc01g088530.2.1	FW	TWW	0.943109	5.03548	0.0292589	0.823002
Solyc01g097890.2.1	FW	TWW	0.747246	5.00963	0.0295641	0.823002
Solyc01g100320.3.1	FW	TWW	-0.730815	7.80533	0.028952	0.823002
Solyc01g109800.2.1	FW	TWW	-1.90351	1.5816	0.029372	0.823002
Solyc01g112150.3.1	FW	TWW	-0.748868	4.94983	0.0312221	0.823002
Solyc02g085030.3.1	FW	TWW	0.838188	4.41213	0.0306341	0.823002
Solyc02g086530.3.1	FW	TWW	1.56693	1.4359	0.0309378	0.823002
Solyc02g088950.2.1	FW	TWW	-0.68772	6.38929	0.0287843	0.823002
Solyc02g089490.3.1	FW	TWW	-0.851986	3.77694	0.0305037	0.823002
Solyc02g089820.3.1	FW	TWW	-0.765829	5.96562	0.0298984	0.823002
Solyc02g093365.1.1	FW	TWW	2.13826	4.23145	0.0297596	0.823002
Solyc03g006210.2.1	FW	TWW	1.92735	1.48922	0.029608	0.823002
Solyc03g025510.3.1	FW	TWW	0.729014	5.27834	0.0306089	0.823002
Solyc03g026240.3.1	FW	TWW	0.808375	4.99369	0.0301297	0.823002
Solyc03g044373.1.1	FW	TWW	2.40769	-0.398634	0.0308508	0.823002
Solyc03g044790.3.1	FW	TWW	1.90116	1.76458	0.0295581	0.823002
Solyc03g082575.1.1	FW	TWW	-0.987767	3.08614	0.029879	0.823002
Solyc03g097180.3.1	FW	TWW	-0.76934	5.25926	0.030746	0.823002
Solyc03g112160.3.1	FW	TWW	-1.09511	2.68891	0.0313014	0.823002
Solyc03g114020.3.1	FW	TWW	-0.716373	4.72223	0.0306404	0.823002
Solyc03g114360.3.1	FW	TWW	-1.02008	3.52959	0.0290527	0.823002
Solyc04g006940.3.1	FW	TWW	0.783263	6.31573	0.0302675	0.823002
Solyc04g008820.3.1	FW	TWW	1.12045	3.49656	0.0311272	0.823002
Solyc04g049090.3.1	FW	TWW	-0.788197	4.7225	0.0303407	0.823002
Solyc04g064540.3.1	FW	TWW	1.34508	1.51383	0.0301455	0.823002
Solyc04g078860.3.1	FW	TWW	0.801509	6.6467	0.0299683	0.823002
Solyc05g005570.3.1	FW	TWW	-2.27013	0.00836306	0.0302496	0.823002
Solyc05g056460.3.1	FW	TWW	0.864881	4.17808	0.0310655	0.823002
Solyc06g034110.3.1	FW	TWW	-1.04951	3.06906	0.0290672	0.823002
Solyc06g053910.3.1	FW	TWW	0.708015	5.86236	0.0308116	0.823002
Solyc06g062450.3.1	FW	TWW	2.30412	1.01683	0.0298784	0.823002
Solyc06g065060.2.1	FW	TWW	-1.69718	2.92386	0.0311186	0.823002
Solyc06g076170.3.1	FW	TWW	-1.49	2.9385	0.0292317	0.823002
Solyc07g006010.3.1	FW	TWW	-1.01988	2.77655	0.0305752	0.823002
Solyc07g006230.1.1	FW	TWW	1.21263	4.1448	0.0304612	0.823002
Solyc07g041735.1.1	FW	TWW	-1.33757	2.65411	0.0310881	0.823002
Solyc07g043310.3.1	FW	TWW	-0.89153	6.58343	0.0299057	0.823002
Solyc07g051840.3.1	FW	TWW	0.750743	4.69548	0.0304715	0.823002
Solyc07g052120.3.1	FW	TWW	-1.54315	1.52693	0.02903	0.823002
Solyc07g054720.2.1	FW	TWW	-1.66888	2.8836	0.0309479	0.823002
Solyc07g063100.3.1	FW	TWW	0.771258	7.58518	0.0294341	0.823002
Solyc07g063490.3.1	FW	TWW	-2.01394	2.29187	0.0309685	0.823002
Solyc07g064480.1.1	FW	TWW	-2.32517	0.0284853	0.0312667	0.823002
Solyc07g066220.3.1	FW	TWW	0.668921	7.81669	0.0304003	0.823002
Solyc08g021870.2.1	FW	TWW	-1.38633	1.97163	0.0304352	0.823002
Solyc08g066860.2.1	FW	TWW	0.845261	3.7171	0.0304774	0.823002
Solyc08g075570.3.1	FW	TWW	1.19779	4.68387	0.03039	0.823002
Solyc08g076730.3.1	FW	TWW	0.774498	6.33045	0.0309943	0.823002
Solyc09g014510.3.1	FW	TWW	1.42871	1.6627	0.0291114	0.823002
Solyc09g074890.1.1	FW	TWW	0.764272	8.1368	0.0313087	0.823002
Solyc09g075480.3.1	FW	TWW	1.00736	4.18254	0.0307991	0.823002
Solyc09g090190.3.1	FW	TWW	-0.796638	6.75697	0.0301907	0.823002
Solyc10g008400.2.1	FW	TWW	-0.869931	5.67283	0.0312917	0.823002
Solyc10g062180.2.1	FW	TWW	0.72038	4.89326	0.0290379	0.823002
Solyc10g085590.1.1	FW	TWW	-0.743707	6.75717	0.03078	0.823002
Solyc11g005960.1.1	FW	TWW	-1.90142	0.36025	0.0291179	0.823002
Solyc11g066140.2.1	FW	TWW	-0.858631	5.57066	0.0313375	0.823002
Solyc11g073120.2.1	FW	TWW	0.849882	6.99493	0.0310268	0.823002
Solyc12g014610.2.1	FW	TWW	0.753804	5.17813	0.0290302	0.823002
Solyc12g017480.2.1	FW	TWW	-1.05971	3.72907	0.0300832	0.823002
Solyc12g077465.1.1	FW	TWW	-1.43898	1.83007	0.0297368	0.823002
Solyc00g230070.1.1	FW	TWW	0.953151	3.39092	0.0315295	0.823474
Solyc01g017600.3.1	FW	TWW	2.56232	0.224798	0.0318534	0.823474
Solyc01g110440.4.1	FW	TWW	0.700203	7.88611	0.0314073	0.823474
Solyc01g110520.3.1	FW	TWW	-0.783151	5.05359	0.0319336	0.823474
Solyc02g065150.2.1	FW	TWW	-1.01689	2.78637	0.0320202	0.823474
Solyc02g072130.3.1	FW	TWW	-0.645582	8.55062	0.0323132	0.823474
Solyc02g076980.4.1	FW	TWW	1.21068	3.08993	0.0317981	0.823474
Solyc03g020010.1.1	FW	TWW	-1.83261	6.30974	0.0316741	0.823474
Solyc03g097660.2.1	FW	TWW	-1.89558	0.460644	0.0322321	0.823474
Solyc03g113720.3.1	FW	TWW	1.3104	2.76234	0.0322085	0.823474
Solyc04g051280.3.1	FW	TWW	1.73953	0.90436	0.0322587	0.823474
Solyc06g069710.3.1	FW	TWW	-1.21104	2.30816	0.0317265	0.823474
Solyc07g009175.1.1	FW	TWW	-1.95047	0.549966	0.0316221	0.823474
Solyc07g042760.1.1	FW	TWW	-1.44152	0.895624	0.0319341	0.823474
Solyc07g042820.3.1	FW	TWW	1.5588	0.802535	0.0318943	0.823474
Solyc07g043560.3.1	FW	TWW	-0.784251	5.99536	0.0316545	0.823474
Solyc09g008670.3.1	FW	TWW	-1.70907	3.65827	0.0320589	0.823474
Solyc09g075140.3.1	FW	TWW	1.17892	2.25162	0.0323136	0.823474
Solyc10g006230.3.1	FW	TWW	2.07661	0.215481	0.0322521	0.823474
Solyc10g079950.2.1	FW	TWW	-1.0018	4.25147	0.0318209	0.823474
Solyc11g006770.2.1	FW	TWW	0.675032	5.19764	0.0320373	0.823474
Solyc12g100010.1.1	FW	TWW	-0.972969	3.99123	0.0315622	0.823474
Solyc05g006670.1.1	FW	TWW	-1.26306	1.70891	0.032463	0.826168
Solyc09g073000.3.1	FW	TWW	-0.677373	5.87806	0.0325538	0.827366
Solyc05g051850.3.1	FW	TWW	-1.10626	3.74687	0.0326511	0.827982
Solyc10g083910.2.1	FW	TWW	-1.13705	2.32173	0.0326656	0.827982
Solyc05g056320.3.1	FW	TWW	0.793087	6.14308	0.0327647	0.829
Solyc08g075760.3.1	FW	TWW	1.28001	1.85265	0.0327935	0.829
Solyc06g068440.3.1	FW	TWW	0.77856	5.26849	0.0329568	0.830907
Solyc06g082650.3.1	FW	TWW	-0.692306	7.07961	0.0329278	0.830907
Solyc01g067730.3.1	FW	TWW	-0.792485	5.67114	0.0330756	0.831514
Solyc07g039190.3.1	FW	TWW	1.52184	0.888569	0.0331128	0.831514
Solyc12g009880.1.1	FW	TWW	-1.08962	2.7248	0.0330492	0.831514
Solyc06g067910.3.1	FW	TWW	-2.49521	4.18209	0.0331691	0.831824
Solyc04g082340.3.1	FW	TWW	-1.00002	2.75399	0.0333412	0.834049
Solyc11g020960.2.1	FW	TWW	-2.73132	2.7928	0.0333461	0.834049
Solyc04g079047.1.1	FW	TWW	1.14293	3.11911	0.0336206	0.839806
Solyc04g009900.3.1	FW	TWW	-1.09034	4.12319	0.0336974	0.840612
Solyc01g006620.3.1	FW	TWW	1.32787	2.05842	0.0341204	0.843805
Solyc01g087990.3.1	FW	TWW	-0.994702	4.23812	0.0344344	0.843805
Solyc01g100460.3.1	FW	TWW	-1.45072	2.17111	0.0344253	0.843805
Solyc02g070200.2.1	FW	TWW	-1.5913	0.982671	0.0340867	0.843805
Solyc03g096540.3.1	FW	TWW	-1.12803	7.36711	0.0341281	0.843805
Solyc05g042030.3.1	FW	TWW	0.744138	6.39666	0.0343828	0.843805
Solyc06g005940.3.1	FW	TWW	-0.803011	7.95643	0.034362	0.843805
Solyc06g073910.3.1	FW	TWW	1.84331	0.461774	0.0343935	0.843805
Solyc07g005630.3.1	FW	TWW	1.18851	5.30483	0.0342646	0.843805
Solyc07g056050.1.1	FW	TWW	-0.794194	6.27133	0.0339101	0.843805
Solyc07g062060.3.1	FW	TWW	-1.96889	0.265617	0.0339346	0.843805
Solyc08g074680.3.1	FW	TWW	-2.34828	5.07573	0.0340466	0.843805
Solyc10g007360.3.1	FW	TWW	-1.34889	1.63485	0.0343561	0.843805
Solyc12g088280.2.1	FW	TWW	1.66468	0.484343	0.0344501	0.843805
Solyc01g097490.1.1	FW	TWW	-2.32488	-0.177793	0.0345399	0.844047
Solyc02g082050.3.1	FW	TWW	1.41662	1.84835	0.0345725	0.844047
Solyc03g112980.1.1	FW	TWW	-2.25884	-0.237735	0.0345939	0.844047
Solyc01g094510.2.1	FW	TWW	-2.93869	-0.129827	0.0347212	0.84606
Solyc01g006050.2.1	FW	TWW	-1.57733	0.815262	0.0349915	0.847302
Solyc03g007740.3.1	FW	TWW	0.736155	8.69997	0.0349731	0.847302
Solyc03g111880.3.1	FW	TWW	1.24476	3.04412	0.0349353	0.847302
Solyc04g080160.3.1	FW	TWW	-0.785463	4.36282	0.0350465	0.847302
Solyc05g013310.1.1	FW	TWW	0.918149	3.43916	0.0350588	0.847302
Solyc07g049460.3.1	FW	TWW	-0.808407	4.72539	0.0350858	0.847302
Solyc11g044840.2.1	FW	TWW	-1.74275	2.34558	0.0348956	0.847302
Solyc03g097270.3.1	FW	TWW	-0.91952	5.56183	0.0351939	0.847748
Solyc03g112200.1.1	FW	TWW	-1.40008	2.17314	0.0351632	0.847748
Solyc01g067530.3.1	FW	TWW	1.36056	1.53749	0.0356184	0.847809
Solyc03g031800.3.1	FW	TWW	-1.63396	3.02963	0.035457	0.847809
Solyc03g063970.3.1	FW	TWW	-1.22094	1.85483	0.0358345	0.847809
Solyc03g071720.3.1	FW	TWW	-1.26978	1.90653	0.0356308	0.847809
Solyc04g072895.1.1	FW	TWW	0.773607	4.02263	0.0357248	0.847809
Solyc04g079420.3.1	FW	TWW	-1.03777	5.51772	0.0353755	0.847809
Solyc05g053620.3.1	FW	TWW	-1.85129	1.97988	0.0358109	0.847809
Solyc06g051840.1.1	FW	TWW	-1.84831	2.16649	0.0356822	0.847809
Solyc06g062500.3.1	FW	TWW	-0.75478	4.42653	0.035869	0.847809
Solyc07g063630.3.1	FW	TWW	-0.673895	5.60973	0.0354459	0.847809
Solyc07g065970.2.1	FW	TWW	-0.78252	4.06987	0.0354819	0.847809
Solyc08g062960.3.1	FW	TWW	1.93571	0.801019	0.0358253	0.847809
Solyc09g082560.3.1	FW	TWW	-1.75348	3.38963	0.0355285	0.847809
Solyc10g086520.2.1	FW	TWW	-1.69889	3.33274	0.0352754	0.847809
Solyc11g010625.1.1	FW	TWW	0.991563	3.45748	0.0356165	0.847809
Solyc01g101120.3.1	FW	TWW	-0.664173	6.84249	0.0359333	0.848179
Solyc04g074470.1.1	FW	TWW	1.3609	3.0304	0.0360267	0.848179
Solyc06g060290.3.1	FW	TWW	-0.766677	6.41141	0.0360249	0.848179
Solyc11g063510.1.1	FW	TWW	1.37659	1.65682	0.0360641	0.848179
Solyc03g019750.3.1	FW	TWW	1.29713	2.16638	0.0362395	0.848782
Solyc03g121090.3.1	FW	TWW	-0.83167	4.84156	0.0362721	0.848782
Solyc06g069290.3.1	FW	TWW	1.79332	0.456472	0.0362453	0.848782
Solyc08g067480.3.1	FW	TWW	-0.923543	3.39394	0.0361475	0.848782
Solyc12g100150.2.1	FW	TWW	1.9444	0.83319	0.0363142	0.848782
Solyc01g010200.3.1	FW	TWW	-0.81663	4.64355	0.0369509	0.852199
Solyc01g109050.2.1	FW	TWW	-1.02073	2.80503	0.0368882	0.852199
Solyc02g093020.3.1	FW	TWW	-0.754956	4.12815	0.036883	0.852199
Solyc03g025880.3.1	FW	TWW	-0.744186	4.2725	0.0369377	0.852199
Solyc03g113130.3.1	FW	TWW	-0.85554	3.63067	0.0370913	0.852199
Solyc05g055020.3.1	FW	TWW	1.95121	0.261487	0.036691	0.852199
Solyc06g007530.2.1	FW	TWW	-1.55357	0.515238	0.0370599	0.852199
Solyc07g006900.2.1	FW	TWW	-2.16741	2.8233	0.0369242	0.852199
Solyc07g020710.3.1	FW	TWW	0.686463	5.015	0.0365808	0.852199
Solyc08g067240.3.1	FW	TWW	1.05289	3.35901	0.036823	0.852199
Solyc08g074620.3.1	FW	TWW	2.79433	0.231536	0.037026	0.852199
Solyc08g082170.3.1	FW	TWW	0.806253	3.68851	0.0366167	0.852199
Solyc09g065000.3.1	FW	TWW	-1.69385	2.34751	0.0366084	0.852199
Solyc10g049660.2.1	FW	TWW	-2.23187	1.35316	0.0369869	0.852199
Solyc09g014410.3.1	FW	TWW	0.721801	5.04471	0.0371471	0.852444
Solyc09g075420.3.1	FW	TWW	-0.745225	5.60858	0.0372776	0.853369
Solyc11g069180.2.1	FW	TWW	-0.84326	5.95325	0.037254	0.853369
Solyc01g087240.3.1	FW	TWW	0.68447	5.25077	0.0377126	0.855916
Solyc01g109400.3.1	FW	TWW	0.785286	4.25535	0.037751	0.855916
Solyc02g088270.3.1	FW	TWW	-1.32728	2.98006	0.0375912	0.855916
Solyc04g077240.3.1	FW	TWW	-1.48925	1.80259	0.0376813	0.855916
Solyc07g041160.3.1	FW	TWW	-0.687012	4.99123	0.037737	0.855916
Solyc08g005150.3.1	FW	TWW	-0.702657	4.55223	0.0374375	0.855916
Solyc09g056270.2.1	FW	TWW	1.81924	0.104333	0.0376667	0.855916
Solyc11g018775.1.1	FW	TWW	-1.82417	5.2169	0.0377495	0.855916
Solyc11g072270.2.1	FW	TWW	-0.940215	3.53554	0.0378859	0.857945
Solyc00g026160.3.1	FW	TWW	1.28156	4.79155	0.038086	0.858974
Solyc02g021000.3.1	FW	TWW	2.16278	0.203603	0.0381584	0.858974
Solyc07g062130.3.1	FW	TWW	-1.17078	6.66694	0.0380226	0.858974
Solyc09g011710.3.1	FW	TWW	-1.32752	3.5655	0.0381167	0.858974
Solyc11g007410.2.1	FW	TWW	1.90809	0.760443	0.0380403	0.858974
Solyc02g070520.3.1	FW	TWW	-0.697838	4.6051	0.0382634	0.860312
Solyc01g105070.3.1	FW	TWW	-1.52778	8.31275	0.0383768	0.861245
Solyc08g077980.3.1	FW	TWW	-0.66992	6.02705	0.038396	0.861245
Solyc05g007120.3.1	FW	TWW	-0.821494	6.46883	0.0384843	0.861748
Solyc08g076880.3.1	FW	TWW	0.693222	5.68924	0.0385095	0.861748
Solyc06g053260.1.1	FW	TWW	-1.66766	0.767927	0.0385578	0.861808
Solyc02g089210.3.1	FW	TWW	1.44057	1.86234	0.038796	0.864067
Solyc03g020060.3.1	FW	TWW	-1.64998	6.9897	0.0387639	0.864067
Solyc06g072040.1.1	FW	TWW	0.682305	5.47093	0.0387105	0.864067
Solyc00g075030.3.1	FW	TWW	2.01353	0.352666	0.038906	0.865498
Solyc08g014010.3.1	FW	TWW	-1.17679	2.92895	0.0390409	0.867239
Solyc08g016510.3.1	FW	TWW	-0.674025	5.12915	0.039076	0.867239
Solyc01g079260.3.1	FW	TWW	-1.17178	5.14819	0.0392004	0.868981
Solyc08g075870.3.1	FW	TWW	-1.16562	6.19526	0.0392573	0.869222
Solyc01g091310.3.1	FW	TWW	-0.679133	4.79724	0.039336	0.869406
Solyc11g068710.2.1	FW	TWW	-0.855645	3.85998	0.0393575	0.869406
Solyc05g052870.3.1	FW	TWW	-0.817187	4.34111	0.0395318	0.870597
Solyc07g064360.2.1	FW	TWW	2.50104	-0.227774	0.0395956	0.870597
Solyc08g008020.1.1	FW	TWW	-2.09296	3.04134	0.0395212	0.870597
Solyc08g079080.3.1	FW	TWW	-2.02279	3.15651	0.0395908	0.870597
Solyc01g090170.3.1	FW	TWW	-0.759775	4.10519	0.0396947	0.87075
Solyc04g071440.3.1	FW	TWW	0.85836	6.87234	0.0396746	0.87075
Solyc02g022850.1.1	FW	TWW	1.53898	0.819417	0.0399156	0.874582
Solyc10g006150.3.1	FW	TWW	-1.75827	0.249873	0.0400173	0.875796
Solyc12g055810.1.1	FW	TWW	-1.92522	1.02345	0.0400853	0.876269
Solyc07g064880.3.1	FW	TWW	0.913915	3.21058	0.0404615	0.883472
Solyc02g068430.3.1	FW	TWW	0.675724	5.19042	0.040601	0.884474
Solyc03g110870.3.1	FW	TWW	-0.835661	3.58531	0.0405911	0.884474
Solyc12g014010.2.1	FW	TWW	-1.07343	4.25757	0.0408555	0.888996
Solyc06g084200.2.1	FW	TWW	-1.1916	2.73351	0.0409213	0.889403
Solyc04g079830.2.1	FW	TWW	0.723987	5.62939	0.0411037	0.890297
Solyc09g008230.3.1	FW	TWW	0.721747	7.51392	0.0410626	0.890297
Solyc11g007730.2.1	FW	TWW	0.974154	4.06728	0.041089	0.890297
Solyc07g005880.3.1	FW	TWW	0.66058	5.60583	0.0412526	0.892501
Solyc01g066840.3.1	FW	TWW	-0.651789	5.71576	0.0413551	0.892666
Solyc01g101060.3.1	FW	TWW	0.771484	11.045	0.0414459	0.892666
Solyc07g055080.3.1	FW	TWW	-0.918132	2.89134	0.0414491	0.892666
Solyc12g010800.2.1	FW	TWW	-2.06805	1.65982	0.0413736	0.892666
Solyc00g071180.3.1	FW	TWW	-2.57126	5.18698	0.0423051	0.892798
Solyc01g017090.3.1	FW	TWW	-1.52838	0.614149	0.0422611	0.892798
Solyc01g089855.1.1	FW	TWW	0.758706	5.28725	0.0418848	0.892798
Solyc01g090480.3.1	FW	TWW	0.690474	5.67346	0.0417212	0.892798
Solyc01g091490.3.1	FW	TWW	1.22393	1.71813	0.0415137	0.892798
Solyc02g087460.1.1	FW	TWW	-0.70904	5.10973	0.0420904	0.892798
Solyc02g092500.1.1	FW	TWW	1.70046	0.566364	0.0422115	0.892798
Solyc03g112330.3.1	FW	TWW	-1.36739	1.70861	0.0421381	0.892798
Solyc03g114900.3.1	FW	TWW	1.46128	1.23388	0.0422938	0.892798
Solyc03g121180.3.1	FW	TWW	1.46421	1.345	0.0419768	0.892798
Solyc04g011610.2.1	FW	TWW	0.992313	3.24615	0.042269	0.892798
Solyc05g005310.2.1	FW	TWW	-1.46535	1.10687	0.0417485	0.892798
Solyc09g011480.3.1	FW	TWW	1.05598	2.61054	0.0422163	0.892798
Solyc09g014240.3.1	FW	TWW	0.978319	4.15397	0.0422431	0.892798
Solyc10g050730.2.1	FW	TWW	-1.77363	1.37216	0.0416182	0.892798
Solyc11g068440.2.1	FW	TWW	-0.914347	5.06696	0.0417539	0.892798
Solyc12g042530.2.1	FW	TWW	-1.46666	1.28988	0.0421792	0.892798
Solyc12g056980.1.1	FW	TWW	0.854103	3.87688	0.0420174	0.892798
Solyc01g104580.3.1	FW	TWW	0.933653	3.03145	0.0426786	0.893333
Solyc01g108140.3.1	FW	TWW	0.972289	2.77837	0.0428729	0.893333
Solyc01g111980.3.1	FW	TWW	-0.763919	8.41502	0.0424492	0.893333
Solyc02g087500.2.1	FW	TWW	3.2478	-0.168491	0.0426612	0.893333
Solyc02g093950.3.1	FW	TWW	0.71844	4.42165	0.0429736	0.893333
Solyc04g082565.1.1	FW	TWW	-1.84698	0.589521	0.042913	0.893333
Solyc06g068230.3.1	FW	TWW	0.863567	3.55485	0.0424534	0.893333
Solyc06g069390.3.1	FW	TWW	0.936812	3.22779	0.0427659	0.893333
Solyc07g006620.3.1	FW	TWW	1.99161	0.474939	0.0427951	0.893333
Solyc08g007150.1.1	FW	TWW	-1.56389	0.512132	0.0428417	0.893333
Solyc08g008210.3.1	FW	TWW	-0.611072	6.57047	0.0430118	0.893333
Solyc09g011670.3.1	FW	TWW	-0.83565	4.57537	0.0428974	0.893333
Solyc10g052880.1.1	FW	TWW	-1.02342	4.89069	0.0427769	0.893333
Solyc11g071470.1.1	FW	TWW	0.866621	5.33067	0.0427508	0.893333
Solyc12g005840.2.1	FW	TWW	1.19974	2.22577	0.0430391	0.893333
Solyc12g056160.2.1	FW	TWW	-1.19557	2.73748	0.0430938	0.893487
Solyc05g053860.3.1	FW	TWW	-2.23884	1.16803	0.0432698	0.896154
Solyc07g027025.1.1	FW	TWW	1.13554	2.33198	0.0433534	0.896903
Solyc05g055330.3.1	FW	TWW	-1.43693	3.89105	0.0435091	0.899141
Solyc08g080400.1.1	FW	TWW	1.16696	1.75714	0.0435806	0.899634
Solyc00g140060.3.1	FW	TWW	-0.809595	5.92669	0.0436766	0.89982
Solyc01g107700.3.1	FW	TWW	-0.786872	3.95807	0.0437323	0.89982
Solyc06g060870.1.1	FW	TWW	-2.60206	1.03004	0.04373	0.89982
Solyc06g060140.3.1	FW	TWW	1.04933	3.09976	0.0438661	0.901154
Solyc06g062390.3.1	FW	TWW	1.35321	1.858	0.0439878	0.901154
Solyc08g079900.3.1	FW	TWW	-1.84056	7.2833	0.043987	0.901154
Solyc09g009810.1.1	FW	TWW	-1.18508	2.35035	0.0439216	0.901154
Solyc04g005690.3.1	FW	TWW	0.693544	5.22624	0.0441582	0.901714
Solyc07g009020.2.1	FW	TWW	1.17436	2.77406	0.0441352	0.901714
Solyc11g072450.2.1	FW	TWW	-0.679068	6.5691	0.0440655	0.901714
Solyc04g051490.3.1	FW	TWW	-0.970547	2.94245	0.0444262	0.905205
Solyc04g080380.3.1	FW	TWW	-1.70941	0.244477	0.0444774	0.905205
Solyc05g005740.3.1	FW	TWW	-0.63683	5.48423	0.0444714	0.905205
Solyc05g015950.3.1	FW	TWW	-0.636264	5.95954	0.0446031	0.905205
Solyc08g066660.1.1	FW	TWW	2.02199	-0.00570058	0.0445337	0.905205
Solyc09g098610.2.1	FW	TWW	-1.63959	0.453398	0.0446164	0.905205
Solyc01g065980.3.1	FW	TWW	-0.72144	7.49674	0.0447804	0.905255
Solyc03g044960.2.1	FW	TWW	-1.33806	2.14068	0.0448448	0.905255
Solyc03g093340.3.1	FW	TWW	-2.06608	0.100973	0.0448769	0.905255
Solyc04g051390.2.1	FW	TWW	-1.39398	0.942765	0.0449061	0.905255
Solyc08g079920.2.1	FW	TWW	1.55405	3.3299	0.0447435	0.905255
Solyc08g080010.2.1	FW	TWW	0.865124	3.64366	0.0446727	0.905255
Solyc08g075020.3.1	FW	TWW	-1.5047	2.73511	0.0449791	0.905761
Solyc01g009400.3.1	FW	TWW	2.48295	-0.221463	0.045139	0.906085
Solyc01g087630.2.1	FW	TWW	-1.00921	3.39247	0.045107	0.906085
Solyc12g017923.1.1	FW	TWW	1.42926	1.5637	0.0451059	0.906085
Solyc04g054760.3.1	FW	TWW	1.42213	2.30779	0.0452695	0.907743
Solyc01g005160.3.1	FW	TWW	-1.46796	1.95561	0.0453806	0.907752
Solyc04g007260.3.1	FW	TWW	-1.73602	0.746464	0.0453885	0.907752
Solyc06g084155.1.1	FW	TWW	-0.91898	3.54249	0.045462	0.907752
Solyc12g088420.2.1	FW	TWW	0.762197	9.65736	0.0454296	0.907752
Solyc04g082880.3.1	FW	TWW	-0.924791	3.37029	0.0456821	0.910351
Solyc07g005100.3.1	FW	TWW	-1.03204	6.04601	0.0456885	0.910351
Solyc01g105780.3.1	FW	TWW	0.67588	4.95104	0.0461101	0.916287
Solyc01g108170.3.1	FW	TWW	-1.08673	2.3395	0.0468215	0.916287
Solyc02g080410.3.1	FW	TWW	-0.803862	3.96097	0.0463476	0.916287
Solyc03g034220.3.1	FW	TWW	0.986213	3.8015	0.0465164	0.916287
Solyc03g078710.2.1	FW	TWW	-0.90806	3.46766	0.0470094	0.916287
Solyc03g114750.3.1	FW	TWW	1.41718	1.82456	0.0468674	0.916287
Solyc03g120630.3.1	FW	TWW	-1.37999	0.916326	0.0463852	0.916287
Solyc04g072490.3.1	FW	TWW	-1.22236	1.56819	0.0460599	0.916287
Solyc06g062305.1.1	FW	TWW	1.36648	1.33885	0.0466331	0.916287
Solyc06g062540.3.1	FW	TWW	-2.56251	1.45361	0.0464826	0.916287
Solyc06g083270.3.1	FW	TWW	-1.15269	2.23009	0.0462283	0.916287
Solyc07g008630.1.1	FW	TWW	-0.894446	3.08515	0.0466705	0.916287
Solyc07g047740.3.1	FW	TWW	1.13288	3.48123	0.0470202	0.916287
Solyc07g054080.2.1	FW	TWW	-0.724108	4.95524	0.0469971	0.916287
Solyc07g054850.3.1	FW	TWW	0.815766	6.18293	0.0465009	0.916287
Solyc08g081840.3.1	FW	TWW	1.064	3.19557	0.0467771	0.916287
Solyc08g081950.3.1	FW	TWW	0.79245	8.69654	0.0468295	0.916287
Solyc12g006470.2.1	FW	TWW	1.29349	3.63657	0.0463538	0.916287
Solyc12g006850.2.1	FW	TWW	0.75416	6.29633	0.0469656	0.916287
Solyc12g009560.2.1	FW	TWW	-0.732261	8.59175	0.0470524	0.916287
Solyc12g010440.2.1	FW	TWW	-0.877237	3.44312	0.0465309	0.916287
Solyc12g088390.2.1	FW	TWW	0.999001	4.84812	0.0461681	0.916287
Solyc04g078360.2.1	FW	TWW	-0.87812	4.09855	0.0472205	0.918614
Solyc02g089130.3.1	FW	TWW	1.25106	2.34037	0.0473946	0.918901
Solyc05g051220.3.1	FW	TWW	-0.741857	5.64621	0.0473696	0.918901
Solyc08g066210.3.1	FW	TWW	-0.939264	6.33889	0.0473239	0.918901
Solyc08g074480.1.1	FW	TWW	2.01914	0.875115	0.0474297	0.918901
Solyc01g091250.3.1	FW	TWW	2.10529	0.532937	0.0482337	0.922382
Solyc01g107810.3.1	FW	TWW	-1.09602	4.89944	0.0480985	0.922382
Solyc03g006630.3.1	FW	TWW	1.30594	1.23996	0.0482841	0.922382
Solyc04g071780.3.1	FW	TWW	-1.41062	3.13804	0.0482923	0.922382
Solyc05g052940.3.1	FW	TWW	-1.23957	2.1054	0.0477237	0.922382
Solyc06g053380.3.1	FW	TWW	1.72459	0.615326	0.047812	0.922382
Solyc06g075170.1.1	FW	TWW	1.31061	1.40105	0.0478754	0.922382
Solyc06g082420.3.1	FW	TWW	-1.54381	3.15016	0.0479804	0.922382
Solyc07g021630.3.1	FW	TWW	-1.52495	4.11849	0.048083	0.922382
Solyc08g066290.3.1	FW	TWW	1.24934	1.91018	0.0478898	0.922382
Solyc08g077530.3.1	FW	TWW	-1.38526	3.876	0.0476712	0.922382
Solyc09g075790.3.1	FW	TWW	1.30753	1.52045	0.0480126	0.922382
Solyc10g054880.2.1	FW	TWW	-0.778396	4.29316	0.048148	0.922382
Solyc12g010170.2.1	FW	TWW	1.15816	1.81342	0.0480076	0.922382
Solyc01g098690.2.1	FW	TWW	-0.691516	6.14174	0.0484396	0.923332
Solyc04g007800.3.1	FW	TWW	1.96513	-0.0970173	0.0484369	0.923332
Solyc01g097450.3.1	FW	TWW	-0.863127	3.96032	0.0487162	0.925557
Solyc03g064040.1.1	FW	TWW	0.765368	5.59009	0.0487401	0.925557
Solyc03g095200.1.1	FW	TWW	-1.2929	2.0941	0.0488011	0.925557
Solyc04g009590.3.1	FW	TWW	-1.90961	4.03844	0.0487691	0.925557
Solyc04g082140.3.1	FW	TWW	-1.3695	7.25969	0.0487058	0.925557
Solyc02g071630.1.1	FW	TWW	1.38432	1.21621	0.049286	0.92847
Solyc02g079810.2.1	FW	TWW	2.12751	0.870593	0.0492097	0.92847
Solyc05g007150.3.1	FW	TWW	-0.662731	4.74708	0.049183	0.92847
Solyc06g060850.3.1	FW	TWW	-0.698903	4.46276	0.049016	0.92847
Solyc07g025250.2.1	FW	TWW	0.941185	2.68932	0.0491249	0.92847
Solyc09g009690.3.1	FW	TWW	-0.753941	4.81484	0.0492984	0.92847
Solyc10g084910.2.1	FW	TWW	2.00443	0.305782	0.0491314	0.92847
Solyc02g061770.3.1	FW	TWW	-1.368	3.29988	0.0494207	0.929847
Solyc07g056390.3.1	FW	TWW	-0.682002	4.56445	0.0495651	0.931636
Solyc00g052430.3.1	FW	TWW	0.610688	9.65461	0.0503294	0.935927
Solyc01g096770.2.1	FW	TWW	0.713633	4.44041	0.0499707	0.935927
Solyc02g078170.2.1	FW	TWW	-1.21109	2.2717	0.0510802	0.935927
Solyc02g083690.2.1	FW	TWW	-1.7497	0.254468	0.0509243	0.935927
Solyc03g098680.3.1	FW	TWW	-1.64018	6.24045	0.0500088	0.935927
Solyc03g113210.3.1	FW	TWW	1.96489	0.785166	0.0503723	0.935927
Solyc03g116530.3.1	FW	TWW	-0.809155	5.27619	0.0509367	0.935927
Solyc03g119610.1.1	FW	TWW	0.736609	7.57513	0.0509794	0.935927
Solyc03g124050.3.1	FW	TWW	1.57318	0.931042	0.0504484	0.935927
Solyc04g017690.3.1	FW	TWW	-0.6105	7.90204	0.051018	0.935927
Solyc04g057860.2.1	FW	TWW	1.36001	1.47806	0.0504887	0.935927
Solyc05g016410.3.1	FW	TWW	0.629116	6.68091	0.0510481	0.935927
Solyc06g061230.3.1	FW	TWW	-0.695524	4.84566	0.0500686	0.935927
Solyc08g006000.3.1	FW	TWW	-0.653816	4.91924	0.0506135	0.935927
Solyc08g008280.3.1	FW	TWW	-1.03643	5.03221	0.0501965	0.935927
Solyc08g066730.3.1	FW	TWW	0.725406	5.94557	0.0503576	0.935927
Solyc08g079160.3.1	FW	TWW	2.31402	-0.230262	0.050352	0.935927
Solyc08g079710.3.1	FW	TWW	0.827086	4.71706	0.0509496	0.935927
Solyc08g080940.3.1	FW	TWW	-0.683222	5.44961	0.0508683	0.935927
Solyc09g011380.3.1	FW	TWW	-1.17799	2.80233	0.0504035	0.935927
Solyc10g005920.3.1	FW	TWW	-0.662109	5.14919	0.0510482	0.935927
Solyc10g055240.2.1	FW	TWW	0.974639	3.46377	0.0507593	0.935927
Solyc12g008350.2.1	FW	TWW	1.33913	1.91437	0.0509513	0.935927
Solyc12g088900.2.1	FW	TWW	-0.739579	3.87758	0.0504019	0.935927
Solyc12g094610.2.1	FW	TWW	1.70953	2.34823	0.0505396	0.935927
Solyc12g095950.1.1	FW	TWW	1.64628	1.33571	0.0500332	0.935927
Solyc03g118860.3.1	FW	TWW	-1.07511	1.92174	0.0512848	0.937557
Solyc05g051810.1.1	FW	TWW	2.12303	1.49325	0.0513675	0.937557
Solyc05g056210.3.1	FW	TWW	0.657123	7.17202	0.0513571	0.937557
Solyc09g020110.3.1	FW	TWW	-0.6507	5.05808	0.0513056	0.937557
Solyc12g088940.2.1	FW	TWW	-0.666357	4.93189	0.051431	0.93781
Solyc01g005690.3.1	FW	TWW	-0.717977	4.28686	0.052233	0.938854
Solyc01g079390.3.1	FW	TWW	0.647343	4.94181	0.0517563	0.938854
Solyc01g104840.3.1	FW	TWW	0.72491	4.13613	0.0518601	0.938854
Solyc02g078350.3.1	FW	TWW	-1.46229	0.450919	0.0520688	0.938854
Solyc02g093170.3.1	FW	TWW	0.889154	3.11761	0.0519563	0.938854
Solyc03g006220.3.1	FW	TWW	1.36967	1.50701	0.0522257	0.938854
Solyc03g119460.3.1	FW	TWW	0.67071	7.36812	0.0517173	0.938854
Solyc04g025530.3.1	FW	TWW	-0.890412	5.53019	0.0516547	0.938854
Solyc04g025650.3.1	FW	TWW	-0.738615	6.04863	0.0522219	0.938854
Solyc04g056600.3.1	FW	TWW	-0.621947	5.15227	0.0517991	0.938854
Solyc05g052300.3.1	FW	TWW	1.39585	2.46364	0.0519173	0.938854
Solyc06g061210.3.1	FW	TWW	-1.48172	2.82319	0.0521192	0.938854
Solyc06g076270.3.1	FW	TWW	1.11368	2.74321	0.052148	0.938854
Solyc10g006690.3.1	FW	TWW	-1.74122	2.91249	0.0517747	0.938854
Solyc11g005915.1.1	FW	TWW	-1.31663	0.812472	0.051743	0.938854
Solyc05g006700.3.1	FW	TWW	-1.64184	0.448174	0.0523317	0.938887
Solyc07g014745.1.1	FW	TWW	1.7104	0.342234	0.0523342	0.938887
Solyc06g074230.3.1	FW	TWW	1.59511	1.00006	0.0525346	0.94159
Solyc01g095700.3.1	FW	TWW	-0.718997	4.7923	0.0527504	0.943309
Solyc04g026030.3.1	FW	TWW	-0.933258	3.49743	0.0527824	0.943309
Solyc08g065470.3.1	FW	TWW	1.68829	0.804878	0.0528301	0.943309
Solyc09g065755.1.1	FW	TWW	0.614627	7.77472	0.0527632	0.943309
Solyc09g090520.3.1	FW	TWW	0.689761	6.58856	0.0529255	0.944121
Solyc05g012080.3.1	FW	TWW	-1.15775	2.90071	0.05309	0.946164
Solyc12g008660.1.1	FW	TWW	0.63744	6.99105	0.0531637	0.946584
Solyc03g098600.3.1	FW	TWW	-0.618129	6.4403	0.0532444	0.94713
Solyc06g074390.3.1	FW	TWW	-1.44411	0.737289	0.0534154	0.949277
Solyc01g094750.3.1	FW	TWW	1.54438	0.738043	0.0535148	0.949786
Solyc01g102570.3.1	FW	TWW	0.630693	6.99782	0.0537956	0.949786
Solyc03g043950.3.1	FW	TWW	0.943348	3.11195	0.0536106	0.949786
Solyc04g040180.3.1	FW	TWW	-1.24583	4.26258	0.0536644	0.949786
Solyc04g076340.3.1	FW	TWW	0.796813	4.3043	0.053706	0.949786
Solyc08g061060.2.1	FW	TWW	-1.09615	2.48229	0.0537937	0.949786
Solyc09g065920.3.1	FW	TWW	-2.24198	-0.236359	0.0536327	0.949786
Solyc06g072650.1.1	FW	TWW	0.944127	5.20255	0.0538836	0.950304
Solyc11g013130.2.1	FW	TWW	0.817344	4.25818	0.0539254	0.950304
Solyc06g076220.3.1	FW	TWW	0.745225	4.29093	0.0539848	0.950465
Solyc07g066100.3.1	FW	TWW	-0.929626	4.48761	0.0540622	0.950942
Solyc06g043113.1.1	FW	TWW	2.06036	0.961228	0.0542391	0.953166
Solyc02g081960.3.1	FW	TWW	0.606062	5.83255	0.0546595	0.953473
Solyc03g093880.3.1	FW	TWW	0.722725	4.91923	0.0544689	0.953473
Solyc07g043570.3.1	FW	TWW	-1.43305	0.86711	0.0543412	0.953473
Solyc07g044980.3.1	FW	TWW	-0.679503	6.37226	0.0546209	0.953473
Solyc08g078640.2.1	FW	TWW	1.53429	1.2405	0.0546599	0.953473
Solyc12g017870.2.1	FW	TWW	1.56972	1.12725	0.0544676	0.953473
Solyc12g027740.2.1	FW	TWW	-0.915773	2.50251	0.0546582	0.953473
Solyc12g055930.2.1	FW	TWW	-1.0863	3.29937	0.0546142	0.953473
Solyc04g051830.3.1	FW	TWW	-0.640012	5.08881	0.0547171	0.953591
Solyc12g100353.1.1	FW	TWW	0.637132	5.5447	0.0548232	0.95456
Solyc05g005920.3.1	FW	TWW	0.848748	4.04101	0.0552334	0.959053
Solyc09g013080.3.1	FW	TWW	-0.605257	6.06985	0.0552218	0.959053
Solyc10g005020.3.1	FW	TWW	-0.720231	3.9831	0.0551464	0.959053
Solyc01g097800.3.1	FW	TWW	-2.20047	-0.256618	0.055415	0.959563
Solyc01g110688.1.1	FW	TWW	-1.55625	0.979132	0.0554049	0.959563
Solyc11g007490.2.1	FW	TWW	-1.32143	2.14329	0.0553661	0.959563
Solyc07g064280.3.1	FW	TWW	-0.711205	3.88517	0.0555298	0.96067
Solyc00g072100.3.1	FW	TWW	-0.820411	3.97625	0.0557656	0.96308
Solyc01g079570.3.1	FW	TWW	0.799002	5.1725	0.0558728	0.96308
Solyc02g078960.3.1	FW	TWW	-0.739695	4.13003	0.0558285	0.96308
Solyc11g005170.2.1	FW	TWW	0.629006	6.9955	0.0557809	0.96308
Solyc11g069880.2.1	FW	TWW	-1.5133	1.7849	0.056077	0.965719
Solyc08g068700.1.1	FW	TWW	-0.60787	5.13713	0.0562086	0.966226
Solyc10g049580.2.1	FW	TWW	1.17021	2.23876	0.0561709	0.966226
Solyc02g072070.3.1	FW	TWW	-1.14862	2.50277	0.0567474	0.967098
Solyc02g079280.3.1	FW	TWW	1.39199	1.78742	0.0568156	0.967098
Solyc03g080040.1.1	FW	TWW	1.22616	2.20589	0.0565059	0.967098
Solyc04g063210.3.1	FW	TWW	1.70911	0.0982675	0.0563967	0.967098
Solyc04g071540.3.1	FW	TWW	-0.878806	3.82208	0.0568569	0.967098
Solyc06g074420.1.1	FW	TWW	-1.68818	2.38103	0.0568638	0.967098
Solyc07g043170.3.1	FW	TWW	-0.851597	2.90894	0.0565014	0.967098
Solyc07g066460.3.1	FW	TWW	-1.3135	1.07018	0.0565341	0.967098
Solyc08g066590.3.1	FW	TWW	-2.02421	1.60775	0.0566583	0.967098
Solyc08g082470.1.1	FW	TWW	-1.36302	0.931007	0.0568977	0.967098
Solyc09g059970.3.1	FW	TWW	1.31139	1.30249	0.0568668	0.967098
Solyc09g089670.3.1	FW	TWW	-0.740779	4.82382	0.0569242	0.967098
Solyc10g085850.1.1	FW	TWW	-1.62749	1.772	0.0566303	0.967098
Solyc03g096390.3.1	FW	TWW	-0.708655	5.17011	0.0571584	0.967739
Solyc03g098280.3.1	FW	TWW	0.590429	8.44309	0.0571007	0.967739
Solyc04g049375.1.1	FW	TWW	-1.58969	0.290011	0.0570762	0.967739
Solyc10g044967.1.1	FW	TWW	-1.67536	0.0396421	0.0571667	0.967739
Solyc03g113790.3.1	FW	TWW	-0.623642	5.34385	0.057681	0.968711
Solyc05g015060.3.1	FW	TWW	-0.951227	3.26406	0.0575889	0.968711
Solyc06g066500.1.1	FW	TWW	1.53871	1.06714	0.0576302	0.968711
Solyc06g073430.3.1	FW	TWW	-0.694247	6.20193	0.0575737	0.968711
Solyc08g068880.1.1	FW	TWW	0.605693	6.43444	0.0574651	0.968711
Solyc09g009400.3.1	FW	TWW	-1.20674	2.03604	0.0576989	0.968711
Solyc09g011230.3.1	FW	TWW	-1.01472	2.28496	0.0576171	0.968711
Solyc09g018840.3.1	FW	TWW	0.727013	3.77262	0.0577364	0.968711
Solyc11g006040.2.1	FW	TWW	-1.51517	3.59749	0.0575349	0.968711
Solyc12g009820.2.1	FW	TWW	1.6787	0.824295	0.0573816	0.968711
Solyc01g009760.3.1	FW	TWW	-1.54004	0.261664	0.0586164	0.968862
Solyc01g060130.3.1	FW	TWW	-0.691175	4.22321	0.0580868	0.968862
Solyc01g091040.3.1	FW	TWW	1.50764	0.745963	0.0582475	0.968862
Solyc02g064830.3.1	FW	TWW	-1.48908	0.578685	0.0581935	0.968862
Solyc02g088210.3.1	FW	TWW	-0.898253	2.93746	0.0588683	0.968862
Solyc03g025740.3.1	FW	TWW	-1.58739	0.658458	0.0588099	0.968862
Solyc03g093390.3.1	FW	TWW	1.78159	2.75038	0.058686	0.968862
Solyc03g123400.1.1	FW	TWW	0.753904	5.02208	0.0583584	0.968862
Solyc05g010423.1.1	FW	TWW	-0.611971	6.01099	0.0585149	0.968862
Solyc05g046310.3.1	FW	TWW	-0.966558	3.25158	0.0586601	0.968862
Solyc05g053330.3.1	FW	TWW	-1.59808	1.14178	0.0583628	0.968862
Solyc06g035690.3.1	FW	TWW	-0.802966	3.48499	0.0580459	0.968862
Solyc06g061080.3.1	FW	TWW	-0.971539	2.68817	0.0583976	0.968862
Solyc06g082890.3.1	FW	TWW	-0.76492	3.63907	0.0579253	0.968862
Solyc07g006670.1.1	FW	TWW	1.30707	1.54875	0.0583287	0.968862
Solyc07g018010.3.1	FW	TWW	1.09912	3.65263	0.0585292	0.968862
Solyc07g062900.3.1	FW	TWW	1.35216	0.823721	0.0580257	0.968862
Solyc08g067500.2.1	FW	TWW	0.734786	6.05847	0.0587418	0.968862
Solyc08g083255.1.1	FW	TWW	-0.933871	2.69164	0.0584058	0.968862
Solyc10g076510.2.1	FW	TWW	-0.788966	6.96831	0.0578925	0.968862
Solyc11g010240.2.1	FW	TWW	0.572704	8.25392	0.0584983	0.968862
Solyc11g069280.2.1	FW	TWW	-1.42919	2.70326	0.0588726	0.968862
Solyc01g087640.3.1	FW	TWW	-0.776626	3.52628	0.0589405	0.969041
Solyc07g008495.1.1	FW	TWW	-1.09616	2.11162	0.058986	0.969041
Solyc11g012440.1.1	FW	TWW	-0.715636	4.00828	0.0590897	0.969902
Solyc02g079350.3.1	FW	TWW	0.831578	4.71366	0.0593876	0.97226
Solyc06g068270.3.1	FW	TWW	-1.13264	3.3794	0.0593608	0.97226
Solyc07g008920.3.1	FW	TWW	1.1219	1.52199	0.0593362	0.97226
Solyc11g069680.1.1	FW	TWW	-1.64315	2.76206	0.0597791	0.977823
Solyc03g032000.3.1	FW	TWW	0.65758	4.43368	0.0599455	0.978684
Solyc03g095950.3.1	FW	TWW	-1.43852	0.443298	0.0599138	0.978684
Solyc05g006810.3.1	FW	TWW	-1.27483	1.61881	0.0599871	0.978684
Solyc06g060400.3.1	FW	TWW	0.650618	7.88582	0.0601091	0.979831
Solyc03g043870.3.1	FW	TWW	-1.35546	4.02394	0.060203	0.980515
Solyc02g005180.3.1	FW	TWW	1.0642	2.05029	0.0604252	0.981595
Solyc09g082370.3.1	FW	TWW	0.879545	3.76562	0.0604769	0.981595
Solyc10g011820.3.1	FW	TWW	-0.775831	4.07045	0.0603819	0.981595
Solyc11g006010.2.1	FW	TWW	-1.29522	1.1303	0.0604511	0.981595
Solyc07g005600.3.1	FW	TWW	-0.618521	7.09756	0.0605451	0.981859
Solyc02g020900.1.1	FW	TWW	1.39305	0.741988	0.0608495	0.98305
Solyc02g021550.3.1	FW	TWW	-0.717106	3.78127	0.0608467	0.98305
Solyc02g032120.3.1	FW	TWW	0.61581	5.37503	0.0609825	0.98305
Solyc03g070440.3.1	FW	TWW	1.09112	2.82084	0.0609301	0.98305
Solyc04g079440.3.1	FW	TWW	-0.648357	4.57279	0.0608162	0.98305
Solyc06g076390.3.1	FW	TWW	0.645855	6.40484	0.0608761	0.98305
Solyc07g064240.3.1	FW	TWW	0.826799	3.82097	0.0609812	0.98305
Solyc06g074040.1.1	FW	TWW	2.08525	-0.127664	0.0611182	0.984399
Solyc06g008900.3.1	FW	TWW	-0.806563	3.15341	0.0612461	0.98478
Solyc09g083260.3.1	FW	TWW	0.864895	3.04638	0.0612155	0.98478
Solyc00g049220.1.1	FW	TWW	0.702897	4.38084	0.061722	0.984967
Solyc01g098800.3.1	FW	TWW	-0.940298	4.35462	0.0622409	0.984967
Solyc01g100340.3.1	FW	TWW	1.33463	0.898922	0.0617612	0.984967
Solyc01g108340.3.1	FW	TWW	0.95531	2.8163	0.0615699	0.984967
Solyc03g082530.1.1	FW	TWW	-1.11099	2.86003	0.0622766	0.984967
Solyc04g016480.3.1	FW	TWW	1.04539	2.15097	0.0616784	0.984967
Solyc06g034100.3.1	FW	TWW	-0.822368	3.00767	0.0617089	0.984967
Solyc07g053030.3.1	FW	TWW	0.991258	2.97629	0.0622278	0.984967
Solyc08g061920.2.1	FW	TWW	1.05656	2.97902	0.0620252	0.984967
Solyc08g062360.3.1	FW	TWW	-1.05719	2.66776	0.0618443	0.984967
Solyc09g063130.3.1	FW	TWW	0.921596	2.69433	0.0618178	0.984967
Solyc09g065200.3.1	FW	TWW	-0.952251	4.2082	0.0619048	0.984967
Solyc09g075430.3.1	FW	TWW	0.57063	6.85075	0.0623516	0.984967
Solyc10g005050.3.1	FW	TWW	1.12764	2.18241	0.0621673	0.984967
Solyc10g045240.2.1	FW	TWW	1.24627	2.4667	0.0621216	0.984967
Solyc10g084340.2.1	FW	TWW	1.1994	1.81333	0.0623411	0.984967
Solyc11g064957.1.1	FW	TWW	1.2879	1.29294	0.0619422	0.984967
Solyc12g008360.2.1	FW	TWW	-0.580884	7.17476	0.0613592	0.984967
Solyc12g010700.2.1	FW	TWW	-1.3471	1.17574	0.0620817	0.984967
Solyc12g017540.2.1	FW	TWW	0.885522	4.70103	0.0619441	0.984967
Solyc12g096780.2.1	FW	TWW	2.18044	0.0653305	0.0622481	0.984967
Solyc00g006820.3.1	FW	TWW	1.56559	0.579055	0.072253	0.986306
Solyc00g094550.1.1	FW	TWW	0.717803	3.61264	0.0725369	0.986306
Solyc01g005930.3.1	FW	TWW	-1.04956	1.98232	0.0639402	0.986306
Solyc01g006580.3.1	FW	TWW	1.17397	1.89166	0.0647344	0.986306
Solyc01g008180.3.1	FW	TWW	0.674899	4.39557	0.0704487	0.986306
Solyc01g056850.3.1	FW	TWW	-0.830111	6.10724	0.071783	0.986306
Solyc01g060020.3.1	FW	TWW	-1.60281	6.533	0.062762	0.986306
Solyc01g066690.3.1	FW	TWW	-0.689363	3.95618	0.0653325	0.986306
Solyc01g073820.3.1	FW	TWW	-0.934837	3.72429	0.0636679	0.986306
Solyc01g090760.3.1	FW	TWW	-2.86197	2.92908	0.0648575	0.986306
Solyc01g094930.3.1	FW	TWW	-0.612887	5.5577	0.071799	0.986306
Solyc01g096180.3.1	FW	TWW	0.83063	3.39429	0.0677209	0.986306
Solyc01g096190.3.1	FW	TWW	-0.642956	5.60192	0.0667333	0.986306
Solyc01g097420.2.1	FW	TWW	-1.4602	1.98168	0.0685568	0.986306
Solyc01g098760.3.1	FW	TWW	0.801055	5.67524	0.0702025	0.986306
Solyc01g100500.3.1	FW	TWW	0.79135	3.93682	0.065892	0.986306
Solyc01g104170.3.1	FW	TWW	0.569407	8.75051	0.0649221	0.986306
Solyc01g105370.3.1	FW	TWW	-0.910941	5.02953	0.0658195	0.986306
Solyc01g106943.1.1	FW	TWW	-1.12689	2.9115	0.0681853	0.986306
Solyc01g107000.2.1	FW	TWW	2.07128	-0.290502	0.0706487	0.986306
Solyc01g108120.3.1	FW	TWW	-1.06963	2.3184	0.0651423	0.986306
Solyc01g108600.3.1	FW	TWW	-0.604011	6.09529	0.0644468	0.986306
Solyc01g109210.2.1	FW	TWW	-0.656927	4.6207	0.0651644	0.986306
Solyc01g109590.3.1	FW	TWW	0.846129	2.79581	0.0694878	0.986306
Solyc01g109810.2.1	FW	TWW	-1.12791	2.56984	0.0705997	0.986306
Solyc01g110410.3.1	FW	TWW	-0.593993	4.94354	0.0650782	0.986306
Solyc01g110540.3.1	FW	TWW	-0.945363	2.61726	0.0711798	0.986306
Solyc01g111430.2.1	FW	TWW	-1.61512	1.59356	0.0638178	0.986306
Solyc02g062390.3.1	FW	TWW	-1.13718	2.13825	0.07222	0.986306
Solyc02g062530.3.1	FW	TWW	-0.84471	2.98807	0.0632266	0.986306
Solyc02g063240.3.1	FW	TWW	-0.650745	4.40268	0.0644289	0.986306
Solyc02g063420.3.1	FW	TWW	-0.613193	5.54237	0.0726044	0.986306
Solyc02g065510.1.1	FW	TWW	-1.17155	1.95053	0.0630538	0.986306
Solyc02g068490.3.1	FW	TWW	0.596834	7.20516	0.0667502	0.986306
Solyc02g069020.3.1	FW	TWW	-1.16629	1.61915	0.0689542	0.986306
Solyc02g070080.3.1	FW	TWW	-1.49557	1.16598	0.0728163	0.986306
Solyc02g077070.3.1	FW	TWW	-1.51205	1.27611	0.0726105	0.986306
Solyc02g080050.2.1	FW	TWW	-0.723233	5.65797	0.071645	0.986306
Solyc02g080670.3.1	FW	TWW	-1.82102	3.96721	0.0650091	0.986306
Solyc02g081290.3.1	FW	TWW	0.629734	5.75452	0.071559	0.986306
Solyc02g082120.3.1	FW	TWW	-0.931594	2.72298	0.067516	0.986306
Solyc02g083290.3.1	FW	TWW	-0.721369	5.18882	0.0690853	0.986306
Solyc02g083410.3.1	FW	TWW	0.780054	3.34169	0.0665354	0.986306
Solyc02g087070.3.1	FW	TWW	-0.915397	7.41989	0.0704707	0.986306
Solyc02g087480.3.1	FW	TWW	-0.709492	4.78078	0.0659997	0.986306
Solyc02g088115.1.1	FW	TWW	0.697547	4.38656	0.0637672	0.986306
Solyc02g089620.3.1	FW	TWW	-1.00736	6.80188	0.0666539	0.986306
Solyc02g091520.3.1	FW	TWW	-0.784035	3.05117	0.0727998	0.986306
Solyc02g093695.1.1	FW	TWW	1.84799	0.0875712	0.0728025	0.986306
Solyc03g007110.3.1	FW	TWW	-0.869517	2.82631	0.0683422	0.986306
Solyc03g007770.3.1	FW	TWW	-0.812088	6.55637	0.0659725	0.986306
Solyc03g007820.3.1	FW	TWW	-1.36977	0.679463	0.0718143	0.986306
Solyc03g013340.3.1	FW	TWW	-2.24623	1.0344	0.0652939	0.986306
Solyc03g019760.3.1	FW	TWW	1.08592	2.75079	0.0651129	0.986306
Solyc03g020050.3.1	FW	TWW	-1.61323	5.97469	0.0673961	0.986306
Solyc03g025730.3.1	FW	TWW	-0.745814	4.84428	0.0719975	0.986306
Solyc03g033440.1.1	FW	TWW	0.615117	6.31328	0.0723658	0.986306
Solyc03g034170.3.1	FW	TWW	1.73547	0.0478686	0.0698284	0.986306
Solyc03g034375.1.1	FW	TWW	-0.65215	4.82048	0.0652404	0.986306
Solyc03g044900.3.1	FW	TWW	-1.53851	1.43437	0.0675993	0.986306
Solyc03g062900.3.1	FW	TWW	-0.830268	3.13028	0.0681837	0.986306
Solyc03g071550.2.1	FW	TWW	-0.922823	2.68523	0.0668836	0.986306
Solyc03g079880.3.1	FW	TWW	-0.656116	6.21166	0.0717885	0.986306
Solyc03g095510.3.1	FW	TWW	-0.979627	2.28237	0.0714472	0.986306
Solyc03g096550.3.1	FW	TWW	-1.01268	5.72628	0.0718679	0.986306
Solyc03g097250.3.1	FW	TWW	-0.782568	3.18725	0.0707242	0.986306
Solyc03g097970.3.1	FW	TWW	-0.666761	4.57703	0.0643895	0.986306
Solyc03g098460.3.1	FW	TWW	0.666233	4.48175	0.0694787	0.986306
Solyc03g113090.3.1	FW	TWW	1.01002	4.14141	0.0691818	0.986306
Solyc03g113560.3.1	FW	TWW	1.16748	2.34164	0.0683092	0.986306
Solyc03g113620.3.1	FW	TWW	0.608888	7.84317	0.0725243	0.986306
Solyc03g118290.3.1	FW	TWW	0.60631	8.44181	0.0666598	0.986306
Solyc03g118970.3.1	FW	TWW	-0.809932	4.9381	0.0721652	0.986306
Solyc03g121370.3.1	FW	TWW	-0.734336	4.99802	0.0664321	0.986306
Solyc04g007150.3.1	FW	TWW	-0.982238	3.33555	0.0702262	0.986306
Solyc04g008150.2.1	FW	TWW	-0.689532	8.11537	0.0652074	0.986306
Solyc04g008940.3.1	FW	TWW	-1.29496	2.31384	0.0701384	0.986306
Solyc04g011560.3.1	FW	TWW	0.705188	4.55609	0.0632455	0.986306
Solyc04g012010.3.1	FW	TWW	-0.914731	2.86553	0.0719484	0.986306
Solyc04g016420.3.1	FW	TWW	-1.32746	1.4722	0.0646323	0.986306
Solyc04g016470.3.1	FW	TWW	1.08402	3.44106	0.0625395	0.986306
Solyc04g025130.1.1	FW	TWW	1.94195	0.0170452	0.0707427	0.986306
Solyc04g057997.1.1	FW	TWW	-0.634459	4.67878	0.0645351	0.986306
Solyc04g071165.1.1	FW	TWW	0.876877	2.75705	0.0651342	0.986306
Solyc04g071600.3.1	FW	TWW	-0.991006	4.36876	0.0639422	0.986306
Solyc04g074700.3.1	FW	TWW	-1.08732	3.90917	0.0665607	0.986306
Solyc04g080580.3.1	FW	TWW	0.617218	4.92371	0.0687074	0.986306
Solyc04g080740.1.1	FW	TWW	-0.749591	4.64377	0.0652993	0.986306
Solyc04g081170.3.1	FW	TWW	0.595927	5.46634	0.0665753	0.986306
Solyc04g081550.3.1	FW	TWW	0.59521	7.97764	0.071948	0.986306
Solyc04g081570.3.1	FW	TWW	-0.62744	9.04354	0.0678928	0.986306
Solyc05g005290.3.1	FW	TWW	-1.49153	2.42139	0.0663414	0.986306
Solyc05g006220.3.1	FW	TWW	1.78254	0.184639	0.0672305	0.986306
Solyc05g007060.3.1	FW	TWW	-0.810855	4.63012	0.0641131	0.986306
Solyc05g007550.2.1	FW	TWW	-1.26326	1.32378	0.0662676	0.986306
Solyc05g008750.3.1	FW	TWW	-1.34352	0.729968	0.0635902	0.986306
Solyc05g009790.2.1	FW	TWW	-0.680127	6.57388	0.0651973	0.986306
Solyc05g012900.3.1	FW	TWW	-0.649128	5.87999	0.0721384	0.986306
Solyc05g013300.1.1	FW	TWW	0.695215	4.17736	0.0681954	0.986306
Solyc05g013480.3.1	FW	TWW	0.872754	3.03252	0.0648129	0.986306
Solyc05g017940.3.1	FW	TWW	1.3186	0.927309	0.0684903	0.986306
Solyc05g026373.1.1	FW	TWW	1.68322	-0.0470142	0.0707264	0.986306
Solyc05g054650.1.1	FW	TWW	-1.03244	3.18035	0.0705639	0.986306
Solyc06g005470.3.1	FW	TWW	0.746485	7.3046	0.0645948	0.986306
Solyc06g034160.3.1	FW	TWW	-0.609356	5.09777	0.0693433	0.986306
Solyc06g035940.3.1	FW	TWW	1.3919	5.21518	0.0655909	0.986306
Solyc06g036330.1.1	FW	TWW	-1.02965	3.23248	0.0698619	0.986306
Solyc06g054550.3.1	FW	TWW	-0.785685	3.19223	0.0708347	0.986306
Solyc06g059850.2.1	FW	TWW	2.07582	0.0952378	0.0723445	0.986306
Solyc06g065190.1.1	FW	TWW	0.655339	4.69194	0.0712851	0.986306
Solyc06g065370.3.1	FW	TWW	-0.631811	4.68964	0.0726758	0.986306
Solyc06g066190.3.1	FW	TWW	-1.0536	2.79975	0.066781	0.986306
Solyc06g066800.2.1	FW	TWW	-1.11632	2.62944	0.067308	0.986306
Solyc06g069385.1.1	FW	TWW	1.24897	3.89922	0.0642857	0.986306
Solyc06g071170.3.1	FW	TWW	0.555601	6.37063	0.0715763	0.986306
Solyc06g076030.3.1	FW	TWW	0.779177	3.6157	0.0673128	0.986306
Solyc06g076890.1.1	FW	TWW	0.624934	5.0296	0.0640417	0.986306
Solyc06g083170.3.1	FW	TWW	-1.19205	1.73879	0.0694519	0.986306
Solyc06g084300.1.1	FW	TWW	1.14339	1.7845	0.0658315	0.986306
Solyc06g084420.1.1	FW	TWW	1.19477	2.1796	0.0685941	0.986306
Solyc07g005840.2.1	FW	TWW	0.82253	4.89886	0.0669235	0.986306
Solyc07g006650.3.1	FW	TWW	-0.654238	7.11275	0.0652024	0.986306
Solyc07g006920.3.1	FW	TWW	-0.889439	2.72203	0.0639345	0.986306
Solyc07g009060.3.1	FW	TWW	0.844369	3.05036	0.0684132	0.986306
Solyc07g009333.1.1	FW	TWW	-0.671852	4.91113	0.0710365	0.986306
Solyc07g018200.1.1	FW	TWW	-1.61673	0.793951	0.0667615	0.986306
Solyc07g044960.1.1	FW	TWW	-0.752237	3.68964	0.071687	0.986306
Solyc07g045010.3.1	FW	TWW	0.87232	2.96016	0.0678595	0.986306
Solyc07g053010.2.1	FW	TWW	1.54238	1.08241	0.0675025	0.986306
Solyc07g055280.3.1	FW	TWW	0.690975	5.79642	0.066885	0.986306
Solyc07g062160.3.1	FW	TWW	0.703835	4.77494	0.0707133	0.986306
Solyc07g062680.2.1	FW	TWW	1.07476	2.32181	0.0666154	0.986306
Solyc07g063410.3.1	FW	TWW	-1.3162	2.7324	0.0641179	0.986306
Solyc08g014000.3.1	FW	TWW	0.959356	7.40386	0.065451	0.986306
Solyc08g016080.3.1	FW	TWW	0.663825	4.13027	0.0708313	0.986306
Solyc08g029170.3.1	FW	TWW	-0.606173	4.90934	0.0670359	0.986306
Solyc08g041770.3.1	FW	TWW	-0.595808	5.6948	0.0671016	0.986306
Solyc08g062220.3.1	FW	TWW	-1.32135	2.49658	0.0634724	0.986306
Solyc08g067300.1.1	FW	TWW	-1.00926	2.84187	0.0648793	0.986306
Solyc08g068290.3.1	FW	TWW	-0.614748	6.30104	0.0636021	0.986306
Solyc08g068770.2.1	FW	TWW	-0.855783	5.26121	0.0691507	0.986306
Solyc08g078140.3.1	FW	TWW	-1.50264	0.495693	0.07134	0.986306
Solyc08g078240.3.1	FW	TWW	0.67807	4.04359	0.0707957	0.986306
Solyc08g080630.3.1	FW	TWW	-1.17052	5.44205	0.0725098	0.986306
Solyc08g081230.1.1	FW	TWW	-0.725872	4.66353	0.0683862	0.986306
Solyc08g081690.3.1	FW	TWW	0.573328	6.54572	0.0663471	0.986306
Solyc08g083230.2.1	FW	TWW	1.58763	0.378346	0.0709758	0.986306
Solyc09g005670.2.1	FW	TWW	0.694308	4.21197	0.0646779	0.986306
Solyc09g005990.3.1	FW	TWW	-1.26755	1.04741	0.0655681	0.986306
Solyc09g007730.3.1	FW	TWW	0.784345	3.96531	0.0671496	0.986306
Solyc09g008485.1.1	FW	TWW	0.748001	6.30033	0.0698392	0.986306
Solyc09g010800.4.1	FW	TWW	0.595363	8.4765	0.0708272	0.986306
Solyc09g010860.3.1	FW	TWW	1.32738	1.95582	0.0708562	0.986306
Solyc09g011880.3.1	FW	TWW	-0.687077	6.24252	0.062899	0.986306
Solyc09g013110.3.1	FW	TWW	-0.786714	3.82937	0.0648499	0.986306
Solyc09g055345.1.1	FW	TWW	0.657704	5.83385	0.0685825	0.986306
Solyc09g064790.3.1	FW	TWW	0.85325	3.27451	0.0682121	0.986306
Solyc09g065240.3.1	FW	TWW	0.625908	5.62858	0.0713017	0.986306
Solyc09g065570.3.1	FW	TWW	1.13352	1.67358	0.0724598	0.986306
Solyc09g074850.3.1	FW	TWW	-0.976768	4.87597	0.0726693	0.986306
Solyc09g075180.3.1	FW	TWW	-0.598064	4.82388	0.0658238	0.986306
Solyc09g075330.3.1	FW	TWW	-0.799418	4.46184	0.0690983	0.986306
Solyc09g075750.1.1	FW	TWW	-1.51381	2.44726	0.0649272	0.986306
Solyc09g075890.3.1	FW	TWW	-0.668713	5.43523	0.0699823	0.986306
Solyc09g082270.3.1	FW	TWW	-0.781213	5.01157	0.0696685	0.986306
Solyc09g091460.3.1	FW	TWW	-0.595646	7.7878	0.0723424	0.986306
Solyc10g007280.3.1	FW	TWW	-0.800724	5.49942	0.0724842	0.986306
Solyc10g007740.3.1	FW	TWW	0.622982	4.50481	0.0647147	0.986306
Solyc10g050060.2.1	FW	TWW	-0.692578	5.27754	0.0661649	0.986306
Solyc10g054460.2.1	FW	TWW	-1.30271	1.17151	0.0681914	0.986306
Solyc10g081920.2.1	FW	TWW	-0.690808	6.66788	0.0683337	0.986306
Solyc10g085670.2.1	FW	TWW	0.876512	3.37823	0.067513	0.986306
Solyc10g086100.2.1	FW	TWW	-0.75315	5.51095	0.0690626	0.986306
Solyc11g006465.1.1	FW	TWW	0.733618	7.61612	0.0640758	0.986306
Solyc11g010450.2.1	FW	TWW	-0.681017	5.00698	0.0653992	0.986306
Solyc11g011200.2.1	FW	TWW	-0.633143	4.25655	0.0686255	0.986306
Solyc11g012470.2.1	FW	TWW	-0.590846	5.41761	0.0712397	0.986306
Solyc11g027665.1.1	FW	TWW	1.54428	1.11822	0.0641988	0.986306
Solyc11g066740.2.1	FW	TWW	-1.12941	1.59633	0.0698154	0.986306
Solyc11g066890.1.1	FW	TWW	0.60759	7.60125	0.0693019	0.986306
Solyc11g068790.2.1	FW	TWW	-1.52716	0.401091	0.0720994	0.986306
Solyc11g069160.2.1	FW	TWW	0.58242	6.50575	0.0712288	0.986306
Solyc11g071420.2.1	FW	TWW	0.674571	4.46538	0.0658205	0.986306
Solyc12g006670.2.1	FW	TWW	-0.885369	2.80437	0.0683731	0.986306
Solyc12g007060.1.1	FW	TWW	0.931202	3.68644	0.0702576	0.986306
Solyc12g007070.2.1	FW	TWW	0.685014	4.01337	0.0695335	0.986306
Solyc12g010900.1.1	FW	TWW	-0.803497	3.96555	0.0709584	0.986306
Solyc12g013580.2.1	FW	TWW	-0.910691	3.81897	0.0655029	0.986306
Solyc12g014290.2.1	FW	TWW	0.701474	5.19234	0.0718692	0.986306
Solyc12g015740.2.1	FW	TWW	-0.7988	3.30165	0.065869	0.986306
Solyc12g017850.2.1	FW	TWW	1.65832	0.0138124	0.0683471	0.986306
Solyc12g021320.1.1	FW	TWW	0.626138	7.58672	0.0723502	0.986306
Solyc12g036390.2.1	FW	TWW	-0.809889	4.06649	0.0721887	0.986306
Solyc12g044890.2.1	FW	TWW	-1.86865	0.472122	0.0637186	0.986306
Solyc12g057040.2.1	FW	TWW	-0.690651	4.75864	0.0628665	0.986306
Solyc12g096840.2.1	FW	TWW	-1.28203	2.77991	0.0645856	0.986306
Solyc12g098850.2.1	FW	TWW	0.625775	6.98582	0.0698835	0.986306
Solyc12g099350.1.1	FW	TWW	1.89154	0.195417	0.0629241	0.986306
Solyc12g100060.1.1	FW	TWW	0.604558	6.11251	0.0696834	0.986306
Solyc01g010860.3.1	FW	TWW	-0.776631	3.1866	0.0731269	0.986438
Solyc01g104110.3.1	FW	TWW	1.28974	2.23691	0.073419	0.986438
Solyc02g080790.3.1	FW	TWW	0.908061	2.37191	0.0731532	0.986438
Solyc02g080890.3.1	FW	TWW	-0.79451	6.05363	0.0737461	0.986438
Solyc02g093220.3.1	FW	TWW	-0.770215	3.3655	0.0737674	0.986438
Solyc03g026330.3.1	FW	TWW	-1.41456	0.42912	0.0739163	0.986438
Solyc03g098430.3.1	FW	TWW	1.22408	1.37358	0.07395	0.986438
Solyc03g115870.3.1	FW	TWW	-0.825696	3.89705	0.0739737	0.986438
Solyc06g050900.3.1	FW	TWW	-1.52855	0.780245	0.0738468	0.986438
Solyc06g073320.3.1	FW	TWW	0.540312	7.86821	0.0735546	0.986438
Solyc07g049290.3.1	FW	TWW	1.34817	1.03556	0.0737593	0.986438
Solyc08g005570.3.1	FW	TWW	0.613974	4.85763	0.0734126	0.986438
Solyc08g068640.4.1	FW	TWW	-0.888742	2.88697	0.0736219	0.986438
Solyc09g082320.3.1	FW	TWW	-0.58288	5.63084	0.0733475	0.986438
Solyc09g082940.3.1	FW	TWW	-1.01275	2.12439	0.0732983	0.986438
Solyc09g090900.3.1	FW	TWW	-1.11221	4.19922	0.0729877	0.986438
Solyc09g097870.3.1	FW	TWW	-0.840288	5.41729	0.073715	0.986438
Solyc10g048060.1.1	FW	TWW	0.731947	7.40753	0.0732393	0.986438
Solyc10g077110.1.1	FW	TWW	0.766231	4.10059	0.0733185	0.986438
Solyc10g081270.2.1	FW	TWW	-0.752226	3.25988	0.0732172	0.986438
Solyc11g007650.1.1	FW	TWW	-1.2766	1.0602	0.0731005	0.986438
Solyc12g011213.1.1	FW	TWW	-1.20034	1.1277	0.0738173	0.986438
Solyc02g069570.3.1	FW	TWW	0.905505	2.29646	0.07404	0.986626
Solyc03g110960.3.1	FW	TWW	-0.913323	2.63756	0.0742149	0.987564
Solyc10g051300.2.1	FW	TWW	-0.861084	2.98978	0.074183	0.987564
Solyc01g095080.3.1	FW	TWW	-1.66877	2.27879	0.0743453	0.988604
Solyc01g110684.1.1	FW	TWW	1.25682	1.18331	0.074479	0.989106
Solyc04g071580.3.1	FW	TWW	1.45629	2.84195	0.0746277	0.989106
Solyc05g055860.3.1	FW	TWW	-1.19843	0.745362	0.0746821	0.989106
Solyc09g008860.3.1	FW	TWW	0.828625	3.92366	0.0745078	0.989106
Solyc09g076000.3.1	FW	TWW	-0.952008	4.55732	0.0746969	0.989106
Solyc12g056490.1.1	FW	TWW	-0.987842	1.861	0.0746035	0.989106
Solyc04g011340.3.1	FW	TWW	-0.931347	2.57022	0.0748953	0.991039
Solyc03g006360.3.1	FW	TWW	1.39218	1.28013	0.0750447	0.991985
Solyc07g008980.3.1	FW	TWW	1.31283	2.97374	0.0750717	0.991985
Solyc10g083720.2.1	FW	TWW	-0.615703	6.72517	0.0752369	0.993474
Solyc01g107790.2.1	FW	TWW	-0.867962	3.29276	0.0758317	0.993621
Solyc01g109120.3.1	FW	TWW	-0.812065	4.50544	0.0756072	0.993621
Solyc02g024050.3.1	FW	TWW	-0.565839	6.65957	0.075623	0.993621
Solyc02g066955.1.1	FW	TWW	0.749479	3.47587	0.07585	0.993621
Solyc03g118870.3.1	FW	TWW	-1.49307	1.45537	0.0758621	0.993621
Solyc06g050715.1.1	FW	TWW	-1.17926	1.89067	0.0753037	0.993621
Solyc07g006800.1.1	FW	TWW	-2.28874	2.46631	0.0757243	0.993621
Solyc07g054220.1.1	FW	TWW	0.91477	3.99034	0.0759311	0.993621
Solyc08g006251.1.1	FW	TWW	1.25503	0.804727	0.0754228	0.993621
Solyc08g068350.3.1	FW	TWW	-1.05909	2.92569	0.0755255	0.993621
Solyc10g085090.2.1	FW	TWW	1.27075	2.52183	0.0757824	0.993621
Solyc11g008540.2.1	FW	TWW	-0.85095	7.22414	0.0759157	0.993621
Solyc12g070080.2.1	FW	TWW	1.17097	1.96437	0.0758133	0.993621
Solyc01g080010.2.1	FW	TWW	-1.31231	6.42	0.0761494	0.995503
Solyc01g108910.3.1	FW	TWW	-0.736319	4.59278	0.0766044	0.995503
Solyc04g008100.2.1	FW	TWW	-0.765486	5.12938	0.0765864	0.995503
Solyc06g048890.3.1	FW	TWW	0.717634	3.77099	0.0765621	0.995503
Solyc07g009080.3.1	FW	TWW	0.955278	2.78277	0.0765733	0.995503
Solyc07g045440.1.1	FW	TWW	-0.749641	6.27941	0.076668	0.995503
Solyc09g082170.3.1	FW	TWW	-1.14945	1.6209	0.076243	0.995503
Solyc10g044480.2.1	FW	TWW	-0.556337	5.37757	0.0764868	0.995503
Solyc10g076660.2.1	FW	TWW	-0.877275	3.85411	0.0763737	0.995503
Solyc11g010100.2.1	FW	TWW	-0.865757	3.75161	0.0762543	0.995503
Solyc12g010350.2.1	FW	TWW	-0.652864	4.33498	0.0767067	0.995503
Solyc12g099990.2.1	FW	TWW	-0.576133	5.22039	0.0762988	0.995503
Solyc01g065700.3.1	FW	TWW	0.900667	6.76669	0.0770339	0.996872
Solyc01g088040.3.1	FW	TWW	-0.609175	5.30177	0.077457	0.996872
Solyc02g071740.3.1	FW	TWW	-0.639768	5.36859	0.0769762	0.996872
Solyc02g076945.1.1	FW	TWW	1.15179	1.5122	0.0771218	0.996872
Solyc02g078150.3.1	FW	TWW	-1.61456	2.94942	0.0774057	0.996872
Solyc02g087120.3.1	FW	TWW	1.8509	-0.0376351	0.0774688	0.996872
Solyc03g005960.3.1	FW	TWW	0.999518	4.82215	0.0771544	0.996872
Solyc03g031790.1.1	FW	TWW	-0.68736	3.90226	0.077101	0.996872
Solyc03g111820.3.1	FW	TWW	1.6204	2.01013	0.0774868	0.996872
Solyc06g072710.3.1	FW	TWW	1.90225	0.0924481	0.0773349	0.996872
Solyc07g054160.3.1	FW	TWW	-0.647149	4.45828	0.0774976	0.996872
Solyc08g005060.3.1	FW	TWW	-1.21543	1.01426	0.0771505	0.996872
Solyc12g089020.2.1	FW	TWW	-1.17397	1.51565	0.0774884	0.996872
Solyc01g087090.3.1	FW	TWW	-0.89201	2.65914	0.0776289	0.997302
Solyc10g078900.2.1	FW	TWW	-0.809231	3.29131	0.0776365	0.997302
Solyc04g078470.3.1	FW	TWW	0.850154	3.40873	0.0777529	0.99812
Solyc09g010140.2.1	FW	TWW	0.678921	3.74206	0.0778356	0.998502
Solyc04g008120.2.1	FW	TWW	-0.694715	4.13334	0.077902	0.998677
Solyc01g008970.3.1	FW	TWW	0.569913	7.70535	0.0780255	0.999078
Solyc01g010410.3.1	FW	TWW	-1.34123	0.272522	0.0782679	0.999078
Solyc01g109130.3.1	FW	TWW	-0.770856	3.13575	0.0781808	0.999078
Solyc04g054950.3.1	FW	TWW	-1.04444	3.4412	0.078356	0.999078
Solyc04g072560.3.1	FW	TWW	-0.563451	6.32265	0.0780942	0.999078
Solyc06g083790.3.1	FW	TWW	-0.56241	6.56378	0.078201	0.999078
Solyc09g082490.3.1	FW	TWW	-1.01706	2.2532	0.0783434	0.999078
Solyc11g056270.2.1	FW	TWW	0.542948	10.3787	0.0781149	0.999078
Solyc00g005000.3.1	FW	TWW	0.544664	6.63808	0.167154	1
Solyc00g005040.3.1	FW	TWW	0.462857	2.33554	0.390983	1
Solyc00g005050.3.1	FW	TWW	-0.399064	4.66324	0.244705	1
Solyc00g005080.2.1	FW	TWW	0.0273908	5.28765	0.939067	1
Solyc00g005840.3.1	FW	TWW	0.371122	1.43496	0.62716	1
Solyc00g006490.3.1	FW	TWW	0.329685	4.97386	0.313309	1
Solyc00g006800.3.1	FW	TWW	-0.364834	7.62676	0.255157	1
Solyc00g006805.1.1	FW	TWW	-0.0769166	0.275121	1	1
Solyc00g006810.3.1	FW	TWW	-0.186425	1.59065	0.811761	1
Solyc00g006830.3.1	FW	TWW	-0.241636	5.5148	0.429165	1
Solyc00g006867.1.1	FW	TWW	-1.19918	0.412808	0.421467	1
Solyc00g007010.3.1	FW	TWW	-0.230567	4.6329	0.495939	1
Solyc00g007060.3.1	FW	TWW	0.161521	4.64178	0.658747	1
Solyc00g007070.3.1	FW	TWW	0.506217	4.54053	0.183448	1
Solyc00g007090.3.1	FW	TWW	-0.0512348	3.03122	0.894556	1
Solyc00g007100.3.1	FW	TWW	-0.363035	4.91397	0.295169	1
Solyc00g007110.3.1	FW	TWW	0.079009	5.54726	0.802862	1
Solyc00g007130.3.1	FW	TWW	0.784877	0.800819	0.298527	1
Solyc00g007150.3.1	FW	TWW	0.235286	3.10481	0.627185	1
Solyc00g007200.3.1	FW	TWW	-0.465513	4.61508	0.251605	1
Solyc00g007220.3.1	FW	TWW	0.368173	1.52654	0.592353	1
Solyc00g007260.3.1	FW	TWW	0.148564	3.15711	0.755892	1
Solyc00g007270.3.1	FW	TWW	-0.148047	6.98112	0.623113	1
Solyc00g007300.3.1	FW	TWW	-0.466081	4.29417	0.317356	1
Solyc00g008680.3.1	FW	TWW	-0.288514	5.96137	0.346814	1
Solyc00g009020.3.1	FW	TWW	-0.146844	6.82238	0.647033	1
Solyc00g009050.2.1	FW	TWW	-0.287521	-0.171327	0.800427	1
Solyc00g009060.3.1	FW	TWW	-0.38787	1.92299	0.590451	1
Solyc00g009070.1.1	FW	TWW	1.07631	0.556177	0.319373	1
Solyc00g009080.3.1	FW	TWW	-0.132756	0.20461	0.836866	1
Solyc00g009090.3.1	FW	TWW	0.471641	3.22793	0.548245	1
Solyc00g009100.3.1	FW	TWW	-0.0770901	1.09996	0.950019	1
Solyc00g009110.3.1	FW	TWW	-0.305299	4.79517	0.443159	1
Solyc00g009141.1.1	FW	TWW	-0.722276	2.97702	0.142531	1
Solyc00g011880.3.1	FW	TWW	0.288384	0.553663	0.73999	1
Solyc00g011890.3.1	FW	TWW	-0.119952	6.42591	0.69641	1
Solyc00g013110.1.1	FW	TWW	0.680499	0.392233	0.371741	1
Solyc00g013130.3.1	FW	TWW	0.187171	5.35361	0.605188	1
Solyc00g013133.1.1	FW	TWW	0.229595	5.83913	0.532318	1
Solyc00g013137.1.1	FW	TWW	0.38504	3.9588	0.338037	1
Solyc00g013150.1.1	FW	TWW	0.0155483	7.48623	0.96774	1
Solyc00g013155.1.1	FW	TWW	0.484338	7.66972	0.158916	1
Solyc00g013160.2.1	FW	TWW	0.249021	7.53345	0.473015	1
Solyc00g013170.1.1	FW	TWW	0.0788032	2.4897	0.921514	1
Solyc00g013180.1.1	FW	TWW	-0.200589	8.12277	0.559587	1
Solyc00g013181.1.1	FW	TWW	0.144476	5.07998	0.715318	1
Solyc00g014790.2.1	FW	TWW	0.280299	4.42414	0.415901	1
Solyc00g014800.1.1	FW	TWW	0.628333	1.66436	0.322962	1
Solyc00g014810.1.1	FW	TWW	1.31537	0.734296	0.136002	1
Solyc00g014820.2.1	FW	TWW	0.453703	3.07878	0.374802	1
Solyc00g014830.3.1	FW	TWW	0.155209	9.73702	0.643027	1
Solyc00g014840.1.1	FW	TWW	0.34345	7.455	0.273914	1
Solyc00g014850.1.1	FW	TWW	0.332181	7.25321	0.309318	1
Solyc00g014860.1.1	FW	TWW	-0.467724	0.407238	0.630974	1
Solyc00g019730.2.1	FW	TWW	0.103359	9.00544	0.763922	1
Solyc00g019740.1.1	FW	TWW	0.0350206	9.38337	0.918813	1
Solyc00g019750.1.1	FW	TWW	-0.318616	6.2196	0.36058	1
Solyc00g019950.1.1	FW	TWW	-0.137426	9.06367	0.700278	1
Solyc00g019970.2.1	FW	TWW	0.248281	9.32314	0.464519	1
Solyc00g019980.2.1	FW	TWW	-0.0728835	5.65572	0.828058	1
Solyc00g019990.1.1	FW	TWW	0.115	4.34966	0.749311	1
Solyc00g020000.1.1	FW	TWW	0.0690445	3.82094	0.868421	1
Solyc00g020010.1.1	FW	TWW	0.360269	5.76951	0.276902	1
Solyc00g020020.2.1	FW	TWW	0.253775	7.36849	0.4893	1
Solyc00g020030.1.1	FW	TWW	0.208141	4.04176	0.593293	1
Solyc00g020040.1.1	FW	TWW	-0.289926	3.24187	0.511786	1
Solyc00g021630.1.1	FW	TWW	0.238235	9.33996	0.445979	1
Solyc00g021640.3.1	FW	TWW	0.553282	8.16404	0.0867352	1
Solyc00g022080.1.1	FW	TWW	-0.421017	1.98827	0.439713	1
Solyc00g022090.2.1	FW	TWW	0.331914	5.55544	0.342339	1
Solyc00g022100.1.1	FW	TWW	0.0154951	10.3278	0.961301	1
Solyc00g022103.1.1	FW	TWW	0.419829	8.85414	0.186202	1
Solyc00g022107.1.1	FW	TWW	0.37549	11.4151	0.244358	1
Solyc00g023570.1.1	FW	TWW	-0.253377	3.2262	0.5997	1
Solyc00g023580.1.1	FW	TWW	0.186008	2.80206	0.675677	1
Solyc00g023590.2.1	FW	TWW	0.156788	4.23487	0.686269	1
Solyc00g023600.2.1	FW	TWW	0.200746	2.89013	0.693638	1
Solyc00g023700.2.1	FW	TWW	0.314682	2.06922	0.60617	1
Solyc00g023710.1.1	FW	TWW	-0.427604	1.73486	0.47111	1
Solyc00g024150.3.1	FW	TWW	-0.168009	2.45926	0.764372	1
Solyc00g025290.1.1	FW	TWW	0.589019	9.05593	0.0993085	1
Solyc00g025300.1.1	FW	TWW	-0.130824	1.12271	0.954469	1
Solyc00g025400.2.1	FW	TWW	0.118771	5.37318	0.715604	1
Solyc00g027770.3.1	FW	TWW	0.37271	6.09951	0.217697	1
Solyc00g030100.1.1	FW	TWW	0.200077	4.77929	0.545237	1
Solyc00g030520.3.1	FW	TWW	-0.156149	1.08695	0.800122	1
Solyc00g036520.1.1	FW	TWW	0.300848	4.10677	0.404718	1
Solyc00g040290.2.1	FW	TWW	-0.260819	0.361095	0.942699	1
Solyc00g042840.1.1	FW	TWW	-0.450728	3.21824	0.327585	1
Solyc00g047180.1.1	FW	TWW	0.507362	1.81703	0.398187	1
Solyc00g047190.1.1	FW	TWW	-0.57684	1.13569	0.430391	1
Solyc00g047200.1.1	FW	TWW	0.100076	8.97942	0.739595	1
Solyc00g047700.3.1	FW	TWW	0.339833	6.14463	0.287435	1
Solyc00g049210.1.1	FW	TWW	0.495506	9.6698	0.126417	1
Solyc00g049520.2.1	FW	TWW	-0.291971	5.09826	0.432792	1
Solyc00g050130.1.1	FW	TWW	0.566911	2.70296	0.266443	1
Solyc00g050430.3.1	FW	TWW	-0.384727	2.95486	0.3901	1
Solyc00g052540.1.1	FW	TWW	-0.410867	1.16191	0.559363	1
Solyc00g052940.3.1	FW	TWW	1.33009	0.932168	0.0828702	1
Solyc00g053440.3.1	FW	TWW	-0.499929	5.2025	0.187236	1
Solyc00g056680.1.1	FW	TWW	-0.00964481	1.51081	1	1
Solyc00g057880.3.1	FW	TWW	0.430138	1.05732	0.601012	1
Solyc00g059100.3.1	FW	TWW	0.404801	1.07964	0.54168	1
Solyc00g059500.2.1	FW	TWW	0.410866	3.57152	0.322339	1
Solyc00g063110.3.1	FW	TWW	0.385513	2.62297	0.544703	1
Solyc00g068980.2.1	FW	TWW	1.87467	-0.308016	0.0826295	1
Solyc00g069880.2.1	FW	TWW	0.0489529	2.92694	0.962451	1
Solyc00g072400.3.1	FW	TWW	1.17535	0.851209	0.197232	1
Solyc00g072800.3.1	FW	TWW	0.261557	2.65322	0.680298	1
Solyc00g075035.1.1	FW	TWW	-1.13081	0.443063	0.345797	1
Solyc00g080750.3.1	FW	TWW	-1.47322	0.209226	0.29457	1
Solyc00g082150.3.1	FW	TWW	0.170724	5.41323	0.599599	1
Solyc00g085070.3.1	FW	TWW	1.01858	0.439162	0.586464	1
Solyc00g090860.2.1	FW	TWW	-0.998615	3.01971	0.0806734	1
Solyc00g090870.3.1	FW	TWW	-0.0716092	2.23999	0.976566	1
Solyc00g091170.3.1	FW	TWW	-0.230668	3.15408	0.64065	1
Solyc00g094520.1.1	FW	TWW	0.39375	7.38743	0.271461	1
Solyc00g094530.1.1	FW	TWW	-0.19167	8.08808	0.552618	1
Solyc00g094540.1.1	FW	TWW	0.551373	9.24967	0.0916235	1
Solyc00g095860.1.1	FW	TWW	-0.425025	3.62816	0.400702	1
Solyc00g096460.2.1	FW	TWW	-1.56729	-0.00602328	0.0966107	1
Solyc00g098560.3.1	FW	TWW	-0.743663	3.44823	0.0864203	1
Solyc00g102400.3.1	FW	TWW	0.5262	4.66831	0.191383	1
Solyc00g108550.1.1	FW	TWW	0.602079	5.98187	0.0967268	1
Solyc00g110870.3.1	FW	TWW	-0.0265227	4.48699	0.903217	1
Solyc00g112190.2.1	FW	TWW	0.161821	3.98427	0.698088	1
Solyc00g112930.3.1	FW	TWW	1.1314	1.07379	0.108576	1
Solyc00g117653.1.1	FW	TWW	0.637044	4.56429	0.0884783	1
Solyc00g117655.1.1	FW	TWW	0.383362	4.61225	0.301232	1
Solyc00g125990.2.1	FW	TWW	-0.026577	9.11698	0.93538	1
Solyc00g126000.1.1	FW	TWW	0.405423	3.75177	0.417565	1
Solyc00g126010.1.1	FW	TWW	0.354406	5.50949	0.327106	1
Solyc00g127660.3.1	FW	TWW	0.497979	2.64155	0.299262	1
Solyc00g127670.2.1	FW	TWW	0.57484	2.15277	0.28553	1
Solyc00g127870.3.1	FW	TWW	-1.07109	1.30252	0.222387	1
Solyc00g128870.3.1	FW	TWW	0.445526	5.49528	0.191373	1
Solyc00g134620.2.1	FW	TWW	-0.618509	0.579448	0.652358	1
Solyc00g135260.2.1	FW	TWW	0.952224	0.736938	0.322583	1
Solyc00g136260.1.1	FW	TWW	-0.37399	0.450513	0.695084	1
Solyc00g136560.3.1	FW	TWW	-0.311369	1.79947	0.678612	1
Solyc00g142170.3.1	FW	TWW	-0.105948	7.52003	0.739602	1
Solyc00g143770.2.1	FW	TWW	-0.746122	2.29966	0.176956	1
Solyc00g145170.2.1	FW	TWW	-1.05041	1.7761	0.288478	1
Solyc00g147577.1.1	FW	TWW	0.297556	5.29527	0.37726	1
Solyc00g153980.1.1	FW	TWW	-0.0386491	1.98328	0.97157	1
Solyc00g164580.1.1	FW	TWW	1.21555	1.11048	0.0945921	1
Solyc00g164680.2.1	FW	TWW	0.298042	2.70755	0.51166	1
Solyc00g167805.1.1	FW	TWW	0.626246	0.0997795	0.532543	1
Solyc00g170200.1.1	FW	TWW	0.863361	1.42457	0.244201	1
Solyc00g170210.3.1	FW	TWW	0.551038	3.42002	0.211688	1
Solyc00g171810.3.1	FW	TWW	0.117323	10.9215	0.69943	1
Solyc00g174340.2.1	FW	TWW	-0.660391	8.17406	0.29691	1
Solyc00g178340.2.1	FW	TWW	-0.038913	-0.0378065	1	1
Solyc00g179240.2.1	FW	TWW	0.55398	0.979143	0.657842	1
Solyc00g181250.2.1	FW	TWW	-0.0679863	3.57063	0.909634	1
Solyc00g184350.3.1	FW	TWW	0.241852	5.09809	0.460463	1
Solyc00g187050.3.1	FW	TWW	-1.34825	1.76371	0.25417	1
Solyc00g188857.1.1	FW	TWW	-0.0907152	5.16705	0.77544	1
Solyc00g201160.3.1	FW	TWW	0.224953	2.27639	0.67601	1
Solyc00g203660.2.1	FW	TWW	0.142849	1.37304	0.815293	1
Solyc00g210860.1.1	FW	TWW	0.207198	3.22379	0.661724	1
Solyc00g215560.2.1	FW	TWW	-0.635298	1.37392	0.412222	1
Solyc00g217960.1.1	FW	TWW	-0.151784	4.09939	0.666624	1
Solyc00g227860.1.1	FW	TWW	-0.455785	2.32808	0.473067	1
Solyc00g230060.2.1	FW	TWW	0.181726	3.61556	0.664181	1
Solyc00g230080.1.1	FW	TWW	0.121078	3.80811	0.754565	1
Solyc00g231780.2.1	FW	TWW	0.273408	2.80457	0.54988	1
Solyc00g244280.1.1	FW	TWW	-0.209003	1.70877	0.760432	1
Solyc00g244290.1.1	FW	TWW	-0.0639276	8.41076	0.860081	1
Solyc00g244300.1.1	FW	TWW	0.502736	7.01374	0.194437	1
Solyc00g247300.3.1	FW	TWW	-0.116827	5.42343	0.808754	1
Solyc00g256710.2.1	FW	TWW	0.259409	2.60845	0.580817	1
Solyc00g277510.2.1	FW	TWW	-0.261747	3.05653	0.600837	1
Solyc00g281110.1.1	FW	TWW	-0.0231805	1.87135	1	1
Solyc00g282510.2.1	FW	TWW	0.0127421	3.73302	0.989973	1
Solyc00g283010.2.1	FW	TWW	-0.558755	0.906645	0.656577	1
Solyc00g289230.2.1	FW	TWW	0.0570472	4.31481	0.877764	1
Solyc00g316530.1.1	FW	TWW	0.321955	6.88975	0.400894	1
Solyc00g320430.1.1	FW	TWW	0.306824	6.91325	0.369215	1
Solyc01g005000.3.1	FW	TWW	-0.254352	1.87791	0.746266	1
Solyc01g005010.3.1	FW	TWW	0.487002	2.03648	0.481766	1
Solyc01g005020.3.1	FW	TWW	0.0063835	5.45781	0.99599	1
Solyc01g005030.3.1	FW	TWW	0.445586	5.43794	0.186894	1
Solyc01g005080.3.1	FW	TWW	0.0707834	5.00776	0.837874	1
Solyc01g005100.3.1	FW	TWW	0.855317	2.2065	0.151088	1
Solyc01g005110.3.1	FW	TWW	-0.580617	2.42217	0.326365	1
Solyc01g005120.3.1	FW	TWW	-0.244507	4.77592	0.601325	1
Solyc01g005130.2.1	FW	TWW	0.200432	4.86277	0.534806	1
Solyc01g005140.3.1	FW	TWW	-0.357592	3.19892	0.545005	1
Solyc01g005200.2.1	FW	TWW	-0.254385	0.475331	0.767129	1
Solyc01g005210.3.1	FW	TWW	0.153043	7.2135	0.634739	1
Solyc01g005220.3.1	FW	TWW	-0.127969	6.09339	0.717922	1
Solyc01g005230.3.1	FW	TWW	0.0222219	2.79522	0.910114	1
Solyc01g005240.3.1	FW	TWW	-0.269299	5.73558	0.390748	1
Solyc01g005250.3.1	FW	TWW	0.158263	5.38922	0.65247	1
Solyc01g005260.3.1	FW	TWW	1.02111	0.786744	0.236696	1
Solyc01g005270.3.1	FW	TWW	0.50946	1.78894	0.372944	1
Solyc01g005310.3.1	FW	TWW	0.0666876	5.75648	0.875367	1
Solyc01g005340.3.1	FW	TWW	-0.342942	4.71471	0.311508	1
Solyc01g005370.3.1	FW	TWW	0.189662	1.92706	0.81635	1
Solyc01g005380.2.1	FW	TWW	0.559703	2.9741	0.272537	1
Solyc01g005385.1.1	FW	TWW	-0.208834	0.466137	0.767978	1
Solyc01g005400.3.1	FW	TWW	0.469524	0.127863	0.837627	1
Solyc01g005420.2.1	FW	TWW	-0.713948	1.28472	0.393432	1
Solyc01g005430.3.1	FW	TWW	-0.28347	3.48225	0.581509	1
Solyc01g005440.3.1	FW	TWW	0.409389	7.30653	0.167741	1
Solyc01g005470.3.1	FW	TWW	-0.280309	4.60333	0.686508	1
Solyc01g005480.3.1	FW	TWW	-0.0482235	2.95307	0.907847	1
Solyc01g005490.3.1	FW	TWW	-0.263944	3.92496	0.471093	1
Solyc01g005500.3.1	FW	TWW	-0.882811	4.34235	0.183495	1
Solyc01g005520.3.1	FW	TWW	0.532939	0.6759	0.479488	1
Solyc01g005530.3.1	FW	TWW	0.770301	2.95016	0.112142	1
Solyc01g005540.3.1	FW	TWW	-0.492072	2.72381	0.302017	1
Solyc01g005550.3.1	FW	TWW	0.195935	5.49802	0.580011	1
Solyc01g005560.3.1	FW	TWW	-0.151697	8.27995	0.617977	1
Solyc01g005570.3.1	FW	TWW	-0.0287103	1.50684	0.92706	1
Solyc01g005575.1.1	FW	TWW	-0.642176	1.83398	0.267438	1
Solyc01g005590.2.1	FW	TWW	0.507804	5.11966	0.147788	1
Solyc01g005600.3.1	FW	TWW	-0.0970339	5.30974	0.747178	1
Solyc01g005620.3.1	FW	TWW	-0.269498	7.62404	0.379989	1
Solyc01g005640.3.1	FW	TWW	-0.161571	3.39113	0.705282	1
Solyc01g005670.3.1	FW	TWW	0.210527	1.28633	0.821406	1
Solyc01g005680.3.1	FW	TWW	0.92345	1.9583	0.166011	1
Solyc01g005700.3.1	FW	TWW	-0.0421732	3.82049	0.919763	1
Solyc01g005730.3.1	FW	TWW	-0.113469	0.185043	1	1
Solyc01g005770.3.1	FW	TWW	0.605428	1.16806	0.391929	1
Solyc01g005775.1.1	FW	TWW	1.33216	1.74244	0.108865	1
Solyc01g005790.1.1	FW	TWW	0.774299	1.5354	0.233884	1
Solyc01g005800.3.1	FW	TWW	-0.245449	4.23345	0.585094	1
Solyc01g005810.3.1	FW	TWW	-0.109614	4.07419	0.819314	1
Solyc01g005820.3.1	FW	TWW	0.516939	7.13732	0.107144	1
Solyc01g005830.3.1	FW	TWW	-0.948942	3.18101	0.130937	1
Solyc01g005840.3.1	FW	TWW	-0.0383073	3.42992	0.901178	1
Solyc01g005910.3.1	FW	TWW	0.151885	3.9501	0.673687	1
Solyc01g005950.3.1	FW	TWW	-0.223286	5.03804	0.511794	1
Solyc01g005960.3.1	FW	TWW	0.061337	6.16258	0.845401	1
Solyc01g005970.3.1	FW	TWW	0.350294	5.57675	0.305211	1
Solyc01g005980.3.1	FW	TWW	-0.0432216	0.998561	1	1
Solyc01g005990.3.1	FW	TWW	-0.816896	2.37259	0.237309	1
Solyc01g006000.3.1	FW	TWW	0.0201763	3.11347	0.938162	1
Solyc01g006010.3.1	FW	TWW	0.286965	4.33838	0.453013	1
Solyc01g006020.3.1	FW	TWW	-0.445677	2.53906	0.444297	1
Solyc01g006040.3.1	FW	TWW	0.209267	4.34378	0.580349	1
Solyc01g006060.3.1	FW	TWW	0.726358	2.39274	0.142836	1
Solyc01g006090.3.1	FW	TWW	0.739252	0.866384	0.340832	1
Solyc01g006100.3.1	FW	TWW	1.41325	1.7383	0.109606	1
Solyc01g006110.3.1	FW	TWW	0.45325	5.23201	0.158534	1
Solyc01g006120.3.1	FW	TWW	0.000264121	6.44763	0.998876	1
Solyc01g006130.3.1	FW	TWW	-0.276478	0.0679184	0.757519	1
Solyc01g006140.3.1	FW	TWW	-0.687115	0.809007	0.285645	1
Solyc01g006150.3.1	FW	TWW	0.210754	1.91443	0.923747	1
Solyc01g006160.3.1	FW	TWW	0.243009	7.39349	0.416551	1
Solyc01g006170.3.1	FW	TWW	-0.970057	0.830498	0.279061	1
Solyc01g006180.3.1	FW	TWW	0.283438	1.41511	0.63382	1
Solyc01g006190.3.1	FW	TWW	0.141951	4.42834	0.698151	1
Solyc01g006200.3.1	FW	TWW	-0.632526	3.37581	0.186479	1
Solyc01g006210.3.1	FW	TWW	0.38026	0.718684	0.84831	1
Solyc01g006220.2.1	FW	TWW	0.512414	1.8001	0.409336	1
Solyc01g006230.3.1	FW	TWW	-0.265709	5.7096	0.396628	1
Solyc01g006240.3.1	FW	TWW	0.0744781	1.72894	0.971062	1
Solyc01g006250.2.1	FW	TWW	1.69539	-0.00386225	0.117742	1
Solyc01g006260.3.1	FW	TWW	-0.403038	2.15372	0.481714	1
Solyc01g006280.3.1	FW	TWW	0.293555	7.06532	0.375122	1
Solyc01g006300.3.1	FW	TWW	-0.0429716	3.51991	0.909347	1
Solyc01g006310.3.1	FW	TWW	0.196742	3.61555	0.808278	1
Solyc01g006320.3.1	FW	TWW	0.205432	1.28192	0.75734	1
Solyc01g006340.3.1	FW	TWW	0.415791	3.57692	0.312022	1
Solyc01g006350.3.1	FW	TWW	-0.0878289	5.86417	0.768547	1
Solyc01g006360.3.1	FW	TWW	-0.0878579	6.12039	0.785189	1
Solyc01g006370.3.1	FW	TWW	-0.0212213	7.01108	0.954751	1
Solyc01g006380.2.1	FW	TWW	0.0633163	3.99756	0.913983	1
Solyc01g006400.3.1	FW	TWW	0.267021	4.89253	0.607167	1
Solyc01g006430.3.1	FW	TWW	0.517403	10.2239	0.0980182	1
Solyc01g006450.3.1	FW	TWW	-0.3311	2.99091	0.476161	1
Solyc01g006480.3.1	FW	TWW	-0.060092	1.4555	0.959329	1
Solyc01g006490.3.1	FW	TWW	-0.245571	4.91311	0.465087	1
Solyc01g006500.3.1	FW	TWW	0.0601634	2.80595	0.980669	1
Solyc01g006510.3.1	FW	TWW	0.058898	5.12643	0.868373	1
Solyc01g006530.2.1	FW	TWW	-0.144678	3.40369	0.744095	1
Solyc01g006540.3.1	FW	TWW	0.243612	0.783311	0.765311	1
Solyc01g006630.3.1	FW	TWW	0.00926423	4.60733	0.979748	1
Solyc01g006650.2.1	FW	TWW	0.579652	3.98374	0.173026	1
Solyc01g006660.2.1	FW	TWW	-1.00788	3.80117	0.0812133	1
Solyc01g006690.3.1	FW	TWW	0.137817	3.2803	0.903061	1
Solyc01g006700.3.1	FW	TWW	-0.136046	4.56345	0.730005	1
Solyc01g006710.3.1	FW	TWW	0.146536	5.6408	0.638954	1
Solyc01g006720.3.1	FW	TWW	0.625207	3.4498	0.320969	1
Solyc01g006740.3.1	FW	TWW	0.617322	0.648978	0.375687	1
Solyc01g006780.3.1	FW	TWW	-0.273249	0.733024	0.819053	1
Solyc01g006790.2.1	FW	TWW	0.782963	2.87266	0.175424	1
Solyc01g006800.3.1	FW	TWW	0.134628	5.85739	0.663355	1
Solyc01g006810.3.1	FW	TWW	0.512564	3.26393	0.23799	1
Solyc01g006820.2.1	FW	TWW	0.0367951	5.41599	0.920429	1
Solyc01g006825.1.1	FW	TWW	-0.0470464	4.72047	0.919418	1
Solyc01g006830.3.1	FW	TWW	0.439057	4.46384	0.216202	1
Solyc01g006840.3.1	FW	TWW	0.12433	2.151	0.828174	1
Solyc01g006850.1.1	FW	TWW	-0.190607	1.76791	0.69911	1
Solyc01g006870.3.1	FW	TWW	0.145678	4.92363	0.645656	1
Solyc01g006880.3.1	FW	TWW	0.181951	7.05108	0.555961	1
Solyc01g006890.3.1	FW	TWW	-0.0214734	4.40023	0.962257	1
Solyc01g006900.3.1	FW	TWW	-0.0742569	5.79921	0.813838	1
Solyc01g006920.3.1	FW	TWW	-0.188642	1.44365	0.803681	1
Solyc01g006930.3.1	FW	TWW	0.489346	5.87924	0.14233	1
Solyc01g006940.3.1	FW	TWW	-0.323158	2.46377	0.476362	1
Solyc01g006950.3.1	FW	TWW	0.319904	4.69726	0.48049	1
Solyc01g006960.3.1	FW	TWW	0.042259	6.4846	0.891246	1
Solyc01g006970.3.1	FW	TWW	0.195482	5.34008	0.550379	1
Solyc01g006980.3.1	FW	TWW	0.155038	4.11072	0.679055	1
Solyc01g006990.3.1	FW	TWW	-0.511678	2.01631	0.334641	1
Solyc01g007010.3.1	FW	TWW	-0.199267	4.34397	0.713484	1
Solyc01g007020.3.1	FW	TWW	-0.353159	3.23179	0.512823	1
Solyc01g007030.3.1	FW	TWW	-0.907794	4.03954	0.102375	1
Solyc01g007040.3.1	FW	TWW	-0.0614847	3.63372	0.959025	1
Solyc01g007060.3.1	FW	TWW	-0.147191	2.97242	0.724209	1
Solyc01g007070.3.1	FW	TWW	-0.166576	7.36755	0.638271	1
Solyc01g007100.3.1	FW	TWW	0.844299	2.67302	0.0925857	1
Solyc01g007110.3.1	FW	TWW	-0.694935	3.64194	0.118531	1
Solyc01g007120.3.1	FW	TWW	-0.218439	6.06101	0.527042	1
Solyc01g007130.3.1	FW	TWW	0.0574424	5.6108	0.921876	1
Solyc01g007140.3.1	FW	TWW	0.079619	3.67967	0.891091	1
Solyc01g007150.3.1	FW	TWW	-0.374734	7.38858	0.229916	1
Solyc01g007170.3.1	FW	TWW	-0.495382	4.06833	0.508724	1
Solyc01g007180.3.1	FW	TWW	0.103354	1.92244	0.809429	1
Solyc01g007190.3.1	FW	TWW	-0.0543052	4.54697	0.925372	1
Solyc01g007220.3.1	FW	TWW	0.519654	6.04841	0.0987102	1
Solyc01g007230.3.1	FW	TWW	-0.00330605	3.20394	1	1
Solyc01g007240.3.1	FW	TWW	0.473304	1.05321	0.521939	1
Solyc01g007250.3.1	FW	TWW	-0.460153	3.09268	0.30093	1
Solyc01g007260.3.1	FW	TWW	-0.0946501	3.57987	0.791571	1
Solyc01g007265.1.1	FW	TWW	0.205955	3.22231	0.670167	1
Solyc01g007740.3.1	FW	TWW	0.0311906	3.46895	0.945085	1
Solyc01g007750.3.1	FW	TWW	0.224405	1.58466	0.709699	1
Solyc01g007760.3.1	FW	TWW	0.300449	3.54836	0.492032	1
Solyc01g007770.2.1	FW	TWW	0.237377	3.22488	0.646684	1
Solyc01g007780.3.1	FW	TWW	-0.018792	4.4839	0.977207	1
Solyc01g007790.3.1	FW	TWW	-0.528803	2.11882	0.311673	1
Solyc01g007830.2.1	FW	TWW	0.537479	2.04666	0.386762	1
Solyc01g007840.3.1	FW	TWW	-0.483778	3.70821	0.211304	1
Solyc01g007850.2.1	FW	TWW	-0.80473	2.59995	0.169382	1
Solyc01g007855.1.1	FW	TWW	-0.725017	0.407493	0.619992	1
Solyc01g007860.3.1	FW	TWW	-0.161437	6.18515	0.632612	1
Solyc01g007880.3.1	FW	TWW	-0.0490859	2.64299	0.879735	1
Solyc01g007890.2.1	FW	TWW	0.190663	2.90057	0.654605	1
Solyc01g007895.1.1	FW	TWW	0.381657	3.69163	0.386259	1
Solyc01g007900.3.1	FW	TWW	0.087171	3.65965	0.816979	1
Solyc01g007910.3.1	FW	TWW	-0.0922144	6.63725	0.762151	1
Solyc01g007920.2.1	FW	TWW	0.40727	4.02417	0.28304	1
Solyc01g007930.3.1	FW	TWW	0.42147	3.48195	0.311516	1
Solyc01g007955.1.1	FW	TWW	-0.281954	1.28683	0.632741	1
Solyc01g007960.3.1	FW	TWW	0.175957	5.75094	0.589971	1
Solyc01g008000.3.1	FW	TWW	0.0589915	6.92527	0.843951	1
Solyc01g008010.3.1	FW	TWW	0.601326	1.07535	0.409196	1
Solyc01g008020.3.1	FW	TWW	0.0436763	5.79664	0.907794	1
Solyc01g008050.3.1	FW	TWW	0.844041	1.5658	0.170646	1
Solyc01g008070.3.1	FW	TWW	-0.234002	5.74759	0.455111	1
Solyc01g008090.3.1	FW	TWW	0.0203275	6.75086	0.940621	1
Solyc01g008100.3.1	FW	TWW	-0.343695	3.42391	0.408959	1
Solyc01g008110.3.1	FW	TWW	-0.450486	7.85119	0.221559	1
Solyc01g008115.1.1	FW	TWW	-0.335662	4.11881	0.429659	1
Solyc01g008120.3.1	FW	TWW	-0.049417	7.73494	0.868293	1
Solyc01g008130.3.1	FW	TWW	0.238454	5.90739	0.499932	1
Solyc01g008140.3.1	FW	TWW	0.167182	7.54591	0.601252	1
Solyc01g008160.3.1	FW	TWW	0.207472	0.668491	0.718288	1
Solyc01g008170.3.1	FW	TWW	0.0895205	5.26317	0.789713	1
Solyc01g008200.3.1	FW	TWW	-0.300614	1.18476	0.762393	1
Solyc01g008220.3.1	FW	TWW	0.62906	2.11923	0.293291	1
Solyc01g008240.3.1	FW	TWW	0.504547	0.493436	0.752379	1
Solyc01g008260.3.1	FW	TWW	0.829967	1.6585	0.175554	1
Solyc01g008270.3.1	FW	TWW	0.137767	4.22035	0.691678	1
Solyc01g008280.3.1	FW	TWW	-0.408378	3.91955	0.274782	1
Solyc01g008290.3.1	FW	TWW	-0.112733	4.34843	0.787431	1
Solyc01g008300.2.1	FW	TWW	0.174472	1.66112	0.713849	1
Solyc01g008310.3.1	FW	TWW	0.06902	6.37523	0.816074	1
Solyc01g008320.3.1	FW	TWW	-0.164036	6.54501	0.620798	1
Solyc01g008340.3.1	FW	TWW	-0.151467	1.8677	0.881224	1
Solyc01g008360.3.1	FW	TWW	0.131773	5.48335	0.668997	1
Solyc01g008370.3.1	FW	TWW	0.0353444	6.70115	0.901351	1
Solyc01g008440.3.1	FW	TWW	0.34433	2.52164	0.471242	1
Solyc01g008450.1.1	FW	TWW	-1.75572	-0.222735	0.398105	1
Solyc01g008460.3.1	FW	TWW	0.0966308	2.98318	0.82773	1
Solyc01g008470.3.1	FW	TWW	-0.642926	2.77706	0.174641	1
Solyc01g008480.3.1	FW	TWW	0.562024	2.23558	0.300182	1
Solyc01g008490.3.1	FW	TWW	-0.201383	2.06941	0.747249	1
Solyc01g008493.1.1	FW	TWW	-0.153595	1.74846	0.767873	1
Solyc01g008497.1.1	FW	TWW	-0.398049	1.62552	0.630471	1
Solyc01g008520.3.1	FW	TWW	0.147294	2.0946	0.825526	1
Solyc01g008530.3.1	FW	TWW	-0.410142	4.42712	0.261876	1
Solyc01g008550.4.1	FW	TWW	-0.498027	6.93465	0.170065	1
Solyc01g008560.3.1	FW	TWW	-0.410835	4.91129	0.262058	1
Solyc01g008600.3.1	FW	TWW	0.0744946	3.48084	0.907796	1
Solyc01g008640.3.1	FW	TWW	0.626867	2.31439	0.277752	1
Solyc01g008650.3.1	FW	TWW	0.302566	5.78021	0.32923	1
Solyc01g008660.3.1	FW	TWW	0.757838	2.00121	0.168278	1
Solyc01g008670.3.1	FW	TWW	-0.413286	2.58432	0.459383	1
Solyc01g008700.3.1	FW	TWW	-0.435492	2.21806	0.409189	1
Solyc01g008730.3.1	FW	TWW	-0.0383098	4.66296	0.943345	1
Solyc01g008760.3.1	FW	TWW	-0.622211	2.14693	0.23334	1
Solyc01g008770.3.1	FW	TWW	0.0306719	6.05454	0.928471	1
Solyc01g008780.3.1	FW	TWW	0.168337	2.93659	0.685244	1
Solyc01g008790.3.1	FW	TWW	0.455342	3.74892	0.24624	1
Solyc01g008800.2.1	FW	TWW	-0.179678	5.69954	0.560297	1
Solyc01g008840.3.1	FW	TWW	-0.328815	4.2602	0.343304	1
Solyc01g008870.2.1	FW	TWW	-1.49327	0.996567	0.126544	1
Solyc01g008890.3.1	FW	TWW	0.129894	3.03055	0.793114	1
Solyc01g008900.3.1	FW	TWW	0.227503	2.15833	0.759748	1
Solyc01g008910.2.1	FW	TWW	0.114902	3.86567	0.792493	1
Solyc01g008930.4.1	FW	TWW	0.581926	1.06765	0.449411	1
Solyc01g008950.3.1	FW	TWW	-0.238924	6.89817	0.432867	1
Solyc01g008960.3.1	FW	TWW	0.0215676	9.02412	0.943986	1
Solyc01g008977.1.1	FW	TWW	0.267657	1.15311	0.700209	1
Solyc01g008990.3.1	FW	TWW	-0.184548	2.03114	0.740014	1
Solyc01g009000.3.1	FW	TWW	0.221009	4.83705	0.528387	1
Solyc01g009010.3.1	FW	TWW	-0.0845592	3.22824	0.864072	1
Solyc01g009020.3.1	FW	TWW	-1.14061	0.678085	0.119189	1
Solyc01g009030.3.1	FW	TWW	-0.304014	4.49908	0.379335	1
Solyc01g009040.3.1	FW	TWW	0.358317	2.45353	0.565332	1
Solyc01g009050.3.1	FW	TWW	0.366755	5.98035	0.232286	1
Solyc01g009060.3.1	FW	TWW	-0.0487611	4.74872	0.92521	1
Solyc01g009070.3.1	FW	TWW	-0.07033	3.48111	0.822303	1
Solyc01g009090.3.1	FW	TWW	0.518112	7.15723	0.0982226	1
Solyc01g009100.3.1	FW	TWW	-0.509341	5.16837	0.120966	1
Solyc01g009120.3.1	FW	TWW	0.0411142	3.41524	0.893103	1
Solyc01g009150.3.1	FW	TWW	-0.109698	1.88299	0.944189	1
Solyc01g009160.2.1	FW	TWW	-0.461908	5.96013	0.22337	1
Solyc01g009170.3.1	FW	TWW	0.556668	8.36052	0.105311	1
Solyc01g009180.3.1	FW	TWW	-0.12474	5.3346	0.683847	1
Solyc01g009200.3.1	FW	TWW	-0.448931	3.70904	0.309539	1
Solyc01g009215.1.1	FW	TWW	-1.36338	0.880406	0.143858	1
Solyc01g009220.3.1	FW	TWW	0.537502	0.739139	0.469749	1
Solyc01g009235.1.1	FW	TWW	-0.0862486	4.66205	0.790867	1
Solyc01g009250.3.1	FW	TWW	1.36111	0.275162	0.110253	1
Solyc01g009280.3.1	FW	TWW	0.472688	6.56222	0.141917	1
Solyc01g009290.3.1	FW	TWW	0.272017	5.06514	0.389907	1
Solyc01g009300.3.1	FW	TWW	0.0222551	6.33014	0.970237	1
Solyc01g009310.3.1	FW	TWW	-0.274994	7.21387	0.367537	1
Solyc01g009320.2.1	FW	TWW	0.0873466	0.283471	1	1
Solyc01g009340.3.1	FW	TWW	0.209478	0.62751	1	1
Solyc01g009370.2.1	FW	TWW	-0.103825	3.35813	0.843732	1
Solyc01g009380.3.1	FW	TWW	0.0655852	3.83585	0.861547	1
Solyc01g009390.3.1	FW	TWW	-0.23931	3.22994	0.534706	1
Solyc01g009420.3.1	FW	TWW	-0.0669066	7.78942	0.820058	1
Solyc01g009470.2.1	FW	TWW	-0.130487	4.17515	0.706947	1
Solyc01g009500.3.1	FW	TWW	-0.339517	3.14429	0.420132	1
Solyc01g009520.3.1	FW	TWW	-0.445538	6.60456	0.152922	1
Solyc01g009610.3.1	FW	TWW	-0.275056	2.35272	0.667588	1
Solyc01g009620.3.1	FW	TWW	0.330729	3.97503	0.379525	1
Solyc01g009630.3.1	FW	TWW	-0.063915	4.13542	0.895037	1
Solyc01g009645.1.1	FW	TWW	-0.0534039	0.779231	1	1
Solyc01g009670.3.1	FW	TWW	-0.467265	-0.10484	0.583023	1
Solyc01g009680.3.1	FW	TWW	-0.324633	1.35607	0.730466	1
Solyc01g009690.2.1	FW	TWW	-0.117147	0.993362	0.809987	1
Solyc01g009715.1.1	FW	TWW	0.739196	0.930734	0.326129	1
Solyc01g009750.3.1	FW	TWW	0.207309	6.35299	0.525064	1
Solyc01g009770.3.1	FW	TWW	0.70745	3.08358	0.102927	1
Solyc01g009780.3.1	FW	TWW	0.0282853	6.29877	0.929391	1
Solyc01g009810.3.1	FW	TWW	0.0233743	2.08849	0.932811	1
Solyc01g009820.3.1	FW	TWW	-0.248467	5.18141	0.465947	1
Solyc01g009845.1.1	FW	TWW	-0.106718	0.296967	1	1
Solyc01g009860.3.1	FW	TWW	0.169551	5.62236	0.679247	1
Solyc01g009930.2.1	FW	TWW	-0.264007	0.426483	0.69287	1
Solyc01g009935.1.1	FW	TWW	1.12519	3.23227	0.0932037	1
Solyc01g009970.3.1	FW	TWW	0.194501	1.79566	0.709259	1
Solyc01g009990.3.1	FW	TWW	0.252547	4.25599	0.46874	1
Solyc01g010000.3.1	FW	TWW	0.390095	3.55945	0.386569	1
Solyc01g010020.3.1	FW	TWW	-0.19833	2.91108	0.713443	1
Solyc01g010030.3.1	FW	TWW	-0.131102	4.07855	0.718986	1
Solyc01g010050.3.1	FW	TWW	0.0796609	4.93695	0.81185	1
Solyc01g010060.2.1	FW	TWW	0.106038	2.90791	0.870465	1
Solyc01g010080.3.1	FW	TWW	-0.0441057	6.10114	0.922501	1
Solyc01g010135.1.1	FW	TWW	0.259412	3.21324	0.603722	1
Solyc01g010150.3.1	FW	TWW	0.379699	3.06501	0.387159	1
Solyc01g010190.2.1	FW	TWW	-0.659411	4.19922	0.109743	1
Solyc01g010220.3.1	FW	TWW	-0.823671	3.3204	0.132138	1
Solyc01g010230.2.1	FW	TWW	-0.354793	4.95502	0.407988	1
Solyc01g010250.3.1	FW	TWW	0.890556	0.589481	0.425705	1
Solyc01g010270.3.1	FW	TWW	0.13526	5.19542	0.698127	1
Solyc01g010290.3.1	FW	TWW	0.658764	4.03116	0.0931486	1
Solyc01g010295.1.1	FW	TWW	0.201758	1.33784	0.76193	1
Solyc01g010310.3.1	FW	TWW	0.0453841	1.39536	0.922618	1
Solyc01g010370.3.1	FW	TWW	0.0239101	2.09475	1	1
Solyc01g010390.3.1	FW	TWW	-0.147039	2.41179	0.774945	1
Solyc01g010420.3.1	FW	TWW	-0.326197	3.34844	0.597621	1
Solyc01g010430.3.1	FW	TWW	-0.241779	5.89352	0.524845	1
Solyc01g010440.3.1	FW	TWW	0.0197551	5.91589	0.941482	1
Solyc01g010460.3.1	FW	TWW	-0.112245	1.30156	0.773616	1
Solyc01g010480.3.1	FW	TWW	-0.00209654	0.33488	0.933114	1
Solyc01g010510.3.1	FW	TWW	0.496066	0.480784	0.558755	1
Solyc01g010520.3.1	FW	TWW	-0.222408	0.301811	0.713488	1
Solyc01g010540.3.1	FW	TWW	0.018368	6.74336	0.946317	1
Solyc01g010570.3.1	FW	TWW	0.25914	3.88527	0.51399	1
Solyc01g010580.3.1	FW	TWW	0.563061	9.24558	0.120167	1
Solyc01g010590.2.1	FW	TWW	-0.204465	2.79027	0.766193	1
Solyc01g010640.3.1	FW	TWW	0.396799	1.43212	0.665196	1
Solyc01g010650.3.1	FW	TWW	0.236038	5.26992	0.447313	1
Solyc01g010660.3.1	FW	TWW	0.0975147	3.94314	0.834606	1
Solyc01g010700.3.1	FW	TWW	-0.216193	3.53912	0.610906	1
Solyc01g010710.3.1	FW	TWW	0.237106	0.881834	0.782283	1
Solyc01g010720.3.1	FW	TWW	0.47024	3.60589	0.270245	1
Solyc01g010750.3.1	FW	TWW	0.32295	8.37613	0.278225	1
Solyc01g010760.3.1	FW	TWW	-0.209104	6.34468	0.517091	1
Solyc01g010770.3.1	FW	TWW	-0.0098686	3.61923	0.962858	1
Solyc01g010780.3.1	FW	TWW	0.316841	5.07725	0.341591	1
Solyc01g010810.3.1	FW	TWW	0.362898	2.92018	0.430535	1
Solyc01g010820.3.1	FW	TWW	-0.120564	5.79302	0.686333	1
Solyc01g010830.3.1	FW	TWW	-0.244649	1.73731	0.756573	1
Solyc01g010870.3.1	FW	TWW	0.0892749	5.7059	0.788081	1
Solyc01g010880.3.1	FW	TWW	0.132442	3.30331	0.731114	1
Solyc01g010930.3.1	FW	TWW	0.55767	3.39288	0.210221	1
Solyc01g010940.3.1	FW	TWW	-0.507437	3.55642	0.209854	1
Solyc01g010950.3.1	FW	TWW	-0.488497	0.749188	0.664526	1
Solyc01g010970.3.1	FW	TWW	-0.543944	2.27679	0.284913	1
Solyc01g010990.2.1	FW	TWW	-0.224839	3.74673	0.599783	1
Solyc01g011000.3.1	FW	TWW	-0.389312	6.33689	0.236368	1
Solyc01g011030.3.1	FW	TWW	-0.195704	2.71451	0.770063	1
Solyc01g011040.3.1	FW	TWW	-0.185789	4.9475	0.589146	1
Solyc01g011080.3.1	FW	TWW	0.725982	3.19459	0.0993111	1
[truncated: 16,910 more rows]
