# Supplementary material for: The microbiome as a biosensor: functional profiles elucidate hidden stress in hosts
Source: Microbiome. 2020 May 21;8:71. doi: 10.1186/s40168-020-00850-9 (PMC7243336; doi:10.1186/s40168-020-00850-9)
Supplement: Supplementary file 6 — Additional file 5: Table S4. Taxonomic affiliation: taxonomy table. Including: count table, TMM normalized counts table, Deseq2. [file 40168_2020_850_MOESM5_ESM.xlsx]

## Sheet: Count
ID	Tomato_FW_1	Tomato_FW_2	Tomato_FW_3	Tomato_TWW_1	Tomato_TWW_2	Tomato_TWW_3	Lettuce_FW_1	Lettuce_FW_2	Lettuce_FW_3	Lettuce_TWW_1	Lettuce_TWW_2	Lettuce_TWW_3
root;cellular organisms;Bacteria;Proteobacteria;Gammaproteobacteria;Alteromonadales;Alteromonadaceae;Marinobacter;	1375	1518	1290	2520	3244	10034	2454	2031	5080	3240	3940	8413
root;cellular organisms;Bacteria;Terrabacteria group;Actinobacteria <phylum>;	4093	3469	2708	3667	2593	1422	623	910	676	645	844	1707
root;cellular organisms;Bacteria;Proteobacteria;Gammaproteobacteria;Xanthomonadales;Xanthomonadaceae;Lysobacter;	40310	31251	25921	45970	43059	55715	9352	9114	9019	8280	6435	8791
root;cellular organisms;Bacteria;Proteobacteria;Gammaproteobacteria;Oceanospirillales;Hahellaceae;	149	210	173	241	311	2905	966	1071	827	625	695	1340
root;Viruses;dsDNA viruses, no RNA stage;Caudovirales;Siphoviridae;unclassified Siphoviridae;	8551	3335	915	6957	21737	73148	5297	4723	2710	6374	2702	4376
root;cellular organisms;Bacteria;Proteobacteria;Betaproteobacteria;Burkholderiales;Comamonadaceae;Acidovorax;Acidovorax sp. NO-1;	3494	2730	1298	5696	6413	5802	9939	15541	7281	8841	5180	3633
root;cellular organisms;Bacteria;Proteobacteria;Alphaproteobacteria;Rhizobiales;Hyphomicrobiaceae;Filomicrobium;	1043	518	823	2146	2714	1804	1742	1213	2767	3206	1683	3245
root;cellular organisms;Bacteria;Proteobacteria;Betaproteobacteria;Burkholderiales;unclassified Burkholderiales;unclassified Burkholderiales (miscellaneous);	176	187	195	154	266	1363	2885	2881	1308	317	268	887
root;cellular organisms;Bacteria;Terrabacteria group;Actinobacteria <phylum>;Actinobacteria;Pseudonocardiales;Pseudonocardiaceae;Lentzea;Lentzea waywayandensis;	17146	64884	6089	10804	5261	2365	963	1178	1928	223	891	590
root;cellular organisms;Bacteria;Proteobacteria;delta/epsilon subdivisions;Deltaproteobacteria;Myxococcales;Nannocystineae;Kofleriaceae;Haliangium;Haliangium ochraceum;	6696	9996	13092	106860	41371	167448	13288	10304	24401	15096	12126	31385
root;cellular organisms;Bacteria;Proteobacteria;Alphaproteobacteria;Rhizobiales;Bradyrhizobiaceae;Rhodopseudomonas;	361	384	248	173	278	355	378	348	444	443	215	391
root;cellular organisms;Bacteria;Proteobacteria;Alphaproteobacteria;Rhizobiales;Bradyrhizobiaceae;Bradyrhizobium;	216780	286384	208238	61743	64544	77269	215497	178658	417066	118984	83999	155162
root;cellular organisms;Eukaryota;	6795	4579	6818	10024	9199	12226	47106	55120	71576	151233	149209	317617
root;cellular organisms;Bacteria;Proteobacteria;Betaproteobacteria;Burkholderiales;unclassified Burkholderiales;Burkholderiales Genera incertae sedis;Aquabacterium;	1320	1824	1488	2206	2771	3266	8962	9601	7990	1711	1952	4190
root;cellular organisms;Bacteria;Proteobacteria;Alphaproteobacteria;Rhizobiales;Rhizobiaceae;Sinorhizobium/Ensifer group;Ensifer;	2350	1882	1314	2665	2601	5178	681	518	731	2215	1783	9579
root;cellular organisms;Bacteria;PVC group;Planctomycetes;Planctomycetia;Planctomycetales;Planctomycetaceae;Blastopirellula;Blastopirellula marina;	2739	1482	3931	4128	6710	8915	10276	8525	7045	21434	10326	16749
root;cellular organisms;Bacteria;Spirochaetes;Spirochaetia;Leptospirales;Leptospiraceae;Turneriella;Turneriella parva;Turneriella parva DSM 21527;	45	51	91	15	39	220	10568	9509	7101	352	318	880
root;cellular organisms;Bacteria;Proteobacteria;Betaproteobacteria;Burkholderiales;Alcaligenaceae;Azohydromonas;	1517	2333	2112	2374	2139	3136	16030	15276	13098	1667	2080	3953
root;cellular organisms;Bacteria;Terrabacteria group;Deinococcus-Thermus;Deinococci;Deinococcales;	229	284	364	183	361	928	241	165	122	172	101	228
root;cellular organisms;Bacteria;Proteobacteria;Gammaproteobacteria;Xanthomonadales;Rhodanobacteraceae;Dokdonella;	804	903	1758	4716	12198	9059	1962	1884	998	452	527	1046
root;cellular organisms;Bacteria;Proteobacteria;Gammaproteobacteria;Xanthomonadales;Rhodanobacteraceae;Dokdonella;Dokdonella koreensis;Dokdonella koreensis DS-123;	1077	791	2601	2361	4488	3975	821	962	737	409	384	420
root;cellular organisms;Bacteria;Nitrospinae/Tectomicrobia group;Candidatus Tectomicrobia;Candidatus Entotheonella;Candidatus Entotheonella sp. TSY2;	748	584	897	1830	1020	1790	4305	3844	774	847	783	1839
root;cellular organisms;Bacteria;Terrabacteria group;Chloroflexi;Thermomicrobia;Sphaerobacteridae;Sphaerobacterales;Sphaerobacterineae;Sphaerobacteraceae;Nitrolancea;Nitrolancea hollandica;	1569	2030	2008	905	1035	794	600	610	882	321	363	1448
root;cellular organisms;Bacteria;FCB group;Bacteroidetes/Chlorobi group;Bacteroidetes;Chitinophagia;Chitinophagales;Chitinophagaceae;Chitinophaga;Chitinophaga arvensicola;	990	2714	675	2373	2033	12492	812	643	751	287	414	834
root;cellular organisms;Eukaryota;Opisthokonta;Fungi;Dikarya;Ascomycota;saccharomyceta;Pezizomycotina;leotiomyceta;dothideomyceta;Dothideomycetes;Pleosporomycetidae;	5898	1309	2920	3417	961	2363	369	312	1166	296	274	766
root;cellular organisms;Bacteria;Terrabacteria group;Chloroflexi;unclassified Chloroflexi;unclassified Chloroflexi (miscellaneous);Chloroflexi bacterium OLB15;	2310	1621	3579	3170	5892	10098	1707	1219	3945	2195	1158	2044
root;cellular organisms;Bacteria;PVC group;Verrucomicrobia;unclassified Verrucomicrobia;unclassified Verrucomicrobia (miscellaneous);	320	303	380	428	588	1063	664	554	548	959	661	658
root;cellular organisms;Eukaryota;Viridiplantae;Streptophyta;Streptophytina;Embryophyta;Tracheophyta;Euphyllophyta;Spermatophyta;Magnoliophyta;Mesangiospermae;eudicotyledons;Gunneridae;Pentapetalae;asterids;lamiids;Solanales;Solanaceae;Solanoideae;Solaneae;Solanum;Lycopersicon;Solanum pennellii;	1600	1044	1712	984	1229	463	257	342	370	1149	356	376
root;cellular organisms;Bacteria;Terrabacteria group;Chloroflexi;Chloroflexia;	1114	2794	2580	337	845	866	154	145	340	109	94	417
root;cellular organisms;Bacteria;Proteobacteria;Alphaproteobacteria;Sphingomonadales;Sphingomonadaceae;Novosphingobium;Novosphingobium malaysiense;	342	353	283	337	757	910	817	510	704	2175	1373	2469
root;cellular organisms;Bacteria;Proteobacteria;Betaproteobacteria;Burkholderiales;Comamonadaceae;unclassified Comamonadaceae;	120	219	255	162	174	233	341	335	513	338	346	589
root;cellular organisms;Bacteria;Proteobacteria;Gammaproteobacteria;Vibrionales;Vibrionaceae;	518	368	457	1539	2384	3044	1635	1454	1100	1242	1186	1877
root;cellular organisms;Bacteria;Proteobacteria;Alphaproteobacteria;Rhodobacterales;Rhodobacteraceae;Paracoccus;	620	590	455	895	1260	2643	278	207	371	596	337	780
root;cellular organisms;Bacteria;Proteobacteria;Gammaproteobacteria;Chromatiales;	581	951	1065	772	1847	1975	1630	1243	1583	1272	1435	3080
root;cellular organisms;Bacteria;Terrabacteria group;Actinobacteria <phylum>;Rubrobacteria;	1632	1643	1453	1527	1548	821	1202	1257	526	375	430	1044
root;cellular organisms;Bacteria;Nitrospirae;Nitrospira <class>;Nitrospirales;Nitrospiraceae;Nitrospira;	1286	1514	3638	2805	5375	7078	3642	3272	2321	1673	1645	3845
root;cellular organisms;Bacteria;Proteobacteria;Alphaproteobacteria;Rhizobiales;Rhizobiaceae;Sinorhizobium/Ensifer group;Sinorhizobium;Sinorhizobium fredii group;Sinorhizobium fredii;	1883	1706	1299	2272	2879	3863	1185	855	1289	1735	1479	4498
root;cellular organisms;Bacteria;Proteobacteria;Betaproteobacteria;Burkholderiales;unclassified Burkholderiales;Burkholderiales Genera incertae sedis;Leptothrix;Leptothrix cholodnii;	1326	1725	1354	3129	2129	2235	8128	9810	9006	2667	2710	4331
root;cellular organisms;Bacteria;Terrabacteria group;Actinobacteria <phylum>;Acidimicrobiia;Acidimicrobiales;Microthrixaceae;Candidatus Microthrix;Candidatus Microthrix parvicella;	3709	3765	2463	3689	4317	2435	796	990	833	1263	2923	2224
root;cellular organisms;Bacteria;Terrabacteria group;Actinobacteria <phylum>;Actinobacteria;Micrococcales;Intrasporangiaceae;Phycicoccus;	10954	10543	8401	12422	8022	2008	1184	2471	2307	1169	2307	3893
root;cellular organisms;Bacteria;Terrabacteria group;Deinococcus-Thermus;Deinococci;Deinococcales;Deinococcaceae;Deinococcus;	4711	5216	3650	4824	4731	2940	2921	3120	2426	1658	2014	3930
root;cellular organisms;Bacteria;Proteobacteria;delta/epsilon subdivisions;Deltaproteobacteria;Myxococcales;Nannocystineae;Nannocystaceae;Nannocystis;Nannocystis exedens;	5252	9987	6158	11451	46764	56666	6134	4934	5998	9173	5993	12615
root;cellular organisms;Eukaryota;Viridiplantae;Streptophyta;Streptophytina;Embryophyta;Tracheophyta;Euphyllophyta;Spermatophyta;Magnoliophyta;Mesangiospermae;eudicotyledons;Gunneridae;Pentapetalae;rosids;malvids;Malvales;Malvaceae;	66	59	110	37	57	1631	11247	10659	14349	13374	15289	16400
root;cellular organisms;Eukaryota;Opisthokonta;Metazoa;Eumetazoa;Bilateria;Deuterostomia;	61	27	137	105	118	106	613	363	112	201	224	524
root;cellular organisms;Eukaryota;Opisthokonta;Fungi;Chytridiomycota;Chytridiomycetes;Spizellomycetales;	0	0	0	0	0	0	0	0	1	0	0	2
root;cellular organisms;Bacteria;Terrabacteria group;Cyanobacteria/Melainabacteria group;Cyanobacteria;Synechococcales;Leptolyngbyaceae;Leptolyngbya;	749	961	1298	968	1172	1719	3078	2908	781	1074	705	1769
root;cellular organisms;Bacteria;FCB group;Bacteroidetes/Chlorobi group;Bacteroidetes;Flavobacteriia;Flavobacteriales;Crocinitomicaceae;Fluviicola;Fluviicola taffensis;Fluviicola taffensis DSM 16823;	7063	2049	1136	2261	3683	17230	108	66	93	140	101	263
root;cellular organisms;Bacteria;Proteobacteria;delta/epsilon subdivisions;Deltaproteobacteria;Bdellovibrionales;Bdellovibrionaceae;Bdellovibrio;	2218	1979	1825	596	5689	4499	10045	9374	7491	1862	1690	2004
root;Viruses;dsDNA viruses, no RNA stage;Caudovirales;Siphoviridae;	861	289	296	2777	3693	3087	261	205	104	927	546	148
root;cellular organisms;Eukaryota;Opisthokonta;Fungi;Mucoromycota;Glomeromycotina;Glomeromycetes;Glomerales;Glomeraceae;Rhizophagus <fungus>;Rhizophagus irregularis;Rhizophagus irregularis DAOM 197198w;	181	43	31	3	13	21	61312	60412	80856	71939	86689	73737
root;cellular organisms;Bacteria;Terrabacteria group;Actinobacteria <phylum>;Actinobacteria;Corynebacteriales;Nocardiaceae;	8825	6330	4844	27363	8857	2760	1271	2553	1938	1293	2365	3701
root;cellular organisms;Bacteria;FCB group;Bacteroidetes/Chlorobi group;Bacteroidetes;Cytophagia;Cytophagales;Cyclobacteriaceae;	1998	3330	1109	3714	4786	10328	2162	2145	1922	9259	9668	20793
root;cellular organisms;Archaea;	862	711	774	1003	1094	990	593	609	441	616	678	1897
root;cellular organisms;Bacteria;Proteobacteria;Gammaproteobacteria;Thiotrichales;	417	178	240	602	1065	3319	1040	1094	693	1497	1264	1635
root;cellular organisms;Bacteria;Proteobacteria;Alphaproteobacteria;Caulobacterales;Caulobacteraceae;Brevundimonas;Brevundimonas viscosa;	579	1695	1063	537	982	8055	163	143	185	280	128	240
root;cellular organisms;Bacteria;Terrabacteria group;Actinobacteria <phylum>;Actinobacteria;Micrococcales;Microbacteriaceae;Microbacterium;Microbacterium trichothecenolyticum;	1624	601	305	3353	4274	1816	41	38	12	87	46	164
root;cellular organisms;Bacteria;Acidobacteria;unclassified Acidobacteria;	984	4671	8939	805	2872	2374	1575	1342	1647	497	244	789
root;cellular organisms;Eukaryota;Opisthokonta;Fungi;Dikarya;Ascomycota;saccharomyceta;Pezizomycotina;leotiomyceta;sordariomyceta;Leotiomycetes;Leotiomycetes incertae sedis;	4692	1026	2192	2780	871	1968	362	235	1009	247	232	537
root;cellular organisms;Bacteria;Terrabacteria group;Actinobacteria <phylum>;Actinobacteria;Frankiales;	64797	55455	39564	70660	52342	8654	8136	15077	17769	8135	14975	25463
root;cellular organisms;Bacteria;Proteobacteria;Betaproteobacteria;Burkholderiales;Comamonadaceae;Pelomonas;	3527	4147	3957	5137	3140	4144	15131	14404	11713	5163	4957	8292
root;cellular organisms;Bacteria;Proteobacteria;Alphaproteobacteria;Sphingomonadales;Sphingomonadaceae;Sphingomonas;Sphingomonas hengshuiensis;	981	1036	649	1505	2502	3329	1162	1076	1230	2311	2098	3512
root;cellular organisms;Bacteria;Proteobacteria;Alphaproteobacteria;Sphingomonadales;Sphingomonadaceae;Sphingobium;Sphingobium sp. SYK-6;	1868	1467	1770	19372	49629	55968	48470	26853	115893	243584	134718	129254
root;cellular organisms;Bacteria;Proteobacteria;Alphaproteobacteria;Rhizobiales;Rhizobiaceae;Rhizobium/Agrobacterium group;Agrobacterium;Agrobacterium tumefaciens complex;Agrobacterium tumefaciens;	756	724	519	5578	4157	6475	614	384	682	1528	808	6031
root;cellular organisms;Bacteria;Proteobacteria;Alphaproteobacteria;Sphingomonadales;Sphingomonadaceae;Novosphingobium;	8533	7448	7984	11050	16144	23615	21742	14484	22595	32839	20608	34219
root;cellular organisms;Bacteria;Proteobacteria;Gammaproteobacteria;Nevskiales;Sinobacteraceae;Solimonas;Solimonas aquatica;	1409	2721	1713	1672	2117	1558	5328	4403	7860	3273	3670	7507
root;cellular organisms;Bacteria;Terrabacteria group;Actinobacteria <phylum>;Actinobacteria;Streptosporangiales;Streptosporangiaceae;Streptosporangium;	2701	4667	2176	18496	46514	36639	550	627	1120	918	1305	1170
root;cellular organisms;Bacteria;Proteobacteria;Alphaproteobacteria;Rhizobiales;Rhizobiaceae;Rhizobium/Agrobacterium group;Rhizobium;Rhizobium sp. YS-1r;	1526	1810	304	2066	1828	2097	131	92	252	1449	842	859
root;cellular organisms;Bacteria;Proteobacteria;Betaproteobacteria;Neisseriales;Chromobacteriaceae;	3662	4683	3046	3970	7547	5909	10407	9867	10752	3364	3828	6073
root;cellular organisms;Bacteria;Terrabacteria group;Actinobacteria <phylum>;Actinobacteria;Streptosporangiales;Streptosporangiaceae;	42363	57395	18732	251613	533874	486122	10007	11541	12298	13326	21739	20635
root;cellular organisms;Bacteria;Proteobacteria;delta/epsilon subdivisions;Deltaproteobacteria;Myxococcales;Nannocystineae;Nannocystaceae;Plesiocystis;Plesiocystis pacifica;Plesiocystis pacifica SIR-1;	127	183	398	1149	1131	6251	469	334	846	1353	785	1368
root;cellular organisms;Bacteria;Terrabacteria group;Armatimonadetes;Fimbriimonadia;Fimbriimonadales;Fimbriimonadaceae;Fimbriimonas;Fimbriimonas ginsengisoli;Fimbriimonas ginsengisoli Gsoil 348;	315	752	507	170	3145	535	472	351	436	181	121	426
root;cellular organisms;Bacteria;Proteobacteria;Gammaproteobacteria;unclassified Gammaproteobacteria;Pseudohongiella;	850	1061	640	3653	4773	7977	2174	1628	2072	3124	3631	8302
root;cellular organisms;Bacteria;Spirochaetes;Spirochaetia;Spirochaetales;	9	6	13	14	72	86	202	151	144	55	48	109
root;cellular organisms;Bacteria;Acidobacteria;unclassified Acidobacteria;unclassified Acidobacteria (miscellaneous);Acidobacteria bacterium OLB17;	2350	15772	28489	2587	11422	8966	977	722	5209	1577	814	1615
root;cellular organisms;Bacteria;FCB group;Bacteroidetes/Chlorobi group;Bacteroidetes;Cytophagia;Cytophagales;Cytophagaceae;	21684	31410	9481	28710	29942	54054	13650	11633	12077	15022	15887	32464
root;cellular organisms;Eukaryota;Opisthokonta;Fungi;Dikarya;Ascomycota;saccharomyceta;Pezizomycotina;leotiomyceta;sordariomyceta;Sordariomycetes;Hypocreomycetidae;Glomerellales;Glomerellaceae;Colletotrichum;	9089	2158	4634	5412	1459	3793	693	536	1967	708	763	1826
root;cellular organisms;Bacteria;Terrabacteria group;Actinobacteria <phylum>;Actinobacteria;Pseudonocardiales;Pseudonocardiaceae;Amycolatopsis;	47401	109446	29201	41261	45334	17773	6983	7670	8560	4768	12871	20509
root;cellular organisms;Eukaryota;Opisthokonta;Fungi;Dikarya;Ascomycota;saccharomyceta;Pezizomycotina;leotiomyceta;dothideomyceta;Dothideomycetes;	4161	1394	1902	2859	1232	1453	317	370	957	375	394	800
root;cellular organisms;Bacteria;FCB group;Bacteroidetes/Chlorobi group;Bacteroidetes;unclassified Bacteroidetes;unclassified Bacteroidetes (miscellaneous);	1017	1083	640	1870	4494	4481	454	317	341	656	339	1021
root;cellular organisms;Bacteria;Terrabacteria group;Actinobacteria <phylum>;Acidimicrobiia;Acidimicrobiales;Acidimicrobiaceae;Ilumatobacter;Ilumatobacter coccineus;	2246	3319	3775	2510	3835	3169	2332	1806	2478	7120	2814	3696
root;cellular organisms;Bacteria;Acidobacteria;Solibacteres;Solibacterales;Solibacteraceae;Candidatus Solibacter;Candidatus Solibacter usitatus;Candidatus Solibacter usitatus Ellin6076;	873	927	1682	683	1022	1086	1742	1514	955	819	693	1467
root;cellular organisms;Bacteria;Proteobacteria;Alphaproteobacteria;Rhizobiales;Hyphomicrobiaceae;Devosia;Devosia epidermidihirudinis;	3838	4079	2601	4803	5097	8010	244	240	255	264	209	438
root;cellular organisms;Bacteria;Terrabacteria group;Chloroflexi;Chloroflexia;Herpetosiphonales;Herpetosiphonaceae;Herpetosiphon;	1909	15591	17037	645	1779	2276	623	603	1395	258	208	2007
root;cellular organisms;Bacteria;Proteobacteria;delta/epsilon subdivisions;Deltaproteobacteria;Myxococcales;Sorangiineae;Polyangiaceae;Sorangium;	0	0	0	0	0	6	0	0	0	0	0	0
root;cellular organisms;Bacteria;Proteobacteria;Alphaproteobacteria;Sphingomonadales;Sphingomonadaceae;Sphingomonas;	72493	74075	80787	30075	50363	88930	36301	25902	57270	55344	34741	53569
root;cellular organisms;Eukaryota;Opisthokonta;Fungi;Dikarya;Ascomycota;saccharomyceta;Pezizomycotina;leotiomyceta;sordariomyceta;	31841	6865	16440	20191	7496	15361	2035	1413	6956	1352	1640	3597
root;cellular organisms;Bacteria;Proteobacteria;Gammaproteobacteria;Xanthomonadales;Xanthomonadaceae;Luteimonas;Luteimonas sp. J29;	1115	1137	921	9129	6736	284781	292	118	334	338	256	409
root;cellular organisms;Bacteria;FCB group;Bacteroidetes/Chlorobi group;Bacteroidetes;Cytophagia;Cytophagales;Catalimonadaceae;Catalinimonas;Catalinimonas alkaloidigena;	2681	4163	1146	4725	4254	8783	1514	1614	1397	1566	1658	3904
root;cellular organisms;Bacteria;Acidobacteria;Solibacteres;Solibacterales;Bryobacteraceae;Bryobacter;Bryobacter aggregatus;	1108	1267	2273	753	769	986	807	597	1304	741	664	1050
root;cellular organisms;Bacteria;FCB group;Bacteroidetes/Chlorobi group;Bacteroidetes;Chitinophagia;Chitinophagales;Chitinophagaceae;Flavisolibacter;Flavisolibacter sp. LCS9;	11325	14655	6564	4750	7655	8390	4956	2557	4326	3377	2729	5501
root;cellular organisms;Eukaryota;Opisthokonta;Fungi;Dikarya;Basidiomycota;Agaricomycotina;Agaricomycetes;Agaricomycetes incertae sedis;Cantharellales;Ceratobasidiaceae;Rhizoctonia <Ceratobasidiaceae>;Rhizoctonia solani;Rhizoctonia solani AG-3;	6983	7	6	0	1	4	123	97	11	32	35	66
root;cellular organisms;Bacteria;Terrabacteria group;Actinobacteria <phylum>;Actinobacteria;Streptomycetales;Streptomycetaceae;Streptomyces;Streptomyces viridochromogenes;	20037	23481	5384	4859	7903	5697	1104	1557	1185	516	1293	1939
root;cellular organisms;Bacteria;Terrabacteria group;Chloroflexi;Chloroflexia;Chloroflexales;Chloroflexineae;Oscillochloridaceae;Oscillochloris;Oscillochloris trichoides;Oscillochloris trichoides DG-6;	2280	3555	3235	384	3526	1178	403	383	400	153	109	420
root;cellular organisms;Bacteria;Terrabacteria group;Firmicutes;Bacilli;Bacillales;Paenibacillaceae;	825	1143	985	952	1245	2016	1341	1117	1063	1395	987	1487
root;cellular organisms;Bacteria;Proteobacteria;Betaproteobacteria;Burkholderiales;Comamonadaceae;Polaromonas;Polaromonas sp. CF318;	2018	2578	1552	1805	1402	2298	7922	7283	7811	916	902	1830
root;cellular organisms;Bacteria;Proteobacteria;Betaproteobacteria;Burkholderiales;unclassified Burkholderiales;Burkholderiales Genera incertae sedis;Roseateles;Roseateles depolymerans;	20536	15612	6373	1508	1832	3029	4331	4407	5165	852	836	1305
root;cellular organisms;Bacteria;Proteobacteria;Betaproteobacteria;unclassified Betaproteobacteria;Candidatus Accumulibacter;	2375	2891	2434	4402	3877	4522	11611	12644	11155	3492	3569	6419
root;cellular organisms;Bacteria;Terrabacteria group;Actinobacteria <phylum>;Actinobacteria;unclassified Actinobacteria (class);	378	629	480	307	989	699	155	109	192	291	203	298
root;cellular organisms;Bacteria;Terrabacteria group;Chloroflexi;unclassified Chloroflexi;	94	186	297	63	113	156	49	26	92	61	43	56
root;cellular organisms;Bacteria;Nitrospinae/Tectomicrobia group;Candidatus Tectomicrobia;Candidatus Entotheonella;Candidatus Entotheonella sp. TSY1;	813	790	1052	1101	1897	1874	3373	2951	1098	2002	1801	3883
root;cellular organisms;Bacteria;Terrabacteria group;Actinobacteria <phylum>;Actinobacteria;Micromonosporales;Micromonosporaceae;Salinispora;	24825	22644	51154	45357	42314	28373	4322	7577	3683	2113	6388	5711
root;cellular organisms;Eukaryota;Opisthokonta;Metazoa;Eumetazoa;Bilateria;Protostomia;Ecdysozoa;Panarthropoda;Arthropoda;	17	33	21	294	165	198	89	85	193	189	180	476
root;cellular organisms;Bacteria;Proteobacteria;Alphaproteobacteria;Sphingomonadales;Sphingomonadaceae;Sphingomonas;Sphingomonas sp. UNC305MFCol5.2;	9223	11215	4280	1069	1191	2108	1008	652	1216	888	673	1105
root;cellular organisms;Bacteria;Proteobacteria;delta/epsilon subdivisions;Deltaproteobacteria;Myxococcales;	20354	29303	58610	89351	108278	250551	64221	52169	64192	68618	55889	133604
root;cellular organisms;Bacteria;Terrabacteria group;Actinobacteria <phylum>;Actinobacteria;Streptosporangiales;Streptosporangiaceae;Herbidospora;	11294	14040	15038	10640	31854	19565	2089	3555	4397	12542	15620	4531
root;cellular organisms;Bacteria;Terrabacteria group;Actinobacteria <phylum>;Actinobacteria;Micrococcales;Promicromonosporaceae;	4919	3949	2980	4295	3607	1803	818	1751	956	440	805	1298
root;cellular organisms;Bacteria;Proteobacteria;Betaproteobacteria;Nitrosomonadales;Nitrosomonadaceae;Nitrosospira;	677	724	638	1070	1318	2142	1502	1849	1526	1447	1138	2381
root;cellular organisms;Bacteria;Proteobacteria;Gammaproteobacteria;Alteromonadales;Colwelliaceae;	671	1815	1131	2329	3528	10986	2047	1760	2545	1529	1559	3812
root;cellular organisms;Bacteria;FCB group;Bacteroidetes/Chlorobi group;Bacteroidetes;Cytophagia;	3	4	1	4	13	6	1	1	9	19	6	26
root;cellular organisms;Bacteria;FCB group;Bacteroidetes/Chlorobi group;Bacteroidetes;Chitinophagia;Chitinophagales;Chitinophagaceae;Sediminibacterium;	1917	2185	1179	1334	1810	4200	1091	574	833	705	662	1079
root;cellular organisms;Bacteria;Terrabacteria group;Cyanobacteria/Melainabacteria group;Cyanobacteria;Nostocales;Nostocaceae;	866	1156	1154	1046	1441	2219	2994	2404	2095	2506	1809	3032
root;cellular organisms;Bacteria;PVC group;Planctomycetes;Planctomycetia;	178	130	258	260	644	622	658	518	315	413	267	554
root;cellular organisms;Bacteria;Proteobacteria;Gammaproteobacteria;Chromatiales;Chromatiaceae;Rheinheimera;Rheinheimera mesophila;	67	30	39	255	2608	281	77	71	33	52	35	45
root;cellular organisms;Bacteria;Proteobacteria;Alphaproteobacteria;Sphingomonadales;Erythrobacteraceae;Altererythrobacter;Altererythrobacter atlanticus;	17968	13220	14417	11268	10546	15091	50102	31643	29289	17884	14122	32782
root;cellular organisms;Eukaryota;Opisthokonta;Fungi;Dikarya;Ascomycota;saccharomyceta;Pezizomycotina;leotiomyceta;sordariomyceta;Sordariomycetes;Sordariomycetidae;Sordariales;Sordariales incertae sedis;Madurella;Madurella mycetomatis;	1662	358	844	1855	2983	3713	95	65	361	45	63	134
root;cellular organisms;Bacteria;Proteobacteria;Gammaproteobacteria;Cellvibrionales;Cellvibrionaceae;Marinimicrobium;	933	1786	1125	8353	8082	50568	2352	1968	3430	2116	2704	4172
root;cellular organisms;Eukaryota;Viridiplantae;Streptophyta;Streptophytina;Embryophyta;Tracheophyta;Euphyllophyta;Spermatophyta;Magnoliophyta;Mesangiospermae;eudicotyledons;Gunneridae;Pentapetalae;asterids;campanulids;Apiales;Apiineae;Apiaceae;Apioideae;Scandiceae;Daucinae;Daucus;Daucus sect. Daucus;Daucus carota;Daucus carota subsp. sativus;	7	0	2	0	3	16	12708	11329	15737	14084	16744	15951
root;cellular organisms;Bacteria;Proteobacteria;Betaproteobacteria;Burkholderiales;Burkholderiaceae;Cupriavidus;	3144	2631	2852	12065	23567	7446	9725	9323	9135	3077	4963	6827
root;cellular organisms;Bacteria;Terrabacteria group;Actinobacteria <phylum>;Actinobacteria;Micromonosporales;Micromonosporaceae;Actinoplanes;Actinoplanes missouriensis;	3692	9554	15988	8559	4836	23664	1132	1024	1524	614	837	4753
root;cellular organisms;Bacteria;Terrabacteria group;Chloroflexi;Ktedonobacteria;Ktedonobacterales;	0	0	0	0	0	0	5	0	0	0	0	0
root;cellular organisms;Bacteria;PVC group;Planctomycetes;Planctomycetia;Planctomycetales;Planctomycetaceae;Planctomyces;	354	217	235	447	818	1200	884	730	517	1528	886	1353
root;cellular organisms;Bacteria;Proteobacteria;Alphaproteobacteria;Sphingomonadales;Sphingomonadaceae;	121558	128461	171177	152006	199479	302552	110804	90849	184024	303813	174503	262563
root;cellular organisms;Bacteria;Proteobacteria;Alphaproteobacteria;Rhizobiales;Hyphomicrobiaceae;Devosia;Devosia chinhatensis;	3121	1866	1518	9049	5354	21911	144	122	159	896	771	1577
root;cellular organisms;Bacteria;Proteobacteria;delta/epsilon subdivisions;Deltaproteobacteria;Myxococcales;Cystobacterineae;Myxococcaceae;Myxococcus;Myxococcus fulvus;	763	677	1046	1251	1420	1945	1734	1415	1177	782	628	1667
root;cellular organisms;Bacteria;Proteobacteria;Alphaproteobacteria;Rhodospirillales;Rhodospirillaceae;Dongia;Dongia sp. URHE0060;	18218	6557	4951	15481	15845	55504	97032	92451	26549	42989	22059	34495
root;cellular organisms;Bacteria;Acidobacteria;Acidobacteriia;Acidobacteriales;Acidobacteriaceae;unclassified Acidobacteriaceae;	2544	2745	4661	2131	3311	3495	3162	2585	3311	2354	2243	5006
root;cellular organisms;Bacteria;PVC group;Verrucomicrobia;Verrucomicrobiae;Verrucomicrobiales;unclassified Verrucomicrobiales;unclassified Verrucomicrobiales (miscellaneous);Verrucomicrobiae bacterium DG1235;	898	769	1467	1558	3061	3531	2180	1984	2356	5598	3284	5857
root;cellular organisms;Bacteria;Proteobacteria;delta/epsilon subdivisions;Deltaproteobacteria;Myxococcales;Cystobacterineae;Myxococcaceae;	3441	4252	3591	1905	1651	4257	4352	3884	4208	1937	1983	5101
root;cellular organisms;Bacteria;Proteobacteria;Betaproteobacteria;Burkholderiales;Oxalobacteraceae;Herbaspirillum;	1449	1613	1021	2501	3135	2810	4802	4586	9907	2556	2889	5333
root;cellular organisms;Eukaryota;Opisthokonta;Fungi;Dikarya;Ascomycota;saccharomyceta;Pezizomycotina;leotiomyceta;Eurotiomycetes;Eurotiomycetidae;Eurotiales;	3812	954	1730	2181	780	1540	515	409	1003	410	454	824
root;cellular organisms;Eukaryota;Opisthokonta;Metazoa;Eumetazoa;Bilateria;Protostomia;	294	232	275	1796	1297	1206	395	355	467	750	682	1198
root;cellular organisms;Bacteria;PVC group;Planctomycetes;Planctomycetia;Planctomycetales;Planctomycetaceae;Rhodopirellula;	2311	1405	3176	3035	5516	7306	8559	7112	5051	11988	6571	12544
root;cellular organisms;Bacteria;Proteobacteria;delta/epsilon subdivisions;Deltaproteobacteria;Myxococcales;Nannocystineae;Kofleriaceae;Haliangium;	0	0	0	0	0	21	0	0	0	0	0	0
root;cellular organisms;Bacteria;Proteobacteria;Betaproteobacteria;Burkholderiales;unclassified Burkholderiales;Burkholderiales Genera incertae sedis;Leptothrix;	15	146	1	62	58	24	56	191	409	143	68	148
root;cellular organisms;Bacteria;FCB group;Bacteroidetes/Chlorobi group;Bacteroidetes;Flavobacteriia;Flavobacteriales;Flavobacteriaceae;	18400	21835	8905	23448	31780	56380	11923	10553	9626	13778	14200	28000
root;cellular organisms;Bacteria;PVC group;Verrucomicrobia;Verrucomicrobiae;Verrucomicrobiales;Verrucomicrobiaceae;	796	939	621	528	1380	2499	630	608	652	1346	754	1657
root;cellular organisms;Bacteria;Proteobacteria;Betaproteobacteria;Burkholderiales;Alcaligenaceae;Bordetella;	2019	2328	1298	3242	4158	7165	4376	4165	3756	1451	1220	2629
root;cellular organisms;Eukaryota;Opisthokonta;Fungi;Dikarya;Ascomycota;saccharomyceta;Pezizomycotina;leotiomyceta;sordariomyceta;Sordariomycetes;Hypocreomycetidae;Hypocreales;	14922	3475	7396	9167	3564	8694	2024	1823	4847	1854	2118	3166
root;cellular organisms;Bacteria;Proteobacteria;Alphaproteobacteria;Rhodospirillales;unclassified Rhodospirillales;	1351	1069	1406	2730	2752	5213	7946	7787	4474	2500	1720	3163
root;cellular organisms;Bacteria;Proteobacteria;Betaproteobacteria;Burkholderiales;Oxalobacteraceae;Noviherbaspirillum;Noviherbaspirillum massiliense;	128	332	291	437	301	480	1733	1495	2652	613	754	1349
root;cellular organisms;Bacteria;FCB group;Bacteroidetes/Chlorobi group;Bacteroidetes;Chitinophagia;Chitinophagales;Chitinophagaceae;Flavihumibacter;	3509	4686	2192	4003	4323	8170	2120	1254	1618	1153	1203	2184
root;cellular organisms;Bacteria;Terrabacteria group;Cyanobacteria/Melainabacteria group;Cyanobacteria;Nostocales;Tolypothrichaceae;	261	379	347	310	506	532	703	579	416	362	183	614
root;cellular organisms;Eukaryota;Opisthokonta;Fungi;Dikarya;Ascomycota;saccharomyceta;	1152	348	695	773	273	676	272	304	548	463	406	1029
root;cellular organisms;Bacteria;Proteobacteria;Alphaproteobacteria;Rhodospirillales;Rhodospirillaceae;Azospirillum;	1020	2050	642	1694	2705	3881	2388	2224	2238	2786	2017	3631
root;cellular organisms;Bacteria;Proteobacteria;Alphaproteobacteria;Caulobacterales;Caulobacteraceae;Asticcacaulis;	3083	11972	12355	3370	5748	8204	29848	18750	12647	4126	3877	14246
root;cellular organisms;Bacteria;Proteobacteria;Betaproteobacteria;Burkholderiales;Comamonadaceae;Hydrogenophaga;Hydrogenophaga sp. PBC;	353	204	139	21463	15538	21577	248	216	833	2573	3213	4077
root;cellular organisms;Bacteria;FCB group;Bacteroidetes/Chlorobi group;Bacteroidetes;Flavobacteriia;Flavobacteriales;unclassified Flavobacteriales;unclassified Flavobacteriales (miscellaneous);	29	33	36	63	82	309	18	9	64	31	25	91
root;cellular organisms;Bacteria;FCB group;Bacteroidetes/Chlorobi group;Bacteroidetes;Cytophagia;Cytophagales;	25553	38152	7686	41718	39588	97524	14430	13519	11523	26269	29321	58140
root;cellular organisms;Bacteria;FCB group;Bacteroidetes/Chlorobi group;Bacteroidetes;Flavobacteriia;	137	79	148	468	921	1540	73	34	64	90	88	289
root;cellular organisms;Bacteria;Proteobacteria;Betaproteobacteria;Burkholderiales;Oxalobacteraceae;Massilia;Massilia namucuonensis;	1632	2799	2158	3299	3283	4111	5847	4746	10031	3338	4635	7433
root;cellular organisms;Bacteria;Proteobacteria;delta/epsilon subdivisions;Deltaproteobacteria;Myxococcales;Nannocystineae;	171	257	491	1749	1557	1821	328	219	732	612	494	1439
root;cellular organisms;Bacteria;Proteobacteria;Alphaproteobacteria;Rhodospirillales;Rhodospirillaceae;Oceanibaculum;	411	486	342	1336	2690	3017	1150	865	1252	1043	897	1782
root;cellular organisms;Bacteria;Proteobacteria;Alphaproteobacteria;Sphingomonadales;Sphingomonadaceae;Sphingopyxis;	27192	17172	18991	98361	35350	333078	10968	8081	8930	10269	5886	15715
root;cellular organisms;Bacteria;Proteobacteria;Alphaproteobacteria;Rhizobiales;Phyllobacteriaceae;Chelativorans;	8288	17459	7247	10772	7187	4624	726	662	449	298	291	451
root;cellular organisms;Bacteria;Terrabacteria group;Actinobacteria <phylum>;Actinobacteria;Propionibacteriales;Nocardioidaceae;Kribbella;Kribbella catacumbae;	7181	7177	4385	33075	5894	1535	1143	1831	2061	942	1380	3804
root;cellular organisms;Eukaryota;Viridiplantae;Streptophyta;Streptophytina;Embryophyta;Tracheophyta;Euphyllophyta;Spermatophyta;Magnoliophyta;Mesangiospermae;eudicotyledons;Gunneridae;Pentapetalae;asterids;campanulids;Asterales;Asteraceae;Carduoideae;Cardueae;	0	0	0	0	0	0	0	0	1	1	5	1
root;cellular organisms;Bacteria;Proteobacteria;Gammaproteobacteria;Vibrionales;Vibrionaceae;Vibrio;	2096	2467	1524	2141	3374	7488	2629	2795	3963	1647	1585	3299
root;cellular organisms;Bacteria;Proteobacteria;delta/epsilon subdivisions;Deltaproteobacteria;unclassified Deltaproteobacteria;	675	888	1045	1040	1615	1928	1655	1379	1119	1319	875	2420
root;cellular organisms;Bacteria;Terrabacteria group;Actinobacteria <phylum>;Actinobacteria;Corynebacteriales;Mycobacteriaceae;	126	266	312	377	188	191	19	17	35	21	20	37
root;cellular organisms;Bacteria;Proteobacteria;Alphaproteobacteria;Rhizobiales;Bradyrhizobiaceae;Rhodopseudomonas;Rhodopseudomonas palustris;	1704	1691	923	671	1320	1185	1124	875	1299	1577	846	1476
root;cellular organisms;Bacteria;Terrabacteria group;Actinobacteria <phylum>;Actinobacteria;Micromonosporales;Micromonosporaceae;Asanoa;Asanoa ishikariensis;	13746	19106	17979	19183	11655	9009	2685	4275	3207	2141	3783	5039
root;cellular organisms;Bacteria;Terrabacteria group;Actinobacteria <phylum>;Actinobacteria;Micromonosporales;Micromonosporaceae;Dactylosporangium;	4	5	4	0	0	0	0	0	0	0	0	0
root;cellular organisms;Bacteria;Proteobacteria;	421100	518648	399436	767990	1034693	1511773	1073932	967097	1142319	754133	696561	1375462
root;cellular organisms;Eukaryota;Viridiplantae;Streptophyta;Streptophytina;Embryophyta;Tracheophyta;Euphyllophyta;Spermatophyta;Magnoliophyta;Mesangiospermae;eudicotyledons;Gunneridae;Pentapetalae;asterids;campanulids;Asterales;Asteraceae;Cichorioideae;Cichorieae;	0	0	0	0	0	0	40	48	79	70	79	81
root;cellular organisms;Bacteria;Proteobacteria;Betaproteobacteria;Burkholderiales;Comamonadaceae;Hydrogenophaga;Hydrogenophaga taeniospiralis;	2271	1937	1014	3941	3633	3493	9498	9266	4911	1327	1557	1950
root;cellular organisms;Eukaryota;Opisthokonta;Fungi;Dikarya;Ascomycota;saccharomyceta;Pezizomycotina;leotiomyceta;sordariomyceta;Sordariomycetes;Hypocreomycetidae;Hypocreales;Nectriaceae;	2985	620	1701	1720	599	3389	276	236	930	187	201	517
root;cellular organisms;Bacteria;Proteobacteria;Alphaproteobacteria;Sphingomonadales;Sphingomonadaceae;Sphingopyxis;Sphingopyxis macrogoltabida;	977	955	1318	2341	2124	7485	923	582	965	1558	1223	2173
root;cellular organisms;Eukaryota;Opisthokonta;Fungi;Dikarya;Ascomycota;saccharomyceta;Pezizomycotina;leotiomyceta;sordariomyceta;Sordariomycetes;Hypocreomycetidae;	18997	4490	9628	11151	2702	7109	1228	895	4096	776	928	1982
root;cellular organisms;Bacteria;FCB group;Bacteroidetes/Chlorobi group;Bacteroidetes;Chitinophagia;Chitinophagales;Chitinophagaceae;Niastella;	23946	62769	17095	21549	31497	21584	16728	9665	17527	3985	7369	12090
root;cellular organisms;Bacteria;Proteobacteria;Alphaproteobacteria;Rhizobiales;Rhizobiaceae;Rhizobium/Agrobacterium group;Rhizobium;Rhizobium etli;	1913	1936	1823	615	489	598	2345	1891	1554	961	665	1596
root;cellular organisms;Bacteria;Proteobacteria;Gammaproteobacteria;Legionellales;Legionellaceae;	259	329	269	778	748	1860	500	639	672	694	723	1299
root;cellular organisms;Bacteria;FCB group;Bacteroidetes/Chlorobi group;Bacteroidetes;Flavobacteriia;Flavobacteriales;Flavobacteriaceae;Flavobacterium;	14242	17560	7363	27308	34996	47791	7260	5519	5703	6871	7443	15522
root;cellular organisms;Bacteria;Terrabacteria group;Chloroflexi;Thermomicrobia;Sphaerobacteridae;Sphaerobacterales;Sphaerobacterineae;Sphaerobacteraceae;Sphaerobacter;Sphaerobacter thermophilus;	793	1270	1363	438	697	1330	677	574	586	361	347	750
root;cellular organisms;Bacteria;Terrabacteria group;Firmicutes;Bacilli;	2405	2264	2184	1440	1595	2293	2331	1680	1643	3769	1612	2753
root;Viruses;dsDNA viruses, no RNA stage;Caudovirales;	1145	1366	320	729	14519	4476	1251	1705	1517	1614	1817	3346
root;cellular organisms;Bacteria;Proteobacteria;Alphaproteobacteria;Rhizobiales;Rhizobiaceae;Shinella;Shinella sp. DD12;	922	411	375	9244	8597	24437	168	118	89	720	312	531
root;cellular organisms;Bacteria;Terrabacteria group;Actinobacteria <phylum>;Actinobacteria;Propionibacteriales;Propionibacteriaceae;	2783	3762	2070	1223	1400	799	404	610	703	389	278	637
root;cellular organisms;Eukaryota;Opisthokonta;Fungi;Dikarya;Ascomycota;saccharomyceta;Pezizomycotina;leotiomyceta;Eurotiomycetes;	791	160	341	462	123	251	41	40	163	65	51	107
root;cellular organisms;Bacteria;Proteobacteria;Alphaproteobacteria;Caulobacterales;Caulobacteraceae;Brevundimonas;	1819	3940	2395	2202	3602	19224	1390	1075	1529	2628	1413	2567
root;cellular organisms;Bacteria;Proteobacteria;Alphaproteobacteria;Caulobacterales;Caulobacteraceae;Phenylobacterium;Phenylobacterium zucineum;Phenylobacterium zucineum HLK1;	691	356	748	431	418	726	737	610	495	355	336	748
root;cellular organisms;Bacteria;unclassified Bacteria;Bacteria candidate phyla;Candidatus Saccharibacteria;unclassified Saccharibacteria;Candidatus Saccharibacteria bacterium GW2011_GWC2_44_17;	67965	54362	34364	21230	13888	18068	4689	4155	18066	4004	7682	23301
root;cellular organisms;Bacteria;Proteobacteria;Alphaproteobacteria;Rhizobiales;Hyphomicrobiaceae;Devosia;	280838	263261	174828	366854	336230	594014	21129	17857	24473	31104	26670	47182
root;cellular organisms;Bacteria;Nitrospirae;Nitrospira <class>;Nitrospirales;Nitrospiraceae;	413	310	467	266	402	1488	1642	1361	523	292	480	1713
root;cellular organisms;Bacteria;Terrabacteria group;Chloroflexi;Chloroflexia;Chloroflexales;Chloroflexineae;Chloroflexaceae;Chloroflexus;	4141	6874	7898	1806	6193	3362	1631	1439	1218	932	640	1340
root;cellular organisms;Bacteria;Proteobacteria;delta/epsilon subdivisions;Deltaproteobacteria;Syntrophobacterales;Syntrophaceae;	503	772	1006	759	1742	1860	1449	1213	2779	1624	1776	3101
root;cellular organisms;Bacteria;Proteobacteria;Alphaproteobacteria;Caulobacterales;Caulobacteraceae;Caulobacter;	12278	15469	9274	8898	14439	12826	15994	13098	22841	11906	11798	23815
root;cellular organisms;Bacteria;Acidobacteria;Blastocatellia;	157	357	801	52	163	135	494	449	164	77	51	154
root;cellular organisms;Bacteria;PVC group;Planctomycetes;Planctomycetia;Planctomycetales;Planctomycetaceae;Roseimaritima;Roseimaritima ulvae;	1228	794	999	1266	1895	2404	3022	2497	1490	3516	1879	3136
root;cellular organisms;Bacteria;Terrabacteria group;Actinobacteria <phylum>;Actinobacteria;Micrococcales;Intrasporangiaceae;	77054	66189	55584	78984	48197	10452	10698	17301	21020	15629	24350	33482
root;cellular organisms;Bacteria;Proteobacteria;Alphaproteobacteria;Rhizobiales;Hyphomicrobiaceae;	34368	30792	24083	68460	67092	48604	13183	11007	29785	32915	24692	42796
root;cellular organisms;Bacteria;Proteobacteria;Gammaproteobacteria;Cellvibrionales;Cellvibrionaceae;Cellvibrio;Cellvibrio sp. OA-2007;	32	3	33	17587	29648	21885	719	626	385	4135	4436	4449
root;cellular organisms;Bacteria;FCB group;Bacteroidetes/Chlorobi group;Bacteroidetes;Chitinophagia;Chitinophagales;Chitinophagaceae;Terrimonas;Terrimonas ferruginea;	28224	16179	12766	6209	11565	10140	9453	4076	5718	12236	4984	12458
root;cellular organisms;Eukaryota;Opisthokonta;Fungi;Dikarya;Basidiomycota;Agaricomycotina;Agaricomycetes;Agaricomycetes incertae sedis;Cantharellales;Ceratobasidiaceae;Rhizoctonia <Ceratobasidiaceae>;Rhizoctonia solani;Rhizoctonia solani AG-8;Rhizoctonia solani AG-8 WAC10335;	3732	2	0	0	0	0	40	51	7	3	1	3
root;cellular organisms;Bacteria;Proteobacteria;Gammaproteobacteria;unclassified Gammaproteobacteria;Competibacteraceae;	944	823	789	1243	1800	2782	2922	2378	1693	1731	1620	3359
root;cellular organisms;Bacteria;FCB group;Bacteroidetes/Chlorobi group;Bacteroidetes;unclassified Bacteroidetes;unclassified Bacteroidetes (miscellaneous);Bacteroidetes bacterium OLB11;	5258	9298	12825	389	1239	4204	105	98	22	58	68	154
root;cellular organisms;Bacteria;PVC group;Verrucomicrobia;Opitutae;Opitutales;Opitutaceae;Opitutus;Opitutus terrae;	6129	8194	6909	6437	13683	15304	12042	13574	18788	36801	20539	39685
root;cellular organisms;Bacteria;Terrabacteria group;Actinobacteria <phylum>;Actinobacteria;Streptomycetales;Streptomycetaceae;	57650	72600	34170	66428	65266	50236	8690	13269	13060	6199	10629	16027
root;cellular organisms;Bacteria;Acidobacteria;Blastocatellia;Chloracidobacterium;Chloracidobacterium thermophilum;	556	1258	2470	485	673	624	1176	1046	570	603	319	1430
root;cellular organisms;Bacteria;Proteobacteria;Betaproteobacteria;Burkholderiales;Comamonadaceae;Hydrogenophaga;Hydrogenophaga palleronii;	512	561	508	13145	7942	12050	1122	785	1527	2115	3120	3647
root;cellular organisms;Bacteria;Proteobacteria;Alphaproteobacteria;Rhizobiales;Phyllobacteriaceae;Chelativorans;Chelativorans sp. BNC1;	23993	52388	21251	30506	21143	8531	1687	1701	1223	661	618	916
root;cellular organisms;Bacteria;FCB group;Bacteroidetes/Chlorobi group;Bacteroidetes;Chitinophagia;Chitinophagales;Chitinophagaceae;Filimonas;Filimonas lacunae;	2381	6134	1933	2191	3013	4884	1679	1272	1876	381	567	1176
root;cellular organisms;Eukaryota;Opisthokonta;Fungi;Dikarya;Ascomycota;saccharomyceta;Pezizomycotina;leotiomyceta;sordariomyceta;Sordariomycetes;Sordariomycetidae;Sordariales;Chaetomiaceae;	1920	493	1117	2301	3543	4446	170	126	421	78	80	196
root;cellular organisms;Bacteria;FCB group;Bacteroidetes/Chlorobi group;Bacteroidetes;Cytophagia;Cytophagales;Flammeovirgaceae;Fulvivirga;Fulvivirga imtechensis;Fulvivirga imtechensis AK7;	6195	10593	1590	9618	7717	20741	3673	4151	3073	6663	7761	15501
root;cellular organisms;Eukaryota;Opisthokonta;Metazoa;Eumetazoa;Bilateria;Protostomia;Ecdysozoa;Panarthropoda;	2	25	35	98	13	16	0	1	5	137	0	0
root;cellular organisms;Bacteria;Proteobacteria;delta/epsilon subdivisions;Deltaproteobacteria;Myxococcales;Sorangiineae;Polyangiaceae;Chondromyces;Chondromyces apiculatus;Chondromyces apiculatus DSM 436;	488	1075	1441	737	1122	3230	834	640	1184	857	634	1626
root;cellular organisms;Bacteria;Terrabacteria group;Actinobacteria <phylum>;Actinobacteria;Propionibacteriales;Nocardioidaceae;	61209	75537	108257	73363	46687	23252	7186	9321	15843	10201	22882	25183
root;cellular organisms;Bacteria;Proteobacteria;Alphaproteobacteria;Rhizobiales;Aurantimonadaceae;	1145	1040	795	1646	1992	4704	677	580	697	1699	824	1783
root;cellular organisms;Bacteria;Proteobacteria;Gammaproteobacteria;Legionellales;	1788	1771	1128	440	385	426	441	415	1293	233	316	795
root;cellular organisms;Bacteria;Terrabacteria group;Cyanobacteria/Melainabacteria group;Cyanobacteria;Oscillatoriophycideae;	696	1074	1688	1091	1146	1594	2109	1945	1423	1160	1007	2342
root;cellular organisms;Bacteria;Proteobacteria;Betaproteobacteria;Rhodocyclales;Rhodocyclaceae;Azoarcus;	2058	2090	1398	2043	2683	2858	4734	3863	6076	5564	6703	10732
root;cellular organisms;Bacteria;Proteobacteria;delta/epsilon subdivisions;Deltaproteobacteria;Myxococcales;unclassified Myxococcales;Enhygromyxa;Enhygromyxa salina;	874	900	2880	5800	6591	34631	2452	1946	2777	4678	3134	6732
root;cellular organisms;Bacteria;FCB group;Bacteroidetes/Chlorobi group;Bacteroidetes;Sphingobacteriia;Sphingobacteriales;Sphingobacteriaceae;Mucilaginibacter;	5522	9396	2502	4604	6007	9794	3377	2265	3242	2754	2863	5401
root;cellular organisms;Bacteria;Terrabacteria group;Actinobacteria <phylum>;Actinobacteria;Frankiales;Frankiaceae;Frankia;	60041	58964	43494	72046	62626	22227	9668	14853	18073	9000	14859	24688
root;cellular organisms;Bacteria;FCB group;Bacteroidetes/Chlorobi group;Bacteroidetes;Chitinophagia;Chitinophagales;Chitinophagaceae;Flavihumibacter;Flavihumibacter petaseus;	2330	3197	1392	2466	3396	4870	1406	743	1212	1559	1212	2345
root;cellular organisms;Bacteria;unclassified Bacteria;Bacteria candidate phyla;Candidatus Saccharibacteria;unclassified Saccharibacteria;Candidatus Saccharibacteria bacterium GW2011_GWA2_46_10;	106827	122515	73030	20777	27172	21760	17405	17252	87796	14555	28895	91126
root;cellular organisms;Bacteria;Proteobacteria;Gammaproteobacteria;Pseudomonadales;Pseudomonadaceae;Pseudomonas;Pseudomonas aeruginosa group;	568	469	404	5359	8767	12532	1108	953	11281	2564	2684	4036
root;cellular organisms;Bacteria;Terrabacteria group;Armatimonadetes;	516	1009	826	588	11853	2187	430	326	1119	610	240	830
root;cellular organisms;Eukaryota;Viridiplantae;Streptophyta;Streptophytina;Embryophyta;Tracheophyta;Euphyllophyta;Spermatophyta;Magnoliophyta;Mesangiospermae;eudicotyledons;Gunneridae;Pentapetalae;rosids;	170	81	123	328	226	614	5865	5750	7360	7785	8685	9161
root;cellular organisms;Eukaryota;Opisthokonta;Fungi;Chytridiomycota;Chytridiomycetes;	0	5	37	1	7	8	301	432	672	1804	1638	3848
root;cellular organisms;Bacteria;Terrabacteria group;Actinobacteria <phylum>;Actinobacteria;Pseudonocardiales;Pseudonocardiaceae;Lentzea;	74912	274446	28595	45683	22899	15384	4068	5010	8185	936	3329	2706
root;cellular organisms;Bacteria;Spirochaetes;Spirochaetia;Spirochaetales;Spirochaetaceae;	309	607	669	764	1034	5533	692	660	654	1026	807	2850
root;cellular organisms;Bacteria;PVC group;Planctomycetes;Planctomycetia;Planctomycetales;Gemmataceae;Gemmata;	0	2	1	4	31	39	1	4	11	11	5	3
root;cellular organisms;Bacteria;Terrabacteria group;Actinobacteria <phylum>;Actinobacteria;Pseudonocardiales;Pseudonocardiaceae;	506823	1578623	191432	435611	266587	73694	45624	47417	61702	21115	47457	55007
root;cellular organisms;Bacteria;FCB group;Bacteroidetes/Chlorobi group;Bacteroidetes;Chitinophagia;Chitinophagales;Chitinophagaceae;	159754	167101	86143	108682	138235	259372	72230	38133	56457	59723	42473	87499
root;cellular organisms;Bacteria;Proteobacteria;delta/epsilon subdivisions;Deltaproteobacteria;Myxococcales;Nannocystineae;Nannocystaceae;Plesiocystis;Plesiocystis pacifica;	373	637	1273	2728	3735	13748	2008	1039	3164	6550	4026	5992
root;cellular organisms;Bacteria;Proteobacteria;Alphaproteobacteria;Sphingomonadales;Sphingomonadaceae;Sphingobium;Sphingobium herbicidovorans;	6201	6213	11671	10388	12538	20363	173	161	206	1310	153	546
root;cellular organisms;Eukaryota;Opisthokonta;Metazoa;Eumetazoa;Bilateria;Protostomia;Ecdysozoa;	20	59	71	237	68	217	106	197	203	600	563	1549
root;cellular organisms;Eukaryota;Viridiplantae;Streptophyta;Streptophytina;Embryophyta;Tracheophyta;Euphyllophyta;Spermatophyta;Magnoliophyta;Mesangiospermae;eudicotyledons;Gunneridae;Pentapetalae;asterids;campanulids;Asterales;Asteraceae;	0	0	0	0	0	3	1217	960	1322	1123	1548	1253
root;cellular organisms;Bacteria;Proteobacteria;Alphaproteobacteria;Rhodospirillales;Rhodospirillaceae;Inquilinus;Inquilinus limosus;	1753	1685	1464	1602	1675	2186	2705	2393	1186	1129	811	1436
root;cellular organisms;Bacteria;Proteobacteria;Gammaproteobacteria;Chromatiales;Chromatiaceae;Rheinheimera;Rheinheimera texasensis;	6	8	56	166	3846	10417	31	19	73	156	120	274
root;cellular organisms;Bacteria;Terrabacteria group;Actinobacteria <phylum>;Thermoleophilia;Solirubrobacterales;Solirubrobacteraceae;Solirubrobacter;	5748	5476	4455	5289	4103	2175	1749	1987	1857	1473	1782	2939
root;cellular organisms;Bacteria;Proteobacteria;Gammaproteobacteria;Oceanospirillales;	1027	1990	1622	2506	2650	9768	3924	3461	4313	1540	1875	2837
root;cellular organisms;Bacteria;Proteobacteria;Alphaproteobacteria;Rhodospirillales;unclassified Rhodospirillales;Reyranella;Reyranella massiliensis;	357	309	401	1078	1474	2460	1117	1122	654	429	344	663
root;cellular organisms;Bacteria;Proteobacteria;Betaproteobacteria;Burkholderiales;unclassified Burkholderiales;Burkholderiales Genera incertae sedis;Rubrivivax;Rubrivivax gelatinosus;	916	1080	827	1294	1434	1750	4298	4145	4877	1484	1451	2464
root;cellular organisms;Bacteria;Proteobacteria;Betaproteobacteria;Burkholderiales;Oxalobacteraceae;Pseudoduganella;Pseudoduganella violaceinigra;	1763	1039	2092	172	98	109	733	469	2364	251	286	504
root;cellular organisms;Bacteria;Terrabacteria group;Actinobacteria <phylum>;Actinobacteria;Micromonosporales;Micromonosporaceae;Actinoplanes;Actinoplanes globisporus;	16644	24440	23712	28161	15079	6811	3333	5198	4565	2788	4432	7107
root;cellular organisms;Eukaryota;Viridiplantae;Streptophyta;Streptophytina;Embryophyta;Tracheophyta;Euphyllophyta;Spermatophyta;Magnoliophyta;Mesangiospermae;eudicotyledons;Gunneridae;Pentapetalae;asterids;lamiids;Solanales;	0	0	0	0	0	0	0	2	6	40	2	4
root;cellular organisms;Bacteria;Proteobacteria;Betaproteobacteria;Burkholderiales;Burkholderiaceae;Burkholderia;Burkholderia cepacia complex;	1638	1632	1106	1685	1922	3646	5907	7853	3914	1906	1556	3723
root;cellular organisms;Eukaryota;Viridiplantae;Streptophyta;Streptophytina;Embryophyta;Tracheophyta;Euphyllophyta;Spermatophyta;Magnoliophyta;Mesangiospermae;eudicotyledons;Gunneridae;Pentapetalae;asterids;campanulids;Asterales;Asteraceae;Carduoideae;Cardueae;Carduinae;Cynara;Cynara cardunculus;Cynara cardunculus subsp. cardunculus;Cynara cardunculus var. scolymus;	0	4	0	2	3	10	15626	13805	19126	17777	21110	18907
root;cellular organisms;Bacteria;Proteobacteria;Alphaproteobacteria;Rhizobiales;Hyphomicrobiaceae;Devosia;Devosia geojensis;	2707	2599	1872	2787	2898	6505	434	239	369	374	268	599
root;cellular organisms;Eukaryota;Opisthokonta;Fungi;Mucoromycota;Mucoromycotina;Mucorales;	961	65	254	37	56	199	4130	2721	1470	3530	3156	7228
root;cellular organisms;Bacteria;Proteobacteria;Alphaproteobacteria;Sphingomonadales;Erythrobacteraceae;Erythrobacter;	3503	2768	3000	2329	2512	4174	7383	4790	4516	2378	1919	5032
root;cellular organisms;Bacteria;FCB group;Bacteroidetes/Chlorobi group;Bacteroidetes;Flavobacteriia;Flavobacteriales;Flavobacteriaceae;Aquimarina;	1486	3581	932	1727	1718	2691	1793	1427	1112	1847	2197	4411
root;cellular organisms;Bacteria;Terrabacteria group;Actinobacteria <phylum>;Actinobacteria;Micromonosporales;Micromonosporaceae;Actinoplanes;Actinoplanes philippinensis;	3064	12366	17899	7060	4557	4779	1460	1581	1704	987	1065	3895
root;cellular organisms;Bacteria;Proteobacteria;Betaproteobacteria;Burkholderiales;Comamonadaceae;Variovorax;Variovorax sp. WDL1;	19607	25210	28069	17201	9838	8587	11880	11441	16674	3597	4237	6976
root;cellular organisms;Eukaryota;Viridiplantae;Streptophyta;Streptophytina;Embryophyta;Tracheophyta;Euphyllophyta;Spermatophyta;Magnoliophyta;Mesangiospermae;eudicotyledons;Gunneridae;Pentapetalae;rosids;fabids;Fabales;Fabaceae;Papilionoideae;	587	1088	313	512	348	215	4282	4179	5585	5581	6733	7280
root;cellular organisms;Bacteria;FCB group;Bacteroidetes/Chlorobi group;Chlorobi;	26	4	60	6	40	165	156	118	23	220	4	3
root;Viruses;environmental samples <viruses>;uncultured Mediterranean phage uvMED;	351	702	258	568	3135	1973	2312	1924	1112	2638	1803	2978
root;cellular organisms;Bacteria;Proteobacteria;Alphaproteobacteria;Rhodobacterales;Rhodobacteraceae;Labrenzia;	1090	977	608	1489	2239	3666	1186	1093	709	1039	682	1671
root;cellular organisms;Bacteria;FCB group;Gemmatimonadetes;Gemmatimonadetes <class>;Gemmatimonadales;Gemmatimonadaceae;Gemmatimonas;	806	1191	2045	755	939	2675	1377	1117	1001	671	577	1704
root;cellular organisms;Bacteria;Terrabacteria group;Actinobacteria <phylum>;Actinobacteria;Streptosporangiales;Nocardiopsaceae;Nocardiopsis;	5769	14096	3406	9705	34057	36912	1085	1647	1423	1626	1877	2366
root;cellular organisms;Bacteria;Proteobacteria;Alphaproteobacteria;Rhizobiales;Rhizobiaceae;Rhizobium/Agrobacterium group;Agrobacterium;Agrobacterium tumefaciens complex;	81	76	23	755	304	844	14	11	27	42	27	530
root;cellular organisms;Eukaryota;Opisthokonta;Metazoa;Eumetazoa;Bilateria;Protostomia;Ecdysozoa;Nematoda;	17	36	44	68	17	97	55	74	67	74	62	124
root;Viruses;dsDNA viruses, no RNA stage;Caudovirales;Myoviridae;unclassified Myoviridae;	945	350	418	1529	4103	4018	2543	1865	7356	1911	3033	5319
root;cellular organisms;Bacteria;Proteobacteria;Alphaproteobacteria;Rhizobiales;Hyphomicrobiaceae;Prosthecomicrobium;Prosthecomicrobium hirschii;	617	763	555	615	551	1317	522	375	749	1560	779	1701
root;cellular organisms;Bacteria;Terrabacteria group;Actinobacteria <phylum>;Actinobacteria;Streptomycetales;Streptomycetaceae;Streptomyces;Streptomyces stelliscabiei;	16692	28181	12668	31796	15080	48693	3375	4921	3747	948	1118	5268
root;cellular organisms;Bacteria;Proteobacteria;delta/epsilon subdivisions;Deltaproteobacteria;Myxococcales;Nannocystineae;Nannocystaceae;Nannocystis;	0	6	11	0	7	1	0	0	0	0	0	0
root;cellular organisms;Bacteria;Proteobacteria;Gammaproteobacteria;Enterobacterales;	3	5	1	0	3	5	1	2	7	0	2	4
root;cellular organisms;Bacteria;Terrabacteria group;Actinobacteria <phylum>;Actinobacteria;Propionibacteriales;Nocardioidaceae;Nocardioides;Nocardioides sp. CF8;	2264	3290	4331	3297	1906	845	252	332	438	173	250	473
root;cellular organisms;Eukaryota;Opisthokonta;Fungi;Dikarya;Basidiomycota;Agaricomycotina;Agaricomycetes;	1925	134	219	229	591	1004	889	930	1260	3504	3365	7905
root;cellular organisms;Bacteria;Terrabacteria group;Actinobacteria <phylum>;Actinobacteria;Pseudonocardiales;Pseudonocardiaceae;Lentzea;Lentzea flaviverrucosa;	7659	30701	2600	8262	3860	1047	341	395	821	117	301	245
root;cellular organisms;Bacteria;Terrabacteria group;Cyanobacteria/Melainabacteria group;Cyanobacteria;Gloeobacteria;Gloeobacterales;	1723	1748	2107	1518	1931	1462	2870	2512	2037	938	894	2411
root;cellular organisms;Bacteria;Acidobacteria;unclassified Acidobacteria;Acidobacteria subdivision 23;Thermoanaerobaculum;Thermoanaerobaculum aquaticum;	3515	685	1899	626	640	1168	29698	27162	2164	3196	1090	9066
root;cellular organisms;Eukaryota;Viridiplantae;Streptophyta;Streptophytina;Embryophyta;Tracheophyta;	31	7	67	17	9	14	29	24	46	62	39	91
root;cellular organisms;Bacteria;Proteobacteria;Alphaproteobacteria;Rhizobiales;Rhizobiaceae;Sinorhizobium/Ensifer group;	44856	44065	30554	69074	63930	134420	16377	14301	23125	55504	58539	233518
root;cellular organisms;Bacteria;Proteobacteria;Alphaproteobacteria;Rhizobiales;Rhizobiaceae;Rhizobium/Agrobacterium group;Neorhizobium;Neorhizobium galegae;	1898	2087	526	1813	2479	2723	362	262	546	1515	884	1823
root;cellular organisms;Bacteria;Proteobacteria;Alphaproteobacteria;Rhizobiales;	253185	244428	153155	317857	338244	544222	135507	101800	140900	224777	123604	259723
root;cellular organisms;Bacteria;Proteobacteria;delta/epsilon subdivisions;Deltaproteobacteria;Desulfobacterales;Desulfobulbaceae;	625	744	568	1403	2410	5725	1190	948	804	983	741	1599
root;cellular organisms;Bacteria;Proteobacteria;Betaproteobacteria;Burkholderiales;Comamonadaceae;Polaromonas;Polaromonas sp. JS666;	1726	1523	900	1193	3013	3214	6630	6183	6136	1105	996	2309
root;cellular organisms;Bacteria;Proteobacteria;Alphaproteobacteria;Sphingomonadales;Sphingomonadaceae;Sphingobium;	36992	34059	56980	57949	78022	104863	33927	45477	54711	127321	65239	130412
root;cellular organisms;Bacteria;Proteobacteria;Gammaproteobacteria;Xanthomonadales;Xanthomonadaceae;Arenimonas;	2094	4985	5407	60290	39176	38399	1572	1119	3049	11406	8871	10729
root;cellular organisms;Bacteria;PVC group;Planctomycetes;Planctomycetia;Planctomycetales;Gemmataceae;Zavarzinella;Zavarzinella formosa;	1069	1533	2713	1186	2275	3063	2684	2198	1769	2239	1365	2857
root;cellular organisms;Bacteria;FCB group;Bacteroidetes/Chlorobi group;Bacteroidetes;Cytophagia;Cytophagales;Microscillaceae;Microscilla;Microscilla marina;	1613	2699	625	2374	1756	3620	637	469	662	1295	1427	2443
root;cellular organisms;Bacteria;Proteobacteria;Alphaproteobacteria;Rhizobiales;Hyphomicrobiaceae;Devosia;Devosia riboflavina;	5298	5531	3934	10312	7553	19398	326	395	396	562	448	963
root;cellular organisms;Bacteria;Proteobacteria;Betaproteobacteria;Burkholderiales;Comamonadaceae;Delftia;	1530	1475	1075	2639	3245	3301	3471	3294	2616	1493	1378	1762
root;cellular organisms;Bacteria;PVC group;Verrucomicrobia;Verrucomicrobiae;Verrucomicrobiales;Verrucomicrobia subdivision 3;Pedosphaera;Pedosphaera parvula;Pedosphaera parvula Ellin514;	285	256	807	425	932	917	827	760	527	1726	838	2317
root;cellular organisms;Bacteria;Proteobacteria;delta/epsilon subdivisions;Deltaproteobacteria;Myxococcales;Nannocystineae;Nannocystaceae;	137	262	459	1501	1254	3266	359	274	361	1549	771	1518
root;cellular organisms;Bacteria;FCB group;Bacteroidetes/Chlorobi group;Bacteroidetes;Cytophagia;Cytophagales;Cytophagaceae;Flexibacter;	2427	4488	889	3343	4893	6148	1211	1079	1097	1523	1726	3049
root;cellular organisms;Bacteria;Proteobacteria;delta/epsilon subdivisions;Deltaproteobacteria;Bdellovibrionales;Bacteriovoracaceae;Bacteriovorax;	187	251	128	374	731	850	1242	1181	564	1283	563	762
root;cellular organisms;Eukaryota;Opisthokonta;Fungi;	1509	549	1598	785	463	1166	9299	12988	19030	50143	45982	105545
root;cellular organisms;Bacteria;Proteobacteria;Gammaproteobacteria;Thiotrichales;Thiotrichaceae;	2039	2258	3091	2888	3833	5518	6998	6154	3120	3145	2717	5597
root;cellular organisms;Bacteria;Proteobacteria;Alphaproteobacteria;Rhizobiales;Rhizobiaceae;Rhizobium/Agrobacterium group;Agrobacterium;	3683	4350	2387	56654	24482	38488	2837	2069	4169	6961	4505	45829
root;cellular organisms;Eukaryota;Opisthokonta;Metazoa;Eumetazoa;Bilateria;	796	821	933	2795	1535	2427	3644	2823	2565	10449	2963	5649
root;cellular organisms;Bacteria;Proteobacteria;Alphaproteobacteria;Rhizobiales;Hyphomicrobiaceae;Rhodomicrobium;	1158	667	661	2902	3975	3164	1974	2048	1002	1580	1408	2849
root;cellular organisms;Bacteria;Terrabacteria group;Firmicutes;Bacilli;Bacillales;	6022	6879	6532	4917	7591	11245	5346	4782	5944	4919	3702	7970
root;cellular organisms;Bacteria;Terrabacteria group;Firmicutes;	7040	7211	6298	5913	8235	16981	10108	8717	7864	6786	5066	11748
root;cellular organisms;Eukaryota;Opisthokonta;Metazoa;	9	24	23	21	68	61	15	14	56	84	51	97
root;cellular organisms;Bacteria;PVC group;Planctomycetes;Planctomycetia;Planctomycetales;Planctomycetaceae;Schlesneria;Schlesneria paludicola;	1478	919	1840	1102	1897	3357	5181	4717	2528	3331	1611	3204
root;cellular organisms;Bacteria;Proteobacteria;Gammaproteobacteria;Pseudomonadales;	939	1935	952	1701	2280	3092	2535	1942	3727	1767	1755	3789
root;cellular organisms;Eukaryota;Opisthokonta;Fungi;Dikarya;Ascomycota;saccharomyceta;Pezizomycotina;leotiomyceta;Eurotiomycetes;Chaetothyriomycetidae;	3741	929	1856	2341	894	1763	309	203	753	223	201	478
root;cellular organisms;Eukaryota;Opisthokonta;Metazoa;Eumetazoa;Bilateria;Protostomia;Ecdysozoa;Nematoda;Chromadorea;	89	233	170	1141	554	4063	129	144	158	280	261	583
root;cellular organisms;Bacteria;Proteobacteria;Gammaproteobacteria;Oceanospirillales;Oceanospirillaceae;Marinobacterium;	1276	1655	991	2239	5036	4801	4897	4138	4238	3648	3366	8008
root;cellular organisms;Bacteria;Proteobacteria;Gammaproteobacteria;Oceanospirillales;Alcanivoracaceae;Alcanivorax;	501	1034	732	1626	1787	4845	2000	1511	2258	1103	1615	2160
root;cellular organisms;Bacteria;Terrabacteria group;Chloroflexi;unclassified Chloroflexi;unclassified Chloroflexi (miscellaneous);Chloroflexi bacterium OLB13;	2920	2143	4851	24145	53139	59293	1980	2528	3764	2335	2331	3031
root;cellular organisms;Bacteria;Proteobacteria;Gammaproteobacteria;Xanthomonadales;	4837	6819	5126	11360	15965	17387	8847	7003	12270	11122	11528	23451
root;cellular organisms;Bacteria;Proteobacteria;Alphaproteobacteria;Rhizobiales;Phyllobacteriaceae;Mesorhizobium;	68990	54868	42775	63365	56834	90384	22507	16008	26593	35171	23265	53038
root;cellular organisms;Bacteria;FCB group;Bacteroidetes/Chlorobi group;Bacteroidetes;Bacteroidia;Marinilabiliales;Prolixibacteraceae;	1036	1819	414	2115	2073	4500	946	811	662	1170	1146	2421
root;cellular organisms;Bacteria;Proteobacteria;Alphaproteobacteria;Rhizobiales;Phyllobacteriaceae;Aminobacter;	0	0	7	15	8	88	0	1	0	2	1	12
root;cellular organisms;Bacteria;Terrabacteria group;Actinobacteria <phylum>;Actinobacteria;Micrococcales;Microbacteriaceae;Microbacterium;Microbacterium yannicii;	2366	869	351	4835	4048	1862	53	17	28	84	83	233
root;cellular organisms;Bacteria;Proteobacteria;Alphaproteobacteria;Rhodobacterales;Hyphomonadaceae;	1235	1323	1252	1874	2024	4023	1912	1643	2005	2801	2300	7269
root;cellular organisms;Bacteria;PVC group;Chlamydiae;Chlamydiia;Chlamydiales;	3535	3722	2684	968	1593	2013	946	834	2634	1109	1148	3330
root;cellular organisms;Bacteria;Proteobacteria;Alphaproteobacteria;Rhizobiales;Methylobacteriaceae;Microvirga;	1909	2795	1564	2074	2848	4738	3474	2450	2266	3814	1907	3444
root;cellular organisms;Bacteria;Proteobacteria;Alphaproteobacteria;Rhizobiales;Hyphomicrobiaceae;Hyphomicrobium;Hyphomicrobium nitrativorans;Hyphomicrobium nitrativorans NL23;	2550	978	2034	2012	1976	909	2692	2032	10390	7557	4098	7424
root;cellular organisms;Bacteria;Proteobacteria;Alphaproteobacteria;Rhodobacterales;Rhodobacteraceae;	10352	11111	9848	17016	22101	38035	9373	12454	14968	13698	9613	20012
root;cellular organisms;Bacteria;Proteobacteria;Alphaproteobacteria;Rhizobiales;Hyphomicrobiaceae;Devosia;Devosia insulae;Devosia insulae DS-56;	11823	12019	8167	6682	4193	5855	1477	1228	2127	1794	1297	2233
root;cellular organisms;Eukaryota;Viridiplantae;Streptophyta;Streptophytina;Embryophyta;Tracheophyta;Euphyllophyta;Spermatophyta;Magnoliophyta;Mesangiospermae;eudicotyledons;Gunneridae;Pentapetalae;asterids;lamiids;Solanales;Solanaceae;Solanoideae;Solaneae;Solanum;	2572	1770	2707	1658	2101	773	1555	2236	2134	7502	2140	2096
root;cellular organisms;Bacteria;Proteobacteria;delta/epsilon subdivisions;Deltaproteobacteria;Desulfobacterales;Desulfobacteraceae;	2373	2987	2716	3429	6368	8462	8191	7056	5063	4074	3237	7949
root;cellular organisms;Bacteria;Proteobacteria;Betaproteobacteria;Methylophilales;Methylophilaceae;Methylophilus;	106	105	92	1690	6340	13491	14319	14381	4757	43206	25597	30235
root;cellular organisms;Bacteria;Proteobacteria;Betaproteobacteria;Burkholderiales;Comamonadaceae;Rhodoferax;	974	2073	735	1023	1178	1157	5548	6243	4765	814	875	2035
root;cellular organisms;Bacteria;Proteobacteria;Betaproteobacteria;Burkholderiales;unclassified Burkholderiales;Burkholderiales Genera incertae sedis;Methylibium;Methylibium sp. CF059;	6261	7674	5867	10118	5943	7609	75870	78752	51610	8447	8839	15424
root;cellular organisms;Bacteria;PVC group;Verrucomicrobia;Opitutae;Opitutales;Opitutaceae;unclassified Opitutaceae;Opitutaceae bacterium TSB47;	2274	3587	4866	4815	10033	12976	10825	13915	12956	42054	22307	45350
root;cellular organisms;Bacteria;Terrabacteria group;Chloroflexi;Anaerolineae;Anaerolineales;Anaerolineaceae;Anaerolinea;Anaerolinea thermolimosa;	653	1189	1722	384	1047	871	678	542	718	278	280	704
root;cellular organisms;Bacteria;Proteobacteria;Gammaproteobacteria;Chromatiales;Woeseiaceae;Woeseia;Woeseia oceani;	4693	7197	4931	10680	18412	19402	13620	10400	17868	16581	17639	35079
root;cellular organisms;Bacteria;Proteobacteria;delta/epsilon subdivisions;Deltaproteobacteria;Myxococcales;Cystobacterineae;Archangiaceae;Archangium;Archangium gephyra;	2339	2436	1789	2773	3362	3549	7138	6881	2180	1238	1097	2665
root;cellular organisms;Bacteria;Terrabacteria group;Actinobacteria <phylum>;Actinobacteria;unclassified Actinobacteria (class);unclassified Actinobacteria (class) (miscellaneous);actinobacterium acAcidi;	2268	3544	3084	1745	2383	1997	1002	749	1381	2923	1129	1379
root;cellular organisms;Eukaryota;Opisthokonta;Metazoa;Eumetazoa;	478	278	239	936	577	1098	1980	1600	1542	1983	2068	3157
root;cellular organisms;Bacteria;Proteobacteria;Gammaproteobacteria;Pseudomonadales;Pseudomonadaceae;Pseudomonas;Pseudomonas indica;	76	257	341	10871	6822	21065	344	315	111	8362	9037	6481
root;cellular organisms;Bacteria;Proteobacteria;Alphaproteobacteria;Rhizobiales;Brucellaceae;	1127	932	671	1815	2047	5268	1007	820	388	833	473	1107
root;cellular organisms;Bacteria;Proteobacteria;Gammaproteobacteria;Oceanospirillales;Oceanospirillaceae;	520	716	662	1359	1939	5408	2647	2234	1119	1302	1658	2578
root;cellular organisms;Bacteria;Proteobacteria;Gammaproteobacteria;unclassified Gammaproteobacteria;unclassified Gammaproteobacteria (miscellaneous);gamma proteobacterium HdN1;	48	166	88	243	274	319	329	242	289	1564	4555	1177
root;cellular organisms;Bacteria;Proteobacteria;Alphaproteobacteria;Sphingomonadales;Sphingomonadaceae;Sphingomonas;Sphingomonas astaxanthinifaciens;	2878	2629	3858	432	1138	1190	197	135	707	166	125	233
root;cellular organisms;Bacteria;Proteobacteria;Betaproteobacteria;Burkholderiales;Comamonadaceae;Variovorax;Variovorax sp. URHB0020;	2456	2690	3004	2787	1827	3041	4088	3906	5216	1748	1989	2434
root;cellular organisms;Bacteria;Proteobacteria;Alphaproteobacteria;Rhodospirillales;Acetobacteraceae;	2269	2602	1725	3491	4195	7501	3579	3035	4219	4523	3190	5746
root;cellular organisms;Bacteria;FCB group;Gemmatimonadetes;Gemmatimonadetes <class>;Gemmatimonadales;Gemmatimonadaceae;Gemmatirosa;Gemmatirosa kalamazoonesis;	4834	7115	14179	2880	3101	7037	10987	9808	4002	3543	2360	6205
root;cellular organisms;Bacteria;PVC group;Verrucomicrobia;Verrucomicrobiae;Verrucomicrobiales;Verrucomicrobiaceae;Haloferula;Haloferula sp. BvORR071;	3539	3119	5131	2672	6646	11920	3570	2956	2897	7025	3248	6012
root;cellular organisms;Bacteria;Proteobacteria;Alphaproteobacteria;Rhodobacterales;Rhodobacteraceae;Rhodovulum;	102	112	163	84	167	284	55	43	66	63	55	193
root;cellular organisms;Bacteria;Proteobacteria;delta/epsilon subdivisions;Deltaproteobacteria;Bdellovibrionales;	180	93	101	130	228	241	246	213	160	135	123	353
root;cellular organisms;Bacteria;Proteobacteria;Alphaproteobacteria;Rhizobiales;Bradyrhizobiaceae;Afipia;	1998	2158	1350	1334	2282	3011	2133	1909	3496	14400	3880	4189
root;cellular organisms;Bacteria;Proteobacteria;Gammaproteobacteria;Xanthomonadales;Xanthomonadaceae;Lysobacter;Lysobacter enzymogenes;	5928	1122	781	1548	2695	2952	1453	1311	1981	1407	1145	2316
root;cellular organisms;Bacteria;Terrabacteria group;Actinobacteria <phylum>;Actinobacteria;Micromonosporales;Micromonosporaceae;Actinoplanes;Actinoplanes sp. N902-109;	8323	16195	27913	30266	15595	7388	3237	5930	2631	1077	13235	6734
root;cellular organisms;Bacteria;FCB group;Bacteroidetes/Chlorobi group;Bacteroidetes;Chitinophagia;Chitinophagales;Chitinophagaceae;Parafilimonas;Parafilimonas terrae;	1564	2063	1057	1915	2317	5998	729	407	689	1084	949	1850
root;cellular organisms;Bacteria;Acidobacteria;Acidobacteriia;Acidobacteriales;	102	117	274	79	60	74	34	43	58	42	30	83
root;cellular organisms;Bacteria;Proteobacteria;Gammaproteobacteria;Oceanospirillales;Alcanivoracaceae;	259	177	235	443	789	948	969	787	600	847	827	1729
root;cellular organisms;Bacteria;Proteobacteria;Alphaproteobacteria;Rhizobiales;Hyphomicrobiaceae;Devosia;Devosia sp. LC5;	6075	5704	3902	7192	8593	17308	277	265	269	493	351	634
root;cellular organisms;Bacteria;unclassified Bacteria;Bacteria candidate phyla;Candidatus Saccharibacteria;candidate division TM7 genomosp. GTL1;	32016	33217	19785	6671	8355	6394	4688	4454	21562	4234	7913	23773
root;cellular organisms;Bacteria;Proteobacteria;Alphaproteobacteria;	240595	249798	180232	344403	434399	753669	262880	220703	286152	370380	248574	492657
root;cellular organisms;Bacteria;Proteobacteria;Betaproteobacteria;Methylophilales;	188	90	127	300	663	2075	2046	1646	796	2836	1321	2072
root;Viruses;dsDNA viruses, no RNA stage;Caudovirales;Myoviridae;	291	280	71	508	2410	1419	918	603	494	130	174	545
root;cellular organisms;Bacteria;Proteobacteria;delta/epsilon subdivisions;Deltaproteobacteria;Myxococcales;Cystobacterineae;Archangiaceae;Cystobacter;Cystobacter fuscus;	1193	1588	1970	6248	13456	4900	3130	3409	3207	1857	2190	4064
root;cellular organisms;Bacteria;Proteobacteria;Gammaproteobacteria;Alteromonadales;Alteromonadaceae;	4178	4582	3138	8078	7600	34922	6081	5356	7393	6130	5882	11247
root;cellular organisms;Bacteria;PVC group;Planctomycetes;Planctomycetia;Planctomycetales;Planctomycetaceae;Planctomicrobium;Planctomicrobium piriforme;	2701	1837	1984	2742	5029	11466	5520	5137	2888	4212	2585	5358
root;cellular organisms;Bacteria;Terrabacteria group;Chloroflexi;Anaerolineae;Anaerolineales;Anaerolineaceae;	1762	2623	5364	1144	2606	2704	1887	1618	1246	1189	636	1516
root;cellular organisms;Eukaryota;Opisthokonta;Fungi;Mucoromycota;Glomeromycotina;Glomeromycetes;Glomerales;Glomeraceae;Rhizophagus <fungus>;	2	0	0	0	0	0	7	14	7	20	19	30
root;cellular organisms;Bacteria;FCB group;Bacteroidetes/Chlorobi group;Bacteroidetes;Cytophagia;Cytophagales;Cyclobacteriaceae;Algoriphagus;	1070	1297	501	1994	1877	5493	1261	1064	799	1234	1128	2765
root;cellular organisms;Bacteria;Proteobacteria;Alphaproteobacteria;Rhizobiales;Hyphomicrobiaceae;Devosia;Devosia crocina;	2688	3304	2219	4071	3014	8428	234	126	172	330	311	525
root;cellular organisms;Bacteria;Terrabacteria group;Actinobacteria <phylum>;Actinobacteria;Micromonosporales;Micromonosporaceae;Actinoplanes;Actinoplanes utahensis;	4156	9283	9588	7010	4086	3394	1168	1603	1345	787	1081	2927
root;cellular organisms;Bacteria;Terrabacteria group;Chloroflexi;unclassified Chloroflexi;unclassified Chloroflexi (miscellaneous);Chloroflexi bacterium OLB14;	1949	5099	12983	1270	3041	2831	428	320	918	1062	494	942
root;cellular organisms;Bacteria;Proteobacteria;Gammaproteobacteria;Nevskiales;Sinobacteraceae;Solimonas;	656	1237	934	1025	1583	2017	1817	1531	2666	1313	1511	3254
root;cellular organisms;Eukaryota;Viridiplantae;Streptophyta;Streptophytina;Embryophyta;Tracheophyta;Euphyllophyta;Spermatophyta;Magnoliophyta;Mesangiospermae;eudicotyledons;Gunneridae;Pentapetalae;asterids;campanulids;	0	0	0	0	0	0	3622	3428	5037	3847	5338	4469
root;cellular organisms;Eukaryota;Stramenopiles;Oomycetes;	1433	181	752	4337	1593	1286	9395	10983	14128	41396	43217	95049
root;cellular organisms;Eukaryota;Viridiplantae;Streptophyta;Streptophytina;Embryophyta;	216	170	719	70	43	121	5776	8945	12735	33278	29608	69498
root;cellular organisms;Bacteria;Proteobacteria;Gammaproteobacteria;Xanthomonadales;Rhodanobacteraceae;Aquimonas;Aquimonas voraii;	1958	3885	3555	7046	43760	65808	1755	1248	3098	6202	6311	6289
root;cellular organisms;Bacteria;unclassified Bacteria;	69675	76382	48360	19592	23868	20952	18276	16577	51578	13808	23315	67662
root;cellular organisms;Bacteria;Proteobacteria;Gammaproteobacteria;Xanthomonadales;Xanthomonadaceae;Arenimonas;Arenimonas oryziterrae;	1182	1582	1985	1978	2164	5112	580	818	1834	790	714	954
root;cellular organisms;Bacteria;Terrabacteria group;Actinobacteria <phylum>;Actinobacteria;Micromonosporales;Micromonosporaceae;Actinoplanes;Actinoplanes derwentensis;	5442	14562	20688	9621	7754	3386	1452	1827	1912	2023	2667	4298
root;cellular organisms;Bacteria;Proteobacteria;delta/epsilon subdivisions;Deltaproteobacteria;Myxococcales;Sorangiineae;Polyangiaceae;Chondromyces;Chondromyces crocatus;	759	1588	2067	1990	3070	7595	1860	1562	2442	1599	1235	2928
root;cellular organisms;Bacteria;Proteobacteria;Gammaproteobacteria;Xanthomonadales;Xanthomonadaceae;Pseudoxanthomonas;Pseudoxanthomonas dokdonensis;	1204	477	815	6033	8840	15109	200	178	154	1142	672	1111
root;cellular organisms;Bacteria;Terrabacteria group;Firmicutes;Clostridia;Clostridiales;Clostridiaceae;	1811	1857	1426	896	1134	1280	1476	1108	1977	906	956	1997
root;cellular organisms;Bacteria;Terrabacteria group;Chloroflexi;Chloroflexia;Herpetosiphonales;Herpetosiphonaceae;Herpetosiphon;Herpetosiphon aurantiacus;Herpetosiphon aurantiacus DSM 785;	2967	6000	4670	2543	1959	1600	984	1080	827	802	706	2185
root;cellular organisms;Bacteria;Proteobacteria;Alphaproteobacteria;unclassified Alphaproteobacteria;	931	824	972	925	1109	1501	1003	882	672	1236	1083	2282
root;cellular organisms;Bacteria;PVC group;Verrucomicrobia;Spartobacteria;Chthoniobacterales;Chthoniobacteraceae;Chthoniobacter;Chthoniobacter flavus;	2154	2319	2022	1588	2462	3413	2922	2903	2940	4447	2821	6581
root;cellular organisms;Archaea;TACK group;Thaumarchaeota;unclassified Thaumarchaeota;	97	124	36	140	71	337	57	25	79	68	14	53
root;cellular organisms;Bacteria;FCB group;Bacteroidetes/Chlorobi group;Bacteroidetes;Bacteroidia;Bacteroidales;Bacteroidaceae;	72	164	28	77	119	155	30	32	69	32	13	22
root;cellular organisms;Bacteria;unclassified Bacteria;unclassified Bacteria (miscellaneous);bacterium JKG1;	2303	16411	5075	1111	5624	12174	746	615	1020	383	306	1378
root;cellular organisms;Bacteria;PVC group;Verrucomicrobia;Verrucomicrobiae;Verrucomicrobiales;Verrucomicrobiaceae;Verrucomicrobium;	17098	19865	3339	1996	2837	5251	1963	1839	2924	3261	2027	5110
root;cellular organisms;Archaea;TACK group;Thaumarchaeota;Nitrososphaeria;Nitrososphaerales;Nitrososphaeraceae;Nitrososphaera;	193	366	469	136	402	594	1121	884	259	450	262	630
root;cellular organisms;Bacteria;Terrabacteria group;Actinobacteria <phylum>;Actinobacteria;Geodermatophilales;Geodermatophilaceae;	49541	43015	27750	61474	38690	7705	6607	12137	11810	9845	16396	21062
root;cellular organisms;Bacteria;Proteobacteria;Gammaproteobacteria;Vibrionales;	10	11	14	21	26	22	12	3	33	26	17	17
root;cellular organisms;Bacteria;Nitrospinae/Tectomicrobia group;Candidatus Tectomicrobia;Candidatus Entotheonella;	456	423	796	425	615	871	2033	1894	807	784	422	1203
root;cellular organisms;Bacteria;Proteobacteria;Alphaproteobacteria;Rhizobiales;Rhodobiaceae;	649	453	498	1298	1673	2771	966	836	764	1414	1025	2337
root;cellular organisms;Eukaryota;Opisthokonta;Metazoa;Eumetazoa;Bilateria;Deuterostomia;Chordata;Craniata;Vertebrata;Gnathostomata;Teleostomi;Euteleostomi;	376	327	518	489	595	1050	613	555	568	586	645	1142
root;cellular organisms;Eukaryota;Viridiplantae;Streptophyta;Streptophytina;Embryophyta;Tracheophyta;Euphyllophyta;Spermatophyta;Magnoliophyta;Mesangiospermae;eudicotyledons;Gunneridae;Pentapetalae;rosids;fabids;	333	378	392	419	488	392	7945	7590	10750	10057	10802	11838
root;cellular organisms;Bacteria;Terrabacteria group;Cyanobacteria/Melainabacteria group;Cyanobacteria;Nostocales;Stigonemataceae;	3719	2766	2205	3644	3520	1853	1475	1631	1079	841	884	1428
root;cellular organisms;Bacteria;Proteobacteria;Gammaproteobacteria;Methylococcales;Methylococcaceae;Methylobacter;	572	776	756	730	1370	3173	3059	2681	3763	1629	1289	3152
root;cellular organisms;Bacteria;Proteobacteria;Gammaproteobacteria;Pseudomonadales;Pseudomonadaceae;	1376	1750	1413	25872	23264	64671	4161	3476	4957	16252	16271	15143
root;cellular organisms;Bacteria;FCB group;Bacteroidetes/Chlorobi group;Bacteroidetes;Bacteroidia;Bacteroidales;Porphyromonadaceae;	4365	4968	2615	2322	2440	5322	1842	1505	3222	2737	2741	5629
root;cellular organisms;Bacteria;Terrabacteria group;Cyanobacteria/Melainabacteria group;Cyanobacteria;Nostocales;	865	1151	1397	787	859	1720	3190	2687	924	1180	906	2348
root;cellular organisms;Bacteria;Proteobacteria;Betaproteobacteria;Burkholderiales;Comamonadaceae;unclassified Comamonadaceae;Comamonadaceae bacterium URHA0028;	2374	2041	1563	1734	1956	2786	7160	6285	7172	1329	1515	2771
root;unclassified sequences;environmental samples <unclassified>;	2668	1800	2441	4544	7140	10276	3726	3382	2525	1966	1878	3443
root;cellular organisms;Bacteria;PVC group;Planctomycetes;Planctomycetia;Planctomycetales;Planctomycetaceae;Rubinisphaera;Rubinisphaera brasiliensis;	656	356	632	1010	1422	2468	1882	1465	1245	3491	1773	3176
root;cellular organisms;Eukaryota;Opisthokonta;Metazoa;Eumetazoa;Bilateria;Deuterostomia;Chordata;Craniata;Vertebrata;Gnathostomata;Teleostomi;Euteleostomi;Sarcopterygii;Dipnotetrapodomorpha;Tetrapoda;Amniota;	806	536	464	1485	817	452	1000	919	1112	992	968	1276
root;cellular organisms;Bacteria;Proteobacteria;Betaproteobacteria;Burkholderiales;Burkholderiaceae;Ralstonia;	1326	1985	1006	2671	4252	3633	6609	7158	5217	1660	1808	2508
root;cellular organisms;Bacteria;Proteobacteria;Alphaproteobacteria;Rhizobiales;Hyphomicrobiaceae;Hyphomicrobium;	40161	17007	32092	49556	51300	22196	39325	29482	142154	115034	63996	115495
root;cellular organisms;Bacteria;Terrabacteria group;Firmicutes;Bacilli;Bacillales;Paenibacillaceae;Paenibacillus;	3392	5419	3758	3836	4541	8457	5471	4370	5103	3466	3304	6775
root;cellular organisms;Bacteria;Proteobacteria;Betaproteobacteria;Burkholderiales;Comamonadaceae;Caldimonas;	3596	4195	1225	10274	12805	15516	17673	16295	6615	3203	3847	12561
root;cellular organisms;Bacteria;Proteobacteria;Alphaproteobacteria;Rhodobacterales;Hyphomonadaceae;Hirschia;	247	239	265	394	354	637	674	545	756	1071	636	2534
root;cellular organisms;Bacteria;unclassified Bacteria;unclassified Bacteria (miscellaneous);bacterium YEK0313;	8331	2196	858	5430	21351	3560	20975	16551	964	89194	14162	50673
root;cellular organisms;Bacteria;PVC group;Planctomycetes;Planctomycetia;Planctomycetales;Planctomycetaceae;Pirellula;Pirellula staleyi;	3413	2258	4534	4065	7358	11425	11563	9762	8035	14756	8015	14631
root;cellular organisms;Bacteria;Proteobacteria;Betaproteobacteria;Burkholderiales;unclassified Burkholderiales;Burkholderiales Genera incertae sedis;	141017	120438	58972	59155	34148	46587	238445	247831	189645	49818	47452	81735
root;cellular organisms;Bacteria;Proteobacteria;Betaproteobacteria;Burkholderiales;Oxalobacteraceae;Janthinobacterium;	2416	3347	2063	3305	4563	5807	15819	15014	11984	4840	2839	5315
root;cellular organisms;Bacteria;Proteobacteria;delta/epsilon subdivisions;Deltaproteobacteria;Myxococcales;Cystobacterineae;	15675	22006	19387	17842	24664	35903	69406	64952	21499	11878	10641	30975
root;cellular organisms;Bacteria;Terrabacteria group;Chloroflexi;Thermomicrobia;	614	1110	1219	384	736	1117	217	188	287	122	119	302
root;Viruses;dsDNA viruses, no RNA stage;	358	579	252	326	688	1069	827	771	669	1324	1428	3955
root;cellular organisms;Bacteria;Proteobacteria;Betaproteobacteria;Burkholderiales;Oxalobacteraceae;Massilia;	2533	2565	2171	2731	4420	4884	9107	8043	6877	2746	2401	4900
root;cellular organisms;Bacteria;Proteobacteria;Betaproteobacteria;Burkholderiales;unclassified Burkholderiales;Burkholderiales Genera incertae sedis;Ideonella;	1188	1293	1215	1395	1444	1295	2808	3900	3509	811	905	1617
root;cellular organisms;Bacteria;Proteobacteria;Betaproteobacteria;Burkholderiales;Comamonadaceae;	154787	164766	95767	204007	194486	169085	487191	446864	381407	104143	94119	142322
root;cellular organisms;Bacteria;environmental samples <Bacteria>;uncultured bacterium;	44550	49729	35933	20691	29824	30449	25844	21494	42957	17466	21542	53201
root;cellular organisms;Bacteria;FCB group;Bacteroidetes/Chlorobi group;Bacteroidetes;Sphingobacteriia;Sphingobacteriales;Sphingobacteriaceae;Parapedobacter;	1270	1776	503	1795	1764	7802	625	536	584	787	626	1381
root;cellular organisms;Eukaryota;Opisthokonta;Fungi;Mucoromycota;Glomeromycotina;Glomeromycetes;Glomerales;Glomeraceae;Rhizophagus <fungus>;Rhizophagus irregularis;	78	23	70	0	3	11	888	919	1922	2300	2238	4493
root;cellular organisms;Bacteria;FCB group;Bacteroidetes/Chlorobi group;Bacteroidetes;Flavobacteriia;Flavobacteriales;Flavobacteriaceae;Chryseobacterium;	5011	5990	2207	3710	7485	24273	2145	1434	1515	1415	1332	2522
root;cellular organisms;Bacteria;Proteobacteria;delta/epsilon subdivisions;Deltaproteobacteria;Bdellovibrionales;Bdellovibrionaceae;Bdellovibrio;Bdellovibrio bacteriovorus;	870	689	691	387	1997	2484	2809	2564	1948	921	715	1461
root;cellular organisms;Bacteria;Proteobacteria;Alphaproteobacteria;Rhizobiales;Phyllobacteriaceae;Mesorhizobium;Mesorhizobium loti;	946	1175	811	1158	986	1640	472	427	633	731	500	1095
root;cellular organisms;Bacteria;PVC group;Verrucomicrobia;Spartobacteria;Chthoniobacterales;Chthoniobacteraceae;Chthoniobacter;Chthoniobacter flavus;Chthoniobacter flavus Ellin428;	826	975	931	444	669	1108	1352	1328	2107	2386	1497	2910
root;cellular organisms;Bacteria;Proteobacteria;Betaproteobacteria;Burkholderiales;Comamonadaceae;Curvibacter;Curvibacter delicatus;	144	200	126	2857	837	206	781	700	715	3748	1309	3284
root;cellular organisms;Bacteria;Proteobacteria;Alphaproteobacteria;Rhizobiales;Phyllobacteriaceae;Mesorhizobium;Mesorhizobium alhagi;	2897	2327	1738	3236	4078	5245	1236	938	1005	1993	1149	2701
root;cellular organisms;Eukaryota;Opisthokonta;Fungi;Dikarya;Basidiomycota;	458	347	191	337	193	343	858	1173	1550	4425	3935	9128
root;cellular organisms;Bacteria;PVC group;Verrucomicrobia;Opitutae;	148	140	251	209	413	923	286	317	347	1114	606	1158
root;cellular organisms;Bacteria;Proteobacteria;Alphaproteobacteria;Rhizobiales;Methylobacteriaceae;Methylobacterium;	3764	3688	2280	3423	5134	8142	4537	3163	3772	5237	2325	4914
root;cellular organisms;Bacteria;Terrabacteria group;Chloroflexi;Anaerolineae;Anaerolineales;Anaerolineaceae;Anaerolinea;	276	729	944	165	517	525	511	534	175	162	82	414
root;cellular organisms;Bacteria;Terrabacteria group;Firmicutes;Bacilli;Bacillales;Bacillaceae;	767	988	1120	1218	1246	1605	1149	1060	1039	1129	1263	1294
root;cellular organisms;Eukaryota;Viridiplantae;Streptophyta;Streptophytina;Embryophyta;Tracheophyta;Euphyllophyta;Spermatophyta;Magnoliophyta;Mesangiospermae;eudicotyledons;Gunneridae;Pentapetalae;asterids;campanulids;Asterales;Asteraceae;Cichorioideae;Cichorieae;Lactucinae;Lactuca;Lactuca sativa;	8	5	0	2	4	4	79303	75965	110964	89602	111640	95186
root;cellular organisms;Bacteria;Proteobacteria;Gammaproteobacteria;Xanthomonadales;Rhodanobacteraceae;Rhodanobacter;	2279	2150	2242	3024	6407	15335	1796	1455	3339	1493	1568	2696
root;cellular organisms;Bacteria;Proteobacteria;delta/epsilon subdivisions;Deltaproteobacteria;Desulfuromonadales;	1034	1640	1744	1417	3019	3539	10923	9981	3691	2492	2371	4786
root;cellular organisms;Bacteria;Proteobacteria;Alphaproteobacteria;Rhizobiales;Phyllobacteriaceae;Aminobacter;Aminobacter aminovorans;	1319	721	2076	2266	1356	2737	283	271	521	784	578	1172
root;cellular organisms;Bacteria;Terrabacteria group;Deinococcus-Thermus;Deinococci;Thermales;Thermaceae;Meiothermus;	915	1098	1141	629	804	842	1220	1416	646	1817	1172	1387
root;cellular organisms;Bacteria;Proteobacteria;Alphaproteobacteria;Rhizobiales;Methylobacteriaceae;	524	635	376	339	600	1030	489	381	484	453	266	536
root;cellular organisms;Bacteria;Proteobacteria;Betaproteobacteria;Methylophilales;Methylophilaceae;unclassified Methylophilaceae;	94	81	63	214	332	1154	559	533	242	644	338	482
root;cellular organisms;Bacteria;Proteobacteria;Alphaproteobacteria;Rhizobiales;unclassified Rhizobiales;	1625	1478	948	1466	2010	2192	1289	1139	1028	1734	861	1818
root;cellular organisms;Bacteria;Proteobacteria;Alphaproteobacteria;Rhizobiales;Rhizobiaceae;Rhizobium/Agrobacterium group;Rhizobium;Rhizobium sp. NT-26;	321	511	358	11234	14224	122630	157	64	64	348	245	973
root;cellular organisms;Bacteria;PVC group;Verrucomicrobia;	9382	13165	15101	16625	34894	44417	28606	35884	34096	106471	59326	116672
root;cellular organisms;Bacteria;Proteobacteria;Gammaproteobacteria;Methylococcales;Methylococcaceae;	6682	8266	5517	6135	7850	9823	8560	7087	11260	7263	7268	15735
root;cellular organisms;Bacteria;Terrabacteria group;Actinobacteria <phylum>;Actinobacteria;Propionibacteriales;Nocardioidaceae;Nocardioides;Nocardioides halotolerans;	3967	4317	11545	1496	1474	911	480	430	1637	777	592	2631
root;cellular organisms;Bacteria;Nitrospirae;	5	7	3	0	1	7	84	21	0	1	3	7
root;cellular organisms;Bacteria;Proteobacteria;Gammaproteobacteria;Chromatiales;Chromatiaceae;Nitrosococcus;	703	1196	1054	1569	2972	3234	2535	2224	2541	2837	2831	5490
root;cellular organisms;Eukaryota;Opisthokonta;Fungi;Dikarya;	4407	1027	2584	2768	1555	2710	11098	12074	17020	26672	25941	48888
root;cellular organisms;Eukaryota;Opisthokonta;Metazoa;Eumetazoa;Bilateria;Deuterostomia;Chordata;Craniata;Vertebrata;Gnathostomata;	28	12	8	28	14	93	260	252	9	31	23	52
root;cellular organisms;Bacteria;Proteobacteria;Gammaproteobacteria;Alteromonadales;Alteromonadales genera incertae sedis;	280	161	565	6590	8759	51071	430	416	545	1236	1375	2187
root;cellular organisms;Bacteria;Proteobacteria;Betaproteobacteria;Burkholderiales;unclassified Burkholderiales;Burkholderiales Genera incertae sedis;Mitsuaria;Mitsuaria chitosanitabida;	179194	142323	57304	2059	1670	8770	4376	4463	16174	852	892	1747
root;cellular organisms;Eukaryota;Opisthokonta;Fungi;Mucoromycota;Glomeromycotina;Glomeromycetes;Glomerales;Glomeraceae;	0	5	0	0	0	0	16	18	256	156	192	279
root;cellular organisms;Eukaryota;Opisthokonta;Metazoa;Eumetazoa;Bilateria;Protostomia;Ecdysozoa;Panarthropoda;Arthropoda;Mandibulata;Pancrustacea;	1606	1263	1108	2101	1571	1773	3270	3478	3342	4255	3853	8013
root;cellular organisms;Bacteria;Proteobacteria;Gammaproteobacteria;Pseudomonadales;Pseudomonadaceae;Pseudomonas;Pseudomonas aeruginosa group;Pseudomonas aeruginosa;	1349	1779	1144	4915	5495	9387	3494	3314	3042	7542	4250	5350
root;cellular organisms;Bacteria;Proteobacteria;Gammaproteobacteria;Cellvibrionales;Cellvibrionaceae;Cellvibrio;Cellvibrio japonicus;	145	197	219	19412	22816	70914	10102	7678	7982	16581	19593	39435
root;cellular organisms;Bacteria;Proteobacteria;Gammaproteobacteria;Nevskiales;Sinobacteraceae;	2866	5473	4183	7599	10193	10083	8896	6910	11742	17226	17019	37088
root;cellular organisms;Bacteria;PVC group;Verrucomicrobia;Verrucomicrobiae;Verrucomicrobiales;Verrucomicrobiaceae;Verrucomicrobium;Verrucomicrobium sp. BvORR106;	1561	1708	267	318	351	649	341	290	512	939	496	612
root;cellular organisms;Bacteria;Acidobacteria;Blastocatellia;Pyrinomonas;Pyrinomonas methylaliphatogenes;	3157	8074	13841	1820	3882	3572	4665	4154	3076	1810	1121	2800
root;cellular organisms;Bacteria;Proteobacteria;Alphaproteobacteria;Rhizobiales;Methylocystaceae;Methylopila;	765	431	259	1158	1598	5497	225	189	168	577	312	921
root;cellular organisms;Bacteria;FCB group;Bacteroidetes/Chlorobi group;Bacteroidetes;unclassified Bacteroidetes;unclassified Bacteroidetes (miscellaneous);Bacteroidetes bacterium OLB12;	19334	30089	5698	31959	22934	41943	12754	11368	11307	22270	24694	45876
root;cellular organisms;Bacteria;Proteobacteria;Betaproteobacteria;Rhodocyclales;Rhodocyclaceae;Methyloversatilis;	1005	910	500	1527	2247	2905	2313	2105	2139	1333	1456	2587
root;cellular organisms;Bacteria;Proteobacteria;delta/epsilon subdivisions;Deltaproteobacteria;Desulfovibrionales;Desulfovibrionaceae;	88	132	120	23	195	226	61	32	141	64	43	114
root;cellular organisms;Eukaryota;Opisthokonta;Metazoa;Eumetazoa;Bilateria;Deuterostomia;Chordata;Craniata;Vertebrata;	0	0	0	2	1	0	1	0	0	0	4	2
root;cellular organisms;Bacteria;Acidobacteria;Solibacteres;Solibacterales;	494	570	1036	303	360	568	658	575	373	394	342	886
root;cellular organisms;Bacteria;Terrabacteria group;Actinobacteria <phylum>;Actinobacteria;Jiangellales;Jiangellaceae;Jiangella;	25868	25448	13396	28554	18822	4322	3317	5519	7042	2927	5552	9286
root;cellular organisms;Eukaryota;Viridiplantae;Streptophyta;Streptophytina;Embryophyta;Tracheophyta;Euphyllophyta;Spermatophyta;Magnoliophyta;Mesangiospermae;eudicotyledons;Gunneridae;	0	0	0	0	0	7	21	14	23	9	30	33
root;cellular organisms;Bacteria;Proteobacteria;delta/epsilon subdivisions;Deltaproteobacteria;Myxococcales;Sorangiineae;Polyangiaceae;Sorangium;Sorangium cellulosum;Sorangium cellulosum So ce56;	1695	2370	4908	4270	8385	16918	5338	4293	4569	3960	2990	6707
root;cellular organisms;Eukaryota;Opisthokonta;Metazoa;Eumetazoa;Bilateria;Deuterostomia;Chordata;Craniata;Vertebrata;Gnathostomata;Teleostomi;Euteleostomi;Sarcopterygii;	0	0	4	0	0	6	13	12	6	8	17	34
root;cellular organisms;Eukaryota;Opisthokonta;	1260	592	1321	1254	1357	2051	7388	8806	11311	25023	23951	53828
root;cellular organisms;Bacteria;Proteobacteria;delta/epsilon subdivisions;Deltaproteobacteria;Syntrophobacterales;	448	324	639	286	316	888	2479	2264	379	628	401	1006
root;cellular organisms;Bacteria;Proteobacteria;Alphaproteobacteria;Rhizobiales;Rhizobiaceae;Rhizobium/Agrobacterium group;Rhizobium;Rhizobium leguminosarum;	3869	3981	3011	2853	3295	5159	1696	1103	6183	1399	925	2480
root;Viruses;environmental samples <viruses>;	94	128	110	89	262	302	309	335	592	573	352	558
root;cellular organisms;Bacteria;Proteobacteria;delta/epsilon subdivisions;Deltaproteobacteria;Myxococcales;Sorangiineae;Polyangiaceae;	15071	22142	42938	15262	29097	168440	24096	17420	38618	21026	13851	33828
root;cellular organisms;Bacteria;PVC group;Planctomycetes;Planctomycetia;Planctomycetales;Planctomycetaceae;	29253	17452	36481	41134	66189	104578	94544	78041	62674	147680	77454	134637
root;cellular organisms;Eukaryota;Opisthokonta;Fungi;Dikarya;Basidiomycota;Agaricomycotina;Agaricomycetes;Agaricomycetes incertae sedis;Cantharellales;Ceratobasidiaceae;Rhizoctonia <Ceratobasidiaceae>;Rhizoctonia solani;	34324	20	13	3	2	7	452	414	49	12	18	28
root;cellular organisms;Eukaryota;Viridiplantae;Streptophyta;Streptophytina;Embryophyta;Tracheophyta;Euphyllophyta;	0	0	0	1	9	8	0	0	0	0	0	2
root;cellular organisms;Bacteria;Proteobacteria;Gammaproteobacteria;Xanthomonadales;Xanthomonadaceae;	279573	230609	154331	575081	570012	1241822	50982	44248	99658	108523	80165	116255
root;cellular organisms;Bacteria;Terrabacteria group;Actinobacteria <phylum>;Acidimicrobiia;Acidimicrobiales;Acidimicrobiaceae;	4051	4793	3029	833	2327	805	816	697	3445	714	1152	3553
root;cellular organisms;Bacteria;Terrabacteria group;Actinobacteria <phylum>;Actinobacteria;Micromonosporales;Micromonosporaceae;Dactylosporangium;Dactylosporangium aurantiacum;	13133	19019	27004	10099	5780	4582	4035	5558	2734	1063	1457	2114
root;cellular organisms;Bacteria;Proteobacteria;Gammaproteobacteria;Pseudomonadales;Pseudomonadaceae;Pseudomonas;Pseudomonas aeruginosa group;Pseudomonas mendocina;	118	30	283	11489	6105	5709	42	68	15	1093	1067	929
root;cellular organisms;Bacteria;Proteobacteria;Alphaproteobacteria;Rhizobiales;Rhizobiaceae;Sinorhizobium/Ensifer group;Sinorhizobium;Sinorhizobium meliloti;	2434	3055	898	5139	6385	19016	554	528	634	1326	1088	3566
root;cellular organisms;Bacteria;Terrabacteria group;Cyanobacteria/Melainabacteria group;Cyanobacteria;Nostocales;Tolypothrichaceae;Hassallia;Hassallia byssoidea;Hassallia byssoidea VB512170;	53456	85572	13485	90547	60384	103283	29582	27109	24661	53181	59821	113997
root;cellular organisms;Bacteria;PVC group;Verrucomicrobia;Opitutae;Opitutales;Opitutaceae;unclassified Opitutaceae;	1151	1518	1664	2002	4518	6985	3540	4386	4696	13995	7999	15283
root;cellular organisms;Bacteria;Terrabacteria group;Actinobacteria <phylum>;Acidimicrobiia;Acidimicrobiales;Acidimicrobiaceae;Ilumatobacter;Ilumatobacter coccineus;Ilumatobacter coccineus YM16-304;	1982	2642	2346	1537	2125	1973	1337	1036	2276	4656	1850	2504
root;cellular organisms;Bacteria;Terrabacteria group;Actinobacteria <phylum>;Actinobacteria;Propionibacteriales;Nocardioidaceae;Marmoricola;	8565	7384	5728	9375	6242	1791	1039	1769	1862	1445	1800	3406
root;cellular organisms;Bacteria;Terrabacteria group;Chloroflexi;unclassified Chloroflexi;Kouleothrix;Kouleothrix aurantiaca;	11444	21201	19431	2633	6614	4997	3333	2978	3928	1436	1262	7904
root;cellular organisms;Bacteria;PVC group;Planctomycetes;Planctomycetia;Planctomycetales;	838	514	1044	1216	2007	2897	2721	2209	1692	4857	2382	3333
root;cellular organisms;Archaea;TACK group;Thaumarchaeota;unclassified Thaumarchaeota;unclassified Thaumarchaeota (miscellaneous);	226	393	187	166	267	168	360	253	643	614	241	485
root;cellular organisms;Bacteria;FCB group;Bacteroidetes/Chlorobi group;Bacteroidetes;Cytophagia;Cytophagales;Cytophagaceae;Spirosoma;	1065	1427	869	1975	3179	4650	920	779	862	1200	1256	2890
root;cellular organisms;Archaea;Euryarchaeota;Halobacteria;Halobacteriales;	6	16	2	0	6	39	11	11	12	9	3	3
root;cellular organisms;Bacteria;Proteobacteria;delta/epsilon subdivisions;Deltaproteobacteria;Myxococcales;Cystobacterineae;Anaeromyxobacteraceae;Anaeromyxobacter;	1750	1925	3496	3007	3992	6366	4281	4008	3260	1934	1592	4237
root;cellular organisms;Bacteria;Proteobacteria;delta/epsilon subdivisions;Deltaproteobacteria;Desulfuromonadales;Geobacteraceae;	156	132	242	244	514	586	1463	1392	314	333	236	555
root;cellular organisms;Bacteria;Proteobacteria;delta/epsilon subdivisions;Deltaproteobacteria;Desulfobacterales;	39	48	30	75	93	254	281	192	74	309	147	322
root;cellular organisms;Bacteria;Proteobacteria;Betaproteobacteria;Burkholderiales;Burkholderiaceae;Ralstonia;Ralstonia solanacearum;	2409	3083	1313	2215	5508	4890	3988	4631	8182	1661	1314	2180
root;cellular organisms;Bacteria;Terrabacteria group;Cyanobacteria/Melainabacteria group;Cyanobacteria;Oscillatoriophycideae;Chroococcales;	4236	4267	4349	4764	4836	5277	6899	6492	5588	6306	5279	13090
root;cellular organisms;Bacteria;Proteobacteria;Betaproteobacteria;unclassified Betaproteobacteria;unclassified Betaproteobacteria (miscellaneous);beta proteobacterium AAP51;	1158	1640	1404	2182	1689	1643	5432	6256	6602	2183	2265	4253
root;cellular organisms;Archaea;Euryarchaeota;Methanomicrobia;Methanosarcinales;	1780	1836	1627	1532	2146	2912	4267	3667	1590	831	721	2130
root;cellular organisms;Bacteria;Proteobacteria;Gammaproteobacteria;Pseudomonadales;Moraxellaceae;	312	865	448	238	1356	489	424	422	727	301	345	792
root;cellular organisms;Bacteria;	1384977	1587989	1236039	1676651	1816058	2408449	1383567	1251794	1298290	1224002	1124169	2272874
root;cellular organisms;Bacteria;Terrabacteria group;Actinobacteria <phylum>;Actinobacteria;Propionibacteriales;Nocardioidaceae;Nocardioides;Nocardioides exalbidus;	7751	13356	16655	14183	6281	3049	562	793	1316	452	538	832
root;cellular organisms;Bacteria;Proteobacteria;Gammaproteobacteria;Cellvibrionales;Cellvibrionaceae;Cellvibrio;Cellvibrio mixtus;	547	803	610	48137	96992	60613	2314	1622	2574	11920	12429	12597
root;cellular organisms;Bacteria;Terrabacteria group;Actinobacteria <phylum>;Actinobacteria;Pseudonocardiales;Pseudonocardiaceae;Lechevalieria;	28254	102392	9122	19735	9032	3250	1348	1717	2827	335	1218	838
root;cellular organisms;Bacteria;Terrabacteria group;Actinobacteria <phylum>;Actinobacteria;Streptosporangiales;Streptosporangiaceae;Nonomuraea;	27656	44781	9610	219556	445716	460465	7171	7248	9399	10142	17017	11725
root;cellular organisms;Eukaryota;Opisthokonta;Fungi;Dikarya;Basidiomycota;Agaricomycotina;Agaricomycetes;Agaricomycetes incertae sedis;Cantharellales;	33	0	0	2	2	9	11	3	26	53	43	62
root;cellular organisms;Bacteria;Proteobacteria;Alphaproteobacteria;unclassified Alphaproteobacteria;unclassified Alphaproteobacteria (miscellaneous);alpha proteobacterium U9-1i;	865	1321	1044	979	1783	2669	1978	1457	2036	1856	1250	3102
root;cellular organisms;Archaea;Euryarchaeota;Halobacteria;Halobacteriales;Halobacteriaceae;	2194	1847	1612	2435	2252	1980	1999	1938	1031	1066	850	1747
root;cellular organisms;Bacteria;Nitrospirae;Nitrospira <class>;Nitrospirales;Nitrospiraceae;Nitrospira;Nitrospira moscoviensis;	833	838	1831	2158	3277	5354	2270	2091	1410	1725	1548	2631
root;cellular organisms;Bacteria;Terrabacteria group;Actinobacteria <phylum>;Actinobacteria;	550000	695979	401944	511277	443764	195865	94391	129768	142747	100221	126708	184227
root;cellular organisms;Bacteria;Proteobacteria;Gammaproteobacteria;	63766	79656	62177	332956	372263	1459916	176487	141524	221232	212332	219225	395518
root;cellular organisms;Eukaryota;Viridiplantae;Streptophyta;Streptophytina;	0	0	0	0	0	1	2	1	0	0	0	0
root;cellular organisms;Bacteria;FCB group;Bacteroidetes/Chlorobi group;Bacteroidetes;Cytophagia;Cytophagales;Hymenobacteraceae;Pontibacter;	1508	3027	1098	2682	2440	5697	1994	1453	1457	1855	1890	4004
root;cellular organisms;Bacteria;FCB group;Bacteroidetes/Chlorobi group;Bacteroidetes;Cytophagia;Cytophagales;Cytophagaceae;Dyadobacter;Dyadobacter soli;	7181	4267	1649	2857	2400	5828	796	426	736	443	415	809
root;cellular organisms;Bacteria;Proteobacteria;Alphaproteobacteria;Caulobacterales;Caulobacteraceae;Phenylobacterium;	6780	4189	6603	3680	5152	8281	5800	4713	5081	3705	3839	9787
root;cellular organisms;Bacteria;Terrabacteria group;Actinobacteria <phylum>;Actinobacteria;Corynebacteriales;Nocardiaceae;Rhodococcus;	15665	16859	12548	24730	33424	8350	4061	5320	5705	4660	8597	9130
root;cellular organisms;Bacteria;Proteobacteria;Alphaproteobacteria;Rhizobiales;Rhizobiaceae;Sinorhizobium/Ensifer group;Sinorhizobium;	10224	5821	3975	9235	9354	19871	3532	3569	2865	5172	4820	12667
root;cellular organisms;Bacteria;Proteobacteria;Alphaproteobacteria;Rhizobiales;Methylocystaceae;	739	808	586	917	1397	1472	1124	1039	1004	1858	1078	2149
root;cellular organisms;Bacteria;Proteobacteria;Gammaproteobacteria;Xanthomonadales;Rhodanobacteraceae;Dyella;	1937	1901	1518	3201	3380	4193	1707	1592	2768	1485	1492	2491
root;cellular organisms;Bacteria;Proteobacteria;Alphaproteobacteria;Rhizobiales;Hyphomicrobiaceae;Hyphomicrobium;Hyphomicrobium sulfonivorans;	14865	9337	12364	7580	4178	2711	11317	9667	19220	26093	14088	25409
root;cellular organisms;Eukaryota;Opisthokonta;Fungi;Dikarya;Basidiomycota;Agaricomycotina;Agaricomycetes;Agaricomycetes incertae sedis;	362	82	133	82	44	111	1693	1654	2154	2031	2643	2997
root;cellular organisms;Bacteria;Proteobacteria;Gammaproteobacteria;Enterobacterales;Erwiniaceae;Pantoea;	29	54	9496	162	74	272	37	43	27	40	47	40
root;cellular organisms;Bacteria;Proteobacteria;Betaproteobacteria;Burkholderiales;unclassified Burkholderiales;[Polyangium] brachysporum;	44475	50001	9711	123980	161981	168902	137583	128864	74105	31447	33681	60766
root;cellular organisms;Eukaryota;Viridiplantae;Streptophyta;Streptophytina;Embryophyta;Tracheophyta;Euphyllophyta;Spermatophyta;Magnoliophyta;Mesangiospermae;eudicotyledons;	50	37	87	50	160	145	1756	1822	2491	2217	2832	2769
root;cellular organisms;Bacteria;FCB group;Bacteroidetes/Chlorobi group;Bacteroidetes;Flavobacteriia;Flavobacteriales;Cryomorphaceae;	3270	1752	1008	3995	5563	18252	501	288	522	748	550	1433
root;cellular organisms;Bacteria;Proteobacteria;Betaproteobacteria;Methylophilales;Methylophilaceae;Methylovorus;	1384	534	783	1807	4809	15965	9419	8770	3670	14378	7068	8421
root;cellular organisms;Bacteria;Terrabacteria group;Chloroflexi;Ardenticatenia;Ardenticatenales;Ardenticatenaceae;Ardenticatena;	1186	2559	2614	1210	3612	4573	1337	1123	721	811	597	1651
root;cellular organisms;Bacteria;Proteobacteria;Alphaproteobacteria;Rhizobiales;Methylocystaceae;Pleomorphomonas;	759	539	381	972	1019	1578	866	841	626	8613	1470	3097
root;cellular organisms;Bacteria;Terrabacteria group;Actinobacteria <phylum>;Actinobacteria;Micrococcales;	175275	138707	85875	201106	133854	31296	20355	37928	36571	20233	42522	64008
root;cellular organisms;Eukaryota;Viridiplantae;Streptophyta;Streptophytina;Embryophyta;Tracheophyta;Euphyllophyta;Spermatophyta;Magnoliophyta;Mesangiospermae;eudicotyledons;Gunneridae;Pentapetalae;asterids;lamiids;Solanales;Solanaceae;Solanoideae;Solaneae;Solanum;Lycopersicon;	1581	1179	1660	937	1273	457	26	261	121	1755	39	112
root;cellular organisms;Bacteria;Proteobacteria;Betaproteobacteria;Burkholderiales;Oxalobacteraceae;Collimonas;	897	1536	859	1419	1853	1882	5714	5554	9360	1622	1451	2615
root;cellular organisms;Bacteria;Terrabacteria group;Actinobacteria <phylum>;Actinobacteria;Pseudonocardiales;Pseudonocardiaceae;Alloactinosynnema;	3810	8199	4420	2955	5242	1265	999	515	425	157	297	402
root;cellular organisms;Bacteria;Proteobacteria;delta/epsilon subdivisions;Deltaproteobacteria;Myxococcales;Cystobacterineae;Myxococcaceae;Myxococcus;	2335	2371	3919	5178	5795	7782	6345	5820	4653	3681	3113	6275
root;cellular organisms;Bacteria;FCB group;Bacteroidetes/Chlorobi group;Bacteroidetes;Flavobacteriia;Flavobacteriales;Crocinitomicaceae;Lishizhenia;Lishizhenia tianjinensis;	1412	578	577	1423	2394	7681	245	133	200	1982	2059	4441
root;cellular organisms;Bacteria;Proteobacteria;delta/epsilon subdivisions;Deltaproteobacteria;Myxococcales;Cystobacterineae;Archangiaceae;Hyalangium;Hyalangium minutum;	899	1199	2148	1812	1982	2924	3356	2813	2801	1477	1144	2949
root;cellular organisms;Bacteria;FCB group;Bacteroidetes/Chlorobi group;Bacteroidetes;Sphingobacteriia;Sphingobacteriales;Sphingobacteriaceae;	10122	18887	5566	12697	21335	32058	5591	4345	5475	5192	5122	10516
root;cellular organisms;Eukaryota;Viridiplantae;Streptophyta;Streptophytina;Embryophyta;Tracheophyta;Euphyllophyta;Spermatophyta;Magnoliophyta;Mesangiospermae;eudicotyledons;Gunneridae;Pentapetalae;rosids;malvids;Malvales;	0	0	0	0	0	10	0	0	0	0	0	0
root;cellular organisms;Bacteria;FCB group;Bacteroidetes/Chlorobi group;Bacteroidetes;Chitinophagia;Chitinophagales;Chitinophagaceae;Chitinophaga;	12665	20709	6679	45963	20711	275357	6897	4315	6306	5311	6039	12318
root;cellular organisms;Bacteria;Proteobacteria;delta/epsilon subdivisions;Deltaproteobacteria;Myxococcales;Cystobacterineae;Archangiaceae;Stigmatella;	636	1178	1687	2482	2273	4166	1549	1349	1711	1247	1132	3009
root;cellular organisms;Bacteria;Proteobacteria;Betaproteobacteria;Burkholderiales;Alcaligenaceae;Azohydromonas;Azohydromonas australica;	1507	2325	1716	3278	3267	3407	10539	10512	10757	2577	3025	5854
root;cellular organisms;Bacteria;FCB group;Bacteroidetes/Chlorobi group;Chlorobi;unclassified Chlorobi;Chlorobi bacterium OLB7;	1402	1069	3617	430	3102	16244	573	657	472	2604	789	1719
root;cellular organisms;Bacteria;Terrabacteria group;Actinobacteria <phylum>;Actinobacteria;Streptomycetales;Streptomycetaceae;Streptomyces;Streptomyces caeruleatus;	48832	58261	8683	21808	20962	21305	2588	4445	3694	2189	3926	6821
root;cellular organisms;Archaea;TACK group;Thaumarchaeota;Nitrososphaeria;Nitrososphaerales;Nitrososphaeraceae;Candidatus Nitrosocosmicus;Candidatus Nitrocosmicus oleophilus;	675	600	711	619	1328	843	61	90	295	53	127	191
root;cellular organisms;Bacteria;Terrabacteria group;Actinobacteria <phylum>;Actinobacteria;Propionibacteriales;Nocardioidaceae;Nocardioides;Nocardioides alpinus;	10629	20002	26772	18745	8322	4704	713	830	2008	625	546	806
root;cellular organisms;Bacteria;Proteobacteria;Alphaproteobacteria;Rhizobiales;Hyphomicrobiaceae;Hyphomicrobium;Hyphomicrobium nitrativorans;	4426	1852	3542	3621	3826	1796	4433	3201	17867	13140	6997	12986
root;cellular organisms;Bacteria;Proteobacteria;Gammaproteobacteria;Nevskiales;Sinobacteraceae;Hydrocarboniphaga;Hydrocarboniphaga effusa;	805	1302	830	1211	2129	3097	1917	1449	2412	1185	1352	2920
root;cellular organisms;Bacteria;Proteobacteria;Betaproteobacteria;unclassified Betaproteobacteria;	873	1744	1099	1560	1378	1598	2842	3093	3182	1144	1166	2148
root;cellular organisms;Bacteria;Proteobacteria;Betaproteobacteria;Burkholderiales;Comamonadaceae;Acidovorax;Acidovorax sp. CF316;	4347	4558	1503	5361	7535	4383	4895	5867	3413	3086	2119	3463
root;cellular organisms;Bacteria;Proteobacteria;delta/epsilon subdivisions;Deltaproteobacteria;Myxococcales;Sorangiineae;Polyangiaceae;Chondromyces;	2351	4062	6373	3053	5020	13863	4715	3357	5160	3778	2713	6430
root;cellular organisms;Bacteria;Proteobacteria;Alphaproteobacteria;Sphingomonadales;Sphingomonadaceae;Sphingopyxis;Sphingopyxis sp. LC363;	6908	873	1749	31785	7754	94565	494	254	279	450	174	2043
root;cellular organisms;Bacteria;Proteobacteria;Alphaproteobacteria;Sphingomonadales;Sphingomonadaceae;Sphingomonas;Sphingomonas koreensis;	947	1074	8764	2591	5590	15161	549	502	617	576	356	799
root;cellular organisms;Bacteria;Proteobacteria;Gammaproteobacteria;Xanthomonadales;Xanthomonadaceae;Stenotrophomonas;Stenotrophomonas maltophilia group;Stenotrophomonas maltophilia;	2223	1513	1370	5409	14558	25347	1417	1259	1425	2702	1078	2087
root;cellular organisms;Bacteria;Proteobacteria;Alphaproteobacteria;Rhizobiales;Rhizobiaceae;	113843	104196	55743	203532	171639	408155	23822	19980	27233	64806	42180	113564
root;cellular organisms;Bacteria;Terrabacteria group;Chloroflexi;Caldilineae;Caldilineales;Caldilineaceae;Caldilinea;Caldilinea aerophila;	2632	2446	2486	2529	2555	2695	1286	1088	956	1211	819	1837
root;cellular organisms;Bacteria;Proteobacteria;Betaproteobacteria;Burkholderiales;	320351	371005	235057	603290	561839	623474	1693778	1672129	1206928	324043	337965	647103
root;cellular organisms;Bacteria;Terrabacteria group;Firmicutes;Bacilli;Bacillales;Bacillaceae;Bacillus;	2968	5669	5039	2246	2446	4013	2042	1975	4036	2466	2311	2562
root;cellular organisms;Bacteria;Proteobacteria;Alphaproteobacteria;Rhizobiales;Bradyrhizobiaceae;Bosea;	40128	34729	19046	26504	24541	43395	50921	21081	20567	28708	9891	20569
root;cellular organisms;Eukaryota;Opisthokonta;Fungi;Dikarya;Basidiomycota;Agaricomycotina;Agaricomycetes;Agaricomycetes incertae sedis;Cantharellales;Ceratobasidiaceae;Rhizoctonia <Ceratobasidiaceae>;Rhizoctonia solani;Rhizoctonia solani AG-1 IB;	3967	8	2	3	0	0	103	96	93	122	86	268
root;cellular organisms;Bacteria;Proteobacteria;Gammaproteobacteria;Xanthomonadales;Xanthomonadaceae;Arenimonas;Arenimonas metalli;	434	1050	1430	5384	4976	4973	314	468	384	1221	1065	1104
root;cellular organisms;Bacteria;Proteobacteria;delta/epsilon subdivisions;Deltaproteobacteria;Myxococcales;Cystobacterineae;Archangiaceae;Cystobacter;	93	205	313	147	278	372	323	306	615	280	290	658
root;cellular organisms;Eukaryota;Opisthokonta;Fungi;Dikarya;Ascomycota;saccharomyceta;Pezizomycotina;leotiomyceta;	82098	19997	40571	50001	18980	37385	8188	6880	22377	12747	12383	28190
root;cellular organisms;Bacteria;Proteobacteria;Gammaproteobacteria;Cellvibrionales;Cellvibrionaceae;Teredinibacter;	377	596	548	5313	6025	36081	1864	1545	2114	1547	2040	3126
root;cellular organisms;Bacteria;Proteobacteria;Betaproteobacteria;Rhodocyclales;Rhodocyclaceae;	2141	2466	1877	9889	24314	27386	8667	8440	8703	15159	18905	27089
root;cellular organisms;Bacteria;FCB group;Gemmatimonadetes;Gemmatimonadetes <class>;	1294	2617	5912	838	985	2789	972	919	880	960	788	1638
root;cellular organisms;Bacteria;Terrabacteria group;Actinobacteria <phylum>;Actinobacteria;Micromonosporales;Micromonosporaceae;Actinoplanes;Actinoplanes awajinensis;	4572	10565	13765	7704	4535	4126	1426	1726	1728	900	7366	5365
root;cellular organisms;Bacteria;Proteobacteria;Gammaproteobacteria;Xanthomonadales;Xanthomonadaceae;Lysobacter;Lysobacter gummosus;	2948	2469	2100	4034	3882	5093	566	512	774	661	657	1121
root;cellular organisms;Bacteria;PVC group;Planctomycetes;Phycisphaerae;Phycisphaerales;Phycisphaeraceae;Phycisphaera;Phycisphaera mikurensis;	306	180	485	1167	1765	2176	1292	925	634	1642	978	1535
root;cellular organisms;Bacteria;Proteobacteria;delta/epsilon subdivisions;Deltaproteobacteria;Myxococcales;Cystobacterineae;Myxococcaceae;Myxococcus;Myxococcus stipitatus;	527	569	952	1161	1042	1730	1217	1086	1021	925	884	1945
root;cellular organisms;Bacteria;Terrabacteria group;Chloroflexi;Chloroflexia;Chloroflexales;	5154	9679	10219	1555	4225	2330	1352	1178	1754	531	461	2185
root;cellular organisms;Eukaryota;Viridiplantae;Streptophyta;	51	27	40	111	249	164	283	213	88	1720	850	497
root;cellular organisms;Bacteria;Terrabacteria group;Actinobacteria <phylum>;Thermoleophilia;Solirubrobacterales;	8773	8350	5979	9210	7278	2688	1602	2180	2138	1457	2194	3888
root;cellular organisms;Bacteria;Proteobacteria;Betaproteobacteria;Burkholderiales;Alcaligenaceae;	2234	3971	1946	5944	7033	5979	6928	7488	5135	2985	2768	6403
root;cellular organisms;Bacteria;Proteobacteria;Alphaproteobacteria;Rhizobiales;Phyllobacteriaceae;Nitratireductor;	912	894	526	1659	1722	6787	422	290	855	576	372	1067
root;cellular organisms;Bacteria;FCB group;Bacteroidetes/Chlorobi group;Bacteroidetes;Saprospiria;Saprospirales;Haliscomenobacteraceae;Haliscomenobacter;Haliscomenobacter hydrossis;	1695	2236	956	2067	2586	2678	1276	995	1205	1091	1241	2523
root;cellular organisms;Bacteria;unclassified Bacteria;Bacteria candidate phyla;Candidatus Saccharibacteria;	288966	255368	157299	76561	52339	68007	26836	25003	112278	26971	42967	126957
root;cellular organisms;Bacteria;Terrabacteria group;Armatimonadetes;Fimbriimonadia;Fimbriimonadales;Fimbriimonadaceae;Fimbriimonas;Fimbriimonas ginsengisoli;	724	1797	872	462	7484	1380	716	615	1131	944	446	972
root;cellular organisms;Bacteria;FCB group;Bacteroidetes/Chlorobi group;Bacteroidetes;Chitinophagia;Chitinophagales;Chitinophagaceae;Flavihumibacter;Flavihumibacter solisilvae;	4108	6998	2612	4370	5723	8330	2634	1578	2342	1431	1635	3576
root;cellular organisms;Bacteria;Proteobacteria;Betaproteobacteria;Burkholderiales;Comamonadaceae;Acidovorax;	148473	122402	39220	180634	247366	136989	218412	309136	150066	166646	100419	86565
root;cellular organisms;Bacteria;Proteobacteria;Gammaproteobacteria;Methylococcales;	66	68	74	107	337	239	345	265	159	267	257	664
root;cellular organisms;Bacteria;Proteobacteria;Alphaproteobacteria;Sphingomonadales;Sphingomonadaceae;Sphingobium;Sphingobium sp. MI1205;	1888	1399	1758	3063	3251	5057	591	475	464	972	455	874
root;cellular organisms;Bacteria;Proteobacteria;delta/epsilon subdivisions;Deltaproteobacteria;Desulfovibrionales;	344	251	386	678	1154	2254	2210	2020	485	968	645	1485
root;cellular organisms;Eukaryota;Viridiplantae;Streptophyta;Streptophytina;Embryophyta;Tracheophyta;Euphyllophyta;Spermatophyta;Magnoliophyta;Mesangiospermae;eudicotyledons;Gunneridae;Pentapetalae;asterids;	38	20	39	23	27	25	852	734	1115	1150	1075	979
root;cellular organisms;Bacteria;Proteobacteria;Betaproteobacteria;Burkholderiales;Burkholderiaceae;Burkholderia;pseudomallei group;	2841	2183	1880	2936	3590	2786	2002	1893	2054	1588	1542	3179
root;cellular organisms;Bacteria;Terrabacteria group;Actinobacteria <phylum>;Actinobacteria;Streptomycetales;Streptomycetaceae;Streptomyces;Streptomyces sp. WM6386;	402	1749	4757	202	331	117	127	149	188	46	48	81
root;cellular organisms;Bacteria;Proteobacteria;delta/epsilon subdivisions;Deltaproteobacteria;Myxococcales;Sorangiineae;Polyangiaceae;Sorangium;Sorangium cellulosum;Sorangium cellulosum So0157-2;	2634	3342	8765	4960	9175	20349	5739	4644	8939	5808	4506	10182
root;cellular organisms;Bacteria;Terrabacteria group;Actinobacteria <phylum>;Actinobacteria;Streptosporangiales;Thermomonosporaceae;Actinomadura;	32172	27872	17010	44198	46981	17238	4749	7954	6454	4284	8305	11901
root;cellular organisms;Eukaryota;Opisthokonta;Metazoa;Eumetazoa;Bilateria;Deuterostomia;Chordata;Craniata;Vertebrata;Gnathostomata;Teleostomi;Euteleostomi;Sarcopterygii;Dipnotetrapodomorpha;Tetrapoda;Amniota;Mammalia;	2555	1902	1126	2272	1583	1111	1987	2031	1822	3053	1859	3285
root;cellular organisms;Bacteria;Terrabacteria group;Cyanobacteria/Melainabacteria group;Cyanobacteria;Synechococcales;Leptolyngbyaceae;Leptolyngbya;Leptolyngbya valderiana;	136	104	196	3910	5950	3488	593	492	374	644	452	858
root;cellular organisms;Bacteria;FCB group;Bacteroidetes/Chlorobi group;Chlorobi;Chlorobia;Chlorobiales;Chlorobiaceae;	750	842	759	727	1696	2417	2889	2057	1312	2600	1178	2277
root;cellular organisms;Bacteria;PVC group;Planctomycetes;Planctomycetia;Planctomycetales;Planctomycetaceae;Blastopirellula;Blastopirellula marina;Blastopirellula marina DSM 3645;	667	307	923	1026	1895	2361	3086	2364	1848	5671	2960	4549
root;cellular organisms;Bacteria;Proteobacteria;Gammaproteobacteria;Xanthomonadales;Xanthomonadaceae;Lysobacter;Lysobacter capsici;	2284	1028	1386	2983	4101	2617	318	323	400	795	605	677
root;cellular organisms;Bacteria;FCB group;Bacteroidetes/Chlorobi group;Bacteroidetes;Cytophagia;Cytophagales;Cytophagaceae;Dyadobacter;	35459	15641	6717	15597	11527	28365	2434	1748	2182	2699	2689	4533
root;cellular organisms;Bacteria;Terrabacteria group;Actinobacteria <phylum>;Actinobacteria;Micrococcales;Intrasporangiaceae;Phycicoccus;Phycicoccus dokdonensis;	5323	10259	11013	4684	3339	2003	534	941	1010	568	900	1490
root;cellular organisms;Eukaryota;Viridiplantae;Streptophyta;Streptophytina;Embryophyta;Tracheophyta;Euphyllophyta;Spermatophyta;Magnoliophyta;	130	76	81	59	160	86	1938	1781	2540	2337	2723	2910
root;cellular organisms;Bacteria;Proteobacteria;Alphaproteobacteria;unclassified Alphaproteobacteria;Micavibrio;Micavibrio aeruginosavorus;	8810	260	177	11284	9536	29662	7910	10801	5483	2666	2796	10388
root;cellular organisms;Bacteria;Proteobacteria;delta/epsilon subdivisions;Deltaproteobacteria;Myxococcales;Sorangiineae;	15657	18030	53107	37889	79039	268818	39490	29358	59807	44622	36029	87280
root;cellular organisms;Bacteria;Proteobacteria;Alphaproteobacteria;Rhizobiales;Rhizobiaceae;Sinorhizobium/Ensifer group;Sinorhizobium;Sinorhizobium fredii group;	0	0	0	0	0	4	0	0	0	0	0	0
root;cellular organisms;Eukaryota;Opisthokonta;Metazoa;Eumetazoa;Bilateria;Deuterostomia;Chordata;Craniata;Vertebrata;Gnathostomata;Teleostomi;Euteleostomi;Sarcopterygii;Dipnotetrapodomorpha;Tetrapoda;	143	35	59	9	78	55	999	1059	1156	1042	1368	1318
root;cellular organisms;Bacteria;PVC group;Verrucomicrobia;unclassified Verrucomicrobia;	15	21	25	7	58	263	19	13	12	19	14	57
root;cellular organisms;Bacteria;Proteobacteria;Betaproteobacteria;Methylophilales;Methylophilaceae;Methylophilus;Methylophilus methylotrophus;	70	51	31	310	3216	7342	5206	4575	1894	17646	9280	6178
root;cellular organisms;Bacteria;Acidobacteria;Solibacteres;Solibacterales;Solibacteraceae;Candidatus Solibacter;Candidatus Solibacter usitatus;	3445	3225	5949	2005	2593	3168	9188	8550	3210	3912	3092	6547
root;cellular organisms;Eukaryota;Opisthokonta;Fungi;Dikarya;Ascomycota;saccharomyceta;Pezizomycotina;leotiomyceta;sordariomyceta;Leotiomycetes;	2112	464	1083	1397	487	1057	391	489	1072	1614	1400	3343
root;cellular organisms;Bacteria;Terrabacteria group;Actinobacteria <phylum>;Actinobacteria;Micrococcales;Cellulomonadaceae;Cellulomonas;	18506	15462	9506	19612	13188	3128	2924	4547	4999	2119	3941	6898
root;cellular organisms;Bacteria;Proteobacteria;Alphaproteobacteria;Rhizobiales;Phyllobacteriaceae;Aminobacter;Aminobacter sp. J41;	196	134	90	909	813	7071	193	114	208	515	342	912
root;cellular organisms;Bacteria;Proteobacteria;Alphaproteobacteria;Rhizobiales;Bradyrhizobiaceae;	51031	59861	39945	30078	37696	51030	47320	39607	76630	115241	43543	65138
root;cellular organisms;Bacteria;Proteobacteria;delta/epsilon subdivisions;Deltaproteobacteria;Desulfovibrionales;Desulfovibrionaceae;Desulfovibrio;	918	542	839	2081	3893	5093	2841	2689	1344	5538	3085	2868
root;cellular organisms;Bacteria;Proteobacteria;Alphaproteobacteria;Rhizobiales;unclassified Rhizobiales;Bauldia;Bauldia litoralis;	1190	1318	1353	1629	1173	1701	551	457	590	1193	777	1588
root;cellular organisms;Bacteria;Proteobacteria;Alphaproteobacteria;Rhizobiales;Rhizobiaceae;Shinella;	5436	1596	2350	63946	55532	158828	503	368	568	4841	2075	2129
root;cellular organisms;Bacteria;PVC group;Planctomycetes;Planctomycetia;Planctomycetales;Planctomycetaceae;Planctopirus;Planctopirus limnophila;	358	376	336	493	1047	1277	711	606	781	1003	557	1333
root;cellular organisms;Bacteria;Proteobacteria;Betaproteobacteria;Burkholderiales;Alcaligenaceae;Achromobacter;	1645	2447	1319	3081	5707	5592	4975	4834	9938	2648	2755	4461
root;cellular organisms;Bacteria;Proteobacteria;Alphaproteobacteria;unclassified Alphaproteobacteria;unclassified Alphaproteobacteria (miscellaneous);	880	1072	926	929	1756	1980	1339	1080	1783	1084	1013	1705
root;cellular organisms;Bacteria;Proteobacteria;Gammaproteobacteria;Chromatiales;Ectothiorhodospiraceae;Thioalkalivibrio;	1044	1493	1371	2180	3973	5723	2892	2421	3870	3029	3162	6850
root;cellular organisms;Bacteria;Proteobacteria;Alphaproteobacteria;Rhodospirillales;	2734	2093	2260	8244	10334	24258	13431	12685	7983	7422	5145	9130
root;cellular organisms;Bacteria;PVC group;Verrucomicrobia;Spartobacteria;	304	378	155	284	547	686	410	320	460	589	413	618
root;cellular organisms;Bacteria;FCB group;Gemmatimonadetes;Gemmatimonadetes <class>;Gemmatimonadales;	20	13	19	30	57	18	45	38	65	56	74	116
root;cellular organisms;Bacteria;Proteobacteria;Gammaproteobacteria;Xanthomonadales;Xanthomonadaceae;Luteimonas;	11940	9006	4462	18871	12431	153510	697	509	1160	1366	1304	2197
root;cellular organisms;Eukaryota;Viridiplantae;Streptophyta;Streptophytina;Embryophyta;Tracheophyta;Euphyllophyta;Spermatophyta;Magnoliophyta;Mesangiospermae;eudicotyledons;Gunneridae;Pentapetalae;	2521	1662	1981	2608	2557	3409	98238	93097	127574	120089	137502	151518
root;cellular organisms;Eukaryota;Opisthokonta;Fungi;Dikarya;Ascomycota;saccharomyceta;Pezizomycotina;leotiomyceta;sordariomyceta;Sordariomycetes;	146458	33719	76960	95771	38110	74264	9934	7275	32127	6795	7793	17948
root;cellular organisms;Eukaryota;Viridiplantae;Streptophyta;Streptophytina;Embryophyta;Tracheophyta;Euphyllophyta;Spermatophyta;Magnoliophyta;Mesangiospermae;eudicotyledons;Gunneridae;Pentapetalae;asterids;lamiids;Solanales;Solanaceae;Solanoideae;	496	301	407	307	431	207	792	751	1079	1227	1038	1008
root;cellular organisms;Bacteria;Proteobacteria;Alphaproteobacteria;Rhizobiales;Hyphomicrobiaceae;Devosia;Devosia limi;	2596	2025	1893	3815	3777	6716	158	154	168	312	247	396
root;cellular organisms;Bacteria;Proteobacteria;Alphaproteobacteria;Rhizobiales;Phyllobacteriaceae;Mesorhizobium;Mesorhizobium sp. LC103;	847	739	442	2919	2241	19461	249	186	268	848	705	2119
root;cellular organisms;Bacteria;FCB group;Bacteroidetes/Chlorobi group;Bacteroidetes;Bacteroidetes Order II. Incertae sedis;Rhodothermaceae;	790	614	1163	725	1656	2081	3422	3165	1214	2025	1243	3149
root;cellular organisms;Bacteria;Proteobacteria;Gammaproteobacteria;Cellvibrionales;Cellvibrionaceae;Cellvibrio;Cellvibrio sp. pealriver;	29	19	73	13760	19966	31324	1269	837	863	3745	4082	5661
root;cellular organisms;Eukaryota;Viridiplantae;Streptophyta;Streptophytina;Embryophyta;Tracheophyta;Euphyllophyta;Spermatophyta;	11	15	19	10	14	107	199	133	192	181	251	194
root;cellular organisms;Bacteria;FCB group;Bacteroidetes/Chlorobi group;Bacteroidetes;Chitinophagia;Chitinophagales;Chitinophagaceae;Niastella;Niastella koreensis;Niastella koreensis GR20-10;	14120	36278	9524	12386	17990	12323	9504	5561	9731	2335	4381	6992
root;cellular organisms;Eukaryota;Opisthokonta;Fungi;Dikarya;Ascomycota;saccharomyceta;Pezizomycotina;	5114	2170	2589	2592	1096	2132	565	501	1978	623	1003	2338
root;cellular organisms;Bacteria;Acidobacteria;Solibacteres;Solibacterales;Solibacteraceae;Candidatus Solibacter;	1	0	0	0	0	0	0	0	1	0	0	0
root;cellular organisms;Bacteria;Proteobacteria;Betaproteobacteria;Burkholderiales;Comamonadaceae;Hydrogenophaga;	4986	2448	3145	266380	179262	260252	10302	10418	11166	33133	39822	52436
root;cellular organisms;Bacteria;Proteobacteria;Gammaproteobacteria;Chromatiales;Chromatiaceae;Rheinheimera;	231	316	219	3523	20311	10088	594	692	1123	794	731	1145
root;cellular organisms;Bacteria;Proteobacteria;Gammaproteobacteria;Xanthomonadales;Xanthomonadaceae;Xanthomonas;	9236	7773	9451	20852	32339	47779	11186	11036	14457	8902	6970	12040
root;cellular organisms;Bacteria;Proteobacteria;Alphaproteobacteria;Rhodobacterales;	411	351	315	530	790	1438	845	686	631	414	268	644
root;cellular organisms;Bacteria;Proteobacteria;Alphaproteobacteria;Sphingomonadales;Erythrobacteraceae;Altererythrobacter;	6089	4467	4999	4508	5105	6726	14247	8873	7661	3882	3059	7804
root;cellular organisms;Bacteria;Proteobacteria;Betaproteobacteria;Methylophilales;Methylophilaceae;Methylobacillus;	502	280	361	1213	2211	7470	3471	3318	1467	5363	2783	3834
root;cellular organisms;Bacteria;Proteobacteria;Betaproteobacteria;Methylophilales;Methylophilaceae;unclassified Methylophilaceae;Methylophilaceae bacterium 11;	91	71	75	81	52	127	5976	4809	2853	6608	3764	9833
root;cellular organisms;Bacteria;Proteobacteria;Gammaproteobacteria;Alteromonadales;Pseudoalteromonadaceae;	40	43	25	67	101	564	53	29	55	63	81	211
root;cellular organisms;Bacteria;Terrabacteria group;Actinobacteria <phylum>;Actinobacteria;Corynebacteriales;Nocardiaceae;Nocardia;	34843	61592	18261	41564	38631	11867	6136	9367	6895	4565	14902	13228
root;cellular organisms;Bacteria;Proteobacteria;Alphaproteobacteria;Rhizobiales;Bradyrhizobiaceae;Bosea;Bosea lupini;	8113	6969	4022	7629	7519	7699	10368	4232	3946	7034	2304	5689
root;cellular organisms;Bacteria;Terrabacteria group;Actinobacteria <phylum>;Actinobacteria;Propionibacteriales;Propionibacteriaceae;Cutibacterium;Cutibacterium acnes;	1560	2776	1430	2559	2500	2842	4609	3018	4174	17992	2270	1688
root;cellular organisms;Bacteria;Proteobacteria;Alphaproteobacteria;Rhizobiales;Phyllobacteriaceae;Hoeflea;	974	818	661	1177	1150	3424	345	221	368	411	387	774
root;cellular organisms;Bacteria;Terrabacteria group;Chloroflexi;Chloroflexia;Herpetosiphonales;Herpetosiphonaceae;Herpetosiphon;Herpetosiphon geysericola;	521	1914	2225	255	583	540	347	286	339	238	190	1323
root;cellular organisms;Bacteria;Terrabacteria group;Actinobacteria <phylum>;Actinobacteria;Propionibacteriales;Nocardioidaceae;Nocardioides;	105015	162364	232616	148589	76725	37802	9289	12203	24689	10885	24211	27685
root;cellular organisms;Bacteria;Terrabacteria group;Chloroflexi;Chloroflexia;Chloroflexales;Roseiflexineae;Roseiflexaceae;Roseiflexus;Roseiflexus sp. RS-1;	1714	2845	2868	371	836	735	866	681	545	142	121	1006
root;cellular organisms;Bacteria;Terrabacteria group;Chloroflexi;Ktedonobacteria;	443	964	1090	174	401	577	172	119	273	81	81	292
root;cellular organisms;Bacteria;Proteobacteria;Alphaproteobacteria;Rhodospirillales;Rhodospirillaceae;	8904	8503	7927	16684	21836	41734	16766	14553	14525	16865	12016	22881
root;cellular organisms;Bacteria;Proteobacteria;Alphaproteobacteria;Rhodospirillales;unclassified Rhodospirillales;unclassified Rhodospirillales (miscellaneous);	9	1	7	19	30	17	14	20	14	60	17	16
root;cellular organisms;Bacteria;Proteobacteria;Gammaproteobacteria;Xanthomonadales;Rhodanobacteraceae;Dokdonella;Dokdonella immobilis;	3369	2899	6912	7682	14023	12134	2325	2453	4032	2310	2557	4696
root;cellular organisms;Bacteria;Proteobacteria;Alphaproteobacteria;Sphingomonadales;Sphingomonadaceae;Sphingomonas;Sphingomonas jaspsi;	9638	7219	12349	903	3932	3875	501	552	2178	1044	675	1145
root;cellular organisms;Bacteria;Proteobacteria;Alphaproteobacteria;Rhizobiales;Hyphomicrobiaceae;Devosia;Devosia insulae;	52959	55011	36899	30735	19762	27332	7143	5849	9655	7470	6198	10371
root;cellular organisms;Bacteria;Proteobacteria;Gammaproteobacteria;Xanthomonadales;Rhodanobacteraceae;Rudaea;Rudaea cellulosilytica;	1166	1273	1994	2380	3387	2798	1250	1199	1319	1110	1245	2404
root;cellular organisms;Bacteria;Proteobacteria;Alphaproteobacteria;Rhodospirillales;unclassified Rhodospirillales;unclassified Rhodospirillales (miscellaneous);Rhodospirillales bacterium URHD0017;	1780	1704	1286	1714	2054	3535	3736	3409	2756	1954	1247	2850
root;cellular organisms;Bacteria;environmental samples <Bacteria>;	4905	6335	8092	8383	8702	14767	8917	7784	7463	6636	5887	12604
root;cellular organisms;Bacteria;Terrabacteria group;Chloroflexi;Ardenticatenia;Ardenticatenales;Ardenticatenaceae;Ardenticatena;Ardenticatena maritima;	504	639	947	419	2149	1361	754	762	402	288	211	464
root;cellular organisms;Bacteria;Terrabacteria group;Actinobacteria <phylum>;Actinobacteria;Actinomycetales;	4019432	5716917	2524754	5263800	3407766	1313851	528118	858676	811738	444349	831184	1227615
root;cellular organisms;Bacteria;FCB group;Bacteroidetes/Chlorobi group;Bacteroidetes;Bacteroidia;Bacteroidales;	4359	5207	2496	6040	8778	14813	2694	2151	2501	6070	6022	12395
root;cellular organisms;Bacteria;PVC group;Planctomycetes;Planctomycetia;Candidatus Brocadiales;Candidatus Brocadiaceae;	472	593	686	1259	1475	2874	1340	1026	980	847	593	1305
root;cellular organisms;Bacteria;FCB group;Bacteroidetes/Chlorobi group;Bacteroidetes;Flavobacteriia;Flavobacteriales;Crocinitomicaceae;Fluviicola;Fluviicola taffensis;	48824	14472	7484	15293	28084	121645	689	426	390	1095	756	1786
root;cellular organisms;Bacteria;Spirochaetes;Spirochaetia;Leptospirales;Leptospiraceae;Leptospira;	1257	1400	1271	2524	2703	3619	8554	7717	6119	2849	2974	5984
root;cellular organisms;Bacteria;Terrabacteria group;Actinobacteria <phylum>;Actinobacteria;Propionibacteriales;Nocardioidaceae;Aeromicrobium;Aeromicrobium marinum;	2333	2920	3171	956	1251	1368	263	287	886	498	282	688
root;cellular organisms;Eukaryota;Opisthokonta;Metazoa;Eumetazoa;Bilateria;Deuterostomia;Chordata;	76	99	85	175	204	980	361	306	166	228	184	372
root;cellular organisms;Bacteria;Proteobacteria;Gammaproteobacteria;Oceanospirillales;Halomonadaceae;Halomonas;	1284	1557	1017	2279	2895	7032	2233	1776	1815	1900	1931	3966
root;cellular organisms;Bacteria;PVC group;Planctomycetes;	180	98	297	625	1033	949	722	611	580	1445	826	1159
root;cellular organisms;Bacteria;FCB group;Bacteroidetes/Chlorobi group;Bacteroidetes;Cytophagia;Cytophagales;Flammeovirgaceae;Fulvivirga;Fulvivirga imtechensis;	9964	18155	3018	21201	15880	66894	8477	8993	6462	16992	18945	38718
root;cellular organisms;Bacteria;Terrabacteria group;Chloroflexi;unclassified Chloroflexi;unclassified Chloroflexi (miscellaneous);	1854	1164	2875	3260	6408	9554	1368	962	3398	1574	998	1815
root;cellular organisms;Bacteria;FCB group;Bacteroidetes/Chlorobi group;Bacteroidetes;Chitinophagia;Chitinophagales;Chitinophagaceae;Flavihumibacter;Flavihumibacter sp. ZG627;	2400	2872	1243	1336	2624	2938	1245	671	738	685	678	1352
root;cellular organisms;Bacteria;PVC group;Planctomycetes;Planctomycetia;Planctomycetales;Planctomycetaceae;Pirellula;	0	2	2	6	3	15	0	0	0	1	0	14
root;cellular organisms;Bacteria;Terrabacteria group;Chloroflexi;Ktedonobacteria;Ktedonobacterales;Ktedonobacteraceae;Ktedonobacter;Ktedonobacter racemifer;	2989	5546	5118	863	1846	1622	1242	957	1722	468	506	1600
root;cellular organisms;Bacteria;Terrabacteria group;Actinobacteria <phylum>;Acidimicrobiia;Acidimicrobiales;Acidimicrobiaceae;Ilumatobacter;Ilumatobacter nonamiensis;	1779	2871	2796	2064	3217	2478	1640	1083	1818	5675	2093	2477
root;cellular organisms;Bacteria;Terrabacteria group;Actinobacteria <phylum>;Actinobacteria;Micromonosporales;Micromonosporaceae;Actinoplanes;Actinoplanes rectilineatus;	7443	14792	16140	6808	11557	9137	2097	2155	7030	1570	1545	4925
root;cellular organisms;Bacteria;Terrabacteria group;Actinobacteria <phylum>;Actinobacteria;Pseudonocardiales;Pseudonocardiaceae;Lechevalieria;Lechevalieria aerocolonigenes;	105015	380603	38603	82035	39597	14471	5601	7058	11541	1508	5421	4458
root;cellular organisms;Bacteria;PVC group;Verrucomicrobia;Opitutae;Opitutales;Opitutaceae;Opitutus;	2	1	5	2	3	4	0	1	0	3	3	1
root;cellular organisms;Eukaryota;Viridiplantae;Streptophyta;Streptophytina;Embryophyta;Tracheophyta;Euphyllophyta;Spermatophyta;Magnoliophyta;Mesangiospermae;eudicotyledons;Gunneridae;Pentapetalae;asterids;lamiids;Solanales;Solanaceae;	1859	1192	1837	1112	1445	657	1632	1451	2044	2383	2365	2512
root;cellular organisms;Bacteria;Proteobacteria;Betaproteobacteria;Burkholderiales;Comamonadaceae;Acidovorax;Acidovorax radicis;	11795	9730	4656	14846	20145	18407	36888	60302	28591	34606	20144	13283
root;cellular organisms;Bacteria;Proteobacteria;delta/epsilon subdivisions;	350	388	469	389	1040	2291	1016	985	796	538	492	1249
root;cellular organisms;Bacteria;Proteobacteria;delta/epsilon subdivisions;Deltaproteobacteria;Bdellovibrionales;Bacteriovoracaceae;	0	0	0	0	0	0	5	12	2	3	2	1
root;cellular organisms;Bacteria;Spirochaetes;Spirochaetia;Leptospirales;Leptospiraceae;	140	155	199	497	995	1397	3046	2837	2110	703	446	1119
root;cellular organisms;Bacteria;Terrabacteria group;Actinobacteria <phylum>;Actinobacteria;Micrococcales;Cellulomonadaceae;	13249	10666	7726	18655	15372	1937	1651	3160	3474	8108	11608	6537
root;cellular organisms;Bacteria;Proteobacteria;Betaproteobacteria;Burkholderiales;unclassified Burkholderiales;Burkholderiales Genera incertae sedis;Aquincola;Aquincola tertiaricarbonis;	2070	2287	2544	2878	2525	2493	8658	8579	8048	2696	2807	5626
root;cellular organisms;Bacteria;FCB group;Bacteroidetes/Chlorobi group;	6036	7565	3824	7746	11009	16029	5345	4541	3178	9222	6682	13840
root;cellular organisms;Bacteria;Proteobacteria;Alphaproteobacteria;Rhizobiales;unclassified Rhizobiales;Methyloceanibacter;	1	2	1	1	2	1	1	1	1	4	2	8
root;cellular organisms;Bacteria;Terrabacteria group;Actinobacteria <phylum>;Actinobacteria;Micromonosporales;Micromonosporaceae;Asanoa;	13	0	0	1	4	3	0	0	0	0	0	0
root;cellular organisms;Bacteria;FCB group;Bacteroidetes/Chlorobi group;Bacteroidetes;Chitinophagia;Chitinophagales;Chitinophagaceae;Niastella;Niastella koreensis;	204653	534756	147731	190146	268277	186791	140837	82367	148204	34419	59608	103271
root;cellular organisms;Bacteria;Terrabacteria group;Actinobacteria <phylum>;Actinobacteria;Micrococcales;Intrasporangiaceae;Phycicoccus;Phycicoccus jejuensis;	1561	3272	4231	1705	1537	409	214	243	211	198	216	360
root;cellular organisms;Bacteria;Proteobacteria;Gammaproteobacteria;unclassified Gammaproteobacteria;unclassified Gammaproteobacteria (miscellaneous);	380	474	426	2036	2701	4725	1372	1072	917	2259	2274	4226
root;cellular organisms;Bacteria;Proteobacteria;Alphaproteobacteria;Caulobacterales;Caulobacteraceae;Brevundimonas;Brevundimonas abyssalis;	79	132	80	404	373	3778	109	89	145	132	133	240
root;cellular organisms;Bacteria;Terrabacteria group;Firmicutes;Clostridia;Clostridiales;	3494	6278	4546	4933	4770	12663	6530	5724	2803	5278	3681	6049
root;cellular organisms;Bacteria;Proteobacteria;Betaproteobacteria;Nitrosomonadales;Nitrosomonadaceae;Nitrosomonas;	2025	2230	1573	2241	4226	5276	4202	3506	2947	3441	2724	4507
root;cellular organisms;Bacteria;Terrabacteria group;Actinobacteria <phylum>;Actinobacteria;unclassified Actinobacteria (class);unclassified Actinobacteria (class) (miscellaneous);	12888	16042	10140	32331	9058	8050	2848	3288	6199	2658	2319	4983
root;cellular organisms;Bacteria;Proteobacteria;Gammaproteobacteria;Legionellales;Legionellaceae;Legionella;	2050	2349	1638	1721	2745	4543	2145	2017	2735	1274	1390	3291
root;cellular organisms;Bacteria;Proteobacteria;Gammaproteobacteria;Xanthomonadales;Xanthomonadaceae;Lysobacter;Lysobacter dokdonensis;	4114	3140	2263	5047	2736	7391	794	693	1077	772	709	1322
root;cellular organisms;Eukaryota;Viridiplantae;Streptophyta;Streptophytina;Embryophyta;Tracheophyta;Euphyllophyta;Spermatophyta;Magnoliophyta;Mesangiospermae;eudicotyledons;Gunneridae;Pentapetalae;rosids;malvids;	154	95	69	88	166	188	6752	5892	8502	8270	9156	10169
root;cellular organisms;Bacteria;Terrabacteria group;Chloroflexi;Chloroflexia;Chloroflexales;Chloroflexineae;Oscillochloridaceae;Oscillochloris;Oscillochloris trichoides;	8928	13882	12627	1774	11895	3788	1876	1774	2783	874	948	3008
root;cellular organisms;Bacteria;Proteobacteria;Alphaproteobacteria;Rhizobiales;Bradyrhizobiaceae;Bradyrhizobium;Bradyrhizobium japonicum;	1302	1912	952	635	708	1280	2268	1694	1930	790	524	1234
root;cellular organisms;Bacteria;Proteobacteria;Betaproteobacteria;Burkholderiales;unclassified Burkholderiales;	19485	23817	16271	49158	43520	50692	168082	167843	109586	27167	28901	53322
root;cellular organisms;Bacteria;Proteobacteria;delta/epsilon subdivisions;Deltaproteobacteria;Myxococcales;Sorangiineae;Labilitrichaceae;Labilithrix;Labilithrix luteola;	5296	7117	17427	12197	24099	67611	13305	10130	19668	12859	10056	23500
root;cellular organisms;Bacteria;Proteobacteria;Gammaproteobacteria;Cellvibrionales;Cellvibrionaceae;Cellvibrio;	698	866	1289	357125	507746	705405	36537	26360	25035	104667	114119	152562
root;cellular organisms;Bacteria;FCB group;Bacteroidetes/Chlorobi group;Bacteroidetes;Sphingobacteriia;Sphingobacteriales;	50464	77270	25717	54079	57902	125344	25472	16553	22778	19556	18877	38054
root;cellular organisms;Eukaryota;Opisthokonta;Fungi;Dikarya;Ascomycota;	233	73	111	163	79	143	109	119	218	378	382	770
root;cellular organisms;Bacteria;FCB group;Bacteroidetes/Chlorobi group;Bacteroidetes;Flavobacteriia;Flavobacteriales;	2375	2204	1462	6410	8845	16720	922	720	861	1307	1315	3382
root;cellular organisms;Bacteria;Proteobacteria;Betaproteobacteria;Burkholderiales;unclassified Burkholderiales;Burkholderiales Genera incertae sedis;Methylibium;	7730	8598	5674	12892	10700	12470	67413	70719	43428	10969	10191	20074
root;cellular organisms;Bacteria;Proteobacteria;Alphaproteobacteria;Rhizobiales;Phyllobacteriaceae;	49167	43410	33155	66173	49674	177994	10900	5861	10470	28027	19777	49746
root;cellular organisms;Bacteria;Terrabacteria group;Actinobacteria <phylum>;Actinobacteria;Propionibacteriales;Nocardioidaceae;Actinopolymorpha;	21014	18643	18730	27117	16396	4147	2634	5244	4433	2402	4601	7930
root;cellular organisms;Bacteria;Proteobacteria;Betaproteobacteria;Burkholderiales;Oxalobacteraceae;Herbaspirillum;Herbaspirillum sp. TSA66;	519	852	450	1006	1161	807	3067	2549	8854	1638	2409	4446
root;cellular organisms;Bacteria;Proteobacteria;Alphaproteobacteria;Rhizobiales;Bradyrhizobiaceae;Afipia;Afipia sp. P52-10;	3549	2848	3312	1254	1447	1704	4485	3337	4437	2845	1789	4480
root;cellular organisms;Bacteria;Terrabacteria group;Actinobacteria <phylum>;Actinobacteria;Streptosporangiales;Streptosporangiaceae;Nonomuraea;Nonomuraea wenchangensis;	543	791	206	7823	32768	29941	292	163	223	871	849	605
root;cellular organisms;Bacteria;Proteobacteria;Betaproteobacteria;Burkholderiales;Comamonadaceae;Polaromonas;	3357	5881	3176	4553	4961	5548	8756	8917	11265	2647	2730	5213
root;cellular organisms;Bacteria;FCB group;Bacteroidetes/Chlorobi group;Bacteroidetes;Saprospiria;Saprospirales;Saprospiraceae;	2576	2177	1994	2728	5362	6225	2034	1573	2313	1383	1692	2963
root;cellular organisms;Bacteria;Proteobacteria;Alphaproteobacteria;Rhizobiales;Rhizobiaceae;Shinella;Shinella sp. HZN7;	2843	890	1276	29917	25733	71701	346	296	242	2463	1124	1528
root;cellular organisms;Bacteria;Proteobacteria;Alphaproteobacteria;Sphingomonadales;Sphingomonadaceae;Sphingomonas;Sphingomonas sp. URHD0057;	17463	11675	20857	2526	5045	5849	1309	1011	3630	741	655	1328
root;cellular organisms;Archaea;Euryarchaeota;	1576	2613	1390	1104	1589	2982	1520	1323	2017	3828	2320	2560
root;cellular organisms;Bacteria;Proteobacteria;Gammaproteobacteria;unclassified Gammaproteobacteria;	1858	2558	1891	5273	8168	13159	6918	5617	6943	7259	7343	14694
root;cellular organisms;Bacteria;Proteobacteria;Betaproteobacteria;Neisseriales;	439	627	495	897	3158	2071	1986	1724	1559	746	532	1509
root;cellular organisms;Bacteria;FCB group;Bacteroidetes/Chlorobi group;Bacteroidetes;Sphingobacteriia;Sphingobacteriales;Sphingobacteriaceae;Pedobacter;	8844	15188	4934	10196	13456	31261	4942	3538	4391	5290	5380	11106
root;cellular organisms;Bacteria;FCB group;Bacteroidetes/Chlorobi group;Bacteroidetes;Cytophagia;Cytophagales;Cytophagaceae;Runella;	898	1316	593	1247	1593	2566	535	408	567	684	709	1246
root;cellular organisms;Bacteria;PVC group;Planctomycetes;Planctomycetia;Planctomycetales;Planctomycetaceae;Rubripirellula;Rubripirellula obstinata;	480	343	551	632	1065	1644	2156	1683	1473	2746	1574	2800
root;cellular organisms;Bacteria;FCB group;Bacteroidetes/Chlorobi group;Bacteroidetes;Cytophagia;Cytophagales;Flammeovirgaceae;Flexithrix;Flexithrix dorotheae;	3497	4809	1041	4855	3925	9597	1485	1135	1485	2962	3366	5980
root;cellular organisms;Bacteria;PVC group;Verrucomicrobia;Verrucomicrobiae;Verrucomicrobiales;Verrucomicrobiaceae;Verrucomicrobium;Verrucomicrobium sp. BvORR034;	1056	1387	497	172	385	541	493	427	396	694	409	982
root;cellular organisms;Bacteria;Proteobacteria;Betaproteobacteria;Burkholderiales;Comamonadaceae;Hylemonella;Hylemonella gracilis;	443	716	481	2148	1207	1087	3767	3564	3128	2672	1328	2816
root;cellular organisms;Bacteria;FCB group;Bacteroidetes/Chlorobi group;Chlorobi;unclassified Chlorobi;	476	338	473	495	2012	2836	492	411	297	3931	223	539
root;cellular organisms;Bacteria;Proteobacteria;Alphaproteobacteria;Sphingomonadales;Sphingomonadaceae;Sphingomonas;Sphingomonas wittichii;	895	915	823	1210	1992	2824	2077	1464	2921	4456	3267	5627
root;cellular organisms;Eukaryota;Opisthokonta;Fungi;Dikarya;Ascomycota;saccharomyceta;Pezizomycotina;leotiomyceta;sordariomyceta;Sordariomycetes;Sordariomycetidae;Coniochaetales;Coniochaetaceae;Coniochaeta;Coniochaeta ligniaria;Coniochaeta ligniaria NRRL 30616;	2136	447	1040	1557	1178	1667	116	99	433	81	107	262
root;cellular organisms;Bacteria;FCB group;Gemmatimonadetes;Gemmatimonadetes <class>;Gemmatimonadales;Gemmatimonadaceae;Gemmatimonas;Gemmatimonas phototrophica;	557	852	847	587	1410	956	1458	1233	926	715	462	983
root;cellular organisms;Bacteria;Terrabacteria group;Actinobacteria <phylum>;Actinobacteria;Micromonosporales;Micromonosporaceae;Actinoplanes;Actinoplanes sp. SE50/110;	4489	7425	9731	6959	3904	2574	824	1334	1282	740	1147	3134
root;cellular organisms;Bacteria;Terrabacteria group;Actinobacteria <phylum>;Actinobacteria;Micromonosporales;Micromonosporaceae;Actinoplanes;Actinoplanes friuliensis;Actinoplanes friuliensis DSM 7358;	8672	47866	100605	7636	4000	1847	2476	2894	3044	780	1166	1935
root;cellular organisms;Bacteria;Terrabacteria group;Deinococcus-Thermus;Deinococci;	174	225	243	139	268	661	365	294	194	291	176	346
root;cellular organisms;Bacteria;Terrabacteria group;Actinobacteria <phylum>;Actinobacteria;Micromonosporales;Micromonosporaceae;Actinoplanes;Actinoplanes subtropicus;	27295	43884	55193	41817	24688	14723	5210	7939	7029	4059	6561	10705
root;cellular organisms;Bacteria;FCB group;Bacteroidetes/Chlorobi group;Bacteroidetes;Cytophagia;Cytophagales;Hymenobacteraceae;Hymenobacter;	2607	4369	1903	3735	4537	6591	2429	1970	1628	1858	1652	3683
root;cellular organisms;Bacteria;Proteobacteria;Betaproteobacteria;Burkholderiales;Comamonadaceae;Comamonas;	2123	2113	856	2831	7159	3117	6437	6530	4044	2270	1867	2150
root;cellular organisms;Bacteria;Proteobacteria;Gammaproteobacteria;Enterobacterales;Enterobacteriaceae;	4020	3775	7914	6123	8225	24651	7017	6736	7848	6063	4744	8658
root;cellular organisms;Bacteria;Proteobacteria;delta/epsilon subdivisions;Deltaproteobacteria;Myxococcales;Sorangiineae;Sandaracinaceae;Sandaracinus;Sandaracinus amylolyticus;	17826	52959	73711	85225	172994	171493	66361	55886	51839	87891	95304	239807
root;cellular organisms;Bacteria;Proteobacteria;delta/epsilon subdivisions;Deltaproteobacteria;Myxococcales;Cystobacterineae;Archangiaceae;	2945	4132	4610	7949	7852	13301	12531	11341	5752	4852	4297	10496
root;cellular organisms;Bacteria;Proteobacteria;Alphaproteobacteria;Sphingomonadales;Erythrobacteraceae;	22335	17226	20159	16110	13906	20215	55491	33233	30392	13980	11848	31466
root;cellular organisms;Eukaryota;Viridiplantae;Streptophyta;Streptophytina;Embryophyta;Tracheophyta;Euphyllophyta;Spermatophyta;Magnoliophyta;Mesangiospermae;eudicotyledons;Gunneridae;Pentapetalae;asterids;campanulids;Asterales;Asteraceae;Cichorioideae;Cichorieae;Lactucinae;Lactuca;	0	0	0	0	0	0	28	35	44	38	40	33
root;cellular organisms;Bacteria;Proteobacteria;Betaproteobacteria;Burkholderiales;Comamonadaceae;Curvibacter;	1687	2301	1341	2085	1949	2305	3412	3982	2940	864	967	1841
root;cellular organisms;Bacteria;Proteobacteria;Alphaproteobacteria;Rhodospirillales;unclassified Rhodospirillales;unclassified Rhodospirillales (miscellaneous);Rhodospirillales bacterium URHD0088;	540	623	516	914	2008	1690	996	765	737	1166	913	1992
root;cellular organisms;Bacteria;Acidobacteria;Acidobacteriia;Acidobacteriales;Acidobacteriaceae;unclassified Acidobacteriaceae;Acidobacteriaceae bacterium KBS 96;	1708	1948	2806	868	1778	1607	1964	1747	1880	1463	1248	2361
root;cellular organisms;Bacteria;FCB group;Bacteroidetes/Chlorobi group;Bacteroidetes;Cytophagia;Cytophagales;Flammeovirgaceae;Marivirga;Marivirga tractuosa;	1657	3235	439	2743	2136	4220	842	962	861	1388	1763	2907
root;cellular organisms;Bacteria;Terrabacteria group;Actinobacteria <phylum>;Actinobacteria;Corynebacteriales;	41033	40699	27616	96630	33410	11550	11334	14730	11726	7545	12216	21083
root;cellular organisms;Bacteria;Proteobacteria;Alphaproteobacteria;Rhizobiales;unclassified Rhizobiales;Methyloceanibacter;Methyloceanibacter caenitepidi;	841	598	779	767	1107	1175	498	470	598	1271	720	1519
root;cellular organisms;Bacteria;Terrabacteria group;Actinobacteria <phylum>;Actinobacteria;Propionibacteriales;Nocardioidaceae;Aeromicrobium;	3919	5701	7119	1239	1047	1348	379	396	626	782	410	918
root;cellular organisms;Eukaryota;Opisthokonta;Fungi;Dikarya;Ascomycota;saccharomyceta;Pezizomycotina;leotiomyceta;sordariomyceta;Sordariomycetes;Hypocreomycetidae;Hypocreales;Nectriaceae;Fusarium;	9921	3266	4676	7231	3869	4748	900	897	2118	862	902	1840
root;cellular organisms;Bacteria;Proteobacteria;delta/epsilon subdivisions;Deltaproteobacteria;	4303	4893	9860	12863	16848	29813	20723	17768	10836	10629	8753	21718
root;cellular organisms;Bacteria;Proteobacteria;Betaproteobacteria;Burkholderiales;unclassified Burkholderiales;unclassified Burkholderiales (miscellaneous);Burkholderiales bacterium JOSHI_001;	3767	5456	5646	6090	4057	4366	12886	14244	19619	5793	6029	11078
root;cellular organisms;Bacteria;FCB group;Bacteroidetes/Chlorobi group;Bacteroidetes;Cytophagia;Cytophagales;Cytophagaceae;Sporocytophaga;Sporocytophaga myxococcoides;	3071	4882	1394	7031	9316	16917	2985	3048	2714	4904	5785	12646
root;cellular organisms;Bacteria;Proteobacteria;Gammaproteobacteria;unclassified Gammaproteobacteria;OMG group;	825	884	654	2149	2387	5781	1619	1431	1266	2306	2413	4773
root;cellular organisms;Bacteria;Proteobacteria;Alphaproteobacteria;Rhodobacterales;Hyphomonadaceae;Hyphomonas;	633	849	718	1019	2448	4092	1203	1024	1811	2351	1384	3996
root;cellular organisms;Bacteria;Proteobacteria;Gammaproteobacteria;Alteromonadales;Shewanellaceae;Shewanella;	523	799	512	2118	2920	8204	1170	958	1189	1005	1131	2084
root;cellular organisms;Bacteria;Proteobacteria;delta/epsilon subdivisions;Deltaproteobacteria;Myxococcales;Cystobacterineae;Vulgatibacteraceae;Vulgatibacter;Vulgatibacter incomptus;	485	460	1613	1415	1843	3965	1881	1631	1745	1168	847	2112
root;cellular organisms;Eukaryota;Opisthokonta;Fungi;Dikarya;Ascomycota;saccharomyceta;Pezizomycotina;leotiomyceta;sordariomyceta;Sordariomycetes;Sordariomycetidae;Sordariales;	3708	710	1434	9099	19653	22776	474	189	908	202	216	491
root;cellular organisms;Bacteria;Proteobacteria;delta/epsilon subdivisions;Deltaproteobacteria;Myxococcales;Nannocystineae;Kofleriaceae;Haliangium;Haliangium ochraceum;Haliangium ochraceum DSM 14365;	3590	5085	5954	56804	21266	84091	5650	4266	13142	7032	5604	15760
root;cellular organisms;Bacteria;Proteobacteria;Betaproteobacteria;Burkholderiales;Burkholderiaceae;Burkholderia;Burkholderia ubonensis;	1636	1843	1218	1223	1600	2064	6032	6198	4899	1821	1283	1562
root;cellular organisms;Bacteria;Proteobacteria;delta/epsilon subdivisions;Deltaproteobacteria;Myxococcales;Sorangiineae;Polyangiaceae;Sorangium;Sorangium cellulosum;	15255	20909	36805	32501	44972	107694	30234	24677	35484	25340	20082	47452
root;cellular organisms;Eukaryota;Viridiplantae;	106	62	78	103	202	425	536	510	579	518	501	915
root;cellular organisms;Bacteria;Proteobacteria;Betaproteobacteria;Burkholderiales;Comamonadaceae;Hydrogenophaga;Hydrogenophaga intermedia;	852	438	455	30919	24219	32586	1056	986	1223	4340	4879	7060
root;cellular organisms;Bacteria;unclassified Bacteria;Bacteria candidate phyla;Patescibacteria group;Parcubacteria group;Candidatus Parcubacteria;unclassified Parcubacteria;	53522	55844	35429	13130	32518	14862	13951	12737	55290	10479	16343	48628
root;cellular organisms;Bacteria;Terrabacteria group;Actinobacteria <phylum>;Actinobacteria;Micrococcales;Microbacteriaceae;Agromyces;	1731	2450	1307	1885	1425	5420	148	108	145	125	84	149
root;cellular organisms;Archaea;TACK group;Thaumarchaeota;	356	259	395	299	565	443	1502	1391	255	593	228	375
root;cellular organisms;Bacteria;Terrabacteria group;Actinobacteria <phylum>;Actinobacteria;Propionibacteriales;	3013	3332	2968	3477	2827	614	346	611	723	563	814	2041
root;cellular organisms;Bacteria;Acidobacteria;Acidobacteriia;Acidobacteriales;Acidobacteriaceae;	5849	7486	11407	4669	6717	8454	10835	9390	8251	6443	5319	11921
root;cellular organisms;Bacteria;PVC group;Verrucomicrobia;Opitutae;Opitutales;Opitutaceae;	1982	3165	3272	4113	9777	11934	6346	7909	8023	27438	15244	27678
root;cellular organisms;Bacteria;Proteobacteria;Alphaproteobacteria;Rhizobiales;Xanthobacteraceae;	2086	1722	1363	2556	3696	7060	1990	1293	2110	3243	1463	3550
root;cellular organisms;Bacteria;Terrabacteria group;Cyanobacteria/Melainabacteria group;Cyanobacteria;Oscillatoriophycideae;Oscillatoriales;	3291	3751	6463	3027	4965	9381	7299	6734	5415	4802	3591	8550
root;cellular organisms;Bacteria;Proteobacteria;delta/epsilon subdivisions;Deltaproteobacteria;Myxococcales;Sorangiineae;Polyangiaceae;Chondromyces;Chondromyces apiculatus;	496	874	1229	1131	1926	4933	1221	1079	1929	1120	915	2077
root;cellular organisms;Bacteria;FCB group;Bacteroidetes/Chlorobi group;Bacteroidetes;Bacteroidia;Bacteroidales;Bacteroidaceae;Bacteroides;	2580	4003	3364	2931	2681	6750	1810	1560	2051	2052	2296	5238
root;cellular organisms;Bacteria;Proteobacteria;Gammaproteobacteria;Oceanospirillales;Halomonadaceae;	256	345	122	348	603	583	142	143	236	230	251	445
root;cellular organisms;Eukaryota;Viridiplantae;Streptophyta;Streptophytina;Embryophyta;Tracheophyta;Euphyllophyta;Spermatophyta;Magnoliophyta;Mesangiospermae;eudicotyledons;Gunneridae;Pentapetalae;asterids;campanulids;Asterales;Asteraceae;Cichorioideae;	0	0	0	0	0	0	1	0	2	0	0	0
root;cellular organisms;Bacteria;Terrabacteria group;Actinobacteria <phylum>;Actinobacteria;Micrococcales;Microbacteriaceae;	42362	33975	21608	57935	57517	39238	2632	2964	5039	5236	4726	8282
root;cellular organisms;Archaea;Euryarchaeota;Methanomicrobia;	291	478	609	277	316	609	937	920	452	228	177	573
root;cellular organisms;Bacteria;Proteobacteria;delta/epsilon subdivisions;Deltaproteobacteria;Myxococcales;unclassified Myxococcales;Enhygromyxa;	0	0	0	0	0	5	0	0	0	0	0	0
root;cellular organisms;Bacteria;Spirochaetes;Spirochaetia;Leptospirales;Leptospiraceae;Turneriella;Turneriella parva;	61	51	88	211	504	539	53642	49040	37021	1452	1514	3857
root;cellular organisms;Eukaryota;Viridiplantae;Streptophyta;Streptophytina;Embryophyta;Tracheophyta;Euphyllophyta;Spermatophyta;Magnoliophyta;Mesangiospermae;	1425	1307	1090	1267	1576	2511	36763	33318	45807	43786	51474	53365
root;cellular organisms;Bacteria;Proteobacteria;Alphaproteobacteria;Rhizobiales;Hyphomicrobiaceae;Pelagibacterium;	1609	1183	818	3134	3494	5341	396	321	364	1048	884	2117
root;cellular organisms;Bacteria;Proteobacteria;Gammaproteobacteria;Pseudomonadales;Pseudomonadaceae;Pseudomonas;Pseudomonas syringae group;	1097	286	330	1693	2378	3241	1125	1436	1380	1153	1121	1433
root;cellular organisms;Bacteria;FCB group;Bacteroidetes/Chlorobi group;Bacteroidetes;Chitinophagia;Chitinophagales;Chitinophagaceae;Niastella;Niastella yeongjuensis;	8891	20322	6432	6813	9960	7515	5916	3522	6358	1493	2394	4218
root;cellular organisms;Bacteria;Proteobacteria;Alphaproteobacteria;Rhizobiales;Hyphomicrobiaceae;Rhodoplanes;Rhodoplanes sp. Z2-YC6860;	7637	10316	3857	6604	10039	9365	5954	5635	5485	10503	6265	12826
root;cellular organisms;Bacteria;Terrabacteria group;Actinobacteria <phylum>;Actinobacteria;Streptosporangiales;Nocardiopsaceae;	1373	2076	661	1638	2517	4269	299	394	313	194	275	495
root;cellular organisms;Bacteria;PVC group;Verrucomicrobia;Opitutae;Opitutales;Opitutaceae;unclassified Opitutaceae;Opitutaceae bacterium TAV5;	198	293	352	306	710	1023	527	555	664	2702	1259	2438
root;cellular organisms;Bacteria;Terrabacteria group;Actinobacteria <phylum>;Actinobacteria;Corynebacteriales;Mycobacteriaceae;Mycobacterium;	66514	53017	42488	89430	49363	21444	15954	20518	23090	16717	21747	27597
root;cellular organisms;Bacteria;Terrabacteria group;Actinobacteria <phylum>;Acidimicrobiia;Acidimicrobiales;Acidimicrobiaceae;Ilumatobacter;	5807	8254	9262	7238	10650	8044	5113	3836	5948	16778	6565	8009
root;cellular organisms;Bacteria;Proteobacteria;Betaproteobacteria;Methylophilales;Methylophilaceae;	14401	5098	7468	19420	54586	175645	219544	189145	94144	279555	152831	259850
root;cellular organisms;Bacteria;Proteobacteria;Alphaproteobacteria;Rhizobiales;Phyllobacteriaceae;Mesorhizobium;Mesorhizobium sp. F7;	2631	2469	1610	2333	3057	2541	546	482	468	906	583	1405
root;cellular organisms;Bacteria;Terrabacteria group;Chloroflexi;Chloroflexia;Chloroflexales;Chloroflexineae;	5365	8317	8242	2517	9014	3597	859	845	1000	629	567	1350
root;cellular organisms;Bacteria;Terrabacteria group;Actinobacteria <phylum>;Actinobacteria;Pseudonocardiales;Pseudonocardiaceae;Saccharothrix;	13265	43073	5536	11036	8374	3031	1385	1375	1622	597	1037	1134
root;cellular organisms;Bacteria;Proteobacteria;Betaproteobacteria;Nitrosomonadales;Nitrosomonadaceae;	484	570	715	933	1652	1836	1649	1567	1568	995	970	1663
root;cellular organisms;Bacteria;Proteobacteria;Alphaproteobacteria;Rhodospirillales;Rhodospirillaceae;Magnetospirillum;	940	816	732	1439	1924	2714	2516	3648	3047	1255	878	1677
root;cellular organisms;Bacteria;Proteobacteria;Betaproteobacteria;Burkholderiales;Comamonadaceae;Ramlibacter;Ramlibacter tataouinensis;	5708	7873	5398	5619	4949	5353	37706	32993	27414	3207	3533	6301
root;cellular organisms;Bacteria;Proteobacteria;delta/epsilon subdivisions;Deltaproteobacteria;Desulfuromonadales;Geobacteraceae;Geobacter;	2219	2098	2925	3173	4028	4839	8498	7013	3671	3627	3146	5946
root;cellular organisms;Bacteria;Proteobacteria;Gammaproteobacteria;Cellvibrionales;Microbulbiferaceae;Microbulbifer;	1119	1552	1153	2380	3311	8307	2804	2225	3250	1959	2552	4697
root;cellular organisms;Bacteria;FCB group;Bacteroidetes/Chlorobi group;Bacteroidetes;Cytophagia;Cytophagales;Cytophagaceae;Cytophaga;	3093	3691	749	3630	4002	4644	2204	1971	1137	3681	4176	8227
root;cellular organisms;Bacteria;Proteobacteria;Alphaproteobacteria;Sphingomonadales;Sphingomonadaceae;Sphingobium;Sphingobium japonicum;	116	200	192	214	299	519	785	2134	926	2761	1491	5390
root;cellular organisms;Bacteria;Proteobacteria;Gammaproteobacteria;Cellvibrionales;Cellvibrionaceae;Cellvibrio;Cellvibrio sp. BR;	85	34	240	143333	57621	391294	20115	14669	7721	41770	46503	32478
root;cellular organisms;Bacteria;Proteobacteria;Gammaproteobacteria;Xanthomonadales;Xanthomonadaceae;Pseudoxanthomonas;	6804	2831	2887	42558	51917	79903	645	673	909	7754	2681	3324
root;cellular organisms;Bacteria;Terrabacteria group;Actinobacteria <phylum>;Actinobacteria;Glycomycetales;Glycomycetaceae;Glycomyces;	2022	3917	1943	3030	2680	37998	466	575	506	381	482	654
root;cellular organisms;Bacteria;FCB group;Bacteroidetes/Chlorobi group;Bacteroidetes;Cytophagia;Cytophagales;Hymenobacteraceae;Rufibacter;	2308	4273	1470	1865	2238	3865	1382	972	1450	1428	1352	2969
root;cellular organisms;Bacteria;PVC group;Planctomycetes;Planctomycetia;Planctomycetales;Planctomycetaceae;unclassified Planctomycetaceae;	94	315	512	133	318	870	233	149	292	170	115	341
root;cellular organisms;Bacteria;Proteobacteria;Betaproteobacteria;Methylophilales;Methylophilaceae;Methylotenera;	917	506	538	1694	3255	9593	47528	38056	21739	50978	29158	65676
root;cellular organisms;Bacteria;Proteobacteria;Alphaproteobacteria;Rhizobiales;Beijerinckiaceae;	956	838	820	1070	1449	2324	1054	1015	1362	1712	1012	1708
root;cellular organisms;Bacteria;Terrabacteria group;Actinobacteria <phylum>;Actinobacteria;Streptomycetales;Streptomycetaceae;Streptomyces;Streptomyces scabiei;	73844	121871	34960	61319	38546	265072	9821	10643	19020	6374	5870	13152
root;cellular organisms;Bacteria;Terrabacteria group;Cyanobacteria/Melainabacteria group;Cyanobacteria;Nostocales;Scytonemataceae;Scytonema;	850	1517	1269	821	1226	1070	294	276	493	335	270	786
root;cellular organisms;Bacteria;Proteobacteria;Alphaproteobacteria;unclassified Alphaproteobacteria;Micavibrio;Micavibrio aeruginosavorus;Micavibrio aeruginosavorus ARL-13;	561	23	7	696	603	1917	469	663	304	152	159	479
root;cellular organisms;Bacteria;Proteobacteria;Gammaproteobacteria;Xanthomonadales;Xanthomonadaceae;Stenotrophomonas;	3314	2456	2286	14477	21772	45397	3218	2637	2046	3356	2010	3144
root;cellular organisms;Bacteria;Proteobacteria;Betaproteobacteria;Burkholderiales;Comamonadaceae;Hydrogenophaga;Hydrogenophaga pseudoflava;	388	300	233	3586	2440	3035	2050	1679	742	849	1028	1158
root;cellular organisms;Bacteria;Proteobacteria;Gammaproteobacteria;Xanthomonadales;Xanthomonadaceae;Pseudoxanthomonas;Pseudoxanthomonas mexicana;	43158	10726	21161	359810	443024	568156	2128	3087	2604	65024	21614	24878
root;cellular organisms;Bacteria;unclassified Bacteria;Bacteria candidate phyla;Patescibacteria group;Microgenomates group;Candidatus Microgenomates;unclassified Microgenomates;	40278	43277	27510	8175	8424	8567	8077	7670	29420	7039	11008	33153
root;cellular organisms;Bacteria;Terrabacteria group;Actinobacteria <phylum>;Actinobacteria;Streptosporangiales;Streptosporangiaceae;Nonomuraea;Nonomuraea candida;	1454	3408	1521	13355	30182	26318	492	394	652	828	1207	748
root;cellular organisms;Bacteria;Terrabacteria group;Chloroflexi;Thermomicrobia;Sphaerobacteridae;Sphaerobacterales;Sphaerobacterineae;Sphaerobacteraceae;	186	350	364	79	226	239	54	64	30	13	16	19
root;cellular organisms;Bacteria;Proteobacteria;Alphaproteobacteria;Rhizobiales;Hyphomicrobiaceae;Hyphomicrobium;Hyphomicrobium zavarzinii;	17620	6617	13625	12501	12234	6597	17689	12587	72512	53046	27179	50679
root;cellular organisms;Bacteria;FCB group;Bacteroidetes/Chlorobi group;Bacteroidetes;	296889	439120	138597	425251	483670	865141	160068	126089	140464	225789	225118	449303
root;cellular organisms;Bacteria;Terrabacteria group;Armatimonadetes;unclassified Armatimonadetes;Armatimonadetes bacterium OLB18;	299	686	367	265	6616	798	168	97	383	227	162	331
root;cellular organisms;Bacteria;PVC group;Planctomycetes;Planctomycetia;Planctomycetales;Isosphaeraceae;Singulisphaera;Singulisphaera acidiphila;	2451	1877	3431	2095	3020	5500	6088	4954	3580	4322	2693	6019
root;cellular organisms;Bacteria;Terrabacteria group;Firmicutes;Clostridia;Clostridiales;Peptococcaceae;	2349	1970	2196	3894	2862	1977	2243	2435	2281	1254	1506	4112
root;cellular organisms;Eukaryota;Opisthokonta;Fungi;Dikarya;Ascomycota;saccharomyceta;Pezizomycotina;leotiomyceta;sordariomyceta;Sordariomycetes;Sordariomycetidae;	13980	3278	6721	13272	14117	18695	972	709	3189	595	697	1589
root;cellular organisms;Eukaryota;Viridiplantae;Streptophyta;Streptophytina;Embryophyta;Tracheophyta;Euphyllophyta;Spermatophyta;Magnoliophyta;Mesangiospermae;eudicotyledons;Gunneridae;Pentapetalae;asterids;lamiids;	151	107	138	181	218	325	1086	1024	1486	1400	1685	1906
root;cellular organisms;Bacteria;Proteobacteria;Betaproteobacteria;Burkholderiales;Oxalobacteraceae;Duganella;	1562	1591	2182	633	947	975	2138	2109	3597	802	800	1913
root;cellular organisms;Bacteria;Terrabacteria group;Actinobacteria <phylum>;Actinobacteria;Micromonosporales;Micromonosporaceae;Micromonospora;	96555	136951	237046	152829	81009	129642	24466	33628	26137	22818	34163	33996
root;cellular organisms;Bacteria;Terrabacteria group;Actinobacteria <phylum>;Actinobacteria;Streptosporangiales;Streptosporangiaceae;Nonomuraea;Nonomuraea solani;	9904	16268	7580	27464	42552	42254	1687	2194	2051	1807	2837	2535
root;cellular organisms;Bacteria;Proteobacteria;Betaproteobacteria;Burkholderiales;Comamonadaceae;Caenimonas;Caenimonas sp. SL110;	1794	2159	1685	1139	987	1134	9554	7537	6751	435	566	1031
root;cellular organisms;Bacteria;Terrabacteria group;Actinobacteria <phylum>;Actinobacteria;Micrococcales;Micrococcaceae;Arthrobacter;	17740	14931	10175	18027	15409	6153	2851	4311	4703	6962	9810	6583
root;cellular organisms;Bacteria;Terrabacteria group;Actinobacteria <phylum>;Actinobacteria;Glycomycetales;Glycomycetaceae;	512	1194	800	2018	1604	2077	274	346	281	191	225	395
root;cellular organisms;Bacteria;Proteobacteria;Alphaproteobacteria;Caulobacterales;Caulobacteraceae;	14399	13988	9157	7251	9170	16202	13561	11425	11144	9471	8196	19481
root;cellular organisms;Bacteria;Terrabacteria group;Deinococcus-Thermus;Deinococci;Thermales;Thermaceae;	264	303	675	284	599	556	1844	1688	1625	403	243	685
root;cellular organisms;Bacteria;Proteobacteria;Gammaproteobacteria;Chromatiales;Chromatiaceae;	1832	1867	2170	3441	5421	6337	6239	5365	4273	3669	3498	5838
root;cellular organisms;Bacteria;Proteobacteria;Betaproteobacteria;Burkholderiales;Burkholderiaceae;Burkholderia;	18952	17984	12673	35598	27018	27950	41990	41428	51875	18302	18280	33279
root;cellular organisms;Bacteria;Proteobacteria;Gammaproteobacteria;Alteromonadales;Pseudoalteromonadaceae;Pseudoalteromonas;	1188	2053	1577	4594	7233	9456	2417	2173	2850	1958	2305	3791
root;cellular organisms;Eukaryota;Opisthokonta;Fungi;Mucoromycota;Glomeromycotina;Glomeromycetes;	0	0	0	0	0	0	7	0	3	6	4	5
root;cellular organisms;Bacteria;Proteobacteria;Alphaproteobacteria;unclassified Alphaproteobacteria;Micavibrio;Micavibrio aeruginosavorus;Micavibrio aeruginosavorus EPB;	1028	18	4	1333	984	3000	782	955	508	357	306	1257
root;cellular organisms;Bacteria;Terrabacteria group;Chloroflexi;	16635	31072	35496	7619	20442	16997	7491	6566	7881	4108	8534	13088
root;cellular organisms;Bacteria;unclassified Bacteria;Bacteria candidate phyla;Candidatus Saccharibacteria;Candidatus Saccharimonas;Candidatus Saccharimonas aalborgensis;	27292	26445	16480	6014	3100	3745	3073	3156	13452	2837	5734	18815
root;cellular organisms;Bacteria;PVC group;Verrucomicrobia;Verrucomicrobiae;Verrucomicrobiales;Verrucomicrobiaceae;Verrucomicrobium;Verrucomicrobium spinosum;	1471	1732	247	197	386	882	405	413	336	461	196	502
root;cellular organisms;Bacteria;PVC group;Planctomycetes;Planctomycetia;Planctomycetales;Planctomycetaceae;Rhodopirellula;Rhodopirellula maiorica;	611	657	780	681	1335	2366	1975	1613	1553	2546	1424	2512
root;cellular organisms;Eukaryota;Viridiplantae;Streptophyta;Streptophytina;Embryophyta;Tracheophyta;Euphyllophyta;Spermatophyta;Magnoliophyta;Mesangiospermae;eudicotyledons;Gunneridae;Pentapetalae;asterids;campanulids;Asterales;	0	0	0	0	0	0	0	1	8	1	1	4
root;cellular organisms;Bacteria;Terrabacteria group;Actinobacteria <phylum>;Actinobacteria;Propionibacteriales;Propionibacteriaceae;Propionibacterium;	3084	6330	3754	5035	12275	4698	17929	11690	15356	69143	8213	6060
root;cellular organisms;Bacteria;Proteobacteria;delta/epsilon subdivisions;Deltaproteobacteria;Myxococcales;Cystobacterineae;Archangiaceae;Archangium;Archangium violaceum;	1434	941	1546	1846	2018	3763	3541	3254	1750	768	843	2364
root;cellular organisms;Bacteria;Terrabacteria group;Actinobacteria <phylum>;Actinobacteria;Micrococcales;Promicromonosporaceae;Promicromonospora;Promicromonospora sukumoe;	1800	2262	1130	1896	2071	1448	167	289	310	130	272	262
root;cellular organisms;Bacteria;PVC group;Verrucomicrobia;Verrucomicrobiae;Verrucomicrobiales;	527	558	341	408	797	1535	1180	1037	853	1299	883	1563
root;cellular organisms;Bacteria;Proteobacteria;Betaproteobacteria;Burkholderiales;unclassified Burkholderiales;Burkholderiales Genera incertae sedis;Methylibium;Methylibium petroleiphilum;	1007	1161	1112	3485	2307	3411	13616	13390	7856	3322	3144	7273
root;cellular organisms;Bacteria;Terrabacteria group;Actinobacteria <phylum>;Actinobacteria;Streptomycetales;Streptomycetaceae;Streptomyces;	2374824	4333631	1501843	1842398	1737072	1440879	383418	474984	538959	189080	275682	409321
root;cellular organisms;Bacteria;Terrabacteria group;Actinobacteria <phylum>;Actinobacteria;Micrococcales;Micrococcaceae;	6844	5726	4157	7788	5035	1156	908	1457	1421	824	1443	2344
root;cellular organisms;Bacteria;FCB group;Bacteroidetes/Chlorobi group;Bacteroidetes;Chitinophagia;Chitinophagales;Chitinophagaceae;Chitinophaga;Chitinophaga filiformis;	5950	12831	3239	5482	6419	11279	3376	2342	3029	2553	2986	5637
root;cellular organisms;Bacteria;Proteobacteria;Gammaproteobacteria;Nevskiales;Sinobacteraceae;Steroidobacter;Steroidobacter denitrificans;	97935	168688	86085	276434	411934	420976	256214	191803	346932	325159	366076	764677
root;cellular organisms;Bacteria;Terrabacteria group;Cyanobacteria/Melainabacteria group;Cyanobacteria;	11092	14939	15708	12443	18204	27950	27765	24402	14500	12996	10564	28509
root;cellular organisms;Bacteria;Terrabacteria group;Chloroflexi;Chloroflexia;Chloroflexales;Roseiflexineae;Roseiflexaceae;Roseiflexus;Roseiflexus castenholzii;	1816	3186	3675	469	1139	641	610	492	798	247	171	730
root;cellular organisms;Bacteria;PVC group;Planctomycetes;Planctomycetia;Planctomycetales;Planctomycetaceae;Pirellula;Pirellula staleyi;Pirellula staleyi DSM 6068;	650	516	885	732	1494	2258	2073	1675	1650	2699	1520	2485
root;cellular organisms;Bacteria;Terrabacteria group;Chloroflexi;Chloroflexia;Chloroflexales;Roseiflexineae;Roseiflexaceae;Roseiflexus;	9489	17513	18907	1412	2478	1820	2022	1675	3164	1500	1086	4956
root;cellular organisms;Bacteria;PVC group;Planctomycetes;Planctomycetia;Planctomycetales;Planctomycetaceae;Gimesia;Gimesia maris;	1442	1030	1496	1639	2495	4531	4223	3411	2158	4403	2352	4486
root;cellular organisms;Bacteria;PVC group;Verrucomicrobia;Verrucomicrobiae;Verrucomicrobiales;Verrucomicrobia subdivision 3;Pedosphaera;Pedosphaera parvula;	1565	1996	2397	2351	6225	5105	3721	3348	3333	5974	3108	8749
root;cellular organisms;Eukaryota;Opisthokonta;Fungi;Chytridiomycota;Chytridiomycetes;Spizellomycetales;Spizellomycetaceae;Spizellomyces;Spizellomyces punctatus;Spizellomyces punctatus DAOM BR117;	52	76	291	4	15	15	3052	4418	5725	13911	15923	33070
root;cellular organisms;Bacteria;Proteobacteria;Gammaproteobacteria;Pseudomonadales;Pseudomonadaceae;Pseudomonas;	17038	15558	20800	359171	405182	395213	56140	53917	49811	119902	131627	142417
root;cellular organisms;Bacteria;Terrabacteria group;Actinobacteria <phylum>;Actinobacteria;Streptomycetales;Streptomycetaceae;Streptomyces;Streptomyces galbus;	118068	220504	111303	92743	100142	42418	29882	33659	43887	13037	16217	25527
root;cellular organisms;Bacteria;Terrabacteria group;Actinobacteria <phylum>;Actinobacteria;Pseudonocardiales;Pseudonocardiaceae;Kibdelosporangium;	29024	38857	18924	13935	14821	4480	4640	4824	19421	3107	5991	16482
root;cellular organisms;Bacteria;Terrabacteria group;Actinobacteria <phylum>;Actinobacteria;Geodermatophilales;Geodermatophilaceae;Geodermatophilus;	16403	16119	13638	21508	12822	3702	3503	5638	4518	2155	4020	6619
root;cellular organisms;Bacteria;Proteobacteria;Betaproteobacteria;Methylophilales;Methylophilaceae;Methylotenera;Methylotenera versatilis;	751	242	254	654	1263	4207	7053	6459	2827	7500	4718	7510
root;cellular organisms;Bacteria;Proteobacteria;Gammaproteobacteria;Methylococcales;Methylococcaceae;Methylomonas;	1944	4900	2490	2542	3533	4545	4312	3696	3814	3049	2578	5576
root;cellular organisms;Bacteria;Terrabacteria group;Actinobacteria <phylum>;Actinobacteria;Micromonosporales;Micromonosporaceae;	349569	549860	1174875	539281	306343	305436	90019	129294	82683	60723	91188	126567
root;cellular organisms;Bacteria;Proteobacteria;Gammaproteobacteria;Xanthomonadales;Xanthomonadaceae;Lysobacter;Lysobacter antibioticus;	4799	4573	3815	7080	7068	7876	906	640	1317	1675	1424	2177
root;cellular organisms;Bacteria;Proteobacteria;Alphaproteobacteria;Rhizobiales;Rhizobiaceae;Rhizobium/Agrobacterium group;Rhizobium;	127156	145715	119257	59503	51314	113402	86148	46024	62345	23898	16235	36915
root;cellular organisms;Bacteria;Terrabacteria group;Actinobacteria <phylum>;Actinobacteria;Streptosporangiales;Thermomonosporaceae;	3405	3971	1993	8474	14918	10486	729	1082	890	635	950	1374
root;cellular organisms;Eukaryota;Opisthokonta;Fungi;Dikarya;Ascomycota;saccharomyceta;Pezizomycotina;leotiomyceta;Eurotiomycetes;Eurotiomycetidae;	1468	321	547	858	821	795	226	300	527	708	695	1580
root;cellular organisms;Eukaryota;Stramenopiles;	172	468	137	248	937	586	248	209	252	746	343	648
root;cellular organisms;Bacteria;Terrabacteria group;Actinobacteria <phylum>;Actinobacteria;Pseudonocardiales;Pseudonocardiaceae;Pseudonocardia;	16013	14096	10364	25938	11032	2515	2494	3104	3311	1790	11986	6331
root;cellular organisms;Bacteria;PVC group;Planctomycetes;Planctomycetia;Planctomycetales;Gemmataceae;Gemmata;Gemmata obscuriglobus;	1133	1254	1900	1244	3075	2480	2745	2281	2243	2579	1596	2529
root;cellular organisms;Bacteria;Terrabacteria group;Actinobacteria <phylum>;Actinobacteria;Micromonosporales;Micromonosporaceae;Actinoplanes;Actinoplanes friuliensis;	14008	82131	176676	11855	6034	3338	4039	4701	5423	1183	1462	2580
root;cellular organisms;Bacteria;Terrabacteria group;Deinococcus-Thermus;	0	0	0	0	0	0	0	7	0	0	0	0
root;cellular organisms;Bacteria;Proteobacteria;Gammaproteobacteria;Nevskiales;Sinobacteraceae;Nevskia;	438	639	556	1179	1498	1711	982	908	1194	1387	1408	2757
root;cellular organisms;Bacteria;Terrabacteria group;Actinobacteria <phylum>;Actinobacteria;Micrococcales;Promicromonosporaceae;Promicromonospora;	1544	3580	1714	1282	2780	3543	295	282	517	264	331	371
root;cellular organisms;Bacteria;FCB group;Bacteroidetes/Chlorobi group;Bacteroidetes;Cytophagia;Cytophagales;Flammeovirgaceae;unclassified Flammeovirgaceae;Flammeovirgaceae bacterium 311;	2498	2549	777	4324	3315	8059	1339	1215	1124	2712	2982	6326
root;cellular organisms;Bacteria;Proteobacteria;Betaproteobacteria;Burkholderiales;Comamonadaceae;Variovorax;Variovorax paradoxus;	10212	9843	7431	7312	6361	7207	13456	12571	10516	3758	3625	5895
root;cellular organisms;Bacteria;Proteobacteria;Gammaproteobacteria;Chromatiales;Ectothiorhodospiraceae;	932	1238	950	2081	2701	3720	2196	2025	2505	3120	2762	5644
root;cellular organisms;Bacteria;Proteobacteria;Gammaproteobacteria;Alteromonadales;	2070	3229	2680	16695	14495	87349	6924	5858	6879	5936	6467	11520
root;cellular organisms;Eukaryota;Opisthokonta;Fungi;Dikarya;Ascomycota;saccharomyceta;Pezizomycotina;leotiomyceta;sordariomyceta;Sordariomycetes;Hypocreomycetidae;Glomerellales;	1500	348	833	809	214	560	117	98	327	65	74	162
root;cellular organisms;Bacteria;FCB group;Bacteroidetes/Chlorobi group;Bacteroidetes;Chitinophagia;Chitinophagales;Chitinophagaceae;Chitinophaga;Chitinophaga rupis;	8979	14399	4124	10443	8526	36110	4514	3400	4132	2539	3439	5969
root;cellular organisms;Bacteria;FCB group;Bacteroidetes/Chlorobi group;Bacteroidetes;Chitinophagia;Chitinophagales;Chitinophagaceae;Flavisolibacter;	420	845	252	333	647	716	324	267	300	153	136	311
root;cellular organisms;Bacteria;FCB group;Bacteroidetes/Chlorobi group;Bacteroidetes;Chitinophagia;Chitinophagales;Chitinophagaceae;Filimonas;	12	40	3	59	13	183	4	3	0	23	2	3
root;Viruses;	12218	9049	4620	9950	14588	16320	730	724	3035	1529	1381	2918
root;cellular organisms;Eukaryota;Opisthokonta;Fungi;Dikarya;Basidiomycota;Agaricomycotina;	317	11	16	35	63	30	199	206	158	465	392	1014
root;cellular organisms;Eukaryota;Opisthokonta;Fungi;Dikarya;Basidiomycota;Agaricomycotina;Agaricomycetes;Agaricomycetes incertae sedis;Cantharellales;Ceratobasidiaceae;	21	0	1	0	0	0	0	0	0	0	0	0
root;cellular organisms;Bacteria;Proteobacteria;Gammaproteobacteria;Nevskiales;Sinobacteraceae;Nevskia;Nevskia soli;	777	1034	759	1633	2076	2355	1630	1374	6547	2632	2664	5354
root;cellular organisms;Bacteria;Proteobacteria;Alphaproteobacteria;Sphingomonadales;	76597	68256	76709	76982	77181	117356	145808	89395	107004	88364	66662	132789
root;cellular organisms;Bacteria;Proteobacteria;Gammaproteobacteria;Xanthomonadales;Xanthomonadaceae;Pseudoxanthomonas;Pseudoxanthomonas suwonensis;	1753	1356	952	7458	9227	22031	914	916	1266	1643	976	1620
root;cellular organisms;Bacteria;Proteobacteria;Betaproteobacteria;Burkholderiales;unclassified Burkholderiales;Burkholderiales Genera incertae sedis;Methylibium;Methylibium sp. CF468;	2381	2482	1231	3092	3333	3069	13466	14613	10261	2495	2365	3645
root;cellular organisms;Bacteria;Terrabacteria group;Actinobacteria <phylum>;Actinobacteria;Propionibacteriales;Nocardioidaceae;Kribbella;	3417	3908	1511	3441	2140	591	929	694	616	382	804	2066
root;cellular organisms;Bacteria;Proteobacteria;Alphaproteobacteria;Caulobacterales;Caulobacteraceae;Phenylobacterium;Phenylobacterium zucineum;	5346	3678	5346	3259	3912	7940	5212	4416	3944	2786	3023	6646
root;cellular organisms;Bacteria;FCB group;Bacteroidetes/Chlorobi group;Bacteroidetes;Chitinophagia;Chitinophagales;Chitinophagaceae;Segetibacter;Segetibacter koreensis;	2368	2865	1069	2127	2223	3555	1363	1106	967	1140	1034	2363
root;cellular organisms;Bacteria;unclassified Bacteria;Bacteria candidate phyla;Candidatus Saccharibacteria;unclassified Saccharibacteria;Candidatus Saccharibacteria bacterium RAAC3_TM7_1;	15998	12631	9719	4295	3343	4231	1947	2384	4647	6729	3805	8582
root;cellular organisms;Bacteria;FCB group;Bacteroidetes/Chlorobi group;Bacteroidetes;Flavobacteriia;Flavobacteriales;unclassified Flavobacteriales;unclassified Flavobacteriales (miscellaneous);Flavobacteriales bacterium BRH_c54;	572	609	770	2699	5224	6386	282	219	301	531	318	1401
root;cellular organisms;Bacteria;Proteobacteria;Betaproteobacteria;Burkholderiales;unclassified Burkholderiales;Burkholderiales Genera incertae sedis;Ideonella;Ideonella sakaiensis;	3031	2977	2572	8322	3880	4954	14214	13912	44992	7663	7129	12765
root;cellular organisms;Bacteria;Proteobacteria;Alphaproteobacteria;Rhizobiales;Rhizobiaceae;Rhizobium/Agrobacterium group;	94018	105982	31116	237492	139561	218389	16003	11139	19815	68918	43586	144751
root;cellular organisms;Bacteria;Acidobacteria;	8880	9172	19672	6370	7811	8618	19597	17280	7323	6995	5003	13386
root;cellular organisms;Bacteria;Proteobacteria;Alphaproteobacteria;Rhizobiales;Rhizobiaceae;Sinorhizobium/Ensifer group;Sinorhizobium;Sinorhizobium saheli;	903	451	227	340	520	307	426	268	1188	1204	2472	3783
root;cellular organisms;Bacteria;Proteobacteria;Gammaproteobacteria;Xanthomonadales;Xanthomonadaceae;Lysobacter;Lysobacter daejeonensis;	4023	4206	3931	4987	4283	4316	1383	1119	2242	1737	1561	3308
root;cellular organisms;Bacteria;Terrabacteria group;Actinobacteria <phylum>;Actinobacteria;Propionibacteriales;Nocardioidaceae;Aeromicrobium;Aeromicrobium erythreum;	3295	4379	4538	2111	1413	904	702	1022	628	611	549	930
root;cellular organisms;Bacteria;unclassified Bacteria;unclassified Bacteria (miscellaneous);	2352	2755	3615	24974	2293	4073	5951	5805	2508	2455	1580	4070
root;cellular organisms;Bacteria;Proteobacteria;Alphaproteobacteria;Rhizobiales;Hyphomicrobiaceae;Devosia;Devosia soli;	1768	1412	1011	3240	2995	5317	109	105	103	262	242	389
root;cellular organisms;Bacteria;Proteobacteria;Alphaproteobacteria;Rhizobiales;Hyphomicrobiaceae;Devosia;Devosia psychrophila;	29230	24943	19242	28417	37897	59011	847	709	644	663	748	1084
root;cellular organisms;Bacteria;Proteobacteria;Gammaproteobacteria;Pseudomonadales;Moraxellaceae;Acinetobacter;	1199	636	602	1365	2973	3014	1580	1586	1607	4201	2507	2393
root;cellular organisms;Bacteria;Proteobacteria;Gammaproteobacteria;Oceanospirillales;Hahellaceae;Hahella;	617	334	694	4400	4059	20887	1850	1662	1785	1391	1650	2684
root;cellular organisms;Bacteria;Proteobacteria;Alphaproteobacteria;Rhodobacterales;Rhodobacteraceae;Rhodovulum;Rhodovulum sp. PH10;	1070	1573	368	678	1319	1394	827	869	666	1361	722	1519
root;cellular organisms;Bacteria;Terrabacteria group;Actinobacteria <phylum>;Actinobacteria;Streptosporangiales;	34510	37809	17517	112379	194547	184739	5694	7951	8046	8149	13562	14142
root;cellular organisms;Bacteria;Proteobacteria;Gammaproteobacteria;Xanthomonadales;Rhodanobacteraceae;Dokdonella;Dokdonella koreensis;	1716	1142	3573	3808	7349	6771	1719	1622	1589	791	1026	1381
root;cellular organisms;Bacteria;Acidobacteria;Acidobacteriia;Acidobacteriales;Acidobacteriaceae;Candidatus Koribacter;Candidatus Koribacter versatilis;	6480	4415	4828	6903	4985	1493	3151	3592	1744	1304	1510	3365
root;cellular organisms;Bacteria;Proteobacteria;Betaproteobacteria;Burkholderiales;unclassified Burkholderiales;Burkholderiales Genera incertae sedis;Rubrivivax;	1930	2767	2551	4232	3607	6312	5175	5392	9190	3445	3912	6136
root;cellular organisms;Bacteria;FCB group;Bacteroidetes/Chlorobi group;Bacteroidetes;Chitinophagia;Chitinophagales;Chitinophagaceae;Niabella;	5912	4210	3059	4327	11005	14613	2376	1264	1766	2522	1650	3398
root;cellular organisms;Bacteria;FCB group;Bacteroidetes/Chlorobi group;Bacteroidetes;Sphingobacteriia;Sphingobacteriales;Sphingobacteriaceae;Sphingobacterium;	1388	2336	720	3062	8254	8344	679	490	624	812	652	1216
root;cellular organisms;Bacteria;FCB group;Bacteroidetes/Chlorobi group;Bacteroidetes;Cytophagia;Cytophagales;Flammeovirgaceae;	13895	21137	3467	18408	14076	30222	6140	5969	4996	14275	16507	31534
root;cellular organisms;Bacteria;Proteobacteria;Alphaproteobacteria;Rhizobiales;Rhizobiaceae;Rhizobium/Agrobacterium group;Agrobacterium;Agrobacterium albertimagni;	159	131	156	3643	1893	2199	24	31	34	820	561	730
root;cellular organisms;Bacteria;Proteobacteria;delta/epsilon subdivisions;Deltaproteobacteria;Myxococcales;Cystobacterineae;Anaeromyxobacteraceae;Anaeromyxobacter;Anaeromyxobacter sp. Fw109-5;	629	834	1681	1674	3007	3980	1745	1398	1566	1019	856	2358
root;cellular organisms;Bacteria;Terrabacteria group;Actinobacteria <phylum>;Actinobacteria;Micromonosporales;Micromonosporaceae;Actinoplanes;	148069	487467	709383	315316	170480	131893	53004	63604	64141	33719	44871	149187
root;cellular organisms;Bacteria;Proteobacteria;Betaproteobacteria;Burkholderiales;Burkholderiaceae;	8677	15046	9168	17053	23262	24389	30704	28986	26850	12880	13255	25673
root;cellular organisms;Bacteria;Proteobacteria;Betaproteobacteria;Rhodocyclales;Rhodocyclaceae;Thauera;	659	918	906	1902	2958	2519	2880	2525	2612	2149	2671	4123
root;cellular organisms;Bacteria;Terrabacteria group;Actinobacteria <phylum>;Actinobacteria;Micrococcales;Microbacteriaceae;Microbacterium;	48940	24471	14911	92879	93072	77547	2073	1403	1989	6879	4082	6158
root;cellular organisms;Bacteria;PVC group;Verrucomicrobia;Opitutae;Opitutales;Opitutaceae;Opitutus;Opitutus terrae;Opitutus terrae PB90-1;	1190	2380	1734	1462	3218	3805	2312	2575	3908	8823	4720	9206
root;cellular organisms;Bacteria;Proteobacteria;Betaproteobacteria;Burkholderiales;Comamonadaceae;Variovorax;	56989	61210	53893	41680	23145	27851	45348	43478	51158	13662	14826	26608
root;cellular organisms;Bacteria;Proteobacteria;Betaproteobacteria;	109968	135304	105996	229389	230989	284793	650185	646980	522296	202014	184211	325445
root;cellular organisms;Bacteria;Proteobacteria;Betaproteobacteria;Burkholderiales;Oxalobacteraceae;	8336	9714	9837	8999	14020	12633	21711	19778	75363	10096	12923	25086
root;cellular organisms;Bacteria;Terrabacteria group;Firmicutes;Clostridia;	895	1488	1352	592	852	2689	2336	2114	1139	1643	1194	2906

## Sheet: TMM
ID	Tomato_FW_1	Tomato_FW_2	Tomato_FW_3	Tomato_TWW_1	Tomato_TWW_2	Tomato_TWW_3	Lettuce_FW_1	Lettuce_FW_2	Lettuce_FW_3	Lettuce_TWW_1	Lettuce_TWW_2	Lettuce_TWW_3
root;cellular organisms;Bacteria;Proteobacteria;Gammaproteobacteria;Alteromonadales;Alteromonadaceae;Marinobacter;	1453.41	1477.71	1548.95	2222.3	2340.5	5345.65	2996.72	2805.88	5807.44	3902.52	5660.07	6020.52
root;cellular organisms;Bacteria;Terrabacteria group;Actinobacteria <phylum>;	4326.34	3376.93	3251.68	3234.14	1870.93	756.833	760.862	1256.75	772.896	777.011	1212.37	1221.62
root;cellular organisms;Bacteria;Proteobacteria;Gammaproteobacteria;Xanthomonadales;Xanthomonadaceae;Lysobacter;	42608.3	30421.7	31124.5	40541.1	31069.3	29678.1	11419.8	12589.9	10310.9	9972.67	9244.35	6290.73
root;cellular organisms;Bacteria;Proteobacteria;Gammaproteobacteria;Oceanospirillales;Hahellaceae;	157.523	204.43	207.699	212.368	224.006	1549.18	1179.61	1479.27	945.539	752.873	998.346	958.938
root;Viruses;dsDNA viruses, no RNA stage;Caudovirales;Siphoviridae;unclassified Siphoviridae;	9038.38	3246.48	1098.99	6135.22	15684.2	38965.6	6468.08	6524.13	3098.31	7676.79	3881.9	3131.25
root;cellular organisms;Bacteria;Proteobacteria;Betaproteobacteria;Burkholderiales;Comamonadaceae;Acidovorax;Acidovorax sp. NO-1;	3693.16	2657.55	1558.76	5023.36	4627.36	3090.27	12136.6	21467.7	8324.02	10648.1	7441.45	2599.42
root;cellular organisms;Bacteria;Proteobacteria;Alphaproteobacteria;Rhizobiales;Hyphomicrobiaceae;Filomicrobium;	1102.43	504.226	988.154	1892.61	1958.43	960.489	2127.22	1675.91	3163.2	3861.26	2417.97	2322
root;cellular organisms;Bacteria;Proteobacteria;Betaproteobacteria;Burkholderiales;unclassified Burkholderiales;unclassified Burkholderiales (miscellaneous);	186.05	182.029	234.078	135.653	191.63	727.391	3522.8	3979.49	1495.52	381.913	385.225	634.988
root;cellular organisms;Bacteria;Terrabacteria group;Actinobacteria <phylum>;Actinobacteria;Pseudonocardiales;Pseudonocardiaceae;Lentzea;Lentzea waywayandensis;	18123.6	63162.2	7311.62	9528.38	3795.92	1259.08	1176.09	1627.33	2204.05	268.86	1278.89	421.953
root;cellular organisms;Bacteria;Proteobacteria;delta/epsilon subdivisions;Deltaproteobacteria;Myxococcales;Nannocystineae;Kofleriaceae;Haliangium;Haliangium ochraceum;	7077.83	9730.72	15719.9	94240.2	29851	89196.5	16226.1	14234.1	27895.9	18182.2	17420.1	22459.5
root;cellular organisms;Bacteria;Proteobacteria;Alphaproteobacteria;Rhizobiales;Bradyrhizobiaceae;Rhodopseudomonas;	381.575	373.812	297.874	152.516	200.644	189.115	461.62	480.761	507.59	533.355	309.083	279.611
root;cellular organisms;Bacteria;Proteobacteria;Alphaproteobacteria;Rhizobiales;Bradyrhizobiaceae;Bradyrhizobium;	229140	278784	250040	54451.4	46571.9	41159.5	263144	246797	476803	143309	120672	111035
root;cellular organisms;Eukaryota;	7182.41	4457.46	8186.54	8840.25	6637.48	6512.38	57521.4	76142.2	81828	182151	214351	227290
root;cellular organisms;Bacteria;Proteobacteria;Betaproteobacteria;Burkholderiales;unclassified Burkholderiales;Burkholderiales Genera incertae sedis;Aquabacterium;	1395.29	1775.6	1786.68	1945.48	1999.44	1739.6	10943.5	13262.6	9134.51	2060.91	2804.17	2998.49
root;cellular organisms;Bacteria;Proteobacteria;Alphaproteobacteria;Rhizobiales;Rhizobiaceae;Sinorhizobium/Ensifer group;Ensifer;	2483.95	1832.05	1577.89	2350.26	1876.61	2758.4	831.563	715.685	835.697	2668.01	2561.83	6855.35
root;cellular organisms;Bacteria;PVC group;Planctomycetes;Planctomycetia;Planctomycetales;Planctomycetaceae;Blastopirellula;Blastopirellula marina;	2895.18	1442.64	4719.82	3640.44	4841.67	4748.89	12548	11776.3	8054.18	25815.7	14834.4	11985.5
root;cellular organisms;Bacteria;Spirochaetes;Spirochaetia;Leptospirales;Leptospiraceae;Turneriella;Turneriella parva;Turneriella parva DSM 21527;	47.6085	49.6282	108.989	13.0619	27.8455	118.645	12904.5	13135.5	8118.21	424.057	456.969	629.896
root;cellular organisms;Bacteria;Proteobacteria;Betaproteobacteria;Burkholderiales;Alcaligenaceae;Azohydromonas;	1603.53	2271.09	2535.89	2093.68	1543.29	1670.38	19574.3	21102	14974.1	2007.93	2987.97	2828.84
root;cellular organisms;Bacteria;Terrabacteria group;Deinococcus-Thermus;Deinococci;Deinococcales;	242.093	276.453	436.893	161.256	260.358	495.061	294.115	227.93	139.605	207.076	145.29	163.1
root;cellular organisms;Bacteria;Proteobacteria;Gammaproteobacteria;Xanthomonadales;Rhodanobacteraceae;Dokdonella;	849.89	879.015	2110.57	4158.96	8801.84	4825.3	2395.72	2602.3	1141.1	544.522	756.997	748.573
root;cellular organisms;Bacteria;Proteobacteria;Gammaproteobacteria;Xanthomonadales;Rhodanobacteraceae;Dokdonella;Dokdonella koreensis;Dokdonella koreensis DS-123;	1138.45	769.976	3122.67	2082.12	3238.53	2117.2	1002.57	1328.68	842.645	492.581	551.427	300.316
root;cellular organisms;Bacteria;Nitrospinae/Tectomicrobia group;Candidatus Tectomicrobia;Candidatus Entotheonella;Candidatus Entotheonella sp. TSY2;	790.656	568.481	1076.91	1614.02	735.747	953.305	5256.64	5309.7	885.083	1020.23	1124.91	1316.09
root;cellular organisms;Bacteria;Terrabacteria group;Chloroflexi;Thermomicrobia;Sphaerobacteridae;Sphaerobacterales;Sphaerobacterineae;Sphaerobacteraceae;Nitrolancea;Nitrolancea hollandica;	1658.49	1976.13	2411	798.178	746.882	422.527	732.76	842.701	1008.28	386.828	521.72	1036.64
root;cellular organisms;Bacteria;FCB group;Bacteroidetes/Chlorobi group;Bacteroidetes;Chitinophagia;Chitinophagales;Chitinophagaceae;Chitinophaga;Chitinophaga arvensicola;	1046.49	2642.03	810.722	2092.64	1466.56	6655.44	991.505	888.292	858.601	345.844	594.605	596.914
root;cellular organisms;Eukaryota;Opisthokonta;Fungi;Dikarya;Ascomycota;saccharomyceta;Pezizomycotina;leotiomyceta;dothideomyceta;Dothideomycetes;Pleosporomycetidae;	6234.17	1274.22	3506.2	3013.72	693.046	1258.42	450.801	431.383	1332.71	356.617	393.757	548.329
root;cellular organisms;Bacteria;Terrabacteria group;Chloroflexi;unclassified Chloroflexi;unclassified Chloroflexi (miscellaneous);Chloroflexi bacterium OLB15;	2441.73	1577.95	4297.17	2795.53	4251.39	5379.33	2084.57	1684.29	4509.82	2643.56	1663.74	1462.52
root;cellular organisms;Bacteria;PVC group;Verrucomicrobia;unclassified Verrucomicrobia;unclassified Verrucomicrobia (miscellaneous);	338.259	294.945	456.167	377.396	424.202	566.49	810.772	765.282	626.555	1154.89	949.501	470.561
root;cellular organisms;Eukaryota;Viridiplantae;Streptophyta;Streptophytina;Embryophyta;Tracheophyta;Euphyllophyta;Spermatophyta;Magnoliophyta;Mesangiospermae;eudicotyledons;Gunneridae;Pentapetalae;asterids;lamiids;Solanales;Solanaceae;Solanoideae;Solaneae;Solanum;Lycopersicon;Solanum pennellii;	1691.22	1016.27	2055.53	867.875	887.005	245.983	313.957	472.302	422.991	1383.4	511.756	268.677
root;cellular organisms;Bacteria;Terrabacteria group;Chloroflexi;Chloroflexia;	1177.58	2719.86	3097.76	297.097	609.933	461.274	188.208	200.536	388.524	131.442	135.358	298.822
root;cellular organisms;Bacteria;Proteobacteria;Alphaproteobacteria;Sphingomonadales;Sphingomonadaceae;Novosphingobium;Novosphingobium malaysiense;	361.499	343.629	339.839	297.102	546.359	484.811	997.549	704.686	804.861	2619.54	1972.54	1766.7
root;cellular organisms;Bacteria;Proteobacteria;Betaproteobacteria;Burkholderiales;Comamonadaceae;unclassified Comamonadaceae;	126.899	213.185	305.987	142.885	125.5	124.017	416.493	462.847	586.417	407.156	496.957	421.438
root;cellular organisms;Bacteria;Proteobacteria;Gammaproteobacteria;Vibrionales;Vibrionaceae;	547.52	358.216	548.689	1357.2	1720.23	1621.48	1996.44	2008.43	1257.66	1495.93	1703.69	1343.1
root;cellular organisms;Bacteria;Proteobacteria;Alphaproteobacteria;Rhodobacterales;Rhodobacteraceae;Paracoccus;	655.339	574.339	546.392	789.226	909.051	1408.28	339.501	286.145	424.074	717.745	484.348	558.118
root;cellular organisms;Bacteria;Proteobacteria;Gammaproteobacteria;Chromatiales;	614.176	925.76	1278.62	680.728	1332.91	1052.04	1990.37	1717.16	1809.76	1532.16	2061.46	2204.16
root;cellular organisms;Bacteria;Terrabacteria group;Actinobacteria <phylum>;Rubrobacteria;	1725.05	1599.39	1744.68	1346.78	1117.05	436.74	1467.69	1736.07	601.516	451.804	617.746	747.244
root;cellular organisms;Bacteria;Nitrospirae;Nitrospira <class>;Nitrospirales;Nitrospiraceae;Nitrospira;	1359.38	1473.8	4367.86	2473.65	3878.43	3770.41	4447.19	4519.78	2653.56	2015.12	2363.22	2751.61
root;cellular organisms;Bacteria;Proteobacteria;Alphaproteobacteria;Rhizobiales;Rhizobiaceae;Sinorhizobium/Ensifer group;Sinorhizobium;Sinorhizobium fredii group;Sinorhizobium fredii;	1990.34	1660.72	1559.83	2003.67	2077.34	2057.71	1446.99	1181.25	1473.61	2089.79	2124.89	3219.01
root;cellular organisms;Bacteria;Proteobacteria;Betaproteobacteria;Burkholderiales;unclassified Burkholderiales;Burkholderiales Genera incertae sedis;Leptothrix;Leptothrix cholodnii;	1401.62	1679.23	1625.8	2759.62	1536.06	1190.12	9925.2	13551.3	10296	3212.28	3893.02	3099.22
root;cellular organisms;Bacteria;Terrabacteria group;Actinobacteria <phylum>;Acidimicrobiia;Acidimicrobiales;Microthrixaceae;Candidatus Microthrix;Candidatus Microthrix parvicella;	3920.46	3665.09	2957.52	3253.41	3115.08	1296.53	972.077	1367.37	952.371	1521.4	4198.31	1591.27
root;cellular organisms;Bacteria;Terrabacteria group;Actinobacteria <phylum>;Actinobacteria;Micrococcales;Intrasporangiaceae;Phycicoccus;	11578.5	10263.2	10087.5	10955.3	5788.26	1068.89	1446.01	3413.08	2637.43	1408.21	3313.86	2785.93
root;cellular organisms;Bacteria;Terrabacteria group;Deinococcus-Thermus;Deinococci;Deinococcales;Deinococcaceae;Deinococcus;	4979.6	5077.58	4382.77	4254.41	3413.72	1565.53	3566.85	4309.76	2773.57	1997.08	2893.17	2812.39
root;cellular organisms;Bacteria;Proteobacteria;delta/epsilon subdivisions;Deltaproteobacteria;Myxococcales;Nannocystineae;Nannocystaceae;Nannocystis;Nannocystis exedens;	5551.49	9721.99	7394.19	10098.5	33743	30185.1	7490.22	6815.84	6857.13	11048.2	8609.59	9027.36
root;cellular organisms;Eukaryota;Viridiplantae;Streptophyta;Streptophytina;Embryophyta;Tracheophyta;Euphyllophyta;Spermatophyta;Magnoliophyta;Mesangiospermae;eudicotyledons;Gunneridae;Pentapetalae;rosids;malvids;Malvales;Malvaceae;	69.7926	57.4126	131.83	32.4486	40.6959	871.149	13733.8	14724.3	16404.2	16108.2	21963.6	11735.8
root;cellular organisms;Eukaryota;Opisthokonta;Metazoa;Eumetazoa;Bilateria;Deuterostomia;	64.5134	26.2466	164.026	92.6438	85.1817	56.1333	748.181	501.389	128.255	242.218	321.802	375.099
root;cellular organisms;Eukaryota;Opisthokonta;Fungi;Chytridiomycota;Chytridiomycetes;Spizellomycetales;	1.38778e-17	1.38778e-17	1.38778e-17	1.38778e-17	1.38778e-17	1.38778e-17	0.0182885	0.0288648	1.11157	0.0262854	0.0496461	1.52876
root;cellular organisms;Bacteria;Terrabacteria group;Cyanobacteria/Melainabacteria group;Cyanobacteria;Synechococcales;Leptolyngbyaceae;Leptolyngbya;	791.747	935.486	1558.35	853.666	845.616	915.697	3758.4	4016.72	893.075	1293.54	1012.99	1265.94
root;cellular organisms;Bacteria;FCB group;Bacteroidetes/Chlorobi group;Bacteroidetes;Flavobacteriia;Flavobacteriales;Crocinitomicaceae;Fluviicola;Fluviicola taffensis;Fluviicola taffensis DSM 16823;	7465.54	1994.6	1364.32	1993.83	2657.19	9179.33	131.789	91.3519	106.344	168.635	145.268	188.269
root;cellular organisms;Bacteria;Proteobacteria;delta/epsilon subdivisions;Deltaproteobacteria;Bdellovibrionales;Bdellovibrionaceae;Bdellovibrio;	2344.45	1926.47	2191.36	525.431	4105.47	2396.51	12265.9	12949	8564.05	2242.63	2427.65	1433.86
root;Viruses;dsDNA viruses, no RNA stage;Caudovirales;Siphoviridae;	909.977	281.302	355.58	2449.06	2664.8	1644.05	318.541	283.046	119.064	1116.16	784.218	105.465
root;cellular organisms;Eukaryota;Opisthokonta;Fungi;Mucoromycota;Glomeromycotina;Glomeromycetes;Glomerales;Glomeraceae;Rhizophagus <fungus>;Rhizophagus irregularis;Rhizophagus irregularis DAOM 197198w;	191.154	41.8274	37.4746	2.53668	9.44062	11.5003	74868.3	83452.6	92437.2	86646.1	124535	52766.7
root;cellular organisms;Bacteria;Terrabacteria group;Actinobacteria <phylum>;Actinobacteria;Corynebacteriales;Nocardiaceae;	9328.12	6162.01	5816.49	24131.9	6390.52	1469.46	1552.22	3526.27	2215.63	1557.53	3397.17	2648.48
root;cellular organisms;Bacteria;FCB group;Bacteroidetes/Chlorobi group;Bacteroidetes;Cytophagia;Cytophagales;Cyclobacteriaceae;	2111.93	3241.66	1331.82	3275.32	3453.23	5501.91	2640.03	2962.98	2197.36	11152	13888.9	14879.7
root;cellular organisms;Archaea;	911.141	692.118	929.339	884.601	789.409	527.005	724.105	841.084	504.268	742.083	974.094	1357.73
root;cellular organisms;Bacteria;Proteobacteria;Gammaproteobacteria;Thiotrichales;	440.711	173.249	288.215	530.77	768.267	1768.86	1269.93	1511.01	792.384	1802.99	1815.72	1169.82
root;cellular organisms;Bacteria;Proteobacteria;Alphaproteobacteria;Caulobacterales;Caulobacteraceae;Brevundimonas;Brevundimonas viscosa;	612.077	1650.04	1276.36	473.402	708.185	4292.51	199.068	197.595	211.495	337.015	184.127	171.553
root;cellular organisms;Bacteria;Terrabacteria group;Actinobacteria <phylum>;Actinobacteria;Micrococcales;Microbacteriaceae;Microbacterium;Microbacterium trichothecenolyticum;	1716.45	585.028	366.492	2957.09	3084.13	966.727	49.9353	52.2164	13.8966	104.761	66.4191	117.49
root;cellular organisms;Bacteria;Acidobacteria;unclassified Acidobacteria;	1040.19	4547.03	10732.9	709.798	2072.68	1264.47	1923.24	1853.87	1882.92	598.526	350.872	564.678
root;cellular organisms;Eukaryota;Opisthokonta;Fungi;Dikarya;Ascomycota;saccharomyceta;Pezizomycotina;leotiomyceta;sordariomyceta;Leotiomycetes;Leotiomycetes incertae sedis;	4959.41	998.735	2632.08	2451.93	628.123	1048.01	442.216	325.07	1153.22	297.573	333.341	384.356
root;cellular organisms;Bacteria;Terrabacteria group;Actinobacteria <phylum>;Actinobacteria;Frankiales;	68491.4	53983.4	47506.2	62315.5	37767.6	4609.08	9935.11	20827	20314	9798.31	21512.5	18221.6
root;cellular organisms;Bacteria;Proteobacteria;Betaproteobacteria;Burkholderiales;Comamonadaceae;Pelomonas;	3728.11	4036.94	4751.28	4530.49	2265.49	2207.09	18476.5	19897.4	13390.8	6218.54	7121.06	5933.76
root;cellular organisms;Bacteria;Proteobacteria;Alphaproteobacteria;Sphingomonadales;Sphingomonadaceae;Sphingomonas;Sphingomonas hengshuiensis;	1036.92	1008.51	779.381	1327.2	1805.38	1773.35	1418.95	1486.38	1406.2	2783.47	3013.89	2513.13
root;cellular organisms;Bacteria;Proteobacteria;Alphaproteobacteria;Sphingomonadales;Sphingomonadaceae;Sphingobium;Sphingobium sp. SYK-6;	1974.5	1428.05	2125.25	17084.1	35810.2	29813.1	59186.9	37094.9	132492	293381	193534	92495.1
root;cellular organisms;Bacteria;Proteobacteria;Alphaproteobacteria;Rhizobiales;Rhizobiaceae;Rhizobium/Agrobacterium group;Agrobacterium;Agrobacterium tumefaciens complex;Agrobacterium tumefaciens;	799.09	704.784	623.26	4919.34	2999.33	3448.96	749.724	530.691	779.648	1840.52	1161.29	4316.42
root;cellular organisms;Bacteria;Proteobacteria;Alphaproteobacteria;Sphingomonadales;Sphingomonadaceae;Novosphingobium;	9019.51	7250.34	9586.67	9744.98	11648.7	12579.3	26549.2	20008.2	25831.3	39552.4	29605.2	24487.3
root;cellular organisms;Bacteria;Proteobacteria;Gammaproteobacteria;Nevskiales;Sinobacteraceae;Solimonas;Solimonas aquatica;	1489.38	2648.81	2056.89	1474.58	1527.64	829.498	6506.1	6082.44	8985.73	3942.23	5272.2	5372.14
root;cellular organisms;Bacteria;Terrabacteria group;Actinobacteria <phylum>;Actinobacteria;Streptosporangiales;Streptosporangiaceae;Streptosporangium;	2855.02	4543.17	2612.93	16311.6	33562.6	19516.6	671.772	866.237	1280.3	1105.76	1874.23	837.015
root;cellular organisms;Bacteria;Proteobacteria;Alphaproteobacteria;Rhizobiales;Rhizobiaceae;Rhizobium/Agrobacterium group;Rhizobium;Rhizobium sp. YS-1r;	1612.97	1761.99	365.323	1822.09	1318.93	1116.75	160.069	127.409	287.92	1744.99	1209.62	614.382
root;cellular organisms;Bacteria;Proteobacteria;Betaproteobacteria;Neisseriales;Chromobacteriaceae;	3870.8	4558.73	3657.52	3501.11	5445.79	3147.32	12708	13630.2	12292.1	4051.81	5499.07	4345.83
root;cellular organisms;Bacteria;Terrabacteria group;Actinobacteria <phylum>;Actinobacteria;Streptosporangiales;Streptosporangiaceae;	44778.3	55871.9	22492.5	221898	385219	258947	12219.7	15942.5	14059.5	16050.5	31229.3	14766.4
root;cellular organisms;Bacteria;Proteobacteria;delta/epsilon subdivisions;Deltaproteobacteria;Myxococcales;Nannocystineae;Nannocystaceae;Plesiocystis;Plesiocystis pacifica;Plesiocystis pacifica SIR-1;	134.306	178.122	477.47	1013.19	815.735	3330.96	572.791	461.689	967.017	1629.46	1127.86	978.785
root;cellular organisms;Bacteria;Terrabacteria group;Armatimonadetes;Fimbriimonadia;Fimbriimonadales;Fimbriimonadaceae;Fimbriimonas;Fimbriimonas ginsengisoli;Fimbriimonas ginsengisoli Gsoil 348;	333.017	732.063	608.747	149.738	2270.48	284.303	576.318	484.963	498.476	218.051	174.118	305.053
root;cellular organisms;Bacteria;Proteobacteria;Gammaproteobacteria;unclassified Gammaproteobacteria;Pseudohongiella;	898.468	1032.85	768.562	3221.55	3443.91	4249.35	2654.64	2249	2368.8	3762.8	5216.22	5941.11
root;cellular organisms;Bacteria;Spirochaetes;Spirochaetia;Spirochaetales;	9.52416	5.82152	15.4463	12.1951	52.1984	46.0376	246.574	208.613	164.706	66.2935	69.0234	78.0431
root;cellular organisms;Bacteria;Acidobacteria;unclassified Acidobacteria;unclassified Acidobacteria (miscellaneous);Acidobacteria bacterium OLB17;	2484.08	15353.4	34207.4	2281.33	8242.02	4775.9	1193.3	997.896	5954.63	1899.23	1169.59	1155.56
root;cellular organisms;Bacteria;FCB group;Bacteroidetes/Chlorobi group;Bacteroidetes;Cytophagia;Cytophagales;Cytophagaceae;	22920.3	30576.5	11384.5	25319.4	21604.6	28793.6	16668	16069.7	13806.9	18093.2	22823	23231.6
root;cellular organisms;Eukaryota;Opisthokonta;Fungi;Dikarya;Ascomycota;saccharomyceta;Pezizomycotina;leotiomyceta;sordariomyceta;Sordariomycetes;Hypocreomycetidae;Glomerellales;Glomerellaceae;Colletotrichum;	9607.12	2100.69	5564.27	4773.12	1052.37	2020.16	846.415	740.819	2248.45	852.863	1096.14	1306.83
root;cellular organisms;Bacteria;Terrabacteria group;Actinobacteria <phylum>;Actinobacteria;Pseudonocardiales;Pseudonocardiaceae;Amycolatopsis;	50103.6	106542	35063.1	36388.3	32711	9466.67	8527.04	10595.2	9786.08	5743.02	18489.8	14676.5
root;cellular organisms;Eukaryota;Opisthokonta;Fungi;Dikarya;Ascomycota;saccharomyceta;Pezizomycotina;leotiomyceta;dothideomyceta;Dothideomycetes;	4398.15	1356.98	2283.9	2521.61	888.698	773.479	387.315	511.355	1093.84	451.754	565.977	572.521
root;cellular organisms;Bacteria;FCB group;Bacteroidetes/Chlorobi group;Bacteroidetes;unclassified Bacteroidetes;unclassified Bacteroidetes (miscellaneous);	1074.97	1054.26	768.589	1649.06	3242.88	2386.88	554.284	437.979	389.907	790.034	487.317	730.68
root;cellular organisms;Bacteria;Terrabacteria group;Actinobacteria <phylum>;Acidimicrobiia;Acidimicrobiales;Acidimicrobiaceae;Ilumatobacter;Ilumatobacter coccineus;	2374.1	3230.92	4532.63	2213.56	2767.31	1687.76	2847.6	2494.9	2832.93	8575.23	4042.8	2644.57
root;cellular organisms;Bacteria;Acidobacteria;Solibacteres;Solibacterales;Solibacteraceae;Candidatus Solibacter;Candidatus Solibacter usitatus;Candidatus Solibacter usitatus Ellin6076;	922.817	902.379	2019.35	602.313	737.512	578.342	2127.06	2091.28	1091.93	986.464	995.605	1049.8
root;cellular organisms;Bacteria;Proteobacteria;Alphaproteobacteria;Rhizobiales;Hyphomicrobiaceae;Devosia;Devosia epidermidihirudinis;	4056.82	3970.76	3123.22	4235.78	3677.67	4266.79	297.983	331.49	291.554	317.977	300.318	313.42
root;cellular organisms;Bacteria;Terrabacteria group;Chloroflexi;Chloroflexia;Herpetosiphonales;Herpetosiphonaceae;Herpetosiphon;	2017.93	15177.3	20456.7	568.7	1283.8	1212.56	760.912	833.207	1594.63	311.001	299.368	1437.09
root;cellular organisms;Bacteria;Proteobacteria;delta/epsilon subdivisions;Deltaproteobacteria;Myxococcales;Sorangiineae;Polyangiaceae;Sorangium;	1.38778e-17	1.38778e-17	1.38778e-17	0	0	3.72035	1.38778e-17	1.38778e-17	1.38778e-17	1.38778e-17	1.38778e-17	1.38778e-17
root;cellular organisms;Bacteria;Proteobacteria;Alphaproteobacteria;Sphingomonadales;Sphingomonadaceae;Sphingomonas;	76626.3	72109.2	97004.2	26523.1	36339.5	47371.5	44327.3	35781	65472.8	66658.2	49908.4	38334.3
root;cellular organisms;Eukaryota;Opisthokonta;Fungi;Dikarya;Ascomycota;saccharomyceta;Pezizomycotina;leotiomyceta;sordariomyceta;	33656.3	6682.78	19740.2	17806.7	5408.44	8182.21	2485.16	1952.37	7951.97	1628.54	2355.95	2574.16
root;cellular organisms;Bacteria;Proteobacteria;Gammaproteobacteria;Xanthomonadales;Xanthomonadaceae;Luteimonas;Luteimonas sp. J29;	1178.57	1106.82	1105.91	8050.7	4859.95	151700	356.477	163.418	381.753	407.043	367.766	292.54
root;cellular organisms;Bacteria;FCB group;Bacteroidetes/Chlorobi group;Bacteroidetes;Cytophagia;Cytophagales;Catalimonadaceae;Catalinimonas;Catalinimonas alkaloidigena;	2833.86	4052.55	1376.29	4167	3069.31	4678.7	1848.78	2229.42	1597.16	1886.26	2381.88	2793.85
root;cellular organisms;Bacteria;Acidobacteria;Solibacteres;Solibacterales;Bryobacteraceae;Bryobacter;Bryobacter aggregatus;	1171.22	1233.36	2728.98	664.106	554.819	525.073	985.504	824.948	1490.65	892.49	953.816	751.275
root;cellular organisms;Bacteria;FCB group;Bacteroidetes/Chlorobi group;Bacteroidetes;Chitinophagia;Chitinophagales;Chitinophagaceae;Flavisolibacter;Flavisolibacter sp. LCS9;	11970.7	14266.1	7881.82	4189	5523.59	4469.08	6051.66	3532.49	4945.63	4067.39	3920.49	3936.54
root;cellular organisms;Eukaryota;Opisthokonta;Fungi;Dikarya;Basidiomycota;Agaricomycotina;Agaricomycetes;Agaricomycetes incertae sedis;Cantharellales;Ceratobasidiaceae;Rhizoctonia <Ceratobasidiaceae>;Rhizoctonia solani;Rhizoctonia solani AG-3;	7380.81	6.7797	7.46592	0	0.655066	2.38885	149.922	133.691	12.7892	38.6252	50.212	47.2333
root;cellular organisms;Bacteria;Terrabacteria group;Actinobacteria <phylum>;Actinobacteria;Streptomycetales;Streptomycetaceae;Streptomyces;Streptomyces viridochromogenes;	21179.4	22857.9	6465.06	4285.15	5702.64	3034.31	1348.2	2150.53	1354.8	621.737	1857.03	1387.6
root;cellular organisms;Bacteria;Terrabacteria group;Chloroflexi;Chloroflexia;Chloroflexales;Chloroflexineae;Oscillochloridaceae;Oscillochloris;Oscillochloris trichoides;Oscillochloris trichoides DG-6;	2410.04	3460.66	3884.31	338.475	2545.1	626.976	492.124	529.035	457.331	184.364	156.894	300.83
root;cellular organisms;Bacteria;Terrabacteria group;Firmicutes;Bacilli;Bacillales;Paenibacillaceae;	872.067	1112.67	1182.69	839.531	898.281	1074.02	1637.45	1542.99	1215.33	1680.1	1417.92	1063.93
root;cellular organisms;Bacteria;Proteobacteria;Betaproteobacteria;Burkholderiales;Comamonadaceae;Polaromonas;Polaromonas sp. CF318;	2133.06	2509.59	1863.64	1591.9	1011.46	1224.01	9673.58	10060.6	8929.83	1103.34	1295.78	1309.59
root;cellular organisms;Bacteria;Proteobacteria;Betaproteobacteria;Burkholderiales;unclassified Burkholderiales;Burkholderiales Genera incertae sedis;Roseateles;Roseateles depolymerans;	21706.8	15197.7	7652.55	1329.88	1321.81	1613.61	5288.66	6087.77	5904.8	1026.21	1200.86	933.768
root;cellular organisms;Bacteria;Proteobacteria;Betaproteobacteria;unclassified Betaproteobacteria;Candidatus Accumulibacter;	2510.43	2814.28	2922.59	3882.21	2797.39	2408.51	14178.3	17466.2	12752.8	4205.96	5127.09	4593.47
root;cellular organisms;Bacteria;Terrabacteria group;Actinobacteria <phylum>;Actinobacteria;unclassified Actinobacteria (class);	399.59	612.316	576.328	270.627	714.023	372.106	189.282	150.775	219.45	350.389	291.638	213.06
root;cellular organisms;Bacteria;Terrabacteria group;Chloroflexi;unclassified Chloroflexi;	99.4286	181.053	356.274	55.4854	81.5852	83.2073	59.9069	36.3086	104.988	73.361	61.7488	39.8568
root;cellular organisms;Bacteria;Nitrospinae/Tectomicrobia group;Candidatus Tectomicrobia;Candidatus Entotheonella;Candidatus Entotheonella sp. TSY1;	859.374	769.02	1263.03	970.928	1368.93	998.085	4118.62	4076.22	1255.46	2411.34	2587.33	2778.74
root;cellular organisms;Bacteria;Terrabacteria group;Actinobacteria <phylum>;Actinobacteria;Micromonosporales;Micromonosporaceae;Salinispora;	26240.5	22043.1	61422.3	40000.6	30531.8	15113.2	5277.73	10466.2	4210.66	2545.22	9176.04	4086.67
root;cellular organisms;Eukaryota;Opisthokonta;Metazoa;Eumetazoa;Bilateria;Protostomia;Ecdysozoa;Panarthropoda;Arthropoda;	18.0056	32.138	25.2312	259.459	118.865	105.065	108.833	117.636	220.479	227.741	258.688	340.777
root;cellular organisms;Bacteria;Proteobacteria;Alphaproteobacteria;Sphingomonadales;Sphingomonadaceae;Sphingomonas;Sphingomonas sp. UNC305MFCol5.2;	9748.84	10917.4	5139.37	942.734	859.266	1123.03	1230.86	900.909	1390.12	1069.49	966.829	790.615
root;cellular organisms;Bacteria;Proteobacteria;delta/epsilon subdivisions;Deltaproteobacteria;Myxococcales;	21514.6	28525.3	70375	78798.8	78128.2	133464	78420.4	72065.8	73386.4	82646.1	80289.3	95608.4
root;cellular organisms;Bacteria;Terrabacteria group;Actinobacteria <phylum>;Actinobacteria;Streptosporangiales;Streptosporangiaceae;Herbidospora;	11938	13667.4	18056.6	9383.34	22984.8	10421.5	2551.1	4910.7	5026.73	15106	22438.7	3241.99
root;cellular organisms;Bacteria;Terrabacteria group;Actinobacteria <phylum>;Actinobacteria;Micrococcales;Promicromonosporaceae;	5199.43	3844.2	3578.3	3787.94	2602.66	959.787	999.052	2418.22	1093.03	530.152	1156.11	928.885
root;cellular organisms;Bacteria;Proteobacteria;Betaproteobacteria;Nitrosomonadales;Nitrosomonadaceae;Nitrosospira;	715.607	704.782	766.064	943.606	950.942	1141.11	1834.17	2553.98	1744.64	1742.82	1634.91	1703.85
root;cellular organisms;Bacteria;Proteobacteria;Gammaproteobacteria;Alteromonadales;Colwelliaceae;	709.319	1766.86	1358.02	2053.83	2545.44	5852.85	2499.64	2431.34	2909.5	1841.69	2239.68	2728.03
root;cellular organisms;Bacteria;FCB group;Bacteroidetes/Chlorobi group;Bacteroidetes;Cytophagia;	3.16983	3.90094	1.29415	3.46893	9.68492	2.8986	1.37081	1.62266	10.0675	22.7609	8.99309	18.6398
root;cellular organisms;Bacteria;FCB group;Bacteroidetes/Chlorobi group;Bacteroidetes;Chitinophagia;Chitinophagales;Chitinophagaceae;Sediminibacterium;	2026.29	2127.02	1415.8	1176.38	1305.87	2237.74	1332.07	793.156	952.351	849.151	950.934	772.05
root;cellular organisms;Bacteria;Terrabacteria group;Cyanobacteria/Melainabacteria group;Cyanobacteria;Nostocales;Nostocaceae;	915.408	1125.32	1385.56	922.426	1039.73	1182.13	3655.9	3320.83	2395.17	3018.25	2598.81	2169.59
root;cellular organisms;Bacteria;PVC group;Planctomycetes;Planctomycetia;	188.167	126.525	309.552	229.195	464.917	331.252	803.342	715.455	360.267	497.363	383.709	396.376
root;cellular organisms;Bacteria;Proteobacteria;Gammaproteobacteria;Chromatiales;Chromatiaceae;Rheinheimera;Rheinheimera mesophila;	70.7636	29.1796	46.8648	224.711	1882.99	148.955	93.9216	97.8521	37.887	62.5042	50.2735	31.977
root;cellular organisms;Bacteria;Proteobacteria;Alphaproteobacteria;Sphingomonadales;Erythrobacteraceae;Altererythrobacter;Altererythrobacter atlanticus;	18992.4	12869.2	17311.1	9937.32	7609.4	8038.57	61179.5	43711.4	33484.3	21540.2	20287.5	23459.2
root;cellular organisms;Eukaryota;Opisthokonta;Fungi;Dikarya;Ascomycota;saccharomyceta;Pezizomycotina;leotiomyceta;sordariomyceta;Sordariomycetes;Sordariomycetidae;Sordariales;Sordariales incertae sedis;Madurella;Madurella mycetomatis;	1756.66	348.461	1013.45	1635.88	2152.45	1977.84	116.235	90.2703	412.329	54.3611	90.4111	96.0031
root;cellular organisms;Bacteria;Proteobacteria;Gammaproteobacteria;Cellvibrionales;Cellvibrionaceae;Marinimicrobium;	986.237	1738.62	1350.85	7366.41	5831.23	26937.9	2872.1	2718.74	3921.21	2548.7	3884.29	2985.47
root;cellular organisms;Eukaryota;Viridiplantae;Streptophyta;Streptophytina;Embryophyta;Tracheophyta;Euphyllophyta;Spermatophyta;Magnoliophyta;Mesangiospermae;eudicotyledons;Gunneridae;Pentapetalae;asterids;campanulids;Apiales;Apiineae;Apiaceae;Apioideae;Scandiceae;Daucinae;Daucus;Daucus sect. Daucus;Daucus carota;Daucus carota subsp. sativus;	7.32604	0	2.46054	0	2.00783	9.33643	15517.8	15649.8	17991	16963.3	24053.7	11414.4
root;cellular organisms;Bacteria;Proteobacteria;Betaproteobacteria;Burkholderiales;Burkholderiaceae;Cupriavidus;	3323.25	2561.17	3424.48	10640.2	17005.3	3965.69	11875.2	12878.6	10443.5	3706.21	7129.38	4885.4
root;cellular organisms;Bacteria;Terrabacteria group;Actinobacteria <phylum>;Actinobacteria;Micromonosporales;Micromonosporaceae;Actinoplanes;Actinoplanes missouriensis;	3902.58	9300.45	19197	7548.18	3489.07	12606.1	1382.35	1414.64	1742.24	739.795	1202.79	3401.99
root;cellular organisms;Bacteria;Terrabacteria group;Chloroflexi;Ktedonobacteria;Ktedonobacterales;	1.38778e-17	1.38778e-17	1.38778e-17	1.38778e-17	1.38778e-17	1.38778e-17	5.80408	0.116664	0.0488501	1.38778e-17	1.38778e-17	1.38778e-17
root;cellular organisms;Bacteria;PVC group;Planctomycetes;Planctomycetia;Planctomycetales;Planctomycetaceae;Planctomyces;	374.145	211.222	282.203	394.125	590.27	639.393	1079.35	1008.32	591.175	1840.21	1272.92	968.004
root;cellular organisms;Bacteria;Proteobacteria;Alphaproteobacteria;Sphingomonadales;Sphingomonadaceae;	128489	125052	205539	134054	143935	161163	135303	125498	210382	365924	250688	187893
root;cellular organisms;Bacteria;Proteobacteria;Alphaproteobacteria;Rhizobiales;Hyphomicrobiaceae;Devosia;Devosia chinhatensis;	3298.89	1816.46	1822.84	7980.33	3862.86	11672.1	175.856	168.598	181.774	1079.21	1107.64	1128.51
root;cellular organisms;Bacteria;Proteobacteria;delta/epsilon subdivisions;Deltaproteobacteria;Myxococcales;Cystobacterineae;Myxococcaceae;Myxococcus;Myxococcus fulvus;	806.523	659.015	1255.79	1103.26	1024.56	1036	2117.31	1954.62	1345.68	941.922	902.327	1193.03
root;cellular organisms;Bacteria;Proteobacteria;Alphaproteobacteria;Rhodospirillales;Rhodospirillaceae;Dongia;Dongia sp. URHE0060;	19256.6	6382.97	5945.08	13652.7	11432.7	29566.6	118486	127711	30351.9	51777.3	31689.7	24684.7
root;cellular organisms;Bacteria;Acidobacteria;Acidobacteriia;Acidobacteriales;Acidobacteriaceae;unclassified Acidobacteriaceae;	2689.09	2672.14	5596.38	1879.3	2389.16	1861.58	3861.13	3570.97	3785.25	2835.32	3222.29	3582.4
root;cellular organisms;Bacteria;PVC group;Verrucomicrobia;Verrucomicrobiae;Verrucomicrobiales;unclassified Verrucomicrobiales;unclassified Verrucomicrobiales (miscellaneous);Verrucomicrobiae bacterium DG1235;	949.229	748.569	1761.22	1373.93	2208.8	1880.89	2662.03	2740.7	2693.47	6742.3	4717.88	4191.17
root;cellular organisms;Bacteria;Proteobacteria;delta/epsilon subdivisions;Deltaproteobacteria;Myxococcales;Cystobacterineae;Myxococcaceae;	3637.21	4139.16	4311.84	1680.01	1191.06	2267.98	5314.24	5365.32	4810.76	2333.11	2848.82	3650.48
root;cellular organisms;Bacteria;Proteobacteria;Betaproteobacteria;Burkholderiales;Oxalobacteraceae;Herbaspirillum;	1531.61	1570.2	1226.05	2205.66	2262.14	1496.52	5863.88	6335.26	11325.9	3078.64	4150.18	3816.35
root;cellular organisms;Eukaryota;Opisthokonta;Fungi;Dikarya;Ascomycota;saccharomyceta;Pezizomycotina;leotiomyceta;Eurotiomycetes;Eurotiomycetidae;Eurotiales;	4029.24	928.647	2077.35	1923.66	562.488	820.005	628.989	565.267	1146.5	493.909	652.105	589.652
root;cellular organisms;Eukaryota;Opisthokonta;Metazoa;Eumetazoa;Bilateria;Protostomia;	310.757	225.827	330.149	1584.05	935.755	641.957	482.376	490.448	533.879	903.351	979.707	857.234
root;cellular organisms;Bacteria;PVC group;Planctomycetes;Planctomycetia;Planctomycetales;Planctomycetaceae;Rhodopirellula;	2442.77	1367.69	3813.3	2676.5	3980.16	3891.85	10451.3	9824.35	5774.59	14438.6	9439.97	8976.47
root;cellular organisms;Bacteria;Proteobacteria;delta/epsilon subdivisions;Deltaproteobacteria;Myxococcales;Nannocystineae;Kofleriaceae;Haliangium;	1.38778e-17	1.38778e-17	1.38778e-17	0	0	12.4411	1.38778e-17	1.38778e-17	1.38778e-17	1.38778e-17	1.38778e-17	1.38778e-17
root;cellular organisms;Bacteria;Proteobacteria;Betaproteobacteria;Burkholderiales;unclassified Burkholderiales;Burkholderiales Genera incertae sedis;Leptothrix;	15.9325	142.241	1.45728	54.812	41.928	12.1797	68.7119	263.888	467.304	172.058	97.9424	105.783
root;cellular organisms;Bacteria;FCB group;Bacteroidetes/Chlorobi group;Bacteroidetes;Flavobacteriia;Flavobacteriales;Flavobacteriaceae;	19449.1	21255.6	10692.8	20678.8	22930.9	30032.7	14559.2	14577.8	11004.8	16594.8	20399.4	20037.1
root;cellular organisms;Bacteria;PVC group;Verrucomicrobia;Verrucomicrobiae;Verrucomicrobiales;Verrucomicrobiaceae;	841.388	914.085	745.729	465.505	995.768	1331.66	769.324	839.85	745.418	1621.06	1083.39	1185.68
root;cellular organisms;Bacteria;Proteobacteria;Betaproteobacteria;Burkholderiales;Alcaligenaceae;Bordetella;	2134.11	2266.23	1558.68	2859.09	3000.15	3816.83	5343.54	5753.41	4294.05	1747.67	1752.69	1881.35
root;cellular organisms;Eukaryota;Opisthokonta;Fungi;Dikarya;Ascomycota;saccharomyceta;Pezizomycotina;leotiomyceta;sordariomyceta;Sordariomycetes;Hypocreomycetidae;Hypocreales;	15772.7	3382.74	8880.72	8084.58	2571.29	4630.98	2471.68	2518.56	5541.04	2233.1	3042.48	2265.53
root;cellular organisms;Bacteria;Proteobacteria;Alphaproteobacteria;Rhodospirillales;unclassified Rhodospirillales;	1428.03	1040.61	1688.15	2407.59	1985.58	2777.02	9702.82	10756.7	5114.97	3011.02	2471.01	2263.37
root;cellular organisms;Bacteria;Proteobacteria;Betaproteobacteria;Burkholderiales;Oxalobacteraceae;Noviherbaspirillum;Noviherbaspirillum massiliense;	135.364	323.201	349.28	385.488	217.007	255.527	2116.25	2065.34	3031.77	738.438	1083.04	965.362
root;cellular organisms;Bacteria;FCB group;Bacteroidetes/Chlorobi group;Bacteroidetes;Chitinophagia;Chitinophagales;Chitinophagaceae;Flavihumibacter;	3709.07	4561.66	2632.17	3530.24	3119.15	4352.18	2588.61	1732.44	1849.8	1388.79	1728.13	1562.87
root;cellular organisms;Bacteria;Terrabacteria group;Cyanobacteria/Melainabacteria group;Cyanobacteria;Nostocales;Tolypothrichaceae;	275.916	368.943	416.584	273.348	365.215	283.257	858.336	799.737	475.707	435.947	263.24	439.474
root;cellular organisms;Eukaryota;Opisthokonta;Fungi;Dikarya;Ascomycota;saccharomyceta;	1217.61	338.73	834.508	681.908	196.646	359.908	332.301	420.055	626.368	557.726	583.362	736.467
root;cellular organisms;Bacteria;Proteobacteria;Alphaproteobacteria;Rhodospirillales;Rhodospirillaceae;Azospirillum;	1078.18	1995.64	771.074	1493.88	1951.82	2067.44	2916	3072.17	2558.6	3355.51	2897.64	2598.27
root;cellular organisms;Bacteria;Proteobacteria;Alphaproteobacteria;Caulobacterales;Caulobacteraceae;Asticcacaulis;	3258.86	11654.3	14834.9	2971.94	4147.52	4370.24	36447.2	25901.1	14458.6	4969.66	5569.87	10194.9
root;cellular organisms;Bacteria;Proteobacteria;Betaproteobacteria;Burkholderiales;Comamonadaceae;Hydrogenophaga;Hydrogenophaga sp. PBC;	373.054	198.572	167.067	18928.4	11211.3	11493.4	303.058	298.774	951.997	3099.1	4615.43	2917.4
root;cellular organisms;Bacteria;FCB group;Bacteroidetes/Chlorobi group;Bacteroidetes;Flavobacteriia;Flavobacteriales;unclassified Flavobacteriales;unclassified Flavobacteriales (miscellaneous);	30.6741	32.1169	43.1434	55.4462	58.9187	165.503	22.168	12.8984	72.8232	37.4408	36.1584	65.3736
root;cellular organisms;Bacteria;FCB group;Bacteroidetes/Chlorobi group;Bacteroidetes;Cytophagia;Cytophagales;	27009.9	37139.6	9229.17	36791.2	28564.6	51949.5	17620.5	18674.9	13173.6	31639.5	42122	41605.6
root;cellular organisms;Bacteria;FCB group;Bacteroidetes/Chlorobi group;Bacteroidetes;Flavobacteriia;	144.804	76.8769	177.557	412.626	664.562	820.648	89.0124	47.2651	73.1632	108.54	126.602	207.082
root;cellular organisms;Bacteria;Proteobacteria;Betaproteobacteria;Burkholderiales;Oxalobacteraceae;Massilia;Massilia namucuonensis;	1725.09	2724.73	2591.16	2909.44	2368.8	2189.67	7139.88	6556.31	11467.6	4020.55	6658.32	5319.1
root;cellular organisms;Bacteria;Proteobacteria;delta/epsilon subdivisions;Deltaproteobacteria;Myxococcales;Nannocystineae;	180.813	250.161	589.184	1542.52	1123.38	969.747	400.655	302.908	836.617	737.186	709.857	1029.92
root;cellular organisms;Bacteria;Proteobacteria;Alphaproteobacteria;Rhodospirillales;Rhodospirillaceae;Oceanibaculum;	434.44	473.106	410.702	1178.14	1941.12	1607.08	1404.26	1195.04	1431.32	1256.25	1288.64	1275.19
root;cellular organisms;Bacteria;Proteobacteria;Alphaproteobacteria;Sphingomonadales;Sphingomonadaceae;Sphingopyxis;	28742.3	16716.3	22803.3	86744.8	25506.5	177425	13393	11163.1	10209.1	12368.3	8455.98	11245.8
root;cellular organisms;Bacteria;Proteobacteria;Alphaproteobacteria;Rhizobiales;Phyllobacteriaceae;Chelativorans;	8760.58	16995.7	8701.9	9500.06	5185.72	2462.5	886.455	914.332	513.434	358.95	417.928	322.634
root;cellular organisms;Bacteria;Terrabacteria group;Actinobacteria <phylum>;Actinobacteria;Propionibacteriales;Nocardioidaceae;Kribbella;Kribbella catacumbae;	7590.41	6986.54	5265.36	29169.5	4252.45	816.949	1395.91	2529.15	2356.17	1134.79	1982.5	2722.46
root;cellular organisms;Eukaryota;Viridiplantae;Streptophyta;Streptophytina;Embryophyta;Tracheophyta;Euphyllophyta;Spermatophyta;Magnoliophyta;Mesangiospermae;eudicotyledons;Gunneridae;Pentapetalae;asterids;campanulids;Asterales;Asteraceae;Carduoideae;Cardueae;	1.38778e-17	1.38778e-17	1.38778e-17	1.38778e-17	1.38778e-17	1.38778e-17	0.0182885	0.0288648	1.11157	1.29144	6.61241	0.544425
root;cellular organisms;Bacteria;Proteobacteria;Gammaproteobacteria;Vibrionales;Vibrionaceae;Vibrio;	2215.51	2401.54	1830.02	1888.06	2434.41	3989.21	3210.39	3861.02	4530.58	1983.78	2276.99	2360.82
root;cellular organisms;Bacteria;Proteobacteria;delta/epsilon subdivisions;Deltaproteobacteria;unclassified Deltaproteobacteria;	713.523	864.427	1254.62	917.136	1165.37	1026.96	2020.85	1904.88	1279.38	1588.65	1257.23	1731.85
root;cellular organisms;Bacteria;Terrabacteria group;Actinobacteria <phylum>;Actinobacteria;Corynebacteriales;Mycobacteriaceae;	133.248	258.94	374.404	332.706	135.446	101.228	23.3073	23.6575	39.905	25.3338	28.7049	26.4457
root;cellular organisms;Bacteria;Proteobacteria;Alphaproteobacteria;Rhizobiales;Bradyrhizobiaceae;Rhodopseudomonas;Rhodopseudomonas palustris;	1801.13	1646.13	1108.43	591.695	952.654	631.039	1372.53	1208.85	1485.04	1899.22	1215.52	1056.05
root;cellular organisms;Bacteria;Terrabacteria group;Actinobacteria <phylum>;Actinobacteria;Micromonosporales;Micromonosporaceae;Asanoa;Asanoa ishikariensis;	14529.8	18599	21588	16917.8	8409.57	4798.34	3278.8	5905.1	3666.41	2578.88	5434.16	3605.89
root;cellular organisms;Bacteria;Terrabacteria group;Actinobacteria <phylum>;Actinobacteria;Micromonosporales;Micromonosporaceae;Dactylosporangium;	4.23852	4.86663	4.81176	1.38778e-17	1.38778e-17	1.38778e-17	1.38778e-17	1.38778e-17	1.38778e-17	1.38778e-17	1.38778e-17	1.38778e-17
root;cellular organisms;Bacteria;Proteobacteria;	445109	504884	479619	677293	746586	805291	1.31138e+06	1.33594e+06	1.30594e+06	908306	1.00067e+06	984295
root;cellular organisms;Eukaryota;Viridiplantae;Streptophyta;Streptophytina;Embryophyta;Tracheophyta;Euphyllophyta;Spermatophyta;Magnoliophyta;Mesangiospermae;eudicotyledons;Gunneridae;Pentapetalae;asterids;campanulids;Asterales;Asteraceae;Cichorioideae;Cichorieae;	1.38778e-17	1.38778e-17	1.38778e-17	1.38778e-17	1.38778e-17	1.38778e-17	49.0002	66.367	90.2174	84.3311	113.169	57.7395
root;cellular organisms;Bacteria;Proteobacteria;Betaproteobacteria;Burkholderiales;Comamonadaceae;Hydrogenophaga;Hydrogenophaga taeniospiralis;	2400.44	1885.6	1217.72	3475.66	2621.37	1860.28	11598	12799.7	5614.57	1598.35	2236.48	1395.28
root;cellular organisms;Eukaryota;Opisthokonta;Fungi;Dikarya;Ascomycota;saccharomyceta;Pezizomycotina;leotiomyceta;sordariomyceta;Sordariomycetes;Hypocreomycetidae;Hypocreales;Nectriaceae;	3155.1	603.508	2042.45	1516.93	431.814	1805.76	337.249	326.409	1062.89	225.36	288.812	370.132
root;cellular organisms;Bacteria;Proteobacteria;Alphaproteobacteria;Sphingomonadales;Sphingomonadaceae;Sphingopyxis;Sphingopyxis macrogoltabida;	1032.73	929.641	1582.42	2064.47	1532.31	3987.8	1127.03	804.188	1103.2	1876.49	1756.96	1554.93
root;cellular organisms;Eukaryota;Opisthokonta;Fungi;Dikarya;Ascomycota;saccharomyceta;Pezizomycotina;leotiomyceta;sordariomyceta;Sordariomycetes;Hypocreomycetidae;	20080	4370.81	11560.8	9834.38	1949.25	3786.48	1499.73	1236.8	4682.34	934.777	1333.09	1418.43
root;cellular organisms;Bacteria;FCB group;Bacteroidetes/Chlorobi group;Bacteroidetes;Chitinophagia;Chitinophagales;Chitinophagaceae;Niastella;	25311.3	61103.3	20526.9	19004.1	22726.9	11496.9	20426.5	13351.4	20037.4	4799.89	10585.8	8651.76
root;cellular organisms;Bacteria;Proteobacteria;Alphaproteobacteria;Rhizobiales;Rhizobiaceae;Rhizobium/Agrobacterium group;Rhizobium;Rhizobium etli;	2022.08	1884.62	2188.93	542.465	352.73	318.267	2863.4	2612.16	1776.69	1157.45	955.492	1142.13
root;cellular organisms;Bacteria;Proteobacteria;Gammaproteobacteria;Legionellales;Legionellaceae;	273.786	320.27	322.988	686.09	539.522	991.162	610.67	882.575	768.258	835.95	1038.56	929.55
root;cellular organisms;Bacteria;FCB group;Bacteroidetes/Chlorobi group;Bacteroidetes;Flavobacteriia;Flavobacteriales;Flavobacteriaceae;Flavobacterium;	15054	17094	8841.24	24083	25251.5	25457.3	8865.13	7623.93	6519.92	8275.79	10692.5	11107.8
root;cellular organisms;Bacteria;Terrabacteria group;Chloroflexi;Thermomicrobia;Sphaerobacteridae;Sphaerobacterales;Sphaerobacterineae;Sphaerobacteraceae;Sphaerobacter;Sphaerobacter thermophilus;	838.261	1236.29	1636.46	386.187	502.861	708.827	826.658	792.913	669.989	434.875	498.513	536.752
root;cellular organisms;Bacteria;Terrabacteria group;Firmicutes;Bacilli;	2542.12	2203.91	2622.4	1269.94	1150.82	1221.4	2846.29	2320.78	1878.41	4539.24	2316.03	1969.83
root;Viruses;dsDNA viruses, no RNA stage;Caudovirales;	1210.25	1329.77	384.508	642.721	10477.3	2383.75	1527.72	2355.05	1734.32	1944.06	2610.17	2394.43
root;cellular organisms;Bacteria;Proteobacteria;Alphaproteobacteria;Rhizobiales;Rhizobiaceae;Shinella;Shinella sp. DD12;	974.481	400.07	450.417	8152.27	6202.96	13017.6	204.991	162.998	101.872	866.921	448.465	379.75
root;cellular organisms;Bacteria;Terrabacteria group;Actinobacteria <phylum>;Actinobacteria;Propionibacteriales;Propionibacteriaceae;	2941.68	3662.18	2485.64	1078.65	1010.3	425.066	493.502	842.504	803.659	468.512	399.507	455.843
root;cellular organisms;Eukaryota;Opisthokonta;Fungi;Dikarya;Ascomycota;saccharomyceta;Pezizomycotina;leotiomyceta;Eurotiomycetes;	835.982	155.716	409.529	407.733	88.392	133.279	50.3079	55.6365	186.016	78.2918	73.3391	76.5506
root;cellular organisms;Bacteria;Proteobacteria;Alphaproteobacteria;Caulobacterales;Caulobacteraceae;Brevundimonas;	1922.76	3835.46	2875.79	1941.79	2598.72	10241.6	1697.33	1485.12	1747.99	3165.09	2030.07	1836.8
root;cellular organisms;Bacteria;Proteobacteria;Alphaproteobacteria;Caulobacterales;Caulobacteraceae;Phenylobacterium;Phenylobacterium zucineum;Phenylobacterium zucineum HLK1;	730.387	346.523	897.98	380.11	301.483	386.787	899.875	842.589	566.002	427.648	482.727	535.332
root;cellular organisms;Bacteria;unclassified Bacteria;Bacteria candidate phyla;Candidatus Saccharibacteria;unclassified Saccharibacteria;Candidatus Saccharibacteria bacterium GW2011_GWC2_44_17;	71840	52919.4	41262.4	18722.9	10020.8	9624.15	5726	5740.1	20653.3	4822.83	11035.8	16674.8
root;cellular organisms;Bacteria;Proteobacteria;Alphaproteobacteria;Rhizobiales;Hyphomicrobiaceae;Devosia;	296850	256275	209923	323530	242608	316419	25800.7	24667.6	27978.3	37462.8	38313.7	33763.8
root;cellular organisms;Bacteria;Nitrospirae;Nitrospira <class>;Nitrospirales;Nitrospiraceae;	436.551	301.752	560.61	234.455	289.823	793.617	2004.87	1879.85	598.104	351.949	689.691	1226.29
root;cellular organisms;Bacteria;Terrabacteria group;Chloroflexi;Chloroflexia;Chloroflexales;Chloroflexineae;Chloroflexaceae;Chloroflexus;	4377.15	6691.58	9483.26	1592.6	4469.09	1790.49	1991.57	1987.75	1392.55	1122.49	919.537	958.865
root;cellular organisms;Bacteria;Proteobacteria;delta/epsilon subdivisions;Deltaproteobacteria;Syntrophobacterales;Syntrophaceae;	531.731	751.505	1207.72	669.269	1257.13	990.767	1769.5	1675.88	3176.89	1956.09	2551.25	2219.08
root;cellular organisms;Bacteria;Proteobacteria;Alphaproteobacteria;Caulobacterales;Caulobacteraceae;Caulobacter;	12978	15058.5	11135.8	7847.14	10418.7	6831.91	19530.4	18093.6	26112.5	14340.1	16948.8	17042.3
root;cellular organisms;Bacteria;Acidobacteria;Blastocatellia;	166.033	347.506	961.28	45.7439	117.942	71.7788	603.082	619.962	187.682	92.7567	73.5038	110.316
root;cellular organisms;Bacteria;PVC group;Planctomycetes;Planctomycetia;Planctomycetales;Planctomycetaceae;Roseimaritima;Roseimaritima ulvae;	1297.99	772.909	1199.51	1116.45	1367.38	1280.55	3690.04	3449.2	1703.57	4234.61	2699.5	2243.95
root;cellular organisms;Bacteria;Terrabacteria group;Actinobacteria <phylum>;Actinobacteria;Micrococcales;Intrasporangiaceae;	81447.3	64432.5	66742	69656.5	34776.6	5566.83	13063.6	23899.3	24030.7	18824.3	34980.4	23960
root;cellular organisms;Bacteria;Proteobacteria;Alphaproteobacteria;Rhizobiales;Hyphomicrobiaceae;	36327.5	29974.8	28917.5	60375.2	48410.5	25889.9	16097.9	15205.3	34051	39644	35472.1	30625.1
root;cellular organisms;Bacteria;Proteobacteria;Gammaproteobacteria;Cellvibrionales;Cellvibrionaceae;Cellvibrio;Cellvibrio sp. OA-2007;	33.7873	2.88555	39.3917	15510	21392.8	11657.4	877.874	864.599	440.285	4980.35	6372.36	3183.5
root;cellular organisms;Bacteria;FCB group;Bacteroidetes/Chlorobi group;Bacteroidetes;Chitinophagia;Chitinophagales;Chitinophagaceae;Terrimonas;Terrimonas ferruginea;	29833.1	15749.6	15328.8	5475.68	8344.96	5401.16	11542.8	5630.84	6537.08	14737.3	7160.28	8914.96
root;cellular organisms;Eukaryota;Opisthokonta;Fungi;Dikarya;Basidiomycota;Agaricomycotina;Agaricomycetes;Agaricomycetes incertae sedis;Cantharellales;Ceratobasidiaceae;Rhizoctonia <Ceratobasidiaceae>;Rhizoctonia solani;Rhizoctonia solani AG-8;Rhizoctonia solani AG-8 WAC10335;	3944.45	1.91277	0.254324	1.38778e-17	1.38778e-17	1.38778e-17	48.7844	69.8817	8.20173	3.55311	1.57318	2.09441
root;cellular organisms;Bacteria;Proteobacteria;Gammaproteobacteria;unclassified Gammaproteobacteria;Competibacteraceae;	997.815	801.149	947.384	1096.15	1298.78	1482.05	3567.95	3284.86	1935.62	2084.94	2327.27	2403.75
root;cellular organisms;Bacteria;FCB group;Bacteroidetes/Chlorobi group;Bacteroidetes;unclassified Bacteroidetes;unclassified Bacteroidetes (miscellaneous);Bacteroidetes bacterium OLB11;	5557.85	9051.24	15399.2	342.885	893.829	2240.56	128.051	135.021	25.3573	69.9873	97.6694	110.312
root;cellular organisms;Bacteria;PVC group;Verrucomicrobia;Opitutae;Opitutales;Opitutaceae;Opitutus;Opitutus terrae;	6478.47	7976.55	8295.89	5676.72	9873.17	8152.13	14704.6	18751	21479	44324.4	29506.2	28398.9
root;cellular organisms;Bacteria;Terrabacteria group;Actinobacteria <phylum>;Actinobacteria;Streptomycetales;Streptomycetaceae;	60937	70673.4	41029.5	58583.1	47092.9	26759.3	10611.5	18329.4	14930.6	7466.49	15269.1	11469.1
root;cellular organisms;Bacteria;Acidobacteria;Blastocatellia;Chloracidobacterium;Chloracidobacterium thermophilum;	587.78	1224.6	2965.37	427.722	485.702	332.131	1435.91	1444.74	651.798	726.3	458.682	1023.59
root;cellular organisms;Bacteria;Proteobacteria;Betaproteobacteria;Burkholderiales;Comamonadaceae;Hydrogenophaga;Hydrogenophaga palleronii;	541.203	546.108	609.954	11592.7	5730.37	6418.54	1370.11	1084.63	1745.64	2547.5	4481.72	2609.68
root;cellular organisms;Bacteria;Proteobacteria;Alphaproteobacteria;Rhizobiales;Phyllobacteriaceae;Chelativorans;Chelativorans sp. BNC1;	25361	50997.8	25517.1	26903.6	15255.8	4543.6	2059.98	2349.57	1398.28	796.14	887.692	655.366
root;cellular organisms;Bacteria;FCB group;Bacteroidetes/Chlorobi group;Bacteroidetes;Chitinophagia;Chitinophagales;Chitinophagaceae;Filimonas;Filimonas lacunae;	2516.8	5971.26	2321.21	1932.2	2174	2601.77	2050.23	1757.27	2144.69	459.072	814.407	841.675
root;cellular organisms;Eukaryota;Opisthokonta;Fungi;Dikarya;Ascomycota;saccharomyceta;Pezizomycotina;leotiomyceta;sordariomyceta;Sordariomycetes;Sordariomycetidae;Sordariales;Chaetomiaceae;	2029.39	479.88	1341.22	2029.21	2556.51	2368.28	207.748	174.424	481.056	94.0542	114.978	140.38
root;cellular organisms;Bacteria;FCB group;Bacteroidetes/Chlorobi group;Bacteroidetes;Cytophagia;Cytophagales;Flammeovirgaceae;Fulvivirga;Fulvivirga imtechensis;Fulvivirga imtechensis AK7;	6548.21	10311.9	1909.47	8482.14	5567.99	11048.7	4485.14	5733.93	3513.25	8025.28	11149.2	11092.7
root;cellular organisms;Eukaryota;Opisthokonta;Metazoa;Eumetazoa;Bilateria;Protostomia;Ecdysozoa;Panarthropoda;	2.18616	24.3383	41.6671	86.877	9.00488	7.87385	0.0822831	1.51069	5.56713	163.918	0.49441	0
root;cellular organisms;Bacteria;Proteobacteria;delta/epsilon subdivisions;Deltaproteobacteria;Myxococcales;Sorangiineae;Polyangiaceae;Chondromyces;Chondromyces apiculatus;Chondromyces apiculatus DSM 436;	515.894	1046.47	1729.97	649.848	809.403	1721.3	1018.45	884.292	1353.51	1032.22	910.958	1163.65
root;cellular organisms;Bacteria;Terrabacteria group;Actinobacteria <phylum>;Actinobacteria;Propionibacteriales;Nocardioidaceae;	64698.9	73532.4	129988	64699.3	33687.1	12385.2	8775.03	12876	18112.1	12286.7	32871.3	18021.1
root;cellular organisms;Bacteria;Proteobacteria;Alphaproteobacteria;Rhizobiales;Aurantimonadaceae;	1210.27	1012.4	954.654	1451.55	1437.18	2506.17	826.692	801.247	796.851	2046.16	1184	1275.81
root;cellular organisms;Bacteria;Proteobacteria;Gammaproteobacteria;Legionellales;	1889.93	1724	1354.54	388.12	277.73	226.621	538.714	573.605	1477.94	280.816	453.949	569.114
root;cellular organisms;Bacteria;Terrabacteria group;Cyanobacteria/Melainabacteria group;Cyanobacteria;Oscillatoriophycideae;	735.742	1045.49	2026.54	962.174	826.835	849.013	2575.25	2686.67	1626.93	1397.2	1446.72	1676.02
root;cellular organisms;Bacteria;Proteobacteria;Betaproteobacteria;Rhodocyclales;Rhodocyclaceae;Azoarcus;	2175.33	2034.54	1678.72	1801.73	1935.98	1522.21	5780.74	5336.45	6946.24	6701.59	9629.22	7679.88
root;cellular organisms;Bacteria;Proteobacteria;delta/epsilon subdivisions;Deltaproteobacteria;Myxococcales;unclassified Myxococcales;Enhygromyxa;Enhygromyxa salina;	923.896	876.085	3457.61	5114.91	4755.43	18448.4	2994.15	2688.3	3174.74	5634.31	4502.39	4817.44
root;cellular organisms;Bacteria;FCB group;Bacteroidetes/Chlorobi group;Bacteroidetes;Sphingobacteriia;Sphingobacteriales;Sphingobacteriaceae;Mucilaginibacter;	5836.85	9146.69	3004.49	4060.24	4334.31	5217.21	4123.61	3129.01	3706.37	3317.1	4112.87	3865.01
root;cellular organisms;Bacteria;Terrabacteria group;Actinobacteria <phylum>;Actinobacteria;Frankiales;Frankiaceae;Frankia;	63464.3	57399.2	52225.1	63537.7	45188	11839.2	11805.8	20517.7	20661.6	10840.1	21345.9	17667
root;cellular organisms;Bacteria;FCB group;Bacteroidetes/Chlorobi group;Bacteroidetes;Chitinophagia;Chitinophagales;Chitinophagaceae;Flavihumibacter;Flavihumibacter petaseus;	2462.85	3112.18	1671.59	2174.73	2450.38	2594.2	1716.75	1026.63	1385.61	1877.7	1741.19	1678.05
root;cellular organisms;Bacteria;unclassified Bacteria;Bacteria candidate phyla;Candidatus Saccharibacteria;unclassified Saccharibacteria;Candidatus Saccharibacteria bacterium GW2011_GWA2_46_10;	112918	119264	87690.2	18323.3	19606.2	11590.8	21253.6	23832.2	100371	17530.9	41510.1	65211.1
root;cellular organisms;Bacteria;Proteobacteria;Gammaproteobacteria;Pseudomonadales;Pseudomonadaceae;Pseudomonas;Pseudomonas aeruginosa group;	600.365	456.544	485.144	4726.05	6325.88	6675.66	1353.32	1317.05	12896.2	3088.22	3855.63	2888.1
root;cellular organisms;Bacteria;Terrabacteria group;Armatimonadetes;	545.471	982.233	991.736	518.373	8553.76	1164.3	525.248	450.711	1279.02	734.556	345.195	593.978
root;cellular organisms;Eukaryota;Viridiplantae;Streptophyta;Streptophytina;Embryophyta;Tracheophyta;Euphyllophyta;Spermatophyta;Magnoliophyta;Mesangiospermae;eudicotyledons;Gunneridae;Pentapetalae;rosids;	179.65	78.824	147.664	289.288	162.813	327.336	7161.83	7943.01	8414.18	9376.57	12476.4	6555.48
root;cellular organisms;Eukaryota;Opisthokonta;Fungi;Chytridiomycota;Chytridiomycetes;	0.0545196	4.83715	43.6853	0.802205	5.17332	4.34688	367.754	596.761	768.142	2172.87	2353.19	2753.74
root;cellular organisms;Bacteria;Terrabacteria group;Actinobacteria <phylum>;Actinobacteria;Pseudonocardiales;Pseudonocardiaceae;Lentzea;	79183.2	267163	34335.5	40288.2	16522.7	8194.1	4967.62	6920.82	9357.25	1127.62	4781.42	1936.24
root;cellular organisms;Bacteria;Spirochaetes;Spirochaetia;Spirochaetales;Spirochaetaceae;	326.678	590.891	803.102	673.627	745.763	2948.62	845.015	911.661	747.723	1235.85	1159.58	2039.75
root;cellular organisms;Bacteria;PVC group;Planctomycetes;Planctomycetia;Planctomycetales;Gemmataceae;Gemmata;	0.0121303	1.95459	1.20845	3.38569	22.5879	21.0516	1.40849	5.62709	12.3915	13.0033	7.21559	1.87638
root;cellular organisms;Bacteria;Terrabacteria group;Actinobacteria <phylum>;Actinobacteria;Pseudonocardiales;Pseudonocardiaceae;	535720	1.53673e+06	229861	384167	192357	39254.6	55711.6	65501.4	70539.7	25431.9	68175.3	39363.5
root;cellular organisms;Bacteria;FCB group;Bacteroidetes/Chlorobi group;Bacteroidetes;Chitinophagia;Chitinophagales;Chitinophagaceae;	168862	162667	103436	95846.9	99743.8	138163	88200	52676.8	64543.5	71932.6	61016.1	62615.1
root;cellular organisms;Bacteria;Proteobacteria;delta/epsilon subdivisions;Deltaproteobacteria;Myxococcales;Nannocystineae;Nannocystaceae;Plesiocystis;Plesiocystis pacifica;	394.337	620.077	1528.12	2405.71	2694.75	7324.23	2452	1435.66	3617.03	7888.91	5783.76	4287.72
root;cellular organisms;Bacteria;Proteobacteria;Alphaproteobacteria;Sphingomonadales;Sphingomonadaceae;Sphingobium;Sphingobium herbicidovorans;	6554.59	6048.1	14013.5	9161.18	9046.76	10847.1	211.298	222.439	235.498	1577.16	220.438	390.406
root;cellular organisms;Eukaryota;Opisthokonta;Metazoa;Eumetazoa;Bilateria;Protostomia;Ecdysozoa;	21.2117	57.4353	84.994	209.212	48.6992	115.473	129.646	271.887	232.053	722.768	808.92	1108.65
root;cellular organisms;Eukaryota;Viridiplantae;Streptophyta;Streptophytina;Embryophyta;Tracheophyta;Euphyllophyta;Spermatophyta;Magnoliophyta;Mesangiospermae;eudicotyledons;Gunneridae;Pentapetalae;asterids;campanulids;Asterales;Asteraceae;	1.38778e-17	1.38778e-17	1.38778e-17	0	0	1.86282	1486.08	1326.24	1511.35	1352.65	2223.29	896.378
root;cellular organisms;Bacteria;Proteobacteria;Alphaproteobacteria;Rhodospirillales;Rhodospirillaceae;Inquilinus;Inquilinus limosus;	1852.94	1640.28	1757.9	1412.83	1208.55	1164.31	3302.96	3305.46	1356.04	1359.75	1165.12	1027.5
root;cellular organisms;Bacteria;Proteobacteria;Gammaproteobacteria;Chromatiales;Chromatiaceae;Rheinheimera;Rheinheimera texasensis;	6.4158	7.7542	66.5385	146.219	2775.06	5550.15	37.9825	26.6296	83.2263	187.903	172.501	196.093
root;cellular organisms;Bacteria;Terrabacteria group;Actinobacteria <phylum>;Thermoleophilia;Solirubrobacterales;Solirubrobacteraceae;Solirubrobacter;	6075.72	5330.67	5349.34	4664.56	2960.52	1157.95	2135.77	2744.68	2123.03	1774.24	2559.81	2103.14
root;cellular organisms;Bacteria;Proteobacteria;Gammaproteobacteria;Oceanospirillales;	1085.61	1937.2	1947.53	2209.96	1911.85	5204.04	4791.63	4781.03	4930.77	1854.93	2693.37	2030.11
root;cellular organisms;Bacteria;Proteobacteria;Alphaproteobacteria;Rhodospirillales;unclassified Rhodospirillales;Reyranella;Reyranella massiliensis;	377.363	300.784	481.388	950.641	1063.52	1310.57	1363.92	1549.69	747.813	516.699	494.223	474.396
root;cellular organisms;Bacteria;Proteobacteria;Betaproteobacteria;Burkholderiales;unclassified Burkholderiales;Burkholderiales Genera incertae sedis;Rubrivivax;Rubrivivax gelatinosus;	968.236	1051.34	993.035	1141.2	1034.68	932.036	5248.34	5725.86	5575.56	1787.43	2084.4	1763.2
root;cellular organisms;Bacteria;Proteobacteria;Betaproteobacteria;Burkholderiales;Oxalobacteraceae;Pseudoduganella;Pseudoduganella violaceinigra;	1863.52	1011.4	2511.76	151.869	70.5354	57.6327	895.273	648.35	2702.25	302.407	410.737	360.649
root;cellular organisms;Bacteria;Terrabacteria group;Actinobacteria <phylum>;Actinobacteria;Micromonosporales;Micromonosporaceae;Actinoplanes;Actinoplanes globisporus;	17593	23791.4	28471.9	24835.5	10880.2	3627.38	4070.09	7180.19	5218.89	3358.14	6366.64	5085.84
root;cellular organisms;Eukaryota;Viridiplantae;Streptophyta;Streptophytina;Embryophyta;Tracheophyta;Euphyllophyta;Spermatophyta;Magnoliophyta;Mesangiospermae;eudicotyledons;Gunneridae;Pentapetalae;asterids;lamiids;Solanales;	1.38778e-17	1.38778e-17	1.38778e-17	1.38778e-17	1.38778e-17	1.38778e-17	0.100115	2.841	6.7125	47.4203	3.38098	2.49942
root;cellular organisms;Bacteria;Proteobacteria;Betaproteobacteria;Burkholderiales;Burkholderiaceae;Burkholderia;Burkholderia cepacia complex;	1731.38	1588.69	1328.11	1485.97	1386.71	1942.37	7213.09	10847.6	4474.76	2295.7	2235.43	2664.27
root;cellular organisms;Eukaryota;Viridiplantae;Streptophyta;Streptophytina;Embryophyta;Tracheophyta;Euphyllophyta;Spermatophyta;Magnoliophyta;Mesangiospermae;eudicotyledons;Gunneridae;Pentapetalae;asterids;campanulids;Asterales;Asteraceae;Carduoideae;Cardueae;Carduinae;Cynara;Cynara cardunculus;Cynara cardunculus subsp. cardunculus;Cynara cardunculus var. scolymus;	0.0151366	3.92087	0.0493204	1.70593	2.04724	5.68606	19081	19070.2	21865.5	21411.3	30325.8	13529.8
root;cellular organisms;Bacteria;Proteobacteria;Alphaproteobacteria;Rhizobiales;Hyphomicrobiaceae;Devosia;Devosia geojensis;	2861.33	2530.03	2247.86	2457.83	2090.89	3465.41	529.841	330.389	421.87	450.442	385.133	428.639
root;cellular organisms;Eukaryota;Opisthokonta;Fungi;Mucoromycota;Mucoromycotina;Mucorales;	1015.6	63.2337	305.161	32.5088	40.1852	106.897	5042.91	3758.72	1680.73	4251.72	4533.92	5172.49
root;cellular organisms;Bacteria;Proteobacteria;Alphaproteobacteria;Sphingomonadales;Erythrobacteraceae;Erythrobacter;	3702.71	2694.53	3602.2	2053.95	1812.44	2223.48	9015.24	6616.94	5162.94	2864.2	2756.95	3601.05
root;cellular organisms;Bacteria;FCB group;Bacteroidetes/Chlorobi group;Bacteroidetes;Flavobacteriia;Flavobacteriales;Flavobacteriaceae;Aquimarina;	1570.76	3486.02	1119.31	1523.06	1239.53	1433.43	2189.34	1971.19	1271.39	2224.72	3156.09	3156.61
root;cellular organisms;Bacteria;Terrabacteria group;Actinobacteria <phylum>;Actinobacteria;Micromonosporales;Micromonosporaceae;Actinoplanes;Actinoplanes philippinensis;	3238.78	12037.8	21491.7	6226.4	3287.97	2545.24	1782.88	2183.91	1948.09	1188.96	1530.17	2787.67
root;cellular organisms;Bacteria;Proteobacteria;Betaproteobacteria;Burkholderiales;Comamonadaceae;Variovorax;Variovorax sp. WDL1;	20724.9	24541	33703.5	15169.8	7098.48	4573.58	14506.8	15804.6	19062.2	4332.46	6086.63	4992.05
root;cellular organisms;Eukaryota;Viridiplantae;Streptophyta;Streptophytina;Embryophyta;Tracheophyta;Euphyllophyta;Spermatophyta;Magnoliophyta;Mesangiospermae;eudicotyledons;Gunneridae;Pentapetalae;rosids;fabids;Fabales;Fabaceae;Papilionoideae;	620.486	1059.16	376.05	451.733	251.025	113.918	5228.83	5772.87	6384.93	6722.02	9672.16	5209.43
root;cellular organisms;Bacteria;FCB group;Bacteroidetes/Chlorobi group;Chlorobi;	27.5103	3.85749	71.5254	5.12443	28.6604	89.2396	190.224	162.762	26.5086	263.9	6.36597	1.76135
root;Viruses;environmental samples <viruses>;uncultured Mediterranean phage uvMED;	371.042	683.404	309.956	500.761	2262.64	1050.74	2823.06	2657.65	1271.43	3177.21	2590.21	2130.93
root;cellular organisms;Bacteria;Proteobacteria;Alphaproteobacteria;Rhodobacterales;Rhodobacteraceae;Labrenzia;	1152.12	951.071	730.176	1313.09	1615.53	1953.01	1448.16	1509.69	810.681	1251.38	979.937	1195.79
root;cellular organisms;Bacteria;FCB group;Gemmatimonadetes;Gemmatimonadetes <class>;Gemmatimonadales;Gemmatimonadaceae;Gemmatimonas;	852.014	1159.38	2455.18	665.749	677.34	1425.56	1681.39	1542.99	1144.46	808.27	829.083	1219.58
root;cellular organisms;Bacteria;Terrabacteria group;Actinobacteria <phylum>;Actinobacteria;Streptosporangiales;Nocardiopsaceae;Nocardiopsis;	6097.96	13722	4089.96	8558.72	24574.2	19662.4	1325.04	2274.88	1626.86	1958.47	2696.19	1692.97
root;cellular organisms;Bacteria;Proteobacteria;Alphaproteobacteria;Rhizobiales;Rhizobiaceae;Rhizobium/Agrobacterium group;Agrobacterium;Agrobacterium tumefaciens complex;	85.572	73.9924	27.8541	665.982	219.022	449.555	17.1936	15.4201	30.7415	50.8742	39.4315	380.372
root;cellular organisms;Eukaryota;Opisthokonta;Metazoa;Eumetazoa;Bilateria;Protostomia;Ecdysozoa;Nematoda;	18.0275	35.0422	52.6187	60.0874	11.89	51.9132	67.2689	102.028	76.6303	89.1448	89.1039	88.7096
root;Viruses;dsDNA viruses, no RNA stage;Caudovirales;Myoviridae;unclassified Myoviridae;	998.788	340.683	502.014	1348.32	2960.79	2140.26	3105.45	2576.71	8409.32	2301.86	4356.91	3806.37
root;cellular organisms;Bacteria;Proteobacteria;Alphaproteobacteria;Rhizobiales;Hyphomicrobiaceae;Prosthecomicrobium;Prosthecomicrobium hirschii;	652.191	742.755	666.443	542.358	397.374	701.842	637.461	518.259	856.191	1878.76	1119.35	1217.14
root;cellular organisms;Bacteria;Terrabacteria group;Actinobacteria <phylum>;Actinobacteria;Streptomycetales;Streptomycetaceae;Streptomyces;Streptomyces stelliscabiei;	17643.7	27433.2	15211.1	28041.1	10880.7	25938	4121.34	6797.51	4283.76	1142.04	1606.41	3770.38
root;cellular organisms;Bacteria;Proteobacteria;delta/epsilon subdivisions;Deltaproteobacteria;Myxococcales;Nannocystineae;Nannocystaceae;Nannocystis;	0.0391104	5.83638	12.9	0	5.46714	0.282323	1.38778e-17	1.38778e-17	1.38778e-17	1.38778e-17	1.38778e-17	1.38778e-17
root;cellular organisms;Bacteria;Proteobacteria;Gammaproteobacteria;Enterobacterales;	3.17576	4.87962	1.30524	0	2.18884	2.84194	1.36189	2.90219	7.85622	0.0662205	2.79811	2.94177
root;cellular organisms;Bacteria;Terrabacteria group;Actinobacteria <phylum>;Actinobacteria;Propionibacteriales;Nocardioidaceae;Nocardioides;Nocardioides sp. CF8;	2393.13	3202.68	5200.19	2907.9	1375.17	449.416	307.876	458.572	500.681	208.53	358.975	338.546
root;cellular organisms;Eukaryota;Opisthokonta;Fungi;Dikarya;Basidiomycota;Agaricomycotina;Agaricomycetes;	2034.51	130.402	263.252	201.822	426.484	535.235	1085.66	1284.71	1440.44	4220.44	4834.15	5656.99
root;cellular organisms;Bacteria;Terrabacteria group;Actinobacteria <phylum>;Actinobacteria;Pseudonocardiales;Pseudonocardiaceae;Lentzea;Lentzea flaviverrucosa;	8095.74	29886.4	3122.24	7286.62	2785.03	556.98	416.589	545.809	938.424	141.132	431.59	175.106
root;cellular organisms;Bacteria;Terrabacteria group;Cyanobacteria/Melainabacteria group;Cyanobacteria;Gloeobacteria;Gloeobacterales;	1821.26	1701.6	2529.85	1338.76	1393.43	778.377	3504.51	3469.97	2328.86	1129.87	1284.42	1725.5
root;cellular organisms;Bacteria;Acidobacteria;unclassified Acidobacteria;Acidobacteria subdivision 23;Thermoanaerobaculum;Thermoanaerobaculum aquaticum;	3715.31	666.783	2280.21	552.065	461.667	622.298	36264.1	37520.9	2474.18	3849.41	1566.47	6488.19
root;cellular organisms;Eukaryota;Viridiplantae;Streptophyta;Streptophytina;Embryophyta;Tracheophyta;	32.7935	6.77706	79.9634	15.1058	6.32776	7.2407	35.4893	33.3283	52.5024	74.6237	56.2004	65.0942
root;cellular organisms;Bacteria;Proteobacteria;Alphaproteobacteria;Rhizobiales;Rhizobiaceae;Sinorhizobium/Ensifer group;	47413.5	42895.6	36687.5	60916.6	46128.7	71603.1	19998.1	19755.4	26437.2	66851.3	84096.4	167108
root;cellular organisms;Bacteria;Proteobacteria;Alphaproteobacteria;Rhizobiales;Rhizobiaceae;Rhizobium/Agrobacterium group;Neorhizobium;Neorhizobium galegae;	2006.18	2031.63	631.858	1598.88	1788.78	1450.33	442.096	362.171	624.102	1824.61	1270.12	1304.46
root;cellular organisms;Bacteria;Proteobacteria;Alphaproteobacteria;Rhizobiales;	267621	237941	183900	280319	244061	289896	165468	140626	161082	270730	177568	185860
root;cellular organisms;Bacteria;Proteobacteria;delta/epsilon subdivisions;Deltaproteobacteria;Desulfobacterales;Desulfobulbaceae;	660.645	724.257	682.043	1237.2	1738.83	3050.2	1453.03	1309.53	919.257	1183.96	1064.61	1144.25
root;cellular organisms;Bacteria;Proteobacteria;Betaproteobacteria;Burkholderiales;Comamonadaceae;Polaromonas;Polaromonas sp. JS666;	1824.38	1482.58	1080.81	1052	2174.25	1712.04	8095.91	8541.09	7014.93	1330.97	1430.9	1652.41
root;cellular organisms;Bacteria;Proteobacteria;Alphaproteobacteria;Sphingomonadales;Sphingomonadaceae;Sphingobium;	39101.2	33155.1	68418	51105.4	56297	55858.4	41428.5	62821.4	62547.4	153350	93721.5	93324
root;cellular organisms;Bacteria;Proteobacteria;Gammaproteobacteria;Xanthomonadales;Xanthomonadaceae;Arenimonas;	2213.46	4852.71	6492.19	53170.1	28267.4	20453.9	1919.68	1546.1	3485.54	13737.7	12743.8	7677.54
root;cellular organisms;Bacteria;PVC group;Planctomycetes;Planctomycetia;Planctomycetales;Gemmataceae;Zavarzinella;Zavarzinella formosa;	1130.01	1492.3	3257.27	1045.85	1641.61	1631.72	3277.35	3036.24	2022.48	2696.64	1961.1	2044.42
root;cellular organisms;Bacteria;FCB group;Bacteroidetes/Chlorobi group;Bacteroidetes;Cytophagia;Cytophagales;Microscillaceae;Microscilla;Microscilla marina;	1704.97	2627.41	750.72	2093.68	1266.84	1928.37	777.822	648.006	756.818	1559.83	2049.88	1748.2
root;cellular organisms;Bacteria;Proteobacteria;Alphaproteobacteria;Rhizobiales;Hyphomicrobiaceae;Devosia;Devosia riboflavina;	5600.06	5384.22	4723.78	9094.2	5449.65	10333.2	398.175	545.515	452.742	676.906	643.668	689.129
root;cellular organisms;Bacteria;Proteobacteria;Betaproteobacteria;Burkholderiales;Comamonadaceae;Delftia;	1617.22	1435.85	1290.87	2327.36	2341.48	1758.14	4238.42	4550.18	2990.79	1798.21	1979.45	1260.71
root;cellular organisms;Bacteria;PVC group;Verrucomicrobia;Verrucomicrobiae;Verrucomicrobiales;Verrucomicrobia subdivision 3;Pedosphaera;Pedosphaera parvula;Pedosphaera parvula Ellin514;	301.306	249.175	968.51	374.725	672.691	488.375	1009.79	1049.71	602.603	2078.74	1204.17	1658.05
root;cellular organisms;Bacteria;Proteobacteria;delta/epsilon subdivisions;Deltaproteobacteria;Myxococcales;Nannocystineae;Nannocystaceae;	144.882	255.033	550.757	1323.73	904.599	1740.08	438.356	378.604	412.717	1865.49	1107.83	1086.14
root;cellular organisms;Bacteria;FCB group;Bacteroidetes/Chlorobi group;Bacteroidetes;Cytophagia;Cytophagales;Cytophagaceae;Flexibacter;	2565.39	4368.94	1067.73	2948.16	3530.6	3274.89	1478.75	1490.5	1254.18	1834.45	2479.42	2181.88
root;cellular organisms;Bacteria;Proteobacteria;delta/epsilon subdivisions;Deltaproteobacteria;Bdellovibrionales;Bacteriovoracaceae;Bacteriovorax;	197.667	244.352	153.817	329.754	527.58	452.781	1516.51	1631.17	644.95	1544.98	809.004	544.993
root;cellular organisms;Eukaryota;Opisthokonta;Fungi;	1595.01	534.395	1918.58	692.363	333.808	621.221	11355.2	17941.5	21755.6	60394.2	66057	75529.1
root;cellular organisms;Bacteria;Proteobacteria;Gammaproteobacteria;Thiotrichales;Thiotrichaceae;	2155.29	2198.06	3711.31	2546.9	2765.69	2939.37	8545.15	8500.87	3567.05	3787.99	3903.23	4005.27
root;cellular organisms;Bacteria;Proteobacteria;Alphaproteobacteria;Rhizobiales;Rhizobiaceae;Rhizobium/Agrobacterium group;Agrobacterium;	3892.98	4234.57	2866.29	49963.5	17664.8	20501.4	3464.32	2858.34	4766.04	8384.32	6472.39	32796.5
root;cellular organisms;Eukaryota;Opisthokonta;Metazoa;Eumetazoa;Bilateria;	841.401	799.202	1120.2	2465.07	1107.35	1292.55	4449.61	3899.66	2932.48	12584.7	4257.02	4042.19
root;cellular organisms;Bacteria;Proteobacteria;Alphaproteobacteria;Rhizobiales;Hyphomicrobiaceae;Rhodomicrobium;	1223.97	649.28	793.759	2559.3	2868.3	1685.04	2410.4	2828.79	1145.68	1903.05	2022.73	2038.77
root;cellular organisms;Bacteria;Terrabacteria group;Firmicutes;Bacilli;Bacillales;	6365.37	6696.44	7843.19	4336.26	5477.31	5990.11	6528.04	6605.85	6795.38	5924.62	5318.33	5703.4
root;cellular organisms;Bacteria;Terrabacteria group;Firmicutes;	7441.39	7019.63	7562.27	5214.62	5941.89	9045.82	12342.9	12041.5	8990.46	8173.32	7277.86	8407.01
root;cellular organisms;Eukaryota;Opisthokonta;Metazoa;	9.56944	23.3696	27.4815	18.4065	49.351	32.4228	18.5292	19.6833	63.7344	101.068	73.3993	69.2944
root;cellular organisms;Bacteria;PVC group;Planctomycetes;Planctomycetia;Planctomycetales;Planctomycetaceae;Schlesneria;Schlesneria paludicola;	1562.27	894.584	2209.16	971.766	1368.76	1788.53	6326.43	6515.81	2890.25	4011.78	2314.58	2292.65
root;cellular organisms;Bacteria;Proteobacteria;Gammaproteobacteria;Pseudomonadales;	992.577	1883.68	1143.19	1500.09	1645.14	1647.04	3095.55	2682.87	4260.74	2128.32	2521.21	2711.5
root;cellular organisms;Eukaryota;Opisthokonta;Fungi;Dikarya;Ascomycota;saccharomyceta;Pezizomycotina;leotiomyceta;Eurotiomycetes;Chaetothyriomycetidae;	3954.2	904.31	2228.62	2064.75	644.755	938.822	377.471	280.832	860.596	268.658	288.83	342.138
root;cellular organisms;Eukaryota;Opisthokonta;Metazoa;Eumetazoa;Bilateria;Protostomia;Ecdysozoa;Nematoda;Chromadorea;	94.1363	226.834	204.06	1006.2	399.341	2165.29	157.604	198.848	180.64	337.311	374.99	417.254
root;cellular organisms;Bacteria;Proteobacteria;Gammaproteobacteria;Oceanospirillales;Oceanospirillaceae;Marinobacterium;	1348.76	1611.09	1190.02	1974.49	3633.96	2557.29	5979.71	5716.19	4845.08	4393.86	4835.61	5730.69
root;cellular organisms;Bacteria;Proteobacteria;Gammaproteobacteria;Oceanospirillales;Alcanivoracaceae;Alcanivorax;	529.615	1006.58	878.913	1433.91	1289.21	2581.37	2442.21	2087.42	2581.4	1328.62	2319.73	1545.62
root;cellular organisms;Bacteria;Terrabacteria group;Chloroflexi;unclassified Chloroflexi;unclassified Chloroflexi (miscellaneous);Chloroflexi bacterium OLB13;	3086.51	2086.1	5824.49	21293.5	38342.8	31584.2	2417.95	3492.16	4303.04	2812.37	3348.48	2168.84
root;cellular organisms;Bacteria;Proteobacteria;Gammaproteobacteria;Xanthomonadales;	5112.81	6638.05	6155	10018.4	11519.7	9261.56	10803.1	9674.06	14027.4	13395.8	16560.9	16781.8
root;cellular organisms;Bacteria;Proteobacteria;Alphaproteobacteria;Rhizobiales;Phyllobacteriaceae;Mesorhizobium;	72923.5	53411.9	51361.8	55881.8	41008.6	48145.7	27483.3	22113.5	30402	42361.2	33422.3	37954.5
root;cellular organisms;Bacteria;FCB group;Bacteroidetes/Chlorobi group;Bacteroidetes;Bacteroidia;Marinilabiliales;Prolixibacteraceae;	1095.08	1770.77	497.363	1865.21	1495.61	2397.32	1155.1	1120.24	756.917	1409.27	1646.33	1732.53
root;cellular organisms;Bacteria;Proteobacteria;Alphaproteobacteria;Rhizobiales;Phyllobacteriaceae;Aminobacter;	0.0237963	0	8.01886	13.1282	5.41361	48.0986	0.0184866	1.27512	0.0125499	2.52025	1.71561	8.91949
root;cellular organisms;Bacteria;Terrabacteria group;Actinobacteria <phylum>;Actinobacteria;Micrococcales;Microbacteriaceae;Microbacterium;Microbacterium yannicii;	2500.75	845.916	421.748	4264.17	2920.87	991.196	64.4182	23.824	32.0836	101.292	119.353	166.922
root;cellular organisms;Bacteria;Proteobacteria;Alphaproteobacteria;Rhodobacterales;Hyphomonadaceae;	1305.43	1287.88	1503.29	1652.66	1460.29	2143.2	2334.76	2269.67	2292.2	3373.72	3304.35	5201.98
root;cellular organisms;Bacteria;PVC group;Chlamydiae;Chlamydiia;Chlamydiales;	3736.55	3623.23	3222.85	853.624	1149.5	1072.3	1155.36	1152.42	3011.02	1335.86	1649.32	2383.21
root;cellular organisms;Bacteria;Proteobacteria;Alphaproteobacteria;Rhizobiales;Methylobacteriaceae;Microvirga;	2017.86	2720.84	1878.05	1829.02	2054.93	2524.02	4241.99	3384.44	2590.66	4593.52	2739.77	2464.37
root;cellular organisms;Bacteria;Proteobacteria;Alphaproteobacteria;Rhizobiales;Hyphomicrobiaceae;Hyphomicrobium;Hyphomicrobium nitrativorans;Hyphomicrobium nitrativorans NL23;	2695.35	952.013	2442.22	1774.52	1425.88	483.573	3287.45	2807.46	11877.8	9101.77	5887.29	5312.52
root;cellular organisms;Bacteria;Proteobacteria;Alphaproteobacteria;Rhodobacterales;Rhodobacteraceae;	10942.2	10816.1	11824.9	15006.4	15947	20260.7	11445.5	17203.7	17111.9	16498.3	13810	14320.7
root;cellular organisms;Bacteria;Proteobacteria;Alphaproteobacteria;Rhizobiales;Hyphomicrobiaceae;Devosia;Devosia insulae;Devosia insulae DS-56;	12497.1	11700	9806.53	5893.01	3025.29	3118.55	1803.63	1696.51	2431.58	2160.7	1863.29	1597.83
root;cellular organisms;Eukaryota;Viridiplantae;Streptophyta;Streptophytina;Embryophyta;Tracheophyta;Euphyllophyta;Spermatophyta;Magnoliophyta;Mesangiospermae;eudicotyledons;Gunneridae;Pentapetalae;asterids;lamiids;Solanales;Solanaceae;Solanoideae;Solaneae;Solanum;	2718.64	1723.01	3250.28	1462.28	1516.21	411.109	1898.95	3088.58	2439.68	9035.14	3074.65	1499.51
root;cellular organisms;Bacteria;Proteobacteria;delta/epsilon subdivisions;Deltaproteobacteria;Desulfobacterales;Desulfobacteraceae;	2508.32	2907.73	3261.16	3023.96	4594.92	4507.64	10002	9746.98	5788.31	4906.91	4650.35	5688.45
root;cellular organisms;Bacteria;Proteobacteria;Betaproteobacteria;Methylophilales;Methylophilaceae;Methylophilus;	112.044	102.208	110.475	1490.25	4574.65	7187.14	17484.8	19865.4	5438.56	52038.7	36772.3	21636.2
root;cellular organisms;Bacteria;Proteobacteria;Betaproteobacteria;Burkholderiales;Comamonadaceae;Rhodoferax;	1029.57	2018.02	882.713	902.22	850.02	616.027	6774.71	8623.81	5447.59	980.529	1257.02	1456.38
root;cellular organisms;Bacteria;Proteobacteria;Betaproteobacteria;Burkholderiales;unclassified Burkholderiales;Burkholderiales Genera incertae sedis;Methylibium;Methylibium sp. CF059;	6617.99	7470.35	7044.76	8923.26	4288	4052.8	92645	108787	59002.4	10174	12697.9	11037.5
root;cellular organisms;Bacteria;PVC group;Verrucomicrobia;Opitutae;Opitutales;Opitutaceae;unclassified Opitutaceae;Opitutaceae bacterium TSB47;	2403.71	3491.8	5842.56	4246.27	7239.45	6912.17	13218.5	19221.9	14811.8	50651.3	32046.1	32452.8
root;cellular organisms;Bacteria;Terrabacteria group;Chloroflexi;Anaerolineae;Anaerolineales;Anaerolineaceae;Anaerolinea;Anaerolinea thermolimosa;	690.296	1157.44	2067.38	338.546	755.777	463.803	827.906	748.805	820.844	334.944	402.31	503.924
root;cellular organisms;Bacteria;Proteobacteria;Gammaproteobacteria;Chromatiales;Woeseiaceae;Woeseia;Woeseia oceani;	4960.6	7006.02	5920.87	9418.67	13285.4	10334.9	16631.4	14366.6	20427.2	19970.9	25339.8	25102.9
root;cellular organisms;Bacteria;Proteobacteria;delta/epsilon subdivisions;Deltaproteobacteria;Myxococcales;Cystobacterineae;Archangiaceae;Archangium;Archangium gephyra;	2472.36	2371.35	2148.18	2445.53	2425.89	1890.26	8716.09	9505	2492.45	1491.16	1576.02	1907.19
root;cellular organisms;Bacteria;Terrabacteria group;Actinobacteria <phylum>;Actinobacteria;unclassified Actinobacteria (class);unclassified Actinobacteria (class) (miscellaneous);actinobacterium acAcidi;	2397.35	3449.95	3703.02	1538.93	1719.58	1063.43	1223.59	1034.87	1578.73	3520.18	1622.15	986.482
root;cellular organisms;Eukaryota;Opisthokonta;Metazoa;Eumetazoa;	505.195	270.606	287.084	825.561	416.108	584.798	2417.72	2210.22	1762.94	2388.45	2970.7	2259.08
root;cellular organisms;Bacteria;Proteobacteria;Gammaproteobacteria;Pseudomonadales;Pseudomonadaceae;Pseudomonas;Pseudomonas indica;	80.4143	250.179	409.117	9587.19	4922.14	11221.2	419.917	434.846	127.092	10071.5	12982	4637.53
root;cellular organisms;Bacteria;Proteobacteria;Alphaproteobacteria;Rhizobiales;Brucellaceae;	1191.23	907.261	805.795	1600.59	1476.83	2806.65	1229.49	1132.57	443.75	1003.2	679.725	792.128
root;cellular organisms;Bacteria;Proteobacteria;Gammaproteobacteria;Oceanospirillales;Oceanospirillaceae;	549.679	696.998	794.821	1198.4	1398.91	2881.42	3232.12	3085.84	1279.45	1568.29	2381.63	1844.79
root;cellular organisms;Bacteria;Proteobacteria;Gammaproteobacteria;unclassified Gammaproteobacteria;unclassified Gammaproteobacteria (miscellaneous);gamma proteobacterium HdN1;	50.8033	161.628	105.684	214.323	197.695	169.746	401.689	334.384	330.431	1883.94	6542.3	841.844
root;cellular organisms;Bacteria;Proteobacteria;Alphaproteobacteria;Sphingomonadales;Sphingomonadaceae;Sphingomonas;Sphingomonas astaxanthinifaciens;	3042.11	2559.21	4632.29	380.87	821.352	633.891	240.781	186.964	807.898	199.904	179.624	166.656
root;cellular organisms;Bacteria;Proteobacteria;Betaproteobacteria;Burkholderiales;Comamonadaceae;Variovorax;Variovorax sp. URHB0020;	2596.05	2618.6	3606.92	2457.97	1318.08	1619.73	4991.93	5395.75	5963.08	2105.4	2857.08	1741.62
root;cellular organisms;Bacteria;Proteobacteria;Alphaproteobacteria;Rhodospirillales;Acetobacteraceae;	2398.37	2532.95	2071.35	3078.69	3026.82	3995.82	4370.35	4192.61	4823.28	5447.61	4582.77	4111.78
root;cellular organisms;Bacteria;FCB group;Gemmatimonadetes;Gemmatimonadetes <class>;Gemmatimonadales;Gemmatimonadaceae;Gemmatirosa;Gemmatirosa kalamazoonesis;	5109.68	6926.16	17024.9	2539.84	2237.37	3748.82	13416.1	13548.4	4575.4	4267.31	3390.54	4440.41
root;cellular organisms;Bacteria;PVC group;Verrucomicrobia;Verrucomicrobiae;Verrucomicrobiales;Verrucomicrobiaceae;Haloferula;Haloferula sp. BvORR071;	3740.8	3036.21	6160.79	2356.31	4795.46	6350.02	4359.29	4083.38	3312.01	8460.94	4666.26	4302.05
root;cellular organisms;Bacteria;Proteobacteria;Alphaproteobacteria;Rhodobacterales;Rhodobacteraceae;Rhodovulum;	107.849	109.013	195.521	73.976	120.505	151.61	67.181	59.5326	75.4252	76.001	79.2398	138.384
root;cellular organisms;Bacteria;Proteobacteria;delta/epsilon subdivisions;Deltaproteobacteria;Bdellovibrionales;	190.207	90.5104	121.337	114.594	164.638	128.274	300.321	294.139	183.026	162.701	176.846	252.789
root;cellular organisms;Bacteria;Proteobacteria;Alphaproteobacteria;Rhizobiales;Bradyrhizobiaceae;Afipia;	2111.91	2100.73	1621.1	1176.39	1646.64	1603.96	2604.71	2637.24	3996.64	17343.3	5574.34	2997.29
root;cellular organisms;Bacteria;Proteobacteria;Gammaproteobacteria;Xanthomonadales;Xanthomonadaceae;Lysobacter;Lysobacter enzymogenes;	6265.79	1092.19	938.066	1365.13	1944.7	1572.39	1774.33	1811.1	2264.7	1694.65	1644.94	1657.33
root;cellular organisms;Bacteria;Terrabacteria group;Actinobacteria <phylum>;Actinobacteria;Micromonosporales;Micromonosporaceae;Actinoplanes;Actinoplanes sp. N902-109;	8797.61	15765.2	33515.9	26692	11252.5	3934.74	3952.84	8191.03	3007.99	1297.5	19011.6	4818.62
root;cellular organisms;Bacteria;FCB group;Bacteroidetes/Chlorobi group;Bacteroidetes;Chitinophagia;Chitinophagales;Chitinophagaceae;Parafilimonas;Parafilimonas terrae;	1653.18	2008.27	1269.31	1688.77	1671.66	3195.55	890.093	562.48	787.68	1305.64	1363.33	1323.85
root;cellular organisms;Bacteria;Acidobacteria;Acidobacteriia;Acidobacteriales;	107.872	113.87	328.594	69.7676	43.1787	39.1466	41.657	59.3755	66.2562	50.6092	43.2822	59.4795
root;cellular organisms;Bacteria;Proteobacteria;Gammaproteobacteria;Oceanospirillales;Alcanivoracaceae;	273.754	172.283	282.109	390.617	569.399	504.981	1183.15	1087.09	686.053	1020.23	1188.05	1237.32
root;cellular organisms;Bacteria;Proteobacteria;Alphaproteobacteria;Rhizobiales;Hyphomicrobiaceae;Devosia;Devosia sp. LC5;	6421.35	5552.63	4685.38	6342.6	6200.18	9219.92	338.262	366.02	307.572	593.728	504.304	453.588
root;cellular organisms;Bacteria;unclassified Bacteria;Bacteria candidate phyla;Candidatus Saccharibacteria;candidate division TM7 genomosp. GTL1;	33841.4	32335.5	23756.8	5883.21	6028.68	3405.56	5724.8	6153.16	24650	5099.85	11367.7	17012.6
root;cellular organisms;Bacteria;Proteobacteria;Alphaproteobacteria;	254313	243169	216412	303730	313442	401465	321003	304877	327138	446099	357097	352550
root;cellular organisms;Bacteria;Proteobacteria;Betaproteobacteria;Methylophilales;	198.672	87.586	152.49	264.418	478.218	1106.29	2498.21	2273.6	910.188	3415.52	1897.93	1482.49
root;Viruses;dsDNA viruses, no RNA stage;Caudovirales;Myoviridae;	307.54	272.583	85.5216	447.859	1739.51	755.578	1120.8	833.018	564.878	156.781	250.066	390.332
root;cellular organisms;Bacteria;Proteobacteria;delta/epsilon subdivisions;Deltaproteobacteria;Myxococcales;Cystobacterineae;Archangiaceae;Cystobacter;Cystobacter fuscus;	1261.06	1545.85	2365.28	5510.1	9709.67	2609.53	3822.1	4709.04	3666.4	2236.75	3146	2908.25
root;cellular organisms;Bacteria;Proteobacteria;Gammaproteobacteria;Alteromonadales;Alteromonadaceae;	4416.21	4460.41	3767.99	7123.91	5483.49	18603.2	7425.56	7398.8	8451.9	7383.26	8449.95	8048.45
root;cellular organisms;Bacteria;PVC group;Planctomycetes;Planctomycetia;Planctomycetales;Planctomycetaceae;Planctomicrobium;Planctomicrobium piriforme;	2854.97	1788.23	2382.28	2418.06	3628.6	6108.31	6740.4	7096	3301.81	5073	3713.73	3834.15
root;cellular organisms;Bacteria;Terrabacteria group;Chloroflexi;Anaerolineae;Anaerolineales;Anaerolineaceae;	1862.53	2553.37	6440.36	1008.8	1880.56	1440.32	2304.15	2235	1424.58	1431.96	913.913	1084.8
root;cellular organisms;Eukaryota;Opisthokonta;Fungi;Mucoromycota;Glomeromycotina;Glomeromycetes;Glomerales;Glomeraceae;Rhizophagus <fungus>;	2.08269	0	0.0277445	1.38778e-17	1.38778e-17	1.38778e-17	8.66188	18.9513	8.08722	24.1073	27.219	21.3775
root;cellular organisms;Bacteria;FCB group;Bacteroidetes/Chlorobi group;Bacteroidetes;Cytophagia;Cytophagales;Cyclobacteriaceae;Algoriphagus;	1130.99	1262.6	601.769	1758.47	1354.12	2926.54	1539.73	1469.71	913.556	1486.35	1620.55	1978.76
root;cellular organisms;Bacteria;Proteobacteria;Alphaproteobacteria;Rhizobiales;Hyphomicrobiaceae;Devosia;Devosia crocina;	2841.27	3216.32	2664.5	3590.23	2174.5	4489.77	285.584	174.269	196.683	397.493	446.706	375.619
root;cellular organisms;Bacteria;Terrabacteria group;Actinobacteria <phylum>;Actinobacteria;Micromonosporales;Micromonosporaceae;Actinoplanes;Actinoplanes utahensis;	4393.02	9036.65	11512.5	6182.35	2948.11	1807.36	1426.36	2214.12	1537.7	948.088	1552.97	2094.84
root;cellular organisms;Bacteria;Terrabacteria group;Chloroflexi;unclassified Chloroflexi;unclassified Chloroflexi (miscellaneous);Chloroflexi bacterium OLB14;	2060.21	4963.66	15588.6	1119.92	2194.49	1507.91	522.767	442.376	1049.28	1278.89	709.918	673.919
root;cellular organisms;Bacteria;Proteobacteria;Gammaproteobacteria;Nevskiales;Sinobacteraceae;Solimonas;	693.448	1204.18	1121.45	903.903	1142.26	1074.41	2218.81	2115.07	3047.78	1581.55	2170.64	2328.68
root;cellular organisms;Eukaryota;Viridiplantae;Streptophyta;Streptophytina;Embryophyta;Tracheophyta;Euphyllophyta;Spermatophyta;Magnoliophyta;Mesangiospermae;eudicotyledons;Gunneridae;Pentapetalae;asterids;campanulids;	1.38778e-17	1.38778e-17	1.38778e-17	1.38778e-17	1.38778e-17	1.38778e-17	4422.91	4735.48	5758.42	4633.54	7667.95	3197.79
root;cellular organisms;Eukaryota;Stramenopiles;Oomycetes;	1514.59	176.155	902.952	3825.14	1149.16	684.372	11472.4	15171.8	16151.6	49859	62084.8	68018.1
root;cellular organisms;Eukaryota;Viridiplantae;Streptophyta;Streptophytina;Embryophyta;	228.377	165.453	862.758	61.7726	30.7639	64.6754	7053.29	12356.5	14559	40081.3	42534.4	49733.5
root;cellular organisms;Bacteria;Proteobacteria;Gammaproteobacteria;Xanthomonadales;Rhodanobacteraceae;Aquimonas;Aquimonas voraii;	2069.69	3781.91	4268.51	6213.71	31575.4	35055.1	2143.12	1724.28	3541.58	7469.9	9065.98	4500.21
root;cellular organisms;Bacteria;unclassified Bacteria;	73647.6	74355	58067.9	17278.3	17222.1	11160.4	22317.1	22899.6	58965.4	16631.1	33493.9	48420
root;cellular organisms;Bacteria;Proteobacteria;Gammaproteobacteria;Xanthomonadales;Xanthomonadaceae;Arenimonas;Arenimonas oryziterrae;	1249.43	1540.01	2383.29	1744.36	1561.27	2723.46	708.484	1130.14	2096.47	951.485	1025.58	682.513
root;cellular organisms;Bacteria;Terrabacteria group;Actinobacteria <phylum>;Actinobacteria;Micromonosporales;Micromonosporaceae;Actinoplanes;Actinoplanes derwentensis;	5752.36	14175.6	24840.6	8484.97	5594.94	1802.99	1773.15	2523.67	2185.87	2436.7	3831.14	3075.66
root;cellular organisms;Bacteria;Proteobacteria;delta/epsilon subdivisions;Deltaproteobacteria;Myxococcales;Sorangiineae;Polyangiaceae;Chondromyces;Chondromyces crocatus;	802.342	1545.85	2481.66	1754.88	2215.03	4046.31	2271.3	2157.86	2791.73	1925.91	1774.3	2095.34
root;cellular organisms;Bacteria;Proteobacteria;Gammaproteobacteria;Xanthomonadales;Xanthomonadaceae;Pseudoxanthomonas;Pseudoxanthomonas dokdonensis;	1272.59	464.311	978.58	5320.46	6378.48	8048.49	244.184	245.818	176.139	1375.32	965.502	794.857
root;cellular organisms;Bacteria;Terrabacteria group;Firmicutes;Clostridia;Clostridiales;Clostridiaceae;	1914.25	1807.72	1712.3	790.185	818.268	681.669	1802.38	1530.78	2260.11	1091.32	1373.35	1429.12
root;cellular organisms;Bacteria;Terrabacteria group;Chloroflexi;Chloroflexia;Herpetosiphonales;Herpetosiphonaceae;Herpetosiphon;Herpetosiphon aurantiacus;Herpetosiphon aurantiacus DSM 785;	3136.22	5840.79	5607.4	2242.82	1413.46	851.794	1201.59	1491.71	945.541	966.066	1014.41	1563.82
root;cellular organisms;Bacteria;Proteobacteria;Alphaproteobacteria;unclassified Alphaproteobacteria;	984.086	802.119	1167.04	815.754	800.175	799.505	1224.7	1218.28	768.36	1488.72	1555.86	1633.03
root;cellular organisms;Bacteria;PVC group;Verrucomicrobia;Spartobacteria;Chthoniobacterales;Chthoniobacteraceae;Chthoniobacter;Chthoniobacter flavus;	2276.82	2257.46	2427.89	1400.41	1776.49	1818.11	3568.09	4010.11	3361.15	5356.08	4052.79	4709.41
root;cellular organisms;Archaea;TACK group;Thaumarchaeota;unclassified Thaumarchaeota;	102.514	120.731	43.4555	123.469	50.8805	180.106	69.5851	34.9283	90.1917	81.5437	20.6134	37.7848
root;cellular organisms;Bacteria;FCB group;Bacteroidetes/Chlorobi group;Bacteroidetes;Bacteroidia;Bacteroidales;Bacteroidaceae;	76.1302	159.699	33.8833	67.8589	85.9011	82.579	36.7972	44.3772	78.7296	38.2947	18.896	15.5239
root;cellular organisms;Bacteria;unclassified Bacteria;unclassified Bacteria (miscellaneous);bacterium JKG1;	2434.39	15975.6	6093.9	979.614	4058.03	6485.68	910.997	849.707	1166.04	461.445	439.937	986.519
root;cellular organisms;Bacteria;PVC group;Verrucomicrobia;Verrucomicrobiae;Verrucomicrobiales;Verrucomicrobiaceae;Verrucomicrobium;	18072.8	19337.9	4009.57	1760.21	2046.97	2797.39	2397.11	2540.48	3342.75	3927.62	2912.17	3656.78
root;cellular organisms;Archaea;TACK group;Thaumarchaeota;Nitrososphaeria;Nitrososphaerales;Nitrososphaeraceae;Nitrososphaera;	204.066	356.282	562.897	119.8	290.18	316.741	1368.63	1220.92	296.307	541.917	376.604	450.802
root;cellular organisms;Bacteria;Terrabacteria group;Actinobacteria <phylum>;Actinobacteria;Geodermatophilales;Geodermatophilaceae;	52365.6	41873.5	33320.7	54214.4	27916.8	4103.56	8068.03	16765.7	13501.6	11857.8	23553.8	15072.1
root;cellular organisms;Bacteria;Proteobacteria;Gammaproteobacteria;Vibrionales;	10.5907	10.6989	16.7087	18.5429	18.8253	11.4261	14.765	4.59355	37.4383	31.1594	24.3769	11.898
root;cellular organisms;Bacteria;Nitrospinae/Tectomicrobia group;Candidatus Tectomicrobia;Candidatus Entotheonella;	482.033	411.752	955.512	374.763	443.758	464.025	2482.38	2616.08	922.768	944.205	606.528	860.906
root;cellular organisms;Bacteria;Proteobacteria;Alphaproteobacteria;Rhizobiales;Rhodobiaceae;	685.98	440.962	597.966	1144.67	1207.1	1476.2	1179.55	1154.8	873.505	1703.06	1472.63	1672.38
root;cellular organisms;Eukaryota;Opisthokonta;Metazoa;Eumetazoa;Bilateria;Deuterostomia;Chordata;Craniata;Vertebrata;Gnathostomata;Teleostomi;Euteleostomi;	397.458	318.302	621.793	431.215	429.237	559.491	748.534	766.644	649.403	705.885	926.484	817.203
root;cellular organisms;Eukaryota;Viridiplantae;Streptophyta;Streptophytina;Embryophyta;Tracheophyta;Euphyllophyta;Spermatophyta;Magnoliophyta;Mesangiospermae;eudicotyledons;Gunneridae;Pentapetalae;rosids;fabids;	352.007	367.962	470.613	369.565	352.19	208.42	9701.73	10484.8	12289.7	12113	15517.7	8471.17
root;cellular organisms;Bacteria;Terrabacteria group;Cyanobacteria/Melainabacteria group;Cyanobacteria;Nostocales;Stigonemataceae;	3931.01	2692.59	2647.72	3213.78	2539.94	986.455	1801.13	2252.8	1233.66	1012.99	1269.81	1021.82
root;cellular organisms;Bacteria;Proteobacteria;Gammaproteobacteria;Methylococcales;Methylococcaceae;Methylobacter;	604.645	755.405	907.674	643.668	988.431	1690.81	3735.39	3703.59	4301.96	1962.06	1851.88	2255.66
root;cellular organisms;Bacteria;Proteobacteria;Gammaproteobacteria;Pseudomonadales;Pseudomonadaceae;	1454.47	1703.56	1696.64	22816.6	16786	34449.4	5081.03	4801.81	5666.98	19574.5	23374.3	10836.2
root;cellular organisms;Bacteria;FCB group;Bacteroidetes/Chlorobi group;Bacteroidetes;Bacteroidia;Bacteroidales;Porphyromonadaceae;	4613.86	4836.17	3140.07	2047.75	1760.43	2835.22	2249.37	2079.23	3683.37	3296.62	3937.66	4028.2
root;cellular organisms;Bacteria;Terrabacteria group;Cyanobacteria/Melainabacteria group;Cyanobacteria;Nostocales;	914.359	1120.45	1677.26	694.028	619.679	916.45	3895.13	3711.54	1056.55	1421.27	1301.7	1680.33
root;cellular organisms;Bacteria;Proteobacteria;Betaproteobacteria;Burkholderiales;Comamonadaceae;unclassified Comamonadaceae;Comamonadaceae bacterium URHA0028;	2509.33	1986.83	1876.83	1529.22	1411.3	1484.01	8743.1	8682.06	8199.29	1600.8	2176.31	1982.96
root;unclassified sequences;environmental samples <unclassified>;	2820.1	1752.21	2930.94	4007.31	5151.91	5473.93	4549.77	4671.74	2886.77	2367.97	2697.86	2463.81
root;cellular organisms;Bacteria;PVC group;Planctomycetes;Planctomycetia;Planctomycetales;Planctomycetaceae;Rubinisphaera;Rubinisphaera brasiliensis;	693.384	346.525	758.748	890.663	1025.99	1314.88	2298.02	2023.71	1423.42	4204.49	2547.26	2272.59
root;cellular organisms;Eukaryota;Opisthokonta;Metazoa;Eumetazoa;Bilateria;Deuterostomia;Chordata;Craniata;Vertebrata;Gnathostomata;Teleostomi;Euteleostomi;Sarcopterygii;Dipnotetrapodomorpha;Tetrapoda;Amniota;	851.911	521.762	557.226	1309.89	589.369	240.103	1221.14	1269.52	1271.28	1194.81	1390.43	912.947
root;cellular organisms;Bacteria;Proteobacteria;Betaproteobacteria;Burkholderiales;Burkholderiaceae;Ralstonia;	1401.62	1932.34	1208.06	2355.54	3068.2	1934.95	8070.28	9887.79	5964.34	1999.41	2597.13	1794.62
root;cellular organisms;Bacteria;Proteobacteria;Alphaproteobacteria;Rhizobiales;Hyphomicrobiaceae;Hyphomicrobium;	42450.8	16555.6	38534.1	43703.7	37015.8	11822.7	48020.1	40726.6	162515	138551	91935.7	82649.2
root;cellular organisms;Bacteria;Terrabacteria group;Firmicutes;Bacilli;Bacillales;Paenibacillaceae;Paenibacillus;	3585.43	5275.2	4512.39	3382.94	3276.47	4505.09	6680.62	6036.73	5833.95	4174.64	4746.47	4848.28
root;cellular organisms;Bacteria;Proteobacteria;Betaproteobacteria;Burkholderiales;Comamonadaceae;Caldimonas;	3801	4083.69	1471.15	9060.67	9239.49	8264.95	21580.4	22509.5	7562.67	3858	5526.68	8989.11
root;cellular organisms;Bacteria;Proteobacteria;Alphaproteobacteria;Rhodobacterales;Hyphomonadaceae;Hirschia;	261.093	232.646	318.124	347.491	255.282	339.372	823.035	752.96	864.274	1289.99	914.026	1813.6
root;cellular organisms;Bacteria;unclassified Bacteria;unclassified Bacteria (miscellaneous);bacterium YEK0313;	8805.81	2137.69	1030.54	4788.63	15406.7	1895.63	25612.3	22863	1102.29	107428	20345.5	36261.9
root;cellular organisms;Bacteria;PVC group;Planctomycetes;Planctomycetia;Planctomycetales;Planctomycetaceae;Pirellula;Pirellula staleyi;	3607.6	2198.05	5443.93	3584.85	5309.21	6086.09	14119.5	13485.1	9185.98	17772.5	11514.4	10469.9
root;cellular organisms;Bacteria;Proteobacteria;Betaproteobacteria;Burkholderiales;unclassified Burkholderiales;Burkholderiales Genera incertae sedis;	149057	117242	70810.3	52169.1	24639.4	24815.6	291166	342351	216809	60002.7	68168.7	58490.3
root;cellular organisms;Bacteria;Proteobacteria;Betaproteobacteria;Burkholderiales;Oxalobacteraceae;Janthinobacterium;	2553.77	3258.19	2477.2	2914.66	3292.47	3093.23	19316.6	20740.1	13700.6	5829.35	4078.61	3803.33
root;cellular organisms;Bacteria;Proteobacteria;delta/epsilon subdivisions;Deltaproteobacteria;Myxococcales;Cystobacterineae;	16568.8	21422	23278.7	15734.9	17796.4	19124.9	84751.7	89723.7	24578.6	14306.4	15286.8	22166.2
root;cellular organisms;Bacteria;Terrabacteria group;Chloroflexi;Thermomicrobia;	649.063	1080.54	1463.52	338.557	531.101	595.226	265.034	259.813	328.065	147.043	171.033	216.243
root;Viruses;dsDNA viruses, no RNA stage;	378.429	563.657	302.73	287.393	496.475	569.712	1009.83	1064.96	764.901	1594.82	2051.53	2830.45
root;cellular organisms;Bacteria;Proteobacteria;Betaproteobacteria;Burkholderiales;Oxalobacteraceae;Massilia;	2677.42	2496.93	2606.82	2408.43	3189.36	2601.51	11120.5	11110.5	7862.1	3307.42	3449.26	3506.48
root;cellular organisms;Bacteria;Proteobacteria;Betaproteobacteria;Burkholderiales;unclassified Burkholderiales;Burkholderiales Genera incertae sedis;Ideonella;	1255.75	1258.68	1458.87	1230.32	1041.94	689.452	3428.98	5387.2	4011.64	976.889	1299.99	1157.13
root;cellular organisms;Bacteria;Proteobacteria;Betaproteobacteria;Burkholderiales;Comamonadaceae;	163612	160394	114991	179914	140332	90067.8	594910	617294	436037	125434	135210	101847
root;cellular organisms;Bacteria;environmental samples <Bacteria>;uncultured bacterium;	47090.1	48409.3	43146.3	18247.4	21519.7	16219.4	31558.3	29691.8	49109.8	21036.9	30946.9	38071.4
root;cellular organisms;Bacteria;FCB group;Bacteroidetes/Chlorobi group;Bacteroidetes;Sphingobacteriia;Sphingobacteriales;Sphingobacteriaceae;Parapedobacter;	1342.4	1728.9	604.212	1582.92	1272.51	4156.93	763.177	740.436	667.687	947.908	899.39	988.266
root;cellular organisms;Eukaryota;Opisthokonta;Fungi;Mucoromycota;Glomeromycotina;Glomeromycetes;Glomerales;Glomeraceae;Rhizophagus <fungus>;Rhizophagus irregularis;	82.409	22.3548	83.9057	0	2.06876	6.42973	1084.51	1269.68	2197.14	2770.27	3215.06	3215.25
root;cellular organisms;Bacteria;FCB group;Bacteroidetes/Chlorobi group;Bacteroidetes;Flavobacteriia;Flavobacteriales;Flavobacteriaceae;Chryseobacterium;	5296.69	5831.06	2650.24	3271.71	5400.64	12930.7	2619.14	1981	1732.07	1704.33	1913.5	1804.74
root;cellular organisms;Bacteria;Proteobacteria;delta/epsilon subdivisions;Deltaproteobacteria;Bdellovibrionales;Bdellovibrionaceae;Bdellovibrio;Bdellovibrio bacteriovorus;	919.588	670.703	829.715	341.126	1441.21	1323.48	3430.03	3541.77	2227.12	1109.28	1027.23	1045.47
root;cellular organisms;Bacteria;Proteobacteria;Alphaproteobacteria;Rhizobiales;Phyllobacteriaceae;Mesorhizobium;Mesorhizobium loti;	999.947	1143.82	973.849	1021.29	711.307	873.562	576.425	589.945	723.625	880.405	718.43	783.56
root;cellular organisms;Bacteria;PVC group;Verrucomicrobia;Spartobacteria;Chthoniobacterales;Chthoniobacteraceae;Chthoniobacter;Chthoniobacter flavus;Chthoniobacter flavus Ellin428;	873.115	949.121	1117.83	391.499	482.688	590.42	1651.03	1834.58	2408.72	2873.69	2150.7	2082.32
root;cellular organisms;Bacteria;Proteobacteria;Betaproteobacteria;Burkholderiales;Comamonadaceae;Curvibacter;Curvibacter delicatus;	152.226	194.702	151.353	2520.04	603.642	109.005	953.674	966.949	817.46	4513.95	1880.88	2349.91
root;cellular organisms;Bacteria;Proteobacteria;Alphaproteobacteria;Rhizobiales;Phyllobacteriaceae;Mesorhizobium;Mesorhizobium alhagi;	3062.14	2265.24	2086.98	2853.83	2942.49	2793.84	1509.22	1295.79	1149.01	2400.35	1650.85	1932.82
root;cellular organisms;Eukaryota;Opisthokonta;Fungi;Dikarya;Basidiomycota;	484.061	337.787	229.517	297.327	139.03	182.541	1047.88	1620.31	1771.95	5329.7	5653.03	6532.15
root;cellular organisms;Bacteria;PVC group;Verrucomicrobia;Opitutae;	156.471	136.264	301.129	184.194	297.922	492.261	349.315	437.828	396.712	1341.59	870.755	828.528
root;cellular organisms;Bacteria;Proteobacteria;Alphaproteobacteria;Rhizobiales;Methylobacteriaceae;Methylobacterium;	3978.59	3590.13	2737.8	3018.69	3704.43	4337.25	5540.06	4369.44	4312.32	6307.42	3340.34	3516.35
root;cellular organisms;Bacteria;Terrabacteria group;Chloroflexi;Anaerolineae;Anaerolineales;Anaerolineaceae;Anaerolinea;	291.812	709.652	1133.2	145.386	373.311	279.676	623.889	737.277	200.26	195.157	118.24	296.577
root;cellular organisms;Bacteria;Terrabacteria group;Firmicutes;Bacilli;Bacillales;Bacillaceae;	810.766	961.774	1344.69	1074.19	899	854.805	1403.04	1464.23	1187.87	1359.83	1814.07	925.763
root;cellular organisms;Eukaryota;Viridiplantae;Streptophyta;Streptophytina;Embryophyta;Tracheophyta;Euphyllophyta;Spermatophyta;Magnoliophyta;Mesangiospermae;eudicotyledons;Gunneridae;Pentapetalae;asterids;campanulids;Asterales;Asteraceae;Cichorioideae;Cichorieae;Lactucinae;Lactuca;Lactuca sativa;	8.39935	4.86722	0.111759	1.7337	2.9297	2.05883	96837.1	104937	126858	107920	160380	68115.8
root;cellular organisms;Bacteria;Proteobacteria;Gammaproteobacteria;Xanthomonadales;Rhodanobacteraceae;Rhodanobacter;	2408.94	2092.93	2692.02	2666.74	4622.9	8169.35	2193.21	2010.18	3817.1	1798.29	2252.45	1929.24
root;cellular organisms;Bacteria;Proteobacteria;delta/epsilon subdivisions;Deltaproteobacteria;Desulfuromonadales;	1093	1596.48	2093.94	1249.56	2178.51	1885.19	13338	13787.4	4219.87	3001.52	3406.13	3424.92
root;cellular organisms;Bacteria;Proteobacteria;Alphaproteobacteria;Rhizobiales;Phyllobacteriaceae;Aminobacter;Aminobacter aminovorans;	1394.22	701.833	2492.41	1998.49	978.185	1457.89	345.701	374.523	595.503	944.253	830.432	838.645
root;cellular organisms;Bacteria;Terrabacteria group;Deinococcus-Thermus;Deinococci;Thermales;Thermaceae;Meiothermus;	967.195	1068.86	1369.96	554.722	580.175	448.308	1489.73	1955.68	738.69	2188.29	1683.67	992.276
root;cellular organisms;Bacteria;Proteobacteria;Alphaproteobacteria;Rhizobiales;Methylobacteriaceae;	553.878	618.156	451.575	298.873	432.918	548.966	597.1	526.396	553.341	545.497	382.3	383.459
root;cellular organisms;Bacteria;Proteobacteria;Betaproteobacteria;Methylophilales;Methylophilaceae;unclassified Methylophilaceae;	99.3403	78.844	75.7125	188.598	239.332	615.649	682.497	736.014	276.833	775.433	485.7	344.668
root;cellular organisms;Bacteria;Proteobacteria;Alphaproteobacteria;Rhizobiales;unclassified Rhizobiales;	1717.63	1438.78	1138.42	1292.86	1450.38	1167.48	1573.97	1573.35	1175.32	2088.32	1237.14	1300.85
root;cellular organisms;Bacteria;Proteobacteria;Alphaproteobacteria;Rhizobiales;Rhizobiaceae;Rhizobium/Agrobacterium group;Rhizobium;Rhizobium sp. NT-26;	339.333	497.449	429.873	9907.13	10263	65324.2	191.373	88.6552	73.2977	419.232	352.285	696.581
root;cellular organisms;Bacteria;PVC group;Verrucomicrobia;	9916.96	12815.6	18132.2	14661.5	25178	23660.1	34930.9	49569.6	38979.7	128238	85226.9	83491.5
root;cellular organisms;Bacteria;Proteobacteria;Gammaproteobacteria;Methylococcales;Methylococcaceae;	7062.99	8046.65	6624.55	5410.46	5664.2	5232.43	10452.7	9790.05	12872.8	8747.92	10441.1	11260.2
root;cellular organisms;Bacteria;Terrabacteria group;Actinobacteria <phylum>;Actinobacteria;Propionibacteriales;Nocardioidaceae;Nocardioides;Nocardioides halotolerans;	4193.24	4202.41	13862.1	1319.43	1063.63	484.726	586.358	594.388	1871.15	935.979	850.804	1883.16
root;cellular organisms;Bacteria;Nitrospirae;	5.29002	6.82207	3.68875	0	0.604756	4.22326	101.844	29.3013	0.161502	1.32449	4.27468	5.11643
root;cellular organisms;Bacteria;Proteobacteria;Gammaproteobacteria;Chromatiales;Chromatiaceae;Nitrosococcus;	743.126	1164.27	1265.5	1383.64	2144.59	1722.63	3095.5	3072.23	2904.98	3417.06	4066.93	3928.7
root;cellular organisms;Eukaryota;Opisthokonta;Fungi;Dikarya;	4658.18	999.708	3102.7	2441.24	1121.78	1443.37	13551.9	16678.9	19457.8	32124.8	37266.4	34984.7
root;cellular organisms;Eukaryota;Opisthokonta;Metazoa;Eumetazoa;Bilateria;Deuterostomia;Chordata;Craniata;Vertebrata;Gnathostomata;	29.5134	11.6644	9.76847	24.6513	9.75708	50.358	317.271	347.597	10.4965	37.3374	33.1504	37.2105
root;cellular organisms;Bacteria;Proteobacteria;Gammaproteobacteria;Alteromonadales;Alteromonadales genera incertae sedis;	295.998	156.693	677.999	5811.59	6319.74	27205.9	525.139	574.69	623.044	1488.76	1975.14	1564.97
root;cellular organisms;Bacteria;Proteobacteria;Betaproteobacteria;Burkholderiales;unclassified Burkholderiales;Burkholderiales Genera incertae sedis;Mitsuaria;Mitsuaria chitosanitabida;	189411	138546	68807.5	1815.75	1204.65	4672.62	5343.79	6165.51	18490.3	1026.26	1281.38	1250.19
root;cellular organisms;Eukaryota;Opisthokonta;Fungi;Mucoromycota;Glomeromycotina;Glomeromycetes;Glomerales;Glomeraceae;	0.0179354	4.90017	0.05865	1.38778e-17	1.38778e-17	1.38778e-17	19.869	25.4265	292.047	187.982	275.588	199.565
root;cellular organisms;Eukaryota;Opisthokonta;Metazoa;Eumetazoa;Bilateria;Protostomia;Ecdysozoa;Panarthropoda;Arthropoda;Mandibulata;Pancrustacea;	1697.54	1229.47	1330.47	1853	1133.45	944.095	3993.05	4804.37	3820.73	5124.93	5535.18	5734.2
root;cellular organisms;Bacteria;Proteobacteria;Gammaproteobacteria;Pseudomonadales;Pseudomonadaceae;Pseudomonas;Pseudomonas aeruginosa group;Pseudomonas aeruginosa;	1425.93	1731.8	1373.71	4334.54	3964.84	5000.38	4266.53	4577.85	3477.78	9083.65	6105.55	3828.23
root;cellular organisms;Bacteria;Proteobacteria;Gammaproteobacteria;Cellvibrionales;Cellvibrionaceae;Cellvibrio;Cellvibrio japonicus;	153.304	191.766	262.827	17119.4	16462.7	37775.2	12335.5	10606.4	9125.35	19970.9	28146.9	28220.1
root;cellular organisms;Bacteria;Proteobacteria;Gammaproteobacteria;Nevskiales;Sinobacteraceae;	3029.45	5327.77	5022.65	6701.58	7354.86	5370.78	10863	9545.58	13423.8	20747.7	24449.2	26540.6
root;cellular organisms;Bacteria;PVC group;Verrucomicrobia;Verrucomicrobiae;Verrucomicrobiales;Verrucomicrobiaceae;Verrucomicrobium;Verrucomicrobium sp. BvORR106;	1649.95	1662.7	320.901	280.423	253.15	345.883	416.473	400.767	585.255	1130.72	712.649	437.658
root;cellular organisms;Bacteria;Acidobacteria;Blastocatellia;Pyrinomonas;Pyrinomonas methylaliphatogenes;	3337.08	7859.72	16619	1604.99	2801.29	1902.58	5696.38	5738.18	3516.7	2179.98	1610.62	2003.71
root;cellular organisms;Bacteria;Proteobacteria;Alphaproteobacteria;Rhizobiales;Methylocystaceae;Methylopila;	808.534	419.548	311.187	1021.13	1152.81	2929.02	274.694	261.043	192.145	694.896	448.511	659.122
root;cellular organisms;Bacteria;FCB group;Bacteroidetes/Chlorobi group;Bacteroidetes;unclassified Bacteroidetes;unclassified Bacteroidetes (miscellaneous);Bacteroidetes bacterium OLB12;	20436.3	29290.5	6842.1	28184.8	16547.9	22342.2	15573.9	15703.6	12926.6	26822.9	35474.9	32829.3
root;cellular organisms;Bacteria;Proteobacteria;Betaproteobacteria;Rhodocyclales;Rhodocyclaceae;Methyloversatilis;	1062.27	885.851	600.525	1346.63	1621.36	1547.43	2824.41	2907.79	2445.42	1605.6	2091.56	1851.26
root;cellular organisms;Bacteria;Proteobacteria;delta/epsilon subdivisions;Deltaproteobacteria;Desulfovibrionales;Desulfovibrionaceae;	93.053	128.498	144.016	20.1087	141.033	120.675	74.6075	44.6459	160.94	77.0789	61.9658	81.6295
root;cellular organisms;Eukaryota;Opisthokonta;Metazoa;Eumetazoa;Bilateria;Deuterostomia;Chordata;Craniata;Vertebrata;	1.38778e-17	1.38778e-17	1.38778e-17	1.81575	0.698301	0	1.16777	0.0289795	0.0124647	0.0695883	5.28468	1.33379
root;cellular organisms;Bacteria;Acidobacteria;Solibacteres;Solibacterales;	522.213	554.854	1243.66	267.197	259.694	302.633	803.396	794.159	426.558	474.62	491.432	634.144
root;cellular organisms;Bacteria;Terrabacteria group;Actinobacteria <phylum>;Actinobacteria;Jiangellales;Jiangellaceae;Jiangella;	27342.9	24772.7	16085.3	25182.1	13581	2301.51	4050.61	7623.77	8050.58	3525.6	7975.58	6645.2
root;cellular organisms;Eukaryota;Viridiplantae;Streptophyta;Streptophytina;Embryophyta;Tracheophyta;Euphyllophyta;Spermatophyta;Magnoliophyta;Mesangiospermae;eudicotyledons;Gunneridae;	1.38778e-17	1.38778e-17	1.38778e-17	0	0	4.32631	25.6274	19.5064	26.2758	11.0609	42.492	23.5442
root;cellular organisms;Bacteria;Proteobacteria;delta/epsilon subdivisions;Deltaproteobacteria;Myxococcales;Sorangiineae;Polyangiaceae;Sorangium;Sorangium cellulosum;Sorangium cellulosum So ce56;	1791.71	2307.08	5892.83	3765.61	6050.17	9012.38	6518.2	5930.33	5223.48	4769.57	4295.5	4799.6
root;cellular organisms;Eukaryota;Opisthokonta;Metazoa;Eumetazoa;Bilateria;Deuterostomia;Chordata;Craniata;Vertebrata;Gnathostomata;Teleostomi;Euteleostomi;Sarcopterygii;	0.0156631	0	4.55641	0	0	3.72035	15.807	16.4284	6.97576	9.82713	24.2498	24.4553
root;cellular organisms;Eukaryota;Opisthokonta;	1331.82	576.258	1586	1105.91	979.072	1092.52	9021.63	12164.5	12931.1	30138.7	34407.6	38519.9
root;cellular organisms;Bacteria;Proteobacteria;delta/epsilon subdivisions;Deltaproteobacteria;Syntrophobacterales;	473.56	315.376	767.036	252.156	227.804	473.584	3026.91	3127.07	433.509	756.35	576.273	719.917
root;cellular organisms;Bacteria;Proteobacteria;Alphaproteobacteria;Rhizobiales;Rhizobiaceae;Rhizobium/Agrobacterium group;Rhizobium;Rhizobium leguminosarum;	4089.59	3875.35	3615.48	2516.06	2377.45	2748.15	2071.22	1524.17	7068.23	1685	1329.05	1774.77
root;Viruses;environmental samples <viruses>;	99.3858	124.604	132.043	78.3639	189.252	160.976	377.471	462.877	676.68	690.002	505.766	399.12
root;cellular organisms;Bacteria;Proteobacteria;delta/epsilon subdivisions;Deltaproteobacteria;Myxococcales;Sorangiineae;Polyangiaceae;	15930.3	21554.4	51557	13459.4	20994.7	89726.1	29423.7	24064.1	44149.3	25324.5	19898.3	24207.7
root;cellular organisms;Bacteria;PVC group;Planctomycetes;Planctomycetia;Planctomycetales;Planctomycetaceae;	30920.9	16988.8	43804	36276.1	47758.9	55706.8	115448	107805	71651.1	177871	111269	96347.4
root;cellular organisms;Eukaryota;Opisthokonta;Fungi;Dikarya;Basidiomycota;Agaricomycotina;Agaricomycetes;Agaricomycetes incertae sedis;Cantharellales;Ceratobasidiaceae;Rhizoctonia <Ceratobasidiaceae>;Rhizoctonia solani;	36280.7	19.4349	15.8684	2.63439	1.3107	3.90226	551.723	571.473	56.2411	14.5739	25.648	20.0127
root;cellular organisms;Eukaryota;Viridiplantae;Streptophyta;Streptophytina;Embryophyta;Tracheophyta;Euphyllophyta;	1.38778e-17	1.38778e-17	1.38778e-17	0.795869	6.70282	4.26159	1.38778e-17	1.38778e-17	1.38778e-17	0.0262854	0.0496461	1.52876
root;cellular organisms;Bacteria;Proteobacteria;Gammaproteobacteria;Xanthomonadales;Xanthomonadaceae;	295513	224489	185312	507166	411294	661494	62254.4	61124	113932	130709	115164	83193.1
root;cellular organisms;Bacteria;Terrabacteria group;Actinobacteria <phylum>;Acidimicrobiia;Acidimicrobiales;Acidimicrobiaceae;	4281.97	4665.81	3637.13	734.552	1679.62	428.217	996.678	963.287	3938.05	860.206	1655	2542.93
root;cellular organisms;Bacteria;Terrabacteria group;Actinobacteria <phylum>;Actinobacteria;Micromonosporales;Micromonosporaceae;Dactylosporangium;Dactylosporangium aurantiacum;	13881.8	18514.3	32424.6	8906.56	4170.42	2440.16	4927.2	7677.33	3125.74	1280.44	2092.81	1512.73
root;cellular organisms;Bacteria;Proteobacteria;Gammaproteobacteria;Pseudomonadales;Pseudomonadaceae;Pseudomonas;Pseudomonas aeruginosa group;Pseudomonas mendocina;	124.764	29.1634	339.243	10132.4	4404.89	3040.53	51.3286	93.274	17.3387	1316.4	1532.52	664.502
root;cellular organisms;Bacteria;Proteobacteria;Alphaproteobacteria;Rhizobiales;Rhizobiaceae;Sinorhizobium/Ensifer group;Sinorhizobium;Sinorhizobium meliloti;	2572.76	2973.95	1078.51	4532.01	4606.91	10130.1	676.535	729.381	724.815	1597.18	1563.23	2552.1
root;cellular organisms;Bacteria;Terrabacteria group;Cyanobacteria/Melainabacteria group;Cyanobacteria;Nostocales;Tolypothrichaceae;Hassallia;Hassallia byssoidea;Hassallia byssoidea VB512170;	56503.8	83301.2	16192.3	79853.8	43570.1	55016.7	36122.6	37448	28193.3	64053.3	85937.7	81577.4
root;cellular organisms;Bacteria;PVC group;Verrucomicrobia;Opitutae;Opitutales;Opitutaceae;unclassified Opitutaceae;	1216.66	1477.71	1997.9	1765.45	3260.04	3721.07	4322.81	6058.66	5368.63	16856	11491.4	10936.5
root;cellular organisms;Bacteria;Terrabacteria group;Actinobacteria <phylum>;Acidimicrobiia;Acidimicrobiales;Acidimicrobiaceae;Ilumatobacter;Ilumatobacter coccineus;Ilumatobacter coccineus YM16-304;	2095.03	2571.89	2816.89	1355.48	1533.4	1050.71	1632.7	1431.37	2601.87	5607.5	2657.93	1791.57
root;cellular organisms;Bacteria;Terrabacteria group;Actinobacteria <phylum>;Actinobacteria;Propionibacteriales;Nocardioidaceae;Marmoricola;	9053.32	7188.04	6877.91	8268.09	4503.9	953.302	1268.92	2443.46	2128.68	1740.54	2585.72	2437.4
root;cellular organisms;Bacteria;Terrabacteria group;Chloroflexi;unclassified Chloroflexi;Kouleothrix;Kouleothrix aurantiaca;	12096.5	20638.4	23331.5	2321.96	4772.68	2661.56	4069.97	4113.84	4490.61	1729.79	1813.41	5656.82
root;cellular organisms;Bacteria;PVC group;Planctomycetes;Planctomycetia;Planctomycetales;	885.783	500.332	1253.37	1072.33	1448.18	1543.3	3322.52	3051.43	1934.46	5849.69	3422.1	2384.85
root;cellular organisms;Archaea;TACK group;Thaumarchaeota;unclassified Thaumarchaeota;unclassified Thaumarchaeota (miscellaneous);	238.911	382.593	224.652	146.393	192.88	89.0597	439.687	349.799	734.943	739.243	346.533	346.865
root;cellular organisms;Bacteria;FCB group;Bacteroidetes/Chlorobi group;Bacteroidetes;Cytophagia;Cytophagales;Cytophagaceae;Spirosoma;	1125.73	1389.14	1043.52	1741.69	2293.83	2477.09	1123.4	1076.12	985.504	1445.43	1804.37	2068.21
root;cellular organisms;Archaea;Euryarchaeota;Halobacteria;Halobacteriales;	6.36612	15.6133	2.58186	0	4.09457	22.0529	13.4688	15.176	13.7377	10.5926	4.44561	1.91915
root;cellular organisms;Bacteria;Proteobacteria;delta/epsilon subdivisions;Deltaproteobacteria;Myxococcales;Cystobacterineae;Anaeromyxobacteraceae;Anaeromyxobacter;	1849.82	1873.89	4197.49	2651.84	2880.39	3391.17	5227.51	5536.5	3727.03	2329.44	2287.19	3032.15
root;cellular organisms;Bacteria;Proteobacteria;delta/epsilon subdivisions;Deltaproteobacteria;Desulfuromonadales;Geobacteraceae;	164.92	128.474	290.339	215.097	371.025	312.16	1786.31	1922.51	359.192	401.066	339.182	397.173
root;cellular organisms;Bacteria;Proteobacteria;delta/epsilon subdivisions;Deltaproteobacteria;Desulfobacterales;	41.2289	46.7318	36.0945	66.0629	66.9214	135.875	342.868	265.118	84.795	371.992	211.44	230.3
root;cellular organisms;Bacteria;Proteobacteria;Betaproteobacteria;Burkholderiales;Burkholderiaceae;Ralstonia;Ralstonia solanacearum;	2546.35	3001.2	1576.75	1953.32	3974.58	2604.67	4869.92	6397.32	9353.81	2000.54	1887.66	1559.91
root;cellular organisms;Bacteria;Terrabacteria group;Cyanobacteria/Melainabacteria group;Cyanobacteria;Oscillatoriophycideae;Chroococcales;	4477.53	4153.76	5221.97	4201.44	3489.4	2810.69	8424.37	8967.89	6388.47	7595.24	7583.84	9367.42
root;cellular organisms;Bacteria;Proteobacteria;Betaproteobacteria;unclassified Betaproteobacteria;unclassified Betaproteobacteria (miscellaneous);beta proteobacterium AAP51;	1224.05	1596.48	1685.79	1924.44	1218.62	874.78	6633.11	8641.88	7547.64	2629.36	3253.79	3043.48
root;cellular organisms;Archaea;Euryarchaeota;Methanomicrobia;Methanosarcinales;	1881.49	1787.27	1953.6	1351.04	1548.46	1551.18	5210.29	5065.34	1817.92	1000.98	1035.95	1524.44
root;cellular organisms;Bacteria;Proteobacteria;Gammaproteobacteria;Pseudomonadales;Moraxellaceae;	329.848	842.076	537.977	209.741	979.198	259.964	517.869	583.067	831.035	362.667	495.611	566.879
root;cellular organisms;Bacteria;	1.46394e+06	1.54585e+06	1.48416e+06	1.47864e+06	1.31038e+06	1.28293e+06	1.68948e+06	1.72922e+06	1.48425e+06	1.47423e+06	1.61496e+06	1.62649e+06
root;cellular organisms;Bacteria;Terrabacteria group;Actinobacteria <phylum>;Actinobacteria;Propionibacteriales;Nocardioidaceae;Nocardioides;Nocardioides exalbidus;	8192.99	13001.6	19998.1	12508.4	4531.87	1623.43	686.467	1095.47	1504.37	544.495	772.681	595.318
root;cellular organisms;Bacteria;Proteobacteria;Gammaproteobacteria;Cellvibrionales;Cellvibrionaceae;Cellvibrio;Cellvibrio mixtus;	578.216	781.696	732.444	42452.1	69985.2	32286.9	2825.62	2240.8	2942.66	14356.9	17855	9014.29
root;cellular organisms;Bacteria;Terrabacteria group;Actinobacteria <phylum>;Actinobacteria;Pseudonocardiales;Pseudonocardiaceae;Lechevalieria;	29865	99674.8	10953.5	17404.7	6516.89	1730.48	1646.23	2371.9	3231.81	403.748	1748.7	599.43
root;cellular organisms;Bacteria;Terrabacteria group;Actinobacteria <phylum>;Actinobacteria;Streptosporangiales;Streptosporangiaceae;Nonomuraea;	29232.8	43592.7	11539.4	193627	321608	245280	8756.6	10012.3	10745.2	12215.5	24445.6	8390.22
root;cellular organisms;Eukaryota;Opisthokonta;Fungi;Dikarya;Basidiomycota;Agaricomycotina;Agaricomycetes;Agaricomycetes incertae sedis;Cantharellales;	34.6568	0	0.170217	1.7168	1.30133	5.16207	13.5129	4.56482	29.4854	63.7907	61.7167	44.2076
root;cellular organisms;Bacteria;Proteobacteria;Alphaproteobacteria;unclassified Alphaproteobacteria;unclassified Alphaproteobacteria (miscellaneous);alpha proteobacterium U9-1i;	914.351	1285.95	1253.55	863.297	1286.56	1421.92	2415.32	2012.82	2327.62	2235.42	1795.91	2219.85
root;cellular organisms;Archaea;Euryarchaeota;Halobacteria;Halobacteriales;Halobacteriaceae;	2319.08	1797.98	1935.63	2147.53	1624.92	1054.29	2440.91	2676.89	1178.83	1283.93	1221.16	1250.15
root;cellular organisms;Bacteria;Nitrospirae;Nitrospira <class>;Nitrospirales;Nitrospiraceae;Nitrospira;Nitrospira moscoviensis;	880.541	815.737	2198.19	1903.08	2364.5	2852.17	2771.84	2888.33	1612.08	2077.67	2223.78	1882.69
root;cellular organisms;Bacteria;Terrabacteria group;Actinobacteria <phylum>;Actinobacteria;	581359	677509	482631	450897	320199	104333	115261	179260	163193	120710	182026	131835
root;cellular organisms;Bacteria;Proteobacteria;Gammaproteobacteria;	67401.7	77542.1	74658.5	293635	268607	777669	215509	195500	252920	255741	314935	283037
root;cellular organisms;Eukaryota;Viridiplantae;Streptophyta;Streptophytina;	1.38778e-17	1.38778e-17	1.38778e-17	0	0	0.585424	2.36417	1.39711	0.0330369	1.38778e-17	1.38778e-17	1.38778e-17
root;cellular organisms;Bacteria;FCB group;Bacteroidetes/Chlorobi group;Bacteroidetes;Cytophagia;Cytophagales;Hymenobacteraceae;Pontibacter;	1594.01	2946.7	1318.58	2365.25	1760.39	3034.97	2434.78	2007.21	1665.77	2234.32	2715.13	2865.35
root;cellular organisms;Bacteria;FCB group;Bacteroidetes/Chlorobi group;Bacteroidetes;Cytophagia;Cytophagales;Cytophagaceae;Dyadobacter;Dyadobacter soli;	7590.33	4153.76	1980.28	2519.59	1731.51	3104.74	971.894	588.742	841.413	533.615	596.168	578.916
root;cellular organisms;Bacteria;Proteobacteria;Alphaproteobacteria;Caulobacterales;Caulobacteraceae;Phenylobacterium;	7166.55	4077.81	7928.38	3245.35	3717.4	4411.28	7082.36	6510.52	5808.82	4462.56	5515.11	7003.83
root;cellular organisms;Bacteria;Terrabacteria group;Actinobacteria <phylum>;Actinobacteria;Corynebacteriales;Nocardiaceae;Rhodococcus;	16558.2	16411.6	15066.9	21809.5	24117.5	4447.17	4959.03	7348.86	6522.14	5612.85	12349.7	6533.36
root;cellular organisms;Bacteria;Proteobacteria;Alphaproteobacteria;Rhizobiales;Rhizobiaceae;Sinorhizobium/Ensifer group;Sinorhizobium;	10806.9	5666.51	4773.11	8144.35	6749.25	10585.1	4312.93	4930.04	3275.45	6229.45	6924.44	9064.78
root;cellular organisms;Bacteria;Proteobacteria;Alphaproteobacteria;Rhizobiales;Methylocystaceae;	781.135	786.558	703.686	808.675	1008.1	783.956	1372.51	1435.21	1147.86	2237.72	1548.81	1537.73
root;cellular organisms;Bacteria;Proteobacteria;Gammaproteobacteria;Xanthomonadales;Rhodanobacteraceae;Dyella;	2047.43	1850.55	1822.76	2823	2438.81	2233.37	2084.53	2199.31	3164.38	1788.64	2143.28	1782.52
root;cellular organisms;Bacteria;Proteobacteria;Alphaproteobacteria;Rhizobiales;Hyphomicrobiaceae;Hyphomicrobium;Hyphomicrobium sulfonivorans;	15712.5	9089.2	14845.9	6685.07	3014.5	1443.46	13819.3	13354.1	21972.8	31427.2	20238.8	18182.8
root;cellular organisms;Eukaryota;Opisthokonta;Fungi;Dikarya;Basidiomycota;Agaricomycotina;Agaricomycetes;Agaricomycetes incertae sedis;	382.514	79.7883	159.823	72.4004	31.481	59.1858	2067.39	2284.85	2462.51	2446.29	3796.51	2144.5
root;cellular organisms;Bacteria;Proteobacteria;Gammaproteobacteria;Enterobacterales;Erwiniaceae;Pantoea;	30.7299	52.5305	11401.1	142.934	53.0616	145.174	45.1979	59.154	30.9728	48.1898	67.1341	28.3622
root;cellular organisms;Bacteria;Proteobacteria;Betaproteobacteria;Burkholderiales;unclassified Burkholderiales;[Polyangium] brachysporum;	47010.7	48674.1	11660.7	109338	116878	89970.5	168003	178011	84719.4	37876	48385.5	43484.8
root;cellular organisms;Eukaryota;Viridiplantae;Streptophyta;Streptophytina;Embryophyta;Tracheophyta;Euphyllophyta;Spermatophyta;Magnoliophyta;Mesangiospermae;eudicotyledons;	52.8782	35.9916	104.169	43.9745	115.75	77.1733	2144.35	2516.92	2847.76	2670.3	4067.98	1981.29
root;cellular organisms;Bacteria;FCB group;Bacteroidetes/Chlorobi group;Bacteroidetes;Flavobacteriia;Flavobacteriales;Cryomorphaceae;	3456.35	1705.49	1210.56	3523.09	4013.78	9723.32	611.711	398.102	596.739	900.939	790.293	1025.54
root;cellular organisms;Bacteria;Proteobacteria;Betaproteobacteria;Methylophilales;Methylophilaceae;Methylovorus;	1462.84	519.799	940.214	1593.43	3469.77	8505.34	11501.4	12114.5	4195.85	17317.1	10153.9	6025.84
root;cellular organisms;Bacteria;Terrabacteria group;Chloroflexi;Ardenticatenia;Ardenticatenales;Ardenticatenaceae;Ardenticatena;	1253.68	2491.09	3138.56	1066.97	2606.43	2436.14	1632.51	1551.18	824.408	976.831	857.832	1181.58
root;cellular organisms;Bacteria;Proteobacteria;Alphaproteobacteria;Rhizobiales;Methylocystaceae;Pleomorphomonas;	802.228	524.686	457.609	857.216	735.175	840.572	1057.45	1161.6	715.766	10373.2	2112.34	2215.88
root;cellular organisms;Bacteria;Terrabacteria group;Actinobacteria <phylum>;Actinobacteria;Micrococcales;	185268	135026	103114	177356	96582.7	16670	24855.7	52393.1	41809.2	24369.6	61086	45804.8
root;cellular organisms;Eukaryota;Viridiplantae;Streptophyta;Streptophytina;Embryophyta;Tracheophyta;Euphyllophyta;Spermatophyta;Magnoliophyta;Mesangiospermae;eudicotyledons;Gunneridae;Pentapetalae;asterids;lamiids;Solanales;Solanaceae;Solanoideae;Solaneae;Solanum;Lycopersicon;	1671.14	1147.69	1993.12	826.408	918.796	242.785	32.0854	359.499	138.415	2112.72	56.6911	79.7059
root;cellular organisms;Bacteria;Proteobacteria;Betaproteobacteria;Burkholderiales;Oxalobacteraceae;Collimonas;	948.173	1495.26	1031.51	1251.42	1337.1	1002.28	6977.49	7672.36	10700.6	1953.62	2084.45	1871.26
root;cellular organisms;Bacteria;Terrabacteria group;Actinobacteria <phylum>;Actinobacteria;Pseudonocardiales;Pseudonocardiaceae;Alloactinosynnema;	4027.28	7981.44	5307.33	2606.05	3782.81	673.142	1219.6	711.557	486.015	189.285	426.229	287.62
root;cellular organisms;Bacteria;Proteobacteria;delta/epsilon subdivisions;Deltaproteobacteria;Myxococcales;Cystobacterineae;Myxococcaceae;Myxococcus;	2468.17	2308.06	4705.46	4566.5	4181.36	4145.24	7747.85	8039.59	5319.56	4433.56	4472.12	4490.43
root;cellular organisms;Bacteria;FCB group;Bacteroidetes/Chlorobi group;Bacteroidetes;Flavobacteriia;Flavobacteriales;Crocinitomicaceae;Lishizhenia;Lishizhenia tianjinensis;	1492.41	562.636	692.96	1254.81	1727.2	4092.42	299.042	183.957	228.671	2387.29	2957.92	3178.09
root;cellular organisms;Bacteria;Proteobacteria;delta/epsilon subdivisions;Deltaproteobacteria;Myxococcales;Cystobacterineae;Archangiaceae;Hyalangium;Hyalangium minutum;	950.313	1167.16	2578.86	1598.01	1430.05	1557.54	4097.98	3885.84	3202.26	1778.99	1643.6	2110.42
root;cellular organisms;Bacteria;FCB group;Bacteroidetes/Chlorobi group;Bacteroidetes;Sphingobacteriia;Sphingobacteriales;Sphingobacteriaceae;	10699.1	18385.8	6683.54	11197.4	15394.4	17076.8	6827.16	6002.23	6259.22	6253.51	7358.17	7525.38
root;cellular organisms;Eukaryota;Viridiplantae;Streptophyta;Streptophytina;Embryophyta;Tracheophyta;Euphyllophyta;Spermatophyta;Magnoliophyta;Mesangiospermae;eudicotyledons;Gunneridae;Pentapetalae;rosids;malvids;Malvales;	1.38778e-17	1.38778e-17	1.38778e-17	0	0	6.11483	1.38778e-17	1.38778e-17	1.38778e-17	1.38778e-17	1.38778e-17	1.38778e-17
root;cellular organisms;Bacteria;FCB group;Bacteroidetes/Chlorobi group;Bacteroidetes;Chitinophagia;Chitinophagales;Chitinophagaceae;Chitinophaga;	13387.1	20159.5	8019.96	40534.8	14943.7	146679	8421.86	5960.89	7209.24	6396.88	8675.46	8814.94
root;cellular organisms;Bacteria;Proteobacteria;delta/epsilon subdivisions;Deltaproteobacteria;Myxococcales;Cystobacterineae;Archangiaceae;Stigmatella;	672.327	1146.73	2025.35	2188.9	1639.94	2219.22	1891.51	1863.55	1956.07	1502.02	1626.33	2153.41
root;cellular organisms;Bacteria;Proteobacteria;Betaproteobacteria;Burkholderiales;Alcaligenaceae;Azohydromonas;Azohydromonas australica;	1592.95	2263.31	2060.47	2890.94	2357.29	1814.55	12869.2	14521.1	12297.8	3103.95	4345.57	4189.22
root;cellular organisms;Bacteria;FCB group;Bacteroidetes/Chlorobi group;Chlorobi;unclassified Chlorobi;Chlorobi bacterium OLB7;	1481.99	1040.6	4342.6	379.034	2237.98	8654.56	699.722	907.341	539.701	3135.98	1133.88	1229.89
root;cellular organisms;Bacteria;Terrabacteria group;Actinobacteria <phylum>;Actinobacteria;Streptomycetales;Streptomycetaceae;Streptomyces;Streptomyces caeruleatus;	51616.2	56714.9	10426.3	19232.6	15125.2	11348.4	3160.39	6139.95	4223.14	2636.72	5639.74	4881.24
root;cellular organisms;Archaea;TACK group;Thaumarchaeota;Nitrososphaeria;Nitrososphaerales;Nitrososphaeraceae;Candidatus Nitrosocosmicus;Candidatus Nitrocosmicus oleophilus;	713.491	584.063	853.646	545.842	958.548	448.672	74.7713	124.62	336.925	64.0673	182.009	136.707
root;cellular organisms;Bacteria;Terrabacteria group;Actinobacteria <phylum>;Actinobacteria;Propionibacteriales;Nocardioidaceae;Nocardioides;Nocardioides alpinus;	11235.1	19471.2	32146	16531.6	6004.56	2505.03	870.863	1146.77	2295.39	752.756	784.286	576.634
root;cellular organisms;Bacteria;Proteobacteria;Alphaproteobacteria;Rhizobiales;Hyphomicrobiaceae;Hyphomicrobium;Hyphomicrobium nitrativorans;	4678.31	1802.82	4252.94	3193.48	2760.78	956.074	5413.39	4422.32	20425.7	15826.1	10052	9292.75
root;cellular organisms;Bacteria;Proteobacteria;Gammaproteobacteria;Nevskiales;Sinobacteraceae;Hydrocarboniphaga;Hydrocarboniphaga effusa;	850.927	1267.46	996.652	1067.91	1536.22	1649.87	2340.88	2001.81	2757.43	1427.38	1942.22	2089.67
root;cellular organisms;Bacteria;Proteobacteria;Betaproteobacteria;unclassified Betaproteobacteria;	922.819	1697.74	1319.63	1375.84	994.226	850.952	3470.44	4272.55	3637.79	1377.94	1674.99	1537.11
root;cellular organisms;Bacteria;Proteobacteria;Betaproteobacteria;Burkholderiales;Comamonadaceae;Acidovorax;Acidovorax sp. CF316;	4594.81	4437.05	1804.95	4727.91	5437.1	2334.24	5977.31	8104.3	3901.98	3716.8	3044.17	2478
root;cellular organisms;Bacteria;Proteobacteria;delta/epsilon subdivisions;Deltaproteobacteria;Myxococcales;Sorangiineae;Polyangiaceae;Chondromyces;	2485.11	3954.19	7652	2692.33	3622.03	7385.29	5757.48	4637.5	5899.06	4550.36	3897.6	4601.39
root;cellular organisms;Bacteria;Proteobacteria;Alphaproteobacteria;Sphingomonadales;Sphingomonadaceae;Sphingopyxis;Sphingopyxis sp. LC363;	7301.69	849.792	2100.29	28031.3	5594.49	50373.9	602.999	351.063	319.058	542.148	250.59	1462.71
root;cellular organisms;Bacteria;Proteobacteria;Alphaproteobacteria;Sphingomonadales;Sphingomonadaceae;Sphingomonas;Sphingomonas koreensis;	1001.08	1045.46	10522.4	2284.87	4033.35	8076.79	670.419	693.485	705.379	693.684	511.604	571.724
root;cellular organisms;Bacteria;Proteobacteria;Gammaproteobacteria;Xanthomonadales;Xanthomonadaceae;Stenotrophomonas;Stenotrophomonas maltophilia group;Stenotrophomonas maltophilia;	2349.71	1472.83	1645.08	4770.07	10504.4	13502.3	1730.31	1739.18	1629.13	3254.1	1548.94	1493.26
root;cellular organisms;Bacteria;Proteobacteria;Alphaproteobacteria;Rhizobiales;Rhizobiaceae;	120334	101431	66933.1	179495	123846	217416	29089.1	27600.3	31133.7	78054.8	60595.3	81267.6
root;cellular organisms;Bacteria;Terrabacteria group;Chloroflexi;Caldilineae;Caldilineales;Caldilineaceae;Caldilinea;Caldilinea aerophila;	2782.07	2381.08	2985.01	2230.39	1843.55	1435.29	1570.28	1502.91	1093.02	1458.54	1176.71	1314.55
root;cellular organisms;Bacteria;Proteobacteria;Betaproteobacteria;Burkholderiales;	338616	361159	282243	532043	405397	332112	2.06828e+06	2.30986e+06	1.3798e+06	390290	485515	463074
root;cellular organisms;Bacteria;Terrabacteria group;Firmicutes;Bacilli;Bacillales;Bacillaceae;Bacillus;	3137.27	5518.56	6050.43	1980.75	1764.83	2137.71	2493.63	2728.43	4613.95	2970.11	3319.72	1833.16
root;cellular organisms;Bacteria;Proteobacteria;Alphaproteobacteria;Rhizobiales;Bradyrhizobiaceae;Bosea;	42415.9	33807.4	22869.5	23374	17707.5	23115.7	62179.4	29121.3	23513	34576.7	14209.6	14719.2
root;cellular organisms;Eukaryota;Opisthokonta;Fungi;Dikarya;Basidiomycota;Agaricomycotina;Agaricomycetes;Agaricomycetes incertae sedis;Cantharellales;Ceratobasidiaceae;Rhizoctonia <Ceratobasidiaceae>;Rhizoctonia solani;Rhizoctonia solani AG-1 IB;	4192.85	7.75262	2.66022	2.75811	0	0	125.774	132.562	106.375	146.982	123.784	191.934
root;cellular organisms;Bacteria;Proteobacteria;Gammaproteobacteria;Xanthomonadales;Xanthomonadaceae;Arenimonas;Arenimonas metalli;	458.819	1022.13	1716.75	4748.25	3590.41	2648.67	383.558	646.206	439.05	1470.55	1529.76	789.766
root;cellular organisms;Bacteria;Proteobacteria;delta/epsilon subdivisions;Deltaproteobacteria;Myxococcales;Cystobacterineae;Archangiaceae;Cystobacter;	98.3744	199.551	375.489	129.558	200.664	198.263	394.551	422.889	702.955	337.345	416.624	470.958
root;cellular organisms;Eukaryota;Opisthokonta;Fungi;Dikarya;Ascomycota;saccharomyceta;Pezizomycotina;leotiomyceta;	86778.8	19466.3	48715.3	44096.2	13694.8	19913.9	9998.57	9504.32	25581.9	15353	17789.2	20173.1
root;cellular organisms;Bacteria;Proteobacteria;Gammaproteobacteria;Cellvibrionales;Cellvibrionaceae;Teredinibacter;	398.536	580.186	657.917	4685.41	4347.01	19221	2276.15	2134.34	2416.78	1863.38	2930.38	2236.94
root;cellular organisms;Bacteria;Proteobacteria;Betaproteobacteria;Rhodocyclales;Rhodocyclaceae;	2263.08	2400.56	2253.82	8721.03	17544	14588	10583.3	11658.9	9949.6	18258.2	27158.3	19385.1
root;cellular organisms;Bacteria;FCB group;Gemmatimonadetes;Gemmatimonadetes <class>;	1367.86	2547.53	7098.27	738.956	710.527	1486.25	1186.91	1269.43	1006.1	1156.28	1132.08	1172.16
root;cellular organisms;Bacteria;Terrabacteria group;Actinobacteria <phylum>;Actinobacteria;Micromonosporales;Micromonosporaceae;Actinoplanes;Actinoplanes awajinensis;	4832.75	10284.6	16527.9	6794.38	3272.09	2197.32	1741.39	2384.14	1975.53	1084.31	10580.6	3839.05
root;cellular organisms;Bacteria;Proteobacteria;Gammaproteobacteria;Xanthomonadales;Xanthomonadaceae;Lysobacter;Lysobacter gummosus;	3116.06	2403.47	2521.6	3557.64	2800.99	2712.78	691.212	707.37	884.815	796.181	943.746	802.138
root;cellular organisms;Bacteria;PVC group;Planctomycetes;Phycisphaerae;Phycisphaerales;Phycisphaeraceae;Phycisphaera;Phycisphaera mikurensis;	323.466	175.192	582.046	1029.14	1273.59	1159.08	1577.5	1277.75	724.95	1977.53	1405.08	1098.26
root;cellular organisms;Bacteria;Proteobacteria;delta/epsilon subdivisions;Deltaproteobacteria;Myxococcales;Cystobacterineae;Myxococcaceae;Myxococcus;Myxococcus stipitatus;	557.087	553.881	1142.84	1023.92	751.725	921.526	1486.06	1500.14	1167.31	1114.18	1269.97	1391.91
root;cellular organisms;Bacteria;Terrabacteria group;Chloroflexi;Chloroflexia;Chloroflexales;	5447.92	9422.14	12270.2	1371.27	3049	1240.73	1650.98	1627.38	2005.19	639.73	662.613	1564.07
root;cellular organisms;Eukaryota;Viridiplantae;Streptophyta;	53.8779	26.2604	47.99	97.8279	179.987	87.0183	345.361	294.084	100.792	2071.26	1221.13	355.236
root;cellular organisms;Bacteria;Terrabacteria group;Actinobacteria <phylum>;Thermoleophilia;Solirubrobacterales;	9273.18	8128.41	7179.31	8122.52	5251.48	1431.15	1956.33	3011.25	2444.25	1755.03	3151.64	2782.33
root;cellular organisms;Bacteria;Proteobacteria;Betaproteobacteria;Burkholderiales;Alcaligenaceae;	2361.4	3865.64	2336.75	5242.07	5074.75	3184.53	8459.8	10343.6	5870.61	3595.32	3976.52	4582.12
root;cellular organisms;Bacteria;Proteobacteria;Alphaproteobacteria;Rhizobiales;Phyllobacteriaceae;Nitratireductor;	963.978	870.277	631.717	1462.98	1242.23	3616.17	515.421	400.953	977.267	693.751	534.649	763.64
root;cellular organisms;Bacteria;FCB group;Bacteroidetes/Chlorobi group;Bacteroidetes;Saprospiria;Saprospirales;Haliscomenobacteraceae;Haliscomenobacter;Haliscomenobacter hydrossis;	1791.64	2176.68	1148.08	1822.9	1865.98	1426.29	1558.1	1374.56	1377.62	1314.15	1782.74	1805.54
root;cellular organisms;Bacteria;unclassified Bacteria;Bacteria candidate phyla;Candidatus Saccharibacteria;	305442	248591	188875	67519.5	37765.2	36225.7	32769.8	34539.3	128360	32485.1	61725.7	90852.1
root;cellular organisms;Bacteria;Terrabacteria group;Armatimonadetes;Fimbriimonadia;Fimbriimonadales;Fimbriimonadaceae;Fimbriimonas;Fimbriimonas ginsengisoli;	765.331	1749.34	1047.12	407.254	5401.27	734.428	874.398	849.73	1292.9	1136.8	640.984	695.442
root;cellular organisms;Bacteria;FCB group;Bacteroidetes/Chlorobi group;Bacteroidetes;Chitinophagia;Chitinophagales;Chitinophagaceae;Flavihumibacter;Flavihumibacter solisilvae;	4342.24	6812.32	3136.51	3853.89	4129.42	4437.27	3216.29	2180.04	2677.47	1723.67	2348.78	2559.11
root;cellular organisms;Bacteria;Proteobacteria;Betaproteobacteria;Burkholderiales;Comamonadaceae;Acidovorax;	156938	119154	47093.3	159302	178488	72970.8	266703	427037	171561	200714	144260	61946.4
root;cellular organisms;Bacteria;Proteobacteria;Gammaproteobacteria;Methylococcales;	69.7768	66.1861	88.7824	94.2512	243.556	127.074	421.126	365.973	181.925	321.686	369.293	475.303
root;cellular organisms;Bacteria;Proteobacteria;Alphaproteobacteria;Sphingomonadales;Sphingomonadaceae;Sphingobium;Sphingobium sp. MI1205;	1995.64	1361.86	2110.84	2701.27	2345.68	2693.78	721.615	656.163	530.529	1170.5	653.89	625.261
root;cellular organisms;Bacteria;Proteobacteria;delta/epsilon subdivisions;Deltaproteobacteria;Desulfovibrionales;	363.616	244.318	463.349	597.833	832.614	1201.07	2698.46	2790.05	554.683	1165.86	926.759	1062.66
root;cellular organisms;Eukaryota;Viridiplantae;Streptophyta;Streptophytina;Embryophyta;Tracheophyta;Euphyllophyta;Spermatophyta;Magnoliophyta;Mesangiospermae;eudicotyledons;Gunneridae;Pentapetalae;asterids;	40.1543	19.4436	46.6997	20.3101	19.5196	13.0505	1040.43	1014.05	1274.66	1385.04	1544.05	700.288
root;cellular organisms;Bacteria;Proteobacteria;Betaproteobacteria;Burkholderiales;Burkholderiaceae;Burkholderia;pseudomallei group;	3002.95	2125.06	2257.45	2589.31	2590.47	1483.65	2444.67	2614.95	2348.23	1912.72	2215.21	2274.95
root;cellular organisms;Bacteria;Terrabacteria group;Actinobacteria <phylum>;Actinobacteria;Streptomycetales;Streptomycetaceae;Streptomyces;Streptomyces sp. WM6386;	425.01	1702.56	5711.27	178.168	239.172	61.6994	155.198	205.792	214.897	55.4613	68.8561	57.9105
root;cellular organisms;Bacteria;Proteobacteria;delta/epsilon subdivisions;Deltaproteobacteria;Myxococcales;Sorangiineae;Polyangiaceae;Sorangium;Sorangium cellulosum;Sorangium cellulosum So0157-2;	2784.25	3253.28	10524	4374.12	6620.16	10840.1	7007.98	6415.38	10219.3	6995.38	6473.35	7286.36
root;cellular organisms;Bacteria;Terrabacteria group;Actinobacteria <phylum>;Actinobacteria;Streptosporangiales;Thermomonosporaceae;Actinomadura;	34006.3	27132.3	20424.7	38978.5	33899.4	9181.67	5799.18	10987.2	7378.47	5160.01	11930.4	8516.45
root;cellular organisms;Eukaryota;Opisthokonta;Metazoa;Eumetazoa;Bilateria;Deuterostomia;Chordata;Craniata;Vertebrata;Gnathostomata;Teleostomi;Euteleostomi;Sarcopterygii;Dipnotetrapodomorpha;Tetrapoda;Amniota;Mammalia;	2700.62	1851.52	1352.2	2003.87	1142.14	591.235	2426.35	2805.49	2083.03	3677.02	2670.73	2350.63
root;cellular organisms;Bacteria;Terrabacteria group;Cyanobacteria/Melainabacteria group;Cyanobacteria;Synechococcales;Leptolyngbyaceae;Leptolyngbya;Leptolyngbya valderiana;	143.773	101.216	235.119	3448.25	4293.47	1857.51	724.027	679.567	427.681	775.602	649.42	613.902
root;cellular organisms;Bacteria;FCB group;Bacteroidetes/Chlorobi group;Chlorobi;Chlorobia;Chlorobiales;Chlorobiaceae;	792.775	819.651	911.337	641.029	1223.85	1287.72	3527.58	2841.47	1500.07	3131.31	1692.55	1629.26
root;cellular organisms;Bacteria;PVC group;Planctomycetes;Planctomycetia;Planctomycetales;Planctomycetaceae;Blastopirellula;Blastopirellula marina;Blastopirellula marina DSM 3645;	705.034	298.818	1107.99	904.757	1367.43	1257.7	3768.2	3265.57	2112.81	6830.15	4252.44	3255.08
root;cellular organisms;Bacteria;Proteobacteria;Gammaproteobacteria;Xanthomonadales;Xanthomonadaceae;Lysobacter;Lysobacter capsici;	2414.16	1000.69	1664.25	2630.75	2959.26	1393.56	388.382	446.187	457.283	957.417	869.027	484.203
root;cellular organisms;Bacteria;FCB group;Bacteroidetes/Chlorobi group;Bacteroidetes;Cytophagia;Cytophagales;Cytophagaceae;Dyadobacter;	37480.6	15225.9	8065.65	13755.1	8317.11	15109.7	2972.11	2414.78	2494.56	3250.82	3862.88	3243.79
root;cellular organisms;Bacteria;Terrabacteria group;Actinobacteria <phylum>;Actinobacteria;Micrococcales;Intrasporangiaceae;Phycicoccus;Phycicoccus dokdonensis;	5626.55	9986.75	13223.6	4131.02	2409.21	1066.34	652.274	1299.67	1154.64	684.292	1292.65	1066.27
root;cellular organisms;Eukaryota;Viridiplantae;Streptophyta;Streptophytina;Embryophyta;Tracheophyta;Euphyllophyta;Spermatophyta;Magnoliophyta;	137.369	73.9642	97.3026	51.9522	115.872	45.4052	2366.56	2460.33	2903.78	2814.81	3911.47	2082.21
root;cellular organisms;Bacteria;Proteobacteria;Alphaproteobacteria;unclassified Alphaproteobacteria;Micavibrio;Micavibrio aeruginosavorus;	9312	253.059	212.836	9951.36	6880.47	15800.9	9658.97	14920	6268.49	3211.21	4016.91	7434.13
root;cellular organisms;Bacteria;Proteobacteria;delta/epsilon subdivisions;Deltaproteobacteria;Myxococcales;Sorangiineae;	16549.8	17551.5	63767.2	33414.3	57030.6	143195	48221.4	40555.1	68373.2	53744.4	51758.8	62458.5
root;cellular organisms;Bacteria;Proteobacteria;Alphaproteobacteria;Rhizobiales;Rhizobiaceae;Sinorhizobium/Ensifer group;Sinorhizobium;Sinorhizobium fredii group;	1.38778e-17	1.38778e-17	1.38778e-17	0	0	2.48952	1.38778e-17	1.38778e-17	1.38778e-17	1.38778e-17	1.38778e-17	1.38778e-17
root;cellular organisms;Eukaryota;Opisthokonta;Metazoa;Eumetazoa;Bilateria;Deuterostomia;Chordata;Craniata;Vertebrata;Gnathostomata;Teleostomi;Euteleostomi;Sarcopterygii;Dipnotetrapodomorpha;Tetrapoda;	151.044	34.0372	70.9377	7.77974	56.799	29.1895	1219.95	1462.83	1321.59	1255.09	1964.8	942.938
root;cellular organisms;Bacteria;PVC group;Verrucomicrobia;unclassified Verrucomicrobia;	15.8903	20.4366	29.8843	6.002	41.621	141.59	23.1027	18.0019	13.7954	22.9799	20.389	41.0563
root;cellular organisms;Bacteria;Proteobacteria;Betaproteobacteria;Methylophilales;Methylophilaceae;Methylophilus;Methylophilus methylotrophus;	73.9441	49.6398	37.3696	273.204	2320.54	3911.93	6356.91	6319.62	2165.47	21253.2	13331.5	4420.63
root;cellular organisms;Bacteria;Acidobacteria;Solibacteres;Solibacterales;Solibacteraceae;Candidatus Solibacter;Candidatus Solibacter usitatus;	3641.45	3139.39	7142.93	1768.2	1871	1687.43	11219.4	11810.6	3669.97	4711.77	4441.99	4685.09
root;cellular organisms;Eukaryota;Opisthokonta;Fungi;Dikarya;Ascomycota;saccharomyceta;Pezizomycotina;leotiomyceta;sordariomyceta;Leotiomycetes;	2232.32	451.649	1300.43	1232.24	351.064	562.766	477.669	675.668	1225.35	1944.02	2011.31	2392.36
root;cellular organisms;Bacteria;Terrabacteria group;Actinobacteria <phylum>;Actinobacteria;Micrococcales;Cellulomonadaceae;Cellulomonas;	19561.1	15051.7	11414.4	17296.1	9515.82	1665.49	3570.68	6281.01	5715	2552.41	5661.28	4936.35
root;cellular organisms;Bacteria;Proteobacteria;Alphaproteobacteria;Rhizobiales;Phyllobacteriaceae;Aminobacter;Aminobacter sp. J41;	207.122	130.434	108.208	801.503	586.225	3768.12	235.626	157.732	237.758	620.275	491.521	652.691
root;cellular organisms;Bacteria;Proteobacteria;Alphaproteobacteria;Rhizobiales;Bradyrhizobiaceae;	53940.6	58272.4	47963.7	26525.9	27199.6	27182.6	57782.6	54712.9	87605.8	138800	62553.4	46613.1
root;cellular organisms;Bacteria;Proteobacteria;delta/epsilon subdivisions;Deltaproteobacteria;Desulfovibrionales;Desulfovibrionaceae;Desulfovibrio;	970.322	527.592	1007.33	1835.16	2809.09	2713.03	3469.06	3714.31	1536.67	6669.91	4431.88	2052.02
root;cellular organisms;Bacteria;Proteobacteria;Alphaproteobacteria;Rhizobiales;unclassified Rhizobiales;Bauldia;Bauldia litoralis;	1257.87	1283.02	1624.53	1436.72	846.222	905.882	672.835	631.368	674.512	1436.82	1116.36	1136.31
root;cellular organisms;Bacteria;Proteobacteria;Alphaproteobacteria;Rhizobiales;Rhizobiaceae;Shinella;	5745.83	1553.61	2821.84	56394.1	40069	84605	614.211	508.512	649.333	5830.31	2981.09	1523.17
root;cellular organisms;Bacteria;PVC group;Planctomycetes;Planctomycetia;Planctomycetales;Planctomycetaceae;Planctopirus;Planctopirus limnophila;	378.418	366.017	403.439	434.685	755.594	680.3	868.221	837.186	892.866	1207.95	800.412	953.86
root;cellular organisms;Bacteria;Proteobacteria;Betaproteobacteria;Burkholderiales;Alcaligenaceae;Achromobacter;	1738.81	2382.08	1583.88	2717.08	4118.07	2978.6	6075.13	6677.83	11361.3	3189.41	3957.66	3192.26
root;cellular organisms;Bacteria;Proteobacteria;Alphaproteobacteria;unclassified Alphaproteobacteria;unclassified Alphaproteobacteria (miscellaneous);	930.192	1043.55	1111.86	819.216	1267.17	1054.68	1635.1	1492.06	2038.33	1305.64	1455.19	1220.04
root;cellular organisms;Bacteria;Proteobacteria;Gammaproteobacteria;Chromatiales;Ectothiorhodospiraceae;Thioalkalivibrio;	1103.56	1453.38	1646.14	1922.46	2866.78	3048.69	3531.48	3344.48	4424.26	3648.34	4542.47	4902
root;cellular organisms;Bacteria;Proteobacteria;Alphaproteobacteria;Rhodospirillales;	2889.87	2037.44	2713.66	7270.34	7456.38	12922.2	16400.6	17522.8	9126.56	8939.26	7391.29	6533.4
root;cellular organisms;Bacteria;PVC group;Verrucomicrobia;Spartobacteria;	321.323	367.984	186.296	250.38	394.787	365.478	500.658	442.167	525.873	709.316	593.324	442.062
root;cellular organisms;Bacteria;FCB group;Gemmatimonadetes;Gemmatimonadetes <class>;Gemmatimonadales;	21.131	12.6369	22.7467	26.456	41.5024	9.01615	55.0147	52.6377	74.2459	67.5624	106.088	82.9671
root;cellular organisms;Bacteria;Proteobacteria;Gammaproteobacteria;Xanthomonadales;Xanthomonadaceae;Luteimonas;	12620.7	8767	5357.91	16642.2	8969.2	81773.4	851.188	703.4	1326.02	1645.29	1873.23	1572.12
root;cellular organisms;Eukaryota;Viridiplantae;Streptophyta;Streptophytina;Embryophyta;Tracheophyta;Euphyllophyta;Spermatophyta;Magnoliophyta;Mesangiospermae;eudicotyledons;Gunneridae;Pentapetalae;	2664.71	1617.88	2378.65	2300.04	1844.94	1815.77	119959	128603	145847	144640	197533	108428
root;cellular organisms;Eukaryota;Opisthokonta;Fungi;Dikarya;Ascomycota;saccharomyceta;Pezizomycotina;leotiomyceta;sordariomyceta;Sordariomycetes;	154808	32824.1	92409	84460.9	27498.1	39558.7	12130.6	10050.1	36728.3	8184.29	11195.3	12843.9
root;cellular organisms;Eukaryota;Viridiplantae;Streptophyta;Streptophytina;Embryophyta;Tracheophyta;Euphyllophyta;Spermatophyta;Magnoliophyta;Mesangiospermae;eudicotyledons;Gunneridae;Pentapetalae;asterids;lamiids;Solanales;Solanaceae;Solanoideae;	524.255	292.99	488.656	270.786	311.218	109.701	967.188	1037.49	1233.51	1477.76	1490.97	721.045
root;cellular organisms;Bacteria;Proteobacteria;Alphaproteobacteria;Rhizobiales;Hyphomicrobiaceae;Devosia;Devosia limi;	2743.99	1971.25	2273.03	3364.46	2725.18	3577.57	192.97	212.703	192.088	375.744	354.819	283.248
root;cellular organisms;Bacteria;Proteobacteria;Alphaproteobacteria;Rhizobiales;Phyllobacteriaceae;Mesorhizobium;Mesorhizobium sp. LC103;	895.26	719.387	530.866	2574.14	1616.6	10367.9	304.045	257.073	306.377	1021.45	1012.98	1516.56
root;cellular organisms;Bacteria;FCB group;Bacteroidetes/Chlorobi group;Bacteroidetes;Bacteroidetes Order II. Incertae sedis;Rhodothermaceae;	835.063	597.681	1396.22	639.275	1195.02	1108.62	4178.48	4371.81	1388.07	2438.94	1785.89	2253.46
root;cellular organisms;Bacteria;Proteobacteria;Gammaproteobacteria;Cellvibrionales;Cellvibrionaceae;Cellvibrio;Cellvibrio sp. pealriver;	30.6967	18.4637	87.2091	12134.9	14406.5	16685.8	1549.45	1156.31	986.69	4510.67	5863.92	4050.94
root;cellular organisms;Eukaryota;Viridiplantae;Streptophyta;Streptophytina;Embryophyta;Tracheophyta;Euphyllophyta;Spermatophyta;	11.6607	14.5946	22.6744	8.67518	9.77288	58.3846	242.948	183.89	219.506	218.063	360.037	138.54
root;cellular organisms;Bacteria;FCB group;Bacteroidetes/Chlorobi group;Bacteroidetes;Chitinophagia;Chitinophagales;Chitinophagaceae;Niastella;Niastella koreensis;Niastella koreensis GR20-10;	14925.1	35315.3	11436.1	10923.3	12980.9	6563.79	11605.3	7682.16	11124.8	2812.57	6293.32	5003.57
root;cellular organisms;Eukaryota;Opisthokonta;Fungi;Dikarya;Ascomycota;saccharomyceta;Pezizomycotina;	5405.5	2112.39	3108.79	2286.08	790.526	1135.42	690.156	692.477	2260.99	750.574	1440.8	1673.29
root;cellular organisms;Bacteria;Acidobacteria;Solibacteres;Solibacterales;Solibacteraceae;Candidatus Solibacter;	1.04411	0	0.0146743	1.38778e-17	1.38778e-17	1.38778e-17	0.0182885	0.0288648	1.11157	1.38778e-17	1.38778e-17	1.38778e-17
root;cellular organisms;Bacteria;Proteobacteria;Betaproteobacteria;Burkholderiales;Comamonadaceae;Hydrogenophaga;	5270.23	2383.01	3776.35	234921	129347	138631	12579.8	14391.3	12765.4	39906.7	57207.3	37523.6
root;cellular organisms;Bacteria;Proteobacteria;Gammaproteobacteria;Chromatiales;Chromatiaceae;Rheinheimera;	244.189	307.621	262.995	3106.78	14656.1	5373.3	725.492	955.985	1283.75	956.333	1050.05	819.26
root;cellular organisms;Bacteria;Proteobacteria;Gammaproteobacteria;Xanthomonadales;Xanthomonadaceae;Xanthomonas;	9762.6	7566.71	11348.1	18389.4	23334.3	25451	13659.3	15245.1	16527.7	10721.9	10013	8615.84
root;cellular organisms;Bacteria;Proteobacteria;Alphaproteobacteria;Rhodobacterales;	434.42	341.676	378.259	467.336	569.968	766.286	1031.77	947.616	721.46	498.597	385.189	460.849
root;cellular organisms;Bacteria;Proteobacteria;Alphaproteobacteria;Sphingomonadales;Erythrobacteraceae;Altererythrobacter;	6436.15	4348.44	6002.48	3975.63	3683.49	3582.72	17396.8	12257.1	8758.43	4675.67	4394.65	5584.7
root;cellular organisms;Bacteria;Proteobacteria;Betaproteobacteria;Methylophilales;Methylophilaceae;Methylobacillus;	530.584	272.547	433.459	1069.6	1595.15	3980.1	4238.34	4583.18	1677.3	6459.16	3998.15	2743.38
root;cellular organisms;Bacteria;Proteobacteria;Betaproteobacteria;Methylophilales;Methylophilaceae;unclassified Methylophilaceae;Methylophilaceae bacterium 11;	96.1754	69.1023	90.0448	71.4845	37.2799	67.7796	7297.17	6642.98	3261.8	7958.85	5407.55	7036.6
root;cellular organisms;Bacteria;Proteobacteria;Gammaproteobacteria;Alteromonadales;Pseudoalteromonadaceae;	42.2715	41.8625	30.1238	58.9344	72.5574	301.78	64.657	40.3208	62.849	76.0494	116.385	151.198
root;cellular organisms;Bacteria;Terrabacteria group;Actinobacteria <phylum>;Actinobacteria;Corynebacteriales;Nocardiaceae;Nocardia;	36829.6	59957.5	21926.9	36655.6	27874.4	6320.61	7492.81	12939.1	7882.66	5498.52	21407.1	9465.92
root;cellular organisms;Bacteria;Proteobacteria;Alphaproteobacteria;Rhizobiales;Bradyrhizobiaceae;Bosea;Bosea lupini;	8575.53	6784.06	4829.53	6728.1	5425.34	4100.79	12660	5846.29	4511.34	8471.7	3310.3	4070.93
root;cellular organisms;Bacteria;Terrabacteria group;Actinobacteria <phylum>;Actinobacteria;Propionibacteriales;Propionibacteriaceae;Cutibacterium;Cutibacterium acnes;	1648.97	2702.35	1717.15	2256.84	1803.84	1513.63	5627.99	4169.2	4771.87	21669.4	3261.65	1207.5
root;cellular organisms;Bacteria;Proteobacteria;Alphaproteobacteria;Rhizobiales;Phyllobacteriaceae;Hoeflea;	1029.51	796.284	793.751	1037.94	829.552	1824.46	421.243	305.501	420.686	495.078	555.952	553.883
root;cellular organisms;Bacteria;Terrabacteria group;Chloroflexi;Chloroflexia;Herpetosiphonales;Herpetosiphonaceae;Herpetosiphon;Herpetosiphon geysericola;	550.788	1863.21	2671.35	224.799	420.897	287.521	423.712	395.126	387.581	286.87	273.428	947.419
root;cellular organisms;Bacteria;Terrabacteria group;Actinobacteria <phylum>;Actinobacteria;Propionibacteriales;Nocardioidaceae;Nocardioides;	111003	158055	279311	131041	55361	20135.7	11343	16857.2	28225.1	13110.5	34780.5	19811.6
root;cellular organisms;Bacteria;Terrabacteria group;Chloroflexi;Chloroflexia;Chloroflexales;Roseiflexineae;Roseiflexaceae;Roseiflexus;Roseiflexus sp. RS-1;	1811.77	2769.5	3443.59	327.105	603.463	391.353	1057.37	940.686	623.17	171.276	174.344	720.687
root;cellular organisms;Bacteria;Terrabacteria group;Chloroflexi;Ktedonobacteria;	468.323	938.418	1308.59	153.339	289.429	307.59	210.092	164.664	311.981	97.719	116.578	209.287
root;cellular organisms;Bacteria;Proteobacteria;Alphaproteobacteria;Rhodospirillales;Rhodospirillaceae;	9411.67	8277.34	9518.26	14713.6	15755.7	22231.2	20473	20103.4	16605.5	20312.8	17262.1	16373.8
root;cellular organisms;Bacteria;Proteobacteria;Alphaproteobacteria;Rhodospirillales;unclassified Rhodospirillales;unclassified Rhodospirillales (miscellaneous);	9.47416	0.950047	8.32594	16.7616	21.8443	8.65032	17.1766	27.3789	16.0723	71.7783	24.728	11.0773
root;cellular organisms;Bacteria;Proteobacteria;Gammaproteobacteria;Xanthomonadales;Rhodanobacteraceae;Dokdonella;Dokdonella immobilis;	3561.13	2822.04	8299.16	6774.73	10118.5	6463.31	2839.19	3388.64	4609.43	2782.34	3673.24	3360.5
root;cellular organisms;Bacteria;Proteobacteria;Alphaproteobacteria;Sphingomonadales;Sphingomonadaceae;Sphingomonas;Sphingomonas jaspsi;	10187.5	7027.4	14827.8	796.203	2837.49	2064.2	612.043	762.912	2489.6	1257.32	969.779	819.218
root;cellular organisms;Bacteria;Proteobacteria;Alphaproteobacteria;Rhizobiales;Hyphomicrobiaceae;Devosia;Devosia insulae;	55978.5	53551.1	44306.2	27105.4	14259.2	14558.9	8722.38	8079.9	11037.9	8997.13	8903.92	7421.49
root;cellular organisms;Bacteria;Proteobacteria;Gammaproteobacteria;Xanthomonadales;Rhodanobacteraceae;Rudaea;Rudaea cellulosilytica;	1232.52	1239.2	2394.04	2098.93	2444.03	1490.11	1526.41	1656.26	1507.95	1337.03	1788.46	1720.35
root;cellular organisms;Bacteria;Proteobacteria;Alphaproteobacteria;Rhodospirillales;unclassified Rhodospirillales;unclassified Rhodospirillales (miscellaneous);Rhodospirillales bacterium URHD0017;	1881.48	1658.78	1544.21	1511.55	1481.99	1883.17	4562	4709.06	3150.84	2353.41	1791.6	2039.46
root;cellular organisms;Bacteria;environmental samples <Bacteria>;	5184.7	6166.87	9716.21	7392.99	6278.85	7866.16	10888.5	10752.7	8532.01	7992.69	8457.21	9019.57
root;cellular organisms;Bacteria;Terrabacteria group;Chloroflexi;Ardenticatenia;Ardenticatenales;Ardenticatenaceae;Ardenticatena;Ardenticatena maritima;	532.781	622.028	1136.86	369.362	1551.17	724.738	920.654	1052.36	459.731	346.865	303.234	332.029
root;cellular organisms;Bacteria;Terrabacteria group;Actinobacteria <phylum>;Actinobacteria;Actinomycetales;	4.2486e+06	5.5652e+06	3.03158e+06	4.64216e+06	2.45888e+06	699861	644886	1.18617e+06	928006	535191	1.19406e+06	878494
root;cellular organisms;Bacteria;FCB group;Bacteroidetes/Chlorobi group;Bacteroidetes;Bacteroidia;Bacteroidales;	4607.52	5068.83	2997.2	5326.63	6333.75	7890.8	3289.62	2971.42	2859.26	7311.01	8651.09	8870.02
root;cellular organisms;Bacteria;PVC group;Planctomycetes;Planctomycetia;Candidatus Brocadiales;Candidatus Brocadiaceae;	498.945	577.255	823.569	1110.28	1064.17	1531.17	1636.2	1417.32	1120.45	1020.13	852.026	933.846
root;cellular organisms;Bacteria;FCB group;Bacteroidetes/Chlorobi group;Bacteroidetes;Flavobacteriia;Flavobacteriales;Crocinitomicaceae;Fluviicola;Fluviicola taffensis;	51607.6	14087.9	8986.63	13486.8	20263.8	64799.1	841.159	588.559	445.969	1318.84	1086.22	1278.09
root;cellular organisms;Bacteria;Spirochaetes;Spirochaetia;Leptospirales;Leptospiraceae;Leptospira;	1328.68	1362.84	1526.12	2225.94	1950.31	1927.67	10445.3	10660.1	6995.54	3431.53	4272.36	4282.24
root;cellular organisms;Bacteria;Terrabacteria group;Actinobacteria <phylum>;Actinobacteria;Propionibacteriales;Nocardioidaceae;Aeromicrobium;Aeromicrobium marinum;	2466.05	2842.5	3807.43	843.096	902.706	728.534	321.387	396.767	1012.62	599.722	405.349	492.306
root;cellular organisms;Eukaryota;Opisthokonta;Metazoa;Eumetazoa;Bilateria;Deuterostomia;Chordata;	80.3558	96.3729	102.033	154.208	146.889	523.141	440.692	422.54	189.933	274.617	264.384	266.177
root;cellular organisms;Bacteria;Proteobacteria;Gammaproteobacteria;Oceanospirillales;Halomonadaceae;Halomonas;	1357.21	1515.69	1221.22	2009.78	2088.74	3746.3	2726.67	2453.37	2075.03	2288.51	2774.02	2838.14
root;cellular organisms;Bacteria;PVC group;Planctomycetes;	190.283	95.3662	356.282	551.155	745.514	505.295	881.594	844.004	663.145	1740.22	1186.71	829.146
root;cellular organisms;Bacteria;FCB group;Bacteroidetes/Chlorobi group;Bacteroidetes;Cytophagia;Cytophagales;Flammeovirgaceae;Fulvivirga;Fulvivirga imtechensis;	10532.1	17673.3	3624.12	18697.2	11457.9	35633.9	10351.3	12422.6	7387.67	20465.9	27216	27707
root;cellular organisms;Bacteria;Terrabacteria group;Chloroflexi;unclassified Chloroflexi;unclassified Chloroflexi (miscellaneous);	1959.73	1133.08	3451.83	2874.91	4623.76	5089.44	1670.63	1329.29	3884.45	1895.68	1433.82	1298.7
root;cellular organisms;Bacteria;FCB group;Bacteroidetes/Chlorobi group;Bacteroidetes;Chitinophagia;Chitinophagales;Chitinophagaceae;Flavihumibacter;Flavihumibacter sp. ZG627;	2536.83	2795.8	1492.7	1178.15	1893.49	1564.99	1520.07	927.088	843.797	825.109	973.979	967.516
root;cellular organisms;Bacteria;PVC group;Planctomycetes;Planctomycetia;Planctomycetales;Planctomycetaceae;Pirellula;	0.0153965	1.94993	2.3494	5.28214	1.95079	8.34807	1.38778e-17	1.38778e-17	1.38778e-17	1.34413	0.221457	10.5254
root;cellular organisms;Bacteria;Terrabacteria group;Chloroflexi;Ktedonobacteria;Ktedonobacterales;Ktedonobacteraceae;Ktedonobacter;Ktedonobacter racemifer;	3159.47	5398.83	6145.28	761.008	1332.22	863.827	1516.66	1322.18	1968.57	563.839	727.06	1145.26
root;cellular organisms;Bacteria;Terrabacteria group;Actinobacteria <phylum>;Acidimicrobiia;Acidimicrobiales;Acidimicrobiaceae;Ilumatobacter;Ilumatobacter nonamiensis;	1880.48	2794.81	3357.16	1820.24	2321.41	1319.64	2002.58	1496.26	2078.37	6834.77	3007.04	1772.21
root;cellular organisms;Bacteria;Terrabacteria group;Actinobacteria <phylum>;Actinobacteria;Micromonosporales;Micromonosporaceae;Actinoplanes;Actinoplanes rectilineatus;	7867.43	14399.5	19379.8	6003.97	8339.19	4866.79	2560.89	2977.23	8036.64	1891.11	2219.69	3524.65
root;cellular organisms;Bacteria;Terrabacteria group;Actinobacteria <phylum>;Actinobacteria;Pseudonocardiales;Pseudonocardiaceae;Lechevalieria;Lechevalieria aerocolonigenes;	111003	370503	46352.5	72347.2	28571.2	7707.69	6839.57	9749.9	13193.9	1816.56	7786.76	3190
root;cellular organisms;Bacteria;PVC group;Verrucomicrobia;Opitutae;Opitutales;Opitutaceae;Opitutus;	2.13149	0.958657	5.82663	1.7422	2.15355	2.10665	0.0184866	1.27512	0.0125499	3.5652	4.12958	0.546243
root;cellular organisms;Eukaryota;Viridiplantae;Streptophyta;Streptophytina;Embryophyta;Tracheophyta;Euphyllophyta;Spermatophyta;Magnoliophyta;Mesangiospermae;eudicotyledons;Gunneridae;Pentapetalae;asterids;lamiids;Solanales;Solanaceae;	1964.98	1160.34	2205.65	980.739	1042.85	349.374	1992.89	2004.48	2336.74	2870.16	3397.26	1797.37
root;cellular organisms;Bacteria;Proteobacteria;Betaproteobacteria;Burkholderiales;Comamonadaceae;Acidovorax;Acidovorax radicis;	12467.5	9471.79	5590.85	13092.7	14535.8	9804.76	45044.1	83300.1	32686.3	41680.5	28938.5	9505.05
root;cellular organisms;Bacteria;Proteobacteria;delta/epsilon subdivisions;	369.981	377.692	563.015	342.91	750.373	1221.06	1240.62	1360.54	910.102	648.072	706.897	893.913
root;cellular organisms;Bacteria;Proteobacteria;delta/epsilon subdivisions;Deltaproteobacteria;Bdellovibrionales;Bacteriovoracaceae;	1.38778e-17	1.38778e-17	1.38778e-17	1.38778e-17	1.38778e-17	1.38778e-17	6.19842	15.9978	2.41646	3.53376	2.8213	0.566772
root;cellular organisms;Bacteria;Spirochaetes;Spirochaetia;Leptospirales;Leptospiraceae;	148.01	150.875	238.794	438.211	718.016	744.323	3719.43	3918.87	2412.33	846.68	640.921	800.779
root;cellular organisms;Bacteria;Terrabacteria group;Actinobacteria <phylum>;Actinobacteria;Micrococcales;Cellulomonadaceae;	14004.4	10382.9	9277.02	16452.1	11091.8	1031.07	2016.27	4364.96	3971.55	9765.63	16675.2	4677.58
root;cellular organisms;Bacteria;Proteobacteria;Betaproteobacteria;Burkholderiales;unclassified Burkholderiales;Burkholderiales Genera incertae sedis;Aquincola;Aquincola tertiaricarbonis;	2188.04	2226.3	3054.58	2538.21	1821.87	1327.6	10572.3	11850.9	9200.8	3247.25	4032.45	4026.05
root;cellular organisms;Bacteria;FCB group;Bacteroidetes/Chlorobi group;	6380.15	7364.25	4591.77	6831.17	7943.57	8538.41	6526.7	6272.78	3633.32	11107.3	9599.35	9904
root;cellular organisms;Bacteria;Proteobacteria;Alphaproteobacteria;Rhizobiales;unclassified Rhizobiales;Methyloceanibacter;	1.06864	1.95003	1.23127	0.869688	1.49144	0.4064	1.24113	1.39655	1.16004	4.82632	3.06164	5.79102
root;cellular organisms;Bacteria;Terrabacteria group;Actinobacteria <phylum>;Actinobacteria;Micromonosporales;Micromonosporaceae;Asanoa;	13.5926	0	0.112679	0.83722	2.99517	1.50834	1.38778e-17	1.38778e-17	1.38778e-17	1.38778e-17	1.38778e-17	1.38778e-17
root;cellular organisms;Bacteria;FCB group;Bacteroidetes/Chlorobi group;Bacteroidetes;Chitinophagia;Chitinophagales;Chitinophagaceae;Niastella;Niastella koreensis;	216321	520565	177387	167690	193576	99499.4	171976	113781	169432	41455.7	85631.6	73901.8
root;cellular organisms;Bacteria;Terrabacteria group;Actinobacteria <phylum>;Actinobacteria;Micrococcales;Intrasporangiaceae;Phycicoccus;Phycicoccus jejuensis;	1650.07	3185.16	5080.06	1503.82	1109.13	217.147	261.369	335.516	241.281	238.551	310.17	257.567
root;cellular organisms;Bacteria;Proteobacteria;Gammaproteobacteria;unclassified Gammaproteobacteria;unclassified Gammaproteobacteria (miscellaneous);	401.688	461.419	511.474	1795.5	1948.85	2517.12	1675.26	1480.83	1048.44	2720.89	3266.73	3024.15
root;cellular organisms;Bacteria;Proteobacteria;Alphaproteobacteria;Caulobacterales;Caulobacteraceae;Brevundimonas;Brevundimonas abyssalis;	83.5335	128.511	96.1067	356.131	268.73	2014.14	133.147	123.088	165.718	159.045	190.997	171.714
root;cellular organisms;Bacteria;Terrabacteria group;Firmicutes;Clostridia;Clostridiales;	3693.25	6111.41	5458.55	4350.39	3441.6	6745.77	7973.67	7906.87	3204.65	6356.94	5288.11	4328.57
root;cellular organisms;Bacteria;Proteobacteria;Betaproteobacteria;Nitrosomonadales;Nitrosomonadaceae;Nitrosomonas;	2140.46	2170.82	1888.82	1976.27	3049.38	2810.47	5131	4843.1	3369.2	4144.43	3913.24	3225.13
root;cellular organisms;Bacteria;Terrabacteria group;Actinobacteria <phylum>;Actinobacteria;unclassified Actinobacteria (class);unclassified Actinobacteria (class) (miscellaneous);	13622.8	15616.3	12175.6	28513.2	6535.5	4287.4	3477.88	4542.14	7086.76	3201.44	3331.48	3565.9
root;cellular organisms;Bacteria;Proteobacteria;Gammaproteobacteria;Legionellales;Legionellaceae;Legionella;	2166.89	2286.67	1966.87	1517.68	1980.64	2420.2	2619.33	2786.32	3126.72	1534.58	1996.87	2355.2
root;cellular organisms;Bacteria;Proteobacteria;Gammaproteobacteria;Xanthomonadales;Xanthomonadaceae;Lysobacter;Lysobacter dokdonensis;	4348.52	3056.66	2717.39	4451.04	1973.88	3937.17	969.617	957.42	1231.21	929.861	1018.51	945.999
root;cellular organisms;Eukaryota;Viridiplantae;Streptophyta;Streptophytina;Embryophyta;Tracheophyta;Euphyllophyta;Spermatophyta;Magnoliophyta;Mesangiospermae;eudicotyledons;Gunneridae;Pentapetalae;rosids;malvids;	162.721	92.4657	82.9877	77.5386	119.897	100.114	8244.93	8139.25	9719.74	9960.72	13153	7276.83
root;cellular organisms;Bacteria;Terrabacteria group;Chloroflexi;Chloroflexia;Chloroflexales;Chloroflexineae;Oscillochloridaceae;Oscillochloris;Oscillochloris trichoides;	9437.08	13513.6	15161.7	1564.33	8583.73	2017.24	2290.88	2450.69	3181.55	1052.84	1362.03	2152.84
root;cellular organisms;Bacteria;Proteobacteria;Alphaproteobacteria;Rhizobiales;Bradyrhizobiaceae;Bradyrhizobium;Bradyrhizobium japonicum;	1376.25	1861.28	1143.23	559.986	510.751	681.99	2769.4	2340.15	2206.49	951.47	752.941	883.056
root;cellular organisms;Bacteria;Proteobacteria;Betaproteobacteria;Burkholderiales;unclassified Burkholderiales;	20596	23185	19537.3	43352.7	31401.9	27002.3	205245	231857	125282	32721	41518.6	38157.8
root;cellular organisms;Bacteria;Proteobacteria;delta/epsilon subdivisions;Deltaproteobacteria;Myxococcales;Sorangiineae;Labilitrichaceae;Labilithrix;Labilithrix luteola;	5598.02	6928.11	20924.8	10756.4	17388.6	36015.9	16246.8	13993.7	22485	15487.9	14446.4	16816.9
root;cellular organisms;Bacteria;Proteobacteria;Gammaproteobacteria;Cellvibrionales;Cellvibrionaceae;Cellvibrio;	737.841	843.004	1547.51	314950	366366	375755	44615.3	36413.5	28620.9	126065	163941	109175
root;cellular organisms;Bacteria;FCB group;Bacteroidetes/Chlorobi group;Bacteroidetes;Sphingobacteriia;Sphingobacteriales;	53341.2	75219.5	30879.7	47692.4	41779.2	66768.6	31103.8	22866.3	26040.6	23554	27118.4	27231.8
root;cellular organisms;Eukaryota;Opisthokonta;Fungi;Dikarya;Ascomycota;	246.194	71.0311	133.352	143.91	56.7464	75.9449	133.255	164.507	249.102	455.355	548.748	551.041
root;cellular organisms;Bacteria;FCB group;Bacteroidetes/Chlorobi group;Bacteroidetes;Flavobacteriia;Flavobacteriales;	2510.39	2145.51	1755.59	5652.93	6382.05	8906.71	1125.83	994.67	984.353	1574.31	1889.18	2420.34
root;cellular organisms;Bacteria;Proteobacteria;Betaproteobacteria;Burkholderiales;unclassified Burkholderiales;Burkholderiales Genera incertae sedis;Methylibium;	8170.73	8369.83	6813.08	11369.6	7720.53	6642.23	82318.1	97690.3	49648.5	13211.5	14640.2	14365.2
root;cellular organisms;Bacteria;Proteobacteria;Alphaproteobacteria;Rhizobiales;Phyllobacteriaceae;	51970.3	42258	39810.6	58358.1	35842.1	94814.4	13309.9	8096.61	11969.6	33756.8	28411.5	35598.8
root;cellular organisms;Bacteria;Terrabacteria group;Actinobacteria <phylum>;Actinobacteria;Propionibacteriales;Nocardioidaceae;Actinopolymorpha;	22212.1	18148.2	22489.9	23914.8	11830.5	2208.29	3216.59	7243.64	5067.97	2893.27	6609.41	5674.85
root;cellular organisms;Bacteria;Proteobacteria;Betaproteobacteria;Burkholderiales;Oxalobacteraceae;Herbaspirillum;Herbaspirillum sp. TSA66;	548.616	829.408	540.425	887.256	837.818	429.408	3745.32	3521.54	10121.9	1973.04	3460.53	3181.66
root;cellular organisms;Bacteria;Proteobacteria;Alphaproteobacteria;Rhizobiales;Bradyrhizobiaceae;Afipia;Afipia sp. P52-10;	3751.34	2772.41	3976.8	1105.92	1044.08	907.522	5476.61	4609.81	5072.54	3426.58	2570.26	3205.94
root;cellular organisms;Bacteria;Terrabacteria group;Actinobacteria <phylum>;Actinobacteria;Streptosporangiales;Streptosporangiaceae;Nonomuraea;Nonomuraea wenchangensis;	573.953	770.038	247.6	6898.97	23644.2	15949	356.423	225.372	254.983	1049	1219.29	432.599
root;cellular organisms;Bacteria;Proteobacteria;Betaproteobacteria;Burkholderiales;Comamonadaceae;Polaromonas;	3548.43	5724.95	3813.63	4015.34	3579.61	2955.09	10692	12317.9	12878.5	3188.22	3921.81	3730.48
root;cellular organisms;Bacteria;FCB group;Bacteroidetes/Chlorobi group;Bacteroidetes;Saprospiria;Saprospirales;Saprospiraceae;	2722.86	2119.22	2394.3	2405.75	3869.1	3315.94	2483.73	2173.06	2644.28	1665.85	2430.54	2120.35
root;cellular organisms;Bacteria;Proteobacteria;Alphaproteobacteria;Rhizobiales;Rhizobiaceae;Shinella;Shinella sp. HZN7;	3005	866.349	1532.23	26383.9	18567.5	38194.1	422.44	408.822	276.759	2966.23	1614.91	1093.16
root;cellular organisms;Bacteria;Proteobacteria;Alphaproteobacteria;Sphingomonadales;Sphingomonadaceae;Sphingomonas;Sphingomonas sp. URHD0057;	18458.7	11365.1	25043.7	2227.6	3640.37	3115.65	1598.61	1396.97	4149.66	892.525	940.984	950.323
root;cellular organisms;Archaea;Euryarchaeota;	1665.88	2543.68	1669.12	973.551	1146.47	1588.76	1856.13	1827.69	2305.86	4610.38	3332.88	1831.66
root;cellular organisms;Bacteria;Proteobacteria;Gammaproteobacteria;unclassified Gammaproteobacteria;	1963.96	2490.12	2270.61	4650.21	5893.63	7009.74	8447.57	7759.34	7937.48	8743.09	10548.8	10515.2
root;cellular organisms;Bacteria;Proteobacteria;Betaproteobacteria;Neisseriales;	464.057	610.365	594.349	790.942	2279.12	1102.91	2425.07	2381.47	1782.38	898.536	764.472	1079.96
root;cellular organisms;Bacteria;FCB group;Bacteroidetes/Chlorobi group;Bacteroidetes;Sphingobacteriia;Sphingobacteriales;Sphingobacteriaceae;Pedobacter;	9348.26	14785	5924.66	8991.8	9709.08	16652.6	6034.63	4887.47	5019.97	6371.56	7728.8	7947.6
root;cellular organisms;Bacteria;FCB group;Bacteroidetes/Chlorobi group;Bacteroidetes;Cytophagia;Cytophagales;Cytophagaceae;Runella;	949.209	1281.1	712.185	1099.7	1149.38	1366.98	653.28	563.726	648.21	823.9	1018.44	891.611
root;cellular organisms;Bacteria;PVC group;Planctomycetes;Planctomycetia;Planctomycetales;Planctomycetaceae;Rubripirellula;Rubripirellula obstinata;	507.371	333.875	661.458	557.285	768.463	875.918	2632.61	2324.86	1684.08	3307.24	2261.33	2003.54
root;cellular organisms;Bacteria;FCB group;Bacteroidetes/Chlorobi group;Bacteroidetes;Cytophagia;Cytophagales;Flammeovirgaceae;Flexithrix;Flexithrix dorotheae;	3696.37	4681.41	1250.24	4281.64	2831.87	5112.4	1813.32	1567.98	1697.71	3567.64	4835.41	4279.33
root;cellular organisms;Bacteria;PVC group;Verrucomicrobia;Verrucomicrobiae;Verrucomicrobiales;Verrucomicrobiaceae;Verrucomicrobium;Verrucomicrobium sp. BvORR034;	1116.2	1350.21	596.973	151.58	277.887	288.383	601.967	589.813	452.792	835.803	587.778	702.699
root;cellular organisms;Bacteria;Proteobacteria;Betaproteobacteria;Burkholderiales;Comamonadaceae;Hylemonella;Hylemonella gracilis;	468.289	697.01	577.576	1894.54	870.746	578.487	4599.88	4923.18	3576.11	3218.09	1908.03	2015.03
root;cellular organisms;Bacteria;FCB group;Bacteroidetes/Chlorobi group;Chlorobi;unclassified Chlorobi;	503.133	329.01	567.856	436.381	1451.94	1511.05	600.691	567.659	339.659	4733.7	321.042	385.272
root;cellular organisms;Bacteria;Proteobacteria;Alphaproteobacteria;Sphingomonadales;Sphingomonadaceae;Sphingomonas;Sphingomonas wittichii;	946.033	890.712	988.202	1067.04	1437.36	1504.4	2536.27	2022.6	3339.3	5366.92	4693.35	4026.62
root;cellular organisms;Eukaryota;Opisthokonta;Fungi;Dikarya;Ascomycota;saccharomyceta;Pezizomycotina;leotiomyceta;sordariomyceta;Sordariomycetes;Sordariomycetidae;Coniochaetales;Coniochaetaceae;Coniochaeta;Coniochaeta ligniaria;Coniochaeta ligniaria NRRL 30616;	2257.68	435.099	1248.81	1373.21	849.845	887.775	141.885	137.179	494.674	97.7292	153.699	187.668
root;cellular organisms;Bacteria;FCB group;Gemmatimonadetes;Gemmatimonadetes <class>;Gemmatimonadales;Gemmatimonadaceae;Gemmatimonas;Gemmatimonas phototrophica;	588.799	829.389	1016.91	517.6	1017.73	508.924	1780.29	1703.17	1058.75	861.107	663.851	703.384
root;cellular organisms;Bacteria;Terrabacteria group;Actinobacteria <phylum>;Actinobacteria;Micromonosporales;Micromonosporaceae;Actinoplanes;Actinoplanes sp. SE50/110;	4745	7227.95	11684.2	6137.41	2816.8	1370.49	1006.36	1842.53	1465.63	891.503	1647.76	2243
root;cellular organisms;Bacteria;Terrabacteria group;Actinobacteria <phylum>;Actinobacteria;Micromonosporales;Micromonosporaceae;Actinoplanes;Actinoplanes friuliensis;Actinoplanes friuliensis DSM 7358;	9166.53	46595.7	120800	6734.5	2886.07	983.158	3023.54	3997.64	3480.02	939.62	1674.8	1384.71
root;cellular organisms;Bacteria;Terrabacteria group;Deinococcus-Thermus;Deinococci;	183.953	219.023	291.664	122.458	193.264	352.782	445.582	406.032	221.922	350.386	252.989	247.49
root;cellular organisms;Bacteria;Terrabacteria group;Actinobacteria <phylum>;Actinobacteria;Micromonosporales;Micromonosporaceae;Actinoplanes;Actinoplanes subtropicus;	28851.3	42719.4	66272.3	36878.8	17813.6	7842	6362.09	10966.6	8035.82	4888.99	9425.13	7660.62
root;cellular organisms;Bacteria;FCB group;Bacteroidetes/Chlorobi group;Bacteroidetes;Cytophagia;Cytophagales;Hymenobacteraceae;Hymenobacter;	2755.66	4253.08	2285.15	3293.89	3273.65	3510.91	2965.97	2721.29	1861.28	2237.9	2373.29	2635.63
root;cellular organisms;Bacteria;Proteobacteria;Betaproteobacteria;Burkholderiales;Comamonadaceae;Comamonas;	2244.01	2056.93	1028.04	2496.6	5166.08	1659.84	7860.2	9020.26	4623.36	2734	2681.96	1538.32
root;cellular organisms;Bacteria;Proteobacteria;Gammaproteobacteria;Enterobacterales;Enterobacteriaceae;	4249.24	3674.8	9502.33	5399.79	5934.57	13131.8	8568.51	9305.04	8972.1	7302.48	6815.18	6195.67
root;cellular organisms;Bacteria;Proteobacteria;delta/epsilon subdivisions;Deltaproteobacteria;Myxococcales;Sorangiineae;Sandaracinaceae;Sandaracinus;Sandaracinus amylolyticus;	18842.4	51553.6	88507.5	75160.1	124825	91350.8	81033.5	77200.4	59264.1	105859	136912	171608
root;cellular organisms;Bacteria;Proteobacteria;delta/epsilon subdivisions;Deltaproteobacteria;Myxococcales;Cystobacterineae;Archangiaceae;	3112.95	4022.34	5535.27	7010.25	5665.52	7085.23	15301.5	15666.1	6576.04	5844	6173.09	7511.13
root;cellular organisms;Bacteria;Proteobacteria;Alphaproteobacteria;Sphingomonadales;Erythrobacteraceae;	23608.4	16768.8	24205.7	14207.5	10033.8	10768	67760	45907.8	34745.3	16838.1	17020.8	22517.5
root;cellular organisms;Eukaryota;Viridiplantae;Streptophyta;Streptophytina;Embryophyta;Tracheophyta;Euphyllophyta;Spermatophyta;Magnoliophyta;Mesangiospermae;eudicotyledons;Gunneridae;Pentapetalae;asterids;campanulids;Asterales;Asteraceae;Cichorioideae;Cichorieae;Lactucinae;Lactuca;	1.38778e-17	1.38778e-17	1.38778e-17	1.38778e-17	1.38778e-17	1.38778e-17	34.3154	48.3032	50.2702	45.743	57.1298	23.3374
root;cellular organisms;Bacteria;Proteobacteria;Betaproteobacteria;Burkholderiales;Comamonadaceae;Curvibacter;	1783.2	2239.95	1610.28	1838.83	1406.24	1227.59	4166.44	5500.46	3361.19	1040.73	1389.09	1317.45
root;cellular organisms;Bacteria;Proteobacteria;Alphaproteobacteria;Rhodospirillales;unclassified Rhodospirillales;unclassified Rhodospirillales (miscellaneous);Rhodospirillales bacterium URHD0088;	570.8	606.466	619.582	805.984	1449.13	900.026	1216.14	1056.78	842.64	1404.38	1311.69	1425.49
root;cellular organisms;Bacteria;Acidobacteria;Acidobacteriia;Acidobacteriales;Acidobacteriaceae;unclassified Acidobacteriaceae;Acidobacteriaceae bacterium KBS 96;	1805.42	1896.29	3369.07	765.423	1283.13	855.845	2398.24	2413.28	2149.32	1762.11	1792.86	1689.51
root;cellular organisms;Bacteria;FCB group;Bacteroidetes/Chlorobi group;Bacteroidetes;Cytophagia;Cytophagales;Flammeovirgaceae;Marivirga;Marivirga tractuosa;	1751.48	3149.2	527.424	2419.1	1541.05	2247.97	1028.23	1328.74	984.376	1671.88	2532.5	2080.25
root;cellular organisms;Bacteria;Terrabacteria group;Actinobacteria <phylum>;Actinobacteria;Corynebacteriales;	43372.5	39618.9	33159.7	85218.7	24106.8	6151.72	13840.1	20347.6	13405.6	9087.66	17549	15087.2
root;cellular organisms;Bacteria;Proteobacteria;Alphaproteobacteria;Rhizobiales;unclassified Rhizobiales;Methyloceanibacter;Methyloceanibacter caenitepidi;	888.939	582.111	935.309	676.399	798.835	625.738	608.16	649.283	683.645	1530.72	1034.54	1086.91
root;cellular organisms;Bacteria;Terrabacteria group;Actinobacteria <phylum>;Actinobacteria;Propionibacteriales;Nocardioidaceae;Aeromicrobium;	4142.49	5549.7	8547.88	1092.75	755.363	717.832	462.919	547.109	715.586	941.733	589.236	656.837
root;cellular organisms;Eukaryota;Opisthokonta;Fungi;Dikarya;Ascomycota;saccharomyceta;Pezizomycotina;leotiomyceta;sordariomyceta;Sordariomycetes;Hypocreomycetidae;Hypocreales;Nectriaceae;Fusarium;	10486.6	3179.3	5614.74	6377.23	2791.48	2528.75	1099.17	1239.34	2421.18	1038.32	1295.76	1316.76
root;cellular organisms;Bacteria;Proteobacteria;delta/epsilon subdivisions;Deltaproteobacteria;	4548.39	4763.13	11838.9	11343.9	12156.7	15881	25304.8	24544.4	12388.2	12802	12574.5	15541.7
root;cellular organisms;Bacteria;Proteobacteria;Betaproteobacteria;Burkholderiales;unclassified Burkholderiales;unclassified Burkholderiales (miscellaneous);Burkholderiales bacterium JOSHI_001;	3981.82	5311.21	6779.26	5370.94	2927.2	2325.27	15735.2	19676.5	22429	6977.38	8661.08	7927.51
root;cellular organisms;Bacteria;FCB group;Bacteroidetes/Chlorobi group;Bacteroidetes;Cytophagia;Cytophagales;Cytophagaceae;Sporocytophaga;Sporocytophaga myxococcoides;	3246.1	4752.47	1674.06	6200.61	6721.91	9011.59	3645.01	4210.36	3102.8	5906.69	8310.59	9049.7
root;cellular organisms;Bacteria;Proteobacteria;Gammaproteobacteria;unclassified Gammaproteobacteria;OMG group;	872.037	860.54	785.333	1895.16	1722.17	3079.85	1976.93	1976.71	1447.41	2777.52	3466.43	3415.63
root;cellular organisms;Bacteria;Proteobacteria;Alphaproteobacteria;Rhodobacterales;Hyphomonadaceae;Hyphomonas;	669.116	826.471	862.1	898.532	1766.4	2180.12	1469.06	1414.71	2070.31	2831.59	1988.5	2859.64
root;cellular organisms;Bacteria;Proteobacteria;Gammaproteobacteria;Alteromonadales;Shewanellaceae;Shewanella;	552.844	777.808	614.822	1867.77	2106.75	4370.79	1428.68	1323.44	1359.32	1210.56	1624.67	1491.33
root;cellular organisms;Bacteria;Proteobacteria;delta/epsilon subdivisions;Deltaproteobacteria;Myxococcales;Cystobacterineae;Vulgatibacteraceae;Vulgatibacter;Vulgatibacter incomptus;	512.717	447.76	1936.25	1247.83	1329.7	2112.47	2296.88	2253.05	1994.98	1406.79	1216.95	1511.41
root;cellular organisms;Eukaryota;Opisthokonta;Fungi;Dikarya;Ascomycota;saccharomyceta;Pezizomycotina;leotiomyceta;sordariomyceta;Sordariomycetes;Sordariomycetidae;Sordariales;	3919.28	691.12	1721.97	8024.34	14180.8	12132.4	578.862	261.583	1037.81	243.407	310.309	351.459
root;cellular organisms;Bacteria;Proteobacteria;delta/epsilon subdivisions;Deltaproteobacteria;Myxococcales;Nannocystineae;Kofleriaceae;Haliangium;Haliangium ochraceum;Haliangium ochraceum DSM 14365;	3794.73	4950.05	7149.04	50095.7	15344.2	44793.8	6899.38	5893.36	15024.1	8469.66	8050.79	11278.2
root;cellular organisms;Bacteria;Proteobacteria;Betaproteobacteria;Burkholderiales;Burkholderiaceae;Burkholderia;Burkholderia ubonensis;	1729.28	1794.09	1462.58	1078.55	1154.49	1099.4	7365.69	8561.7	5600.79	2193.15	1843.09	1117.53
root;cellular organisms;Bacteria;Proteobacteria;delta/epsilon subdivisions;Deltaproteobacteria;Myxococcales;Sorangiineae;Polyangiaceae;Sorangium;Sorangium cellulosum;	16124.8	20354.1	44192.9	28662.6	32449.5	57367	36918.8	34088.7	40566.5	30520.5	28849.6	33957.2
root;cellular organisms;Eukaryota;Viridiplantae;	112.012	60.3337	93.6478	90.7188	145.692	226.917	654.545	704.498	661.95	623.948	719.677	654.747
root;cellular organisms;Bacteria;Proteobacteria;Betaproteobacteria;Burkholderiales;Comamonadaceae;Hydrogenophaga;Hydrogenophaga intermedia;	900.516	426.355	546.415	27267.6	17475.2	17357.7	1289.53	1362.07	1398.17	5227.32	7008.88	5052.1
root;cellular organisms;Bacteria;unclassified Bacteria;Bacteria candidate phyla;Patescibacteria group;Parcubacteria group;Candidatus Parcubacteria;unclassified Parcubacteria;	56573.6	54362	42541.1	11579.3	23463.9	7916.18	17035.8	17595.2	63209	12621.5	23478.1	34799
root;cellular organisms;Bacteria;Terrabacteria group;Actinobacteria <phylum>;Actinobacteria;Micrococcales;Microbacteriaceae;Agromyces;	1829.71	2385	1569.48	1662.35	1027.91	2887.78	180.691	149.31	165.78	150.473	120.752	106.5
root;cellular organisms;Archaea;TACK group;Thaumarchaeota;	376.299	252.105	474.159	263.643	407.906	235.695	1833.91	1921.12	291.746	713.9	327.833	268.081
root;cellular organisms;Bacteria;Terrabacteria group;Actinobacteria <phylum>;Actinobacteria;Propionibacteriales;	3184.8	3243.57	3563.78	3066.59	2039.9	326.332	422.717	843.857	826.502	678.295	1169.35	1460.78
root;cellular organisms;Bacteria;Acidobacteria;Acidobacteriia;Acidobacteriales;Acidobacteriaceae;	6182.53	7287.32	13696.6	4117.57	4846.7	4503.24	13230.6	12971.2	9432.9	7760.22	7641.27	8530.82
root;cellular organisms;Bacteria;PVC group;Verrucomicrobia;Opitutae;Opitutales;Opitutaceae;	2095.05	3081.01	3928.69	3627.16	7054.78	6357.11	7749.22	10925.3	9172.18	33047.2	21899.4	19806.5
root;cellular organisms;Bacteria;Proteobacteria;Alphaproteobacteria;Rhizobiales;Xanthobacteraceae;	2204.91	1676.29	1636.68	2254.07	2666.78	3761.05	2429.96	1786.35	2412.2	3905.81	2102.03	2540.32
root;cellular organisms;Bacteria;Terrabacteria group;Cyanobacteria/Melainabacteria group;Cyanobacteria;Oscillatoriophycideae;Oscillatoriales;	3478.68	3651.44	7760.1	2669.43	3582.46	4997.44	8912.79	9302.18	6190.7	5783.72	5158.91	6118.5
root;cellular organisms;Bacteria;Proteobacteria;delta/epsilon subdivisions;Deltaproteobacteria;Myxococcales;Sorangiineae;Polyangiaceae;Chondromyces;Chondromyces apiculatus;	524.342	850.797	1475.43	997.314	1389.57	2628.39	1491.06	1490.68	2205.21	1349	1314.56	1486.35
root;cellular organisms;Bacteria;FCB group;Bacteroidetes/Chlorobi group;Bacteroidetes;Bacteroidia;Bacteroidales;Bacteroidaceae;Bacteroides;	2727.14	3896.77	4039.24	2584.83	1934.27	3595.95	2210.22	2155.04	2344.77	2471.63	3298.39	3748.47
root;cellular organisms;Bacteria;Proteobacteria;Gammaproteobacteria;Oceanospirillales;Halomonadaceae;	270.59	335.865	146.693	306.857	435.245	310.383	173.513	197.64	269.72	277.102	360.475	318.422
root;cellular organisms;Eukaryota;Viridiplantae;Streptophyta;Streptophytina;Embryophyta;Tracheophyta;Euphyllophyta;Spermatophyta;Magnoliophyta;Mesangiospermae;eudicotyledons;Gunneridae;Pentapetalae;asterids;campanulids;Asterales;Asteraceae;Cichorioideae;	1.38778e-17	1.38778e-17	1.38778e-17	1.38778e-17	1.38778e-17	1.38778e-17	1.24023	0.0770626	2.24125	1.38778e-17	1.38778e-17	1.38778e-17
root;cellular organisms;Bacteria;Terrabacteria group;Actinobacteria <phylum>;Actinobacteria;Micrococcales;Microbacteriaceae;	44777.3	33073.4	25945.7	51093.1	41501.6	20900.8	3214.1	4094.53	5760.64	6306.45	6789.25	5926.61
root;cellular organisms;Archaea;Euryarchaeota;Methanomicrobia;	307.646	465.308	731.025	244.254	227.893	324.627	1144.09	1270.61	516.903	274.69	254.506	410.248
root;cellular organisms;Bacteria;Proteobacteria;delta/epsilon subdivisions;Deltaproteobacteria;Myxococcales;unclassified Myxococcales;Enhygromyxa;	1.38778e-17	1.38778e-17	1.38778e-17	0	0	3.10837	1.38778e-17	1.38778e-17	1.38778e-17	1.38778e-17	1.38778e-17	1.38778e-17
root;cellular organisms;Bacteria;Spirochaetes;Spirochaetia;Leptospirales;Leptospiraceae;Turneriella;Turneriella parva;	64.4981	49.6258	105.462	185.982	363.857	287.108	65502.3	67743.3	42323.7	1748.97	2175.05	2760.26
root;cellular organisms;Eukaryota;Viridiplantae;Streptophyta;Streptophytina;Embryophyta;Tracheophyta;Euphyllophyta;Spermatophyta;Magnoliophyta;Mesangiospermae;	1506.24	1272.31	1308.84	1117.34	1137.11	1337.66	44891.4	46025.2	52368.1	52737.5	73946.3	38188.3
root;cellular organisms;Bacteria;Proteobacteria;Alphaproteobacteria;Rhizobiales;Hyphomicrobiaceae;Pelagibacterium;	1700.69	1151.6	982.333	2763.88	2521.04	2845.06	483.531	443.468	416.174	1262.3	1270.04	1515.01
root;cellular organisms;Bacteria;Proteobacteria;Gammaproteobacteria;Pseudomonadales;Pseudomonadaceae;Pseudomonas;Pseudomonas syringae group;	1159.41	278.377	396.423	1493.02	1715.86	1726.43	1373.85	1983.51	1577.69	1388.72	1610.22	1025.29
root;cellular organisms;Bacteria;FCB group;Bacteroidetes/Chlorobi group;Bacteroidetes;Chitinophagia;Chitinophagales;Chitinophagaceae;Niastella;Niastella yeongjuensis;	9397.96	19782.7	7723.35	6008.41	7186.83	4002.72	7223.99	4865.51	7268.64	1798.41	3438.93	3018.49
root;cellular organisms;Bacteria;Proteobacteria;Alphaproteobacteria;Rhizobiales;Hyphomicrobiaceae;Rhodoplanes;Rhodoplanes sp. Z2-YC6860;	8072.42	10042.3	4631.45	5824.07	7243.79	4988.32	7270.45	7784.07	6270.69	12650.1	9000.36	9178.32
root;cellular organisms;Bacteria;Terrabacteria group;Actinobacteria <phylum>;Actinobacteria;Streptosporangiales;Nocardiopsaceae;	1451.28	2020.94	793.905	1444.49	1816.11	2274.25	365.2	544.017	357.897	233.814	394.87	354.261
root;cellular organisms;Bacteria;PVC group;Verrucomicrobia;Opitutae;Opitutales;Opitutaceae;unclassified Opitutaceae;Opitutaceae bacterium TAV5;	209.335	285.218	422.478	269.748	512.391	545.17	643.599	766.646	759.101	3254.17	1808.91	1744.48
root;cellular organisms;Bacteria;Terrabacteria group;Actinobacteria <phylum>;Actinobacteria;Corynebacteriales;Mycobacteriaceae;Mycobacterium;	70306.3	51610	51017.2	78868.8	35617.9	11422.1	19481.6	28343.3	26397.2	20134.7	31241	19748.6
root;cellular organisms;Bacteria;Terrabacteria group;Actinobacteria <phylum>;Acidimicrobiia;Acidimicrobiales;Acidimicrobiaceae;Ilumatobacter;	6138.13	8034.95	11121.1	6383.22	7684.7	4284.51	6243.5	5299.17	6799.92	20207.7	9431.41	5730.98
root;cellular organisms;Bacteria;Proteobacteria;Betaproteobacteria;Methylophilales;Methylophilaceae;	15222	4962.68	8967.19	17126.4	39386.5	93563.7	268085	261283	107629	336706	219555	185951
root;cellular organisms;Bacteria;Proteobacteria;Alphaproteobacteria;Rhizobiales;Phyllobacteriaceae;Mesorhizobium;Mesorhizobium sp. F7;	2780.99	2403.48	1933.3	2057.5	2205.89	1353.2	666.701	665.796	535.094	1091.18	837.717	1005.43
root;cellular organisms;Bacteria;Terrabacteria group;Chloroflexi;Chloroflexia;Chloroflexales;Chloroflexineae;	5670.93	8096.29	9896.39	2219.64	6504.7	1915.53	1048.98	1167.27	1143.24	757.661	814.62	966.152
root;cellular organisms;Bacteria;Terrabacteria group;Actinobacteria <phylum>;Actinobacteria;Pseudonocardiales;Pseudonocardiaceae;Saccharothrix;	14021.4	41930	6647.59	9732.89	6042.29	1613.85	1691.28	1899.4	1854.33	719.203	1489.22	811.346
root;cellular organisms;Bacteria;Proteobacteria;Betaproteobacteria;Nitrosomonadales;Nitrosomonadaceae;	511.628	554.863	858.37	822.756	1192.12	977.938	2013.61	2164.59	1792.64	1198.46	1393.41	1190
root;cellular organisms;Bacteria;Proteobacteria;Alphaproteobacteria;Rhodospirillales;Rhodospirillaceae;Magnetospirillum;	993.583	794.336	878.965	1269.03	1388.26	1445.72	3072.42	5039.04	3483.48	1511.51	1261.41	1199.99
root;cellular organisms;Bacteria;Proteobacteria;Betaproteobacteria;Burkholderiales;Comamonadaceae;Ramlibacter;Ramlibacter tataouinensis;	6033.46	7664.08	6481.63	4955.5	3570.9	2851.12	46042.8	45576.1	31340.7	3862.72	5075.34	4509.04
root;cellular organisms;Bacteria;Proteobacteria;delta/epsilon subdivisions;Deltaproteobacteria;Desulfuromonadales;Geobacteraceae;Geobacter;	2345.54	2042.31	3512.01	2798.27	2906.43	2577.52	10376.8	9687.53	4196.97	4368.51	4519.49	4254.97
root;cellular organisms;Bacteria;Proteobacteria;Gammaproteobacteria;Cellvibrionales;Microbulbiferaceae;Microbulbifer;	1182.82	1510.82	1384.46	2098.84	2388.91	4425.54	3423.99	3073.72	3715.49	2359.63	3666	3361.25
root;cellular organisms;Bacteria;FCB group;Bacteroidetes/Chlorobi group;Bacteroidetes;Cytophagia;Cytophagales;Cytophagaceae;Cytophaga;	3269.32	3593.07	899.64	3201.33	2887.64	2473.57	2691.21	2722.54	1300	4433.64	5999.09	5887.36
root;cellular organisms;Bacteria;Proteobacteria;Alphaproteobacteria;Sphingomonadales;Sphingomonadaceae;Sphingobium;Sphingobium japonicum;	122.661	194.695	230.426	188.67	215.687	276.68	958.794	2947.1	1058.76	3325.43	2142.3	3857.29
root;cellular organisms;Bacteria;Proteobacteria;Gammaproteobacteria;Cellvibrionales;Cellvibrionaceae;Cellvibrio;Cellvibrio sp. BR;	89.8947	33.0583	287.593	126406	41576.2	208435	24562.3	20263.5	8827.07	50309.3	66805	23241.3
root;cellular organisms;Bacteria;Proteobacteria;Gammaproteobacteria;Xanthomonadales;Xanthomonadaceae;Pseudoxanthomonas;	7191.85	2755.85	3466.66	37532	37460.8	42562.8	787.706	929.697	1039.16	9338.78	3851.78	2378.33
root;cellular organisms;Bacteria;Terrabacteria group;Actinobacteria <phylum>;Actinobacteria;Glycomycetales;Glycomycetaceae;Glycomyces;	2137.32	3813.08	2333.13	2671.99	1933.33	20242.7	569.117	794.109	578.525	458.981	692.151	467.894
root;cellular organisms;Bacteria;FCB group;Bacteroidetes/Chlorobi group;Bacteroidetes;Cytophagia;Cytophagales;Hymenobacteraceae;Rufibacter;	2439.61	4159.64	1765.28	1644.72	1614.75	2058.96	1687.54	1342.87	1657.68	1720.01	1942.29	2124.7
root;cellular organisms;Bacteria;PVC group;Planctomycetes;Planctomycetia;Planctomycetales;Planctomycetaceae;unclassified Planctomycetaceae;	99.4432	306.632	614.356	117.142	229.329	464.294	284.516	206.081	333.758	204.772	165.441	244.136
root;cellular organisms;Bacteria;Proteobacteria;Betaproteobacteria;Methylophilales;Methylophilaceae;Methylotenera;	969.231	492.551	646.055	1493.8	2348.49	5110.87	58036.4	52570.1	24852.9	61399.7	41888.1	46998.3
root;cellular organisms;Bacteria;Proteobacteria;Alphaproteobacteria;Rhizobiales;Beijerinckiaceae;	1010.5	815.751	984.599	943.591	1045.49	1238.09	1287.11	1402.15	1557.06	2061.85	1453.94	1222.08
root;cellular organisms;Bacteria;Terrabacteria group;Actinobacteria <phylum>;Actinobacteria;Streptomycetales;Streptomycetaceae;Streptomyces;Streptomyces scabiei;	78054.3	118637	41978.1	54077.3	27812.6	141200	11992.6	14702.3	21744.2	7677.15	8432.79	9411.76
root;cellular organisms;Bacteria;Terrabacteria group;Cyanobacteria/Melainabacteria group;Cyanobacteria;Nostocales;Scytonemataceae;Scytonema;	898.509	1476.75	1523.67	724.031	884.757	569.688	359.115	381.409	563.516	403.557	388.062	562.625
root;cellular organisms;Bacteria;Proteobacteria;Alphaproteobacteria;unclassified Alphaproteobacteria;Micavibrio;Micavibrio aeruginosavorus;Micavibrio aeruginosavorus ARL-13;	592.687	22.3491	8.69257	613.763	434.838	1021.7	572.75	915.392	347.693	183.22	228.551	343.02
root;cellular organisms;Bacteria;Proteobacteria;Gammaproteobacteria;Xanthomonadales;Xanthomonadaceae;Stenotrophomonas;	3502.92	2390.81	2744.93	12767.2	15709.6	24182.5	3929.42	3642.66	2339.17	4041.94	2887.63	2249.68
root;cellular organisms;Bacteria;Proteobacteria;Betaproteobacteria;Burkholderiales;Comamonadaceae;Hydrogenophaga;Hydrogenophaga pseudoflava;	410.09	292.03	279.859	3162.64	1760.44	1616.36	2503.09	2319.16	848.461	1022.62	1476.47	828.483
root;cellular organisms;Bacteria;Proteobacteria;Gammaproteobacteria;Xanthomonadales;Xanthomonadaceae;Pseudoxanthomonas;Pseudoxanthomonas mexicana;	45618.6	10441.3	25408.9	317317	319665	302645	2598.63	4264.09	2977.02	78316.9	31050.6	17802.6
root;cellular organisms;Bacteria;unclassified Bacteria;Bacteria candidate phyla;Patescibacteria group;Microgenomates group;Candidatus Microgenomates;unclassified Microgenomates;	42574.5	42128.5	33032.5	7209.61	6078.35	4563.17	9863.08	10595.7	33633.6	8478.27	15814	23725
root;cellular organisms;Bacteria;Terrabacteria group;Actinobacteria <phylum>;Actinobacteria;Streptosporangiales;Streptosporangiaceae;Nonomuraea;Nonomuraea candida;	1536.95	3317.59	1826.43	11777.7	21778.2	14018.9	600.826	544.426	745.333	997.333	1733.3	534.937
root;cellular organisms;Bacteria;Terrabacteria group;Chloroflexi;Thermomicrobia;Sphaerobacteridae;Sphaerobacterales;Sphaerobacterineae;Sphaerobacteraceae;	196.66	340.713	436.907	69.5523	163.301	127.339	65.9321	88.0668	34.4423	15.7079	22.7447	13.4575
root;cellular organisms;Bacteria;Proteobacteria;Alphaproteobacteria;Rhizobiales;Hyphomicrobiaceae;Hyphomicrobium;Hyphomicrobium zavarzinii;	18624.6	6441.37	16360	11024.8	8827.55	3513.5	21600.3	17388.1	82897.7	63890.4	39045.1	36266.2
root;cellular organisms;Bacteria;FCB group;Bacteroidetes/Chlorobi group;Bacteroidetes;	313816	427467	166419	375030	348993	460843	195459	174178	160583	271949	323401	321526
root;cellular organisms;Bacteria;Terrabacteria group;Armatimonadetes;unclassified Armatimonadetes;Armatimonadetes bacterium OLB18;	316.096	667.821	440.724	233.519	4775.1	424.359	205.272	134.425	437.607	273.372	232.827	236.813
root;cellular organisms;Bacteria;PVC group;Planctomycetes;Planctomycetia;Planctomycetales;Isosphaeraceae;Singulisphaera;Singulisphaera acidiphila;	2590.76	1827.16	4119.52	1847.52	2179.03	2930.02	7433.97	6843.33	4092.9	5205.51	3868.9	4307.21
root;cellular organisms;Bacteria;Terrabacteria group;Firmicutes;Clostridia;Clostridiales;Peptococcaceae;	2482.93	1917.71	2636.78	3434.3	2065.02	1052.54	2738.98	3363.56	2607.76	1510.53	2163.55	2942.81
root;cellular organisms;Eukaryota;Opisthokonta;Fungi;Dikarya;Ascomycota;saccharomyceta;Pezizomycotina;leotiomyceta;sordariomyceta;Sordariomycetes;Sordariomycetidae;	14777	3190.97	8070.23	11704.6	10186.1	9958.34	1187.13	979.853	3645.43	716.777	1001.28	1137.22
root;cellular organisms;Eukaryota;Viridiplantae;Streptophyta;Streptophytina;Embryophyta;Tracheophyta;Euphyllophyta;Spermatophyta;Magnoliophyta;Mesangiospermae;eudicotyledons;Gunneridae;Pentapetalae;asterids;lamiids;	159.598	104.142	165.641	159.608	157.25	173.15	1326.19	1414.62	1698.8	1686.27	2420.31	1363.76
root;cellular organisms;Bacteria;Proteobacteria;Betaproteobacteria;Burkholderiales;Oxalobacteraceae;Duganella;	1651.08	1548.76	2619.85	558.22	683.404	519.192	2610.83	2913.47	4112.12	966.059	1149.31	1369.07
root;cellular organisms;Bacteria;Terrabacteria group;Actinobacteria <phylum>;Actinobacteria;Micromonosporales;Micromonosporaceae;Micromonospora;	102060	133317	284630	134780	58452.1	69057.4	29875.6	46453.1	29880.7	27483	49077.5	24327.7
root;cellular organisms;Bacteria;Terrabacteria group;Actinobacteria <phylum>;Actinobacteria;Streptosporangiales;Streptosporangiaceae;Nonomuraea;Nonomuraea solani;	10468.7	15836.3	9101.74	24220.6	30703.6	22507.7	2060.11	3030.58	2344.8	2176.53	4075.02	1813.83
root;cellular organisms;Bacteria;Proteobacteria;Betaproteobacteria;Burkholderiales;Comamonadaceae;Caenimonas;Caenimonas sp. SL110;	1896.3	2101.71	2023.26	1004.57	712.095	603.776	11666.3	10411.5	7718.06	524.065	812.948	737.818
root;cellular organisms;Bacteria;Terrabacteria group;Actinobacteria <phylum>;Actinobacteria;Micrococcales;Micrococcaceae;Arthrobacter;	18751.4	14534.8	12217.6	15898.2	11118.5	3276.9	3481.53	5955	5376.61	8385.35	14092.3	4710.54
root;cellular organisms;Bacteria;Terrabacteria group;Actinobacteria <phylum>;Actinobacteria;Glycomycetales;Glycomycetaceae;	541.247	1162.33	960.568	1779.77	1157.25	1106.14	334.662	477.735	321.312	230.149	323.093	282.652
root;cellular organisms;Bacteria;Proteobacteria;Alphaproteobacteria;Caulobacterales;Caulobacteraceae;	15220	13616.8	10995.3	6394.63	6616.56	8630.68	16559.3	15782.4	12740.3	11407.3	11774.3	13940.9
root;cellular organisms;Bacteria;Terrabacteria group;Deinococcus-Thermus;Deinococci;Thermales;Thermaceae;	279.108	294.935	810.105	250.386	432.421	296.025	2251.7	2331.74	1857.81	485.355	349.343	490.248
root;cellular organisms;Bacteria;Proteobacteria;Gammaproteobacteria;Chromatiales;Chromatiaceae;	1936.47	1817.44	2605.51	3034.58	3911.61	3375.53	7618.39	7411.08	4885.14	4419.11	5025.09	4177.65
root;cellular organisms;Bacteria;Proteobacteria;Betaproteobacteria;Burkholderiales;Burkholderiaceae;Burkholderia;	20032.5	17506.7	15217.1	31394.1	19494.8	14888	51274.1	57228.3	59305.2	22043.7	26260.7	23814.8
root;cellular organisms;Bacteria;Proteobacteria;Gammaproteobacteria;Alteromonadales;Pseudoalteromonadaceae;Pseudoalteromonas;	1255.78	1998.53	1893.53	4051.41	5219.04	5037.05	2951.44	3001.81	3258.2	2358.38	3311.15	2712.83
root;cellular organisms;Eukaryota;Opisthokonta;Fungi;Mucoromycota;Glomeromycotina;Glomeromycetes;	1.38778e-17	1.38778e-17	1.38778e-17	1.38778e-17	1.38778e-17	1.38778e-17	8.29385	0.186862	3.46462	7.15471	5.74573	3.43126
root;cellular organisms;Bacteria;Proteobacteria;Alphaproteobacteria;unclassified Alphaproteobacteria;Micavibrio;Micavibrio aeruginosavorus;Micavibrio aeruginosavorus EPB;	1086.29	17.4834	5.07407	1175.57	709.738	1598.46	954.919	1318.87	580.901	430.131	439.893	899.896
root;cellular organisms;Bacteria;Terrabacteria group;Chloroflexi;	17583.5	30247.4	42621.3	6719.11	14750.3	9053.8	9147.29	9070.24	9009.83	4948.05	12259.4	9365.92
root;cellular organisms;Bacteria;unclassified Bacteria;Bacteria candidate phyla;Candidatus Saccharibacteria;Candidatus Saccharimonas;Candidatus Saccharimonas aalborgensis;	28848.1	25743.2	19788.3	5303.97	2236.6	1994.45	3752.72	4360.08	15378.4	3417.26	8237.42	13464.7
root;cellular organisms;Bacteria;PVC group;Verrucomicrobia;Verrucomicrobiae;Verrucomicrobiales;Verrucomicrobiaceae;Verrucomicrobium;Verrucomicrobium spinosum;	1554.83	1686.06	296.889	173.611	278.432	470.439	494.552	570.371	384.208	555.054	281.903	359.144
root;cellular organisms;Bacteria;PVC group;Planctomycetes;Planctomycetia;Planctomycetales;Planctomycetaceae;Rhodopirellula;Rhodopirellula maiorica;	645.859	639.554	936.458	600.468	963.266	1260.7	2411.62	2228.17	1775.51	3066.34	2045.85	1797.44
root;cellular organisms;Eukaryota;Viridiplantae;Streptophyta;Streptophytina;Embryophyta;Tracheophyta;Euphyllophyta;Spermatophyta;Magnoliophyta;Mesangiospermae;eudicotyledons;Gunneridae;Pentapetalae;asterids;campanulids;Asterales;	1.38778e-17	1.38778e-17	1.38778e-17	1.38778e-17	1.38778e-17	1.38778e-17	0.10713	1.58534	8.91684	1.26548	1.53401	2.94396
root;cellular organisms;Bacteria;Terrabacteria group;Actinobacteria <phylum>;Actinobacteria;Propionibacteriales;Propionibacteriaceae;Propionibacterium;	3259.88	6162.04	4507.61	4440.33	8857.56	2501.96	21893.1	16148.6	17555.5	83277.5	11799.3	4336.15
root;cellular organisms;Bacteria;Proteobacteria;delta/epsilon subdivisions;Deltaproteobacteria;Myxococcales;Cystobacterineae;Archangiaceae;Archangium;Archangium violaceum;	1515.76	916.004	1856.21	1627.97	1455.97	2004.65	4323.83	4494.83	2000.81	925.157	1211.13	1691.92
root;cellular organisms;Bacteria;Terrabacteria group;Actinobacteria <phylum>;Actinobacteria;Micrococcales;Promicromonosporaceae;Promicromonospora;Promicromonospora sukumoe;	1902.63	2201.98	1356.98	1672.16	1494.41	770.845	204.123	399.01	354.375	156.76	390.1	187.31
root;cellular organisms;Bacteria;PVC group;Verrucomicrobia;Verrucomicrobiae;Verrucomicrobiales;	557.037	543.195	409.559	359.703	575.043	818.116	1440.85	1432.42	975.271	1564.48	1268.58	1118.37
root;cellular organisms;Bacteria;Proteobacteria;Betaproteobacteria;Burkholderiales;unclassified Burkholderiales;Burkholderiales Genera incertae sedis;Methylibium;Methylibium petroleiphilum;	1064.43	1130.18	1335.17	3073.55	1664.44	1816.74	16626.5	18496.6	8981.38	4001.22	4516.67	5204.71
root;cellular organisms;Bacteria;Terrabacteria group;Actinobacteria <phylum>;Actinobacteria;Streptomycetales;Streptomycetaceae;Streptomyces;	2.51023e+06	4.21863e+06	1.80332e+06	1.62482e+06	1.25339e+06	767527	468193	656138	616156	227735	396040	292914
root;cellular organisms;Bacteria;Terrabacteria group;Actinobacteria <phylum>;Actinobacteria;Micrococcales;Micrococcaceae;	7234.19	5574.04	4991.57	6868.53	3632.98	615.043	1108.93	2012.45	1624.54	992.648	2072.67	1677.41
root;cellular organisms;Bacteria;FCB group;Bacteroidetes/Chlorobi group;Bacteroidetes;Chitinophagia;Chitinophagales;Chitinophagaceae;Chitinophaga;Chitinophaga filiformis;	6289.27	12490.5	3889.43	4834.56	4631.56	6008.26	4122.38	3235.34	3462.88	3075.04	4289.53	4033.92
root;cellular organisms;Bacteria;Proteobacteria;Gammaproteobacteria;Nevskiales;Sinobacteraceae;Steroidobacter;Steroidobacter denitrificans;	103519	164211	103366	243788	297232	224245	312863	264955	396624	391634	525898	547211
root;cellular organisms;Bacteria;Terrabacteria group;Cyanobacteria/Melainabacteria group;Cyanobacteria;	11724.5	14542.5	18861.1	10973.5	13135.1	14888.5	33903.8	33708.5	16577	15652.9	15176.2	20401.5
root;cellular organisms;Bacteria;Terrabacteria group;Chloroflexi;Chloroflexia;Chloroflexales;Roseiflexineae;Roseiflexaceae;Roseiflexus;Roseiflexus castenholzii;	1919.6	3101.45	4412.53	413.543	822.246	341.032	744.915	679.794	912.25	297.593	246.003	522.723
root;cellular organisms;Bacteria;PVC group;Planctomycetes;Planctomycetia;Planctomycetales;Planctomycetaceae;Pirellula;Pirellula staleyi;Pirellula staleyi DSM 6068;	687.077	502.284	1062.45	645.451	1078.05	1203.03	2531.29	2313.83	1886.4	3250.6	2183.74	1778.09
root;cellular organisms;Bacteria;Terrabacteria group;Chloroflexi;Chloroflexia;Chloroflexales;Roseiflexineae;Roseiflexaceae;Roseiflexus;	10030.1	17048.2	22702.2	1245.22	1788.23	969.137	2469.15	2314.02	3617.09	1806.78	1560.49	3546.95
root;cellular organisms;Bacteria;PVC group;Planctomycetes;Planctomycetia;Planctomycetales;Planctomycetaceae;Gimesia;Gimesia maris;	1524.21	1002.65	1796.2	1445.36	1800.22	2413.87	5156.59	4711.81	2467.24	5302.97	3379.04	3210.07
root;cellular organisms;Bacteria;PVC group;Verrucomicrobia;Verrucomicrobiae;Verrucomicrobiales;Verrucomicrobia subdivision 3;Pedosphaera;Pedosphaera parvula;	1654.27	1943.02	2878.02	2073.25	4491.98	2719.15	4543.71	4624.86	3810.45	7195.22	4465.2	6260.88
root;cellular organisms;Eukaryota;Opisthokonta;Fungi;Chytridiomycota;Chytridiomycetes;Spizellomycetales;Spizellomycetaceae;Spizellomyces;Spizellomyces punctatus;Spizellomyces punctatus DAOM BR117;	55.0436	73.951	348.775	3.43452	11.0069	7.99565	3726.99	6102.9	6544.95	16755	22874.7	23665.3
root;cellular organisms;Bacteria;Proteobacteria;Gammaproteobacteria;Pseudomonadales;Pseudomonadaceae;Pseudomonas;	18009.4	15145.1	24975.3	316754	292360	210522	68552.7	74480.3	56945.6	144414	189093	101915
root;cellular organisms;Bacteria;Terrabacteria group;Actinobacteria <phylum>;Actinobacteria;Streptomycetales;Streptomycetaceae;Streptomyces;Streptomyces galbus;	124800	214652	133646	81790.4	72257.9	22594.6	36489.1	46496.2	50173	15702.4	23296.9	18267.3
root;cellular organisms;Bacteria;Terrabacteria group;Actinobacteria <phylum>;Actinobacteria;Pseudonocardiales;Pseudonocardiaceae;Kibdelosporangium;	30678.8	37825.8	22723	12289.4	10694.3	2385.71	5666.18	6664.22	22202.4	3742.44	8606.53	11795
root;cellular organisms;Bacteria;Terrabacteria group;Actinobacteria <phylum>;Actinobacteria;Geodermatophilales;Geodermatophilaceae;Geodermatophilus;	17338.2	15691.2	16375.7	18968.2	9251.67	1971.25	4277.67	7787.95	5165.17	2595.77	5774.73	4736.66
root;cellular organisms;Bacteria;Proteobacteria;Betaproteobacteria;Methylophilales;Methylophilaceae;Methylotenera;Methylotenera versatilis;	793.702	235.548	305.151	576.618	911.123	2241.98	8612.31	8922.14	3232.1	9033.15	6777.88	5374.05
root;cellular organisms;Bacteria;Proteobacteria;Gammaproteobacteria;Methylococcales;Methylococcaceae;Methylomonas;	2054.89	4770	2989.9	2241.77	2549.27	2421	5265.37	5105.61	4360.34	3672.36	3703.57	3990.26
root;cellular organisms;Bacteria;Terrabacteria group;Actinobacteria <phylum>;Actinobacteria;Micromonosporales;Micromonosporaceae;	369500	535268	1.41072e+06	475594	221043	162699	109922	178605	94526	73137.2	130999	90572.6
root;cellular organisms;Bacteria;Proteobacteria;Gammaproteobacteria;Xanthomonadales;Xanthomonadaceae;Lysobacter;Lysobacter antibioticus;	5072.61	4451.64	4580.86	6243.92	5099.9	4195.13	1106.36	884.34	1505.54	2017.41	2045.63	1557.74
root;cellular organisms;Bacteria;Proteobacteria;Alphaproteobacteria;Rhizobiales;Rhizobiaceae;Rhizobium/Agrobacterium group;Rhizobium;	134406	141848	143197	52475.9	37025.6	60407.2	105195	63577.3	71274.9	28783.6	23323.1	26416.7
root;cellular organisms;Bacteria;Terrabacteria group;Actinobacteria <phylum>;Actinobacteria;Streptosporangiales;Thermomonosporaceae;	3599.13	3865.63	2393.22	7473.22	10764.4	5585.32	890.315	1494.38	1017.53	764.962	1364.43	983.188
root;cellular organisms;Eukaryota;Opisthokonta;Fungi;Dikarya;Ascomycota;saccharomyceta;Pezizomycotina;leotiomyceta;Eurotiomycetes;Eurotiomycetidae;	1551.57	312.445	656.926	756.749	592.373	423.131	276.169	414.485	602.347	852.829	998.457	1130.74
root;cellular organisms;Eukaryota;Stramenopiles;	181.853	455.628	164.692	218.583	676.583	311.863	302.834	288.757	288.113	898.283	492.995	463.524
root;cellular organisms;Bacteria;Terrabacteria group;Actinobacteria <phylum>;Actinobacteria;Pseudonocardiales;Pseudonocardiaceae;Pseudonocardia;	16926	13721.9	12444.6	22875.2	7959.98	1338.96	3045.54	4287.71	3785.25	2156.25	17217.5	4530.23
root;cellular organisms;Bacteria;PVC group;Planctomycetes;Planctomycetia;Planctomycetales;Gemmataceae;Gemmata;Gemmata obscuriglobus;	1197.64	1220.71	2281.18	1097	2219.07	1320.84	3351.88	3150.94	2564.34	3106.11	2292.87	1809.59
root;cellular organisms;Bacteria;Terrabacteria group;Actinobacteria <phylum>;Actinobacteria;Micromonosporales;Micromonosporaceae;Actinoplanes;Actinoplanes friuliensis;	14806.8	79951.4	212141	10455.2	4353.69	1777.41	4932.14	6493.85	6199.75	1424.97	2100.13	1846.27
root;cellular organisms;Bacteria;Terrabacteria group;Deinococcus-Thermus;	1.38778e-17	1.38778e-17	1.38778e-17	1.38778e-17	1.38778e-17	1.38778e-17	0.0945201	8.92578	0.0633036	1.38778e-17	1.38778e-17	1.38778e-17
root;cellular organisms;Bacteria;Proteobacteria;Gammaproteobacteria;Nevskiales;Sinobacteraceae;Nevskia;	463.006	622.045	667.556	1039.76	1080.91	911.264	1199.17	1254.35	1365.01	1670.63	2022.67	1972.95
root;cellular organisms;Bacteria;Terrabacteria group;Actinobacteria <phylum>;Actinobacteria;Micrococcales;Promicromonosporaceae;Promicromonospora;	1632.08	3485.03	2058.15	1130.5	2006.04	1887.4	360.346	389.702	590.944	318.037	475.153	265.302
root;cellular organisms;Bacteria;FCB group;Bacteroidetes/Chlorobi group;Bacteroidetes;Cytophagia;Cytophagales;Flammeovirgaceae;unclassified Flammeovirgaceae;Flammeovirgaceae bacterium 311;	2640.38	2481.37	933.226	3813.36	2391.72	4293.1	1635.04	1678.33	1285.06	3266.54	4283.86	4527.02
root;cellular organisms;Bacteria;Proteobacteria;Betaproteobacteria;Burkholderiales;Comamonadaceae;Variovorax;Variovorax paradoxus;	10794.2	9581.79	8922.76	6448.56	4589.72	3838.73	16431.1	17365.4	12022.3	4526.31	5207.52	4218.43
root;cellular organisms;Bacteria;Proteobacteria;Gammaproteobacteria;Chromatiales;Ectothiorhodospiraceae;	985.159	1205.15	1140.71	1835.22	1948.9	1981.57	2681.58	2797.34	2863.8	3757.88	3967.87	4038.9
root;cellular organisms;Bacteria;Proteobacteria;Gammaproteobacteria;Alteromonadales;	2188.06	3143.31	3217.94	14723.3	10458.6	46530.3	8454.91	8092.22	7864.32	7149.62	9290.28	8243.81
root;cellular organisms;Eukaryota;Opisthokonta;Fungi;Dikarya;Ascomycota;saccharomyceta;Pezizomycotina;leotiomyceta;sordariomyceta;Sordariomycetes;Hypocreomycetidae;Glomerellales;	1585.43	338.727	1000.22	713.72	154.039	298.005	143.059	135.729	373.575	78.407	106.282	116.014
root;cellular organisms;Bacteria;FCB group;Bacteroidetes/Chlorobi group;Bacteroidetes;Chitinophagia;Chitinophagales;Chitinophagaceae;Chitinophaga;Chitinophaga rupis;	9490.95	14016.9	4952.09	9209.64	6151.65	19235.9	5512.01	4696.81	4723.87	3058.21	4940.21	4271.49
root;cellular organisms;Bacteria;FCB group;Bacteroidetes/Chlorobi group;Bacteroidetes;Chitinophagia;Chitinophagales;Chitinophagaceae;Flavisolibacter;	443.972	822.614	302.793	293.6	466.983	381.361	395.616	368.864	343.007	184.337	195.441	222.607
root;cellular organisms;Bacteria;FCB group;Bacteroidetes/Chlorobi group;Bacteroidetes;Chitinophagia;Chitinophagales;Chitinophagaceae;Filimonas;	12.7221	39.0001	3.8446	52.0162	8.9739	98.4531	4.77402	4.04993	0.0623981	27.1053	3.28904	1.82625
root;Viruses;	12914.6	8808.86	5547.62	8774.91	10526.1	8693.22	891.666	1000.54	3469.35	1841.64	1983.95	2088.17
root;cellular organisms;Eukaryota;Opisthokonta;Fungi;Dikarya;Basidiomycota;Agaricomycotina;	334.798	10.6686	19.5144	30.8585	45.7525	15.496	243.002	284.401	180.721	560.126	563.269	725.733
root;cellular organisms;Eukaryota;Opisthokonta;Fungi;Dikarya;Basidiomycota;Agaricomycotina;Agaricomycetes;Agaricomycetes incertae sedis;Cantharellales;Ceratobasidiaceae;	22.0199	0	1.3862	1.38778e-17	1.38778e-17	1.38778e-17	1.38778e-17	1.38778e-17	1.38778e-17	1.38778e-17	1.38778e-17	1.38778e-17
root;cellular organisms;Bacteria;Proteobacteria;Gammaproteobacteria;Nevskiales;Sinobacteraceae;Nevskia;Nevskia soli;	821.32	1006.56	911.38	1440.15	1497.97	1254.3	1990.65	1898.48	7484.37	3170.16	3827.03	3831.4
root;cellular organisms;Bacteria;Proteobacteria;Alphaproteobacteria;Sphingomonadales;	80964.2	66444.6	92107.6	67890.7	55690.1	62513.2	178046	123490	122331	106429	95765.6	95025.1
root;cellular organisms;Bacteria;Proteobacteria;Gammaproteobacteria;Xanthomonadales;Xanthomonadaceae;Pseudoxanthomonas;Pseudoxanthomonas suwonensis;	1852.91	1320.01	1143.22	6577.16	6657.61	11735.9	1116.17	1265.39	1447.3	1978.74	1402.22	1159.11
root;cellular organisms;Bacteria;Proteobacteria;Betaproteobacteria;Burkholderiales;unclassified Burkholderiales;Burkholderiales Genera incertae sedis;Methylibium;Methylibium sp. CF468;	2516.73	2416.14	1478.27	2726.9	2404.96	1634.45	16443.4	20186	11730.8	3005.09	3397.41	2608.28
root;cellular organisms;Bacteria;Terrabacteria group;Actinobacteria <phylum>;Actinobacteria;Propionibacteriales;Nocardioidaceae;Kribbella;	3611.8	3804.3	1814.52	3034.9	1544.06	314.083	1134.3	958.69	704.327	460.355	1154.92	1478.75
root;cellular organisms;Bacteria;Proteobacteria;Alphaproteobacteria;Caulobacterales;Caulobacteraceae;Phenylobacterium;Phenylobacterium zucineum;	5650.8	3580.37	6419.06	2874.07	2822.59	4229.78	6364.33	6100.18	4508.99	3355.67	4342.78	4756.03
root;cellular organisms;Bacteria;FCB group;Bacteroidetes/Chlorobi group;Bacteroidetes;Chitinophagia;Chitinophagales;Chitinophagaceae;Segetibacter;Segetibacter koreensis;	2503	2788.99	1283.8	1875.81	1603.92	1893.71	1664.29	1527.79	1105.6	1373.12	1485.49	1691.05
root;cellular organisms;Bacteria;unclassified Bacteria;Bacteria candidate phyla;Candidatus Saccharibacteria;unclassified Saccharibacteria;Candidatus Saccharibacteria bacterium RAAC3_TM7_1;	16910.1	12295.8	11670.1	3787.87	2412.03	2253.51	2377.68	3293.36	5312.44	8104.55	5466.41	6141.3
root;cellular organisms;Bacteria;FCB group;Bacteroidetes/Chlorobi group;Bacteroidetes;Flavobacteriia;Flavobacteriales;unclassified Flavobacteriales;unclassified Flavobacteriales (miscellaneous);Flavobacteriales bacterium BRH_c54;	604.638	592.826	924.427	2380.18	3769.5	3401.74	344.346	302.634	344.111	639.617	457.218	1002.87
root;cellular organisms;Bacteria;Proteobacteria;Betaproteobacteria;Burkholderiales;unclassified Burkholderiales;Burkholderiales Genera incertae sedis;Ideonella;Ideonella sakaiensis;	3203.81	2897.99	3088.32	7339.42	2799.38	2638.45	17357	19218.2	51436.1	9229.64	10241.4	9134.71
root;cellular organisms;Bacteria;Proteobacteria;Alphaproteobacteria;Rhizobiales;Rhizobiaceae;Rhizobium/Agrobacterium group;	99378.5	103170	37362.5	209445	100700	116331	19541.3	15387.5	22653.1	83007.4	62615.2	103585
root;cellular organisms;Bacteria;Acidobacteria;	9386.35	8928.57	23620.6	5617.73	5636.07	4590.45	23929.8	23870.2	8372.08	8425.06	7187.41	9579.24
root;cellular organisms;Bacteria;Proteobacteria;Alphaproteobacteria;Rhizobiales;Rhizobiaceae;Sinorhizobium/Ensifer group;Sinorhizobium;Sinorhizobium saheli;	954.379	439.016	272.807	299.858	375.432	163.059	520.365	370.665	1357.85	1450.36	3550.83	2707.17
root;cellular organisms;Bacteria;Proteobacteria;Gammaproteobacteria;Xanthomonadales;Xanthomonadaceae;Lysobacter;Lysobacter daejeonensis;	4252.38	4094.38	4720.09	4398.15	3090.35	2298.68	1688.87	1545.99	2563.02	2092.16	2242.54	2367.26
root;cellular organisms;Bacteria;Terrabacteria group;Actinobacteria <phylum>;Actinobacteria;Propionibacteriales;Nocardioidaceae;Aeromicrobium;Aeromicrobium erythreum;	3482.9	4262.79	5448.85	1861.9	1019.47	480.935	857.307	1411.39	718.056	735.924	788.633	665.432
root;cellular organisms;Bacteria;unclassified Bacteria;unclassified Bacteria (miscellaneous);	2486.14	2681.88	4340.5	22025.2	1654.08	2168.89	7266.68	8018.68	2867.4	2956.86	2270.01	2912.56
root;cellular organisms;Bacteria;Proteobacteria;Alphaproteobacteria;Rhizobiales;Hyphomicrobiaceae;Devosia;Devosia soli;	1868.77	1374.52	1214.05	2857.38	2160.91	2832.32	133.114	144.986	117.801	315.577	347.572	278.271
root;cellular organisms;Bacteria;Proteobacteria;Alphaproteobacteria;Rhizobiales;Hyphomicrobiaceae;Devosia;Devosia psychrophila;	30896.5	24281.1	23104.7	25061	27344.7	31434.1	1034.22	979.372	736.322	798.607	1074.36	775.613
root;cellular organisms;Bacteria;Proteobacteria;Gammaproteobacteria;Pseudomonadales;Moraxellaceae;Acinetobacter;	1267.3	619.102	722.945	1203.71	2145.37	1605.43	1929.38	2190.82	1837.21	5059.61	3601.5	1712.12
root;cellular organisms;Bacteria;Proteobacteria;Gammaproteobacteria;Oceanospirillales;Hahellaceae;Hahella;	652.172	325.107	833.131	3880.27	2928.45	11127.2	2259.04	2295.86	2040.71	1675.47	2370.18	1920.65
root;cellular organisms;Bacteria;Proteobacteria;Alphaproteobacteria;Rhodobacterales;Rhodobacteraceae;Rhodovulum;Rhodovulum sp. PH10;	1131	1531.29	442.134	597.859	951.882	742.484	1009.86	1200.25	761.484	1639.09	1037.43	1086.9
root;cellular organisms;Bacteria;Terrabacteria group;Actinobacteria <phylum>;Actinobacteria;Streptosporangiales;	36477.6	36805.6	21033.5	99107.3	140376	98406.6	6953.1	10983.3	9198.46	9815.1	19482.4	10120
root;cellular organisms;Bacteria;Proteobacteria;Gammaproteobacteria;Xanthomonadales;Rhodanobacteraceae;Dokdonella;Dokdonella koreensis;	1813.88	1111.66	4289.83	3358.23	5302.89	3606.6	2099.08	2240.56	1816.65	952.808	1473.64	988.143
root;cellular organisms;Bacteria;Acidobacteria;Acidobacteriia;Acidobacteriales;Acidobacteriaceae;Candidatus Koribacter;Candidatus Koribacter versatilis;	6849.44	4297.82	5797.18	6088.01	3596.94	794.569	3847.67	4961.61	1993.95	1570.72	2169.21	2408.13
root;cellular organisms;Bacteria;Proteobacteria;Betaproteobacteria;Burkholderiales;unclassified Burkholderiales;Burkholderiales Genera incertae sedis;Rubrivivax;	2040.07	2693.57	3063.01	3732.25	2602.49	3362.28	6319.34	7448.56	10506.2	4149.36	5619.74	4390.91
root;cellular organisms;Bacteria;FCB group;Bacteroidetes/Chlorobi group;Bacteroidetes;Chitinophagia;Chitinophagales;Chitinophagaceae;Niabella;	6249.03	4098.27	3673.19	3815.87	7940.83	7784.25	2901.18	1746.3	2018.99	3037.52	2370.5	2431.57
root;cellular organisms;Bacteria;FCB group;Bacteroidetes/Chlorobi group;Bacteroidetes;Sphingobacteriia;Sphingobacteriales;Sphingobacteriaceae;Sphingobacterium;	1467.15	2274.04	864.747	2700.27	5955.94	4444.66	829.079	676.993	713.402	977.993	936.679	870.114
root;cellular organisms;Bacteria;FCB group;Bacteroidetes/Chlorobi group;Bacteroidetes;Cytophagia;Cytophagales;Flammeovirgaceae;	14687.2	20576.1	4163.26	16234.1	10156.4	16098.8	7497.56	8245.4	5711.67	17193.5	23713.6	22566.1
root;cellular organisms;Bacteria;Proteobacteria;Alphaproteobacteria;Rhizobiales;Rhizobiaceae;Rhizobium/Agrobacterium group;Agrobacterium;Agrobacterium albertimagni;	168.064	127.509	187.251	3212.98	1365.69	1170.91	29.4197	42.7238	38.866	987.508	805.912	522.158
root;cellular organisms;Bacteria;Proteobacteria;delta/epsilon subdivisions;Deltaproteobacteria;Myxococcales;Cystobacterineae;Anaeromyxobacteraceae;Anaeromyxobacter;Anaeromyxobacter sp. Fw109-5;	664.923	811.847	2018.06	1476.23	2169.78	2120.15	2130.79	1931.23	1790.34	1227.39	1229.87	1687.55
root;cellular organisms;Bacteria;Terrabacteria group;Actinobacteria <phylum>;Actinobacteria;Micromonosporales;Micromonosporaceae;Actinoplanes;	156511	474531	851785	278078	123010	70256.2	64723.4	87861.8	73328.1	40612.6	64461	106760
root;cellular organisms;Bacteria;Proteobacteria;Betaproteobacteria;Burkholderiales;Burkholderiaceae;	9171.76	14646.7	11008.4	15039.1	16784.8	12991.3	37492.7	40040.9	30695.9	15513.2	19041.9	18371.9
root;cellular organisms;Bacteria;Proteobacteria;Betaproteobacteria;Rhodocyclales;Rhodocyclaceae;Thauera;	696.608	893.636	1087.78	1677.36	2134.51	1341.54	3516.76	3488	2986.17	2588.44	3836.89	2950.4
root;cellular organisms;Bacteria;Terrabacteria group;Actinobacteria <phylum>;Actinobacteria;Micrococcales;Microbacteriaceae;Microbacterium;	51730.3	23821.6	17904.5	81910.3	67156.4	41307.3	2531.29	1938.25	2273.9	8285.16	5864.22	4406.51
root;cellular organisms;Bacteria;PVC group;Verrucomicrobia;Opitutae;Opitutales;Opitutaceae;Opitutus;Opitutus terrae;Opitutus terrae PB90-1;	1257.9	2316.85	2082.05	1289.25	2322.1	2026.9	2823.32	3557.13	4467.68	10626.6	6780.87	6587.76
root;cellular organisms;Bacteria;Proteobacteria;Betaproteobacteria;Burkholderiales;Comamonadaceae;Variovorax;	60238.3	59585.6	64711.5	36757.9	16700.1	14835.3	55374.6	60060.1	58485.5	16455.1	21298.7	19040.9
root;cellular organisms;Bacteria;Proteobacteria;Betaproteobacteria;	116238	131713	127274	202299	166671	151703	793942	893732	597106	243313	264634	232892
root;cellular organisms;Bacteria;Proteobacteria;Betaproteobacteria;Burkholderiales;Oxalobacteraceae;	8811.3	9456.21	11811.6	7936.22	10116.3	6729.1	26511.6	27321.5	86157.2	12160.1	18564.8	17951.9
root;cellular organisms;Bacteria;Terrabacteria group;Firmicutes;Clostridia;	946.073	1448.52	1623.31	521.972	614.555	1433.19	2852.39	2920.06	1302.3	1978.89	1715.43	2079.6

## Sheet: Deseq2_tomato_vs_lettuce
ID	sampleA	sampleB	baseMeanA	baseMeanB	baseMean	log2FoldChange	lfcSE	stat	pvalue	padj
root;cellular organisms;Eukaryota;Viridiplantae;Streptophyta;Streptophytina;Embryophyta;Tracheophyta;Euphyllophyta;Spermatophyta;Magnoliophyta;Mesangiospermae;eudicotyledons;Gunneridae;Pentapetalae;asterids;campanulids;Asterales;Asteraceae;Cichorioideae;Cichorieae;Lactucinae;Lactuca;Lactuca sativa;	Lettuce_FW	Tomato_FW	87261.6	4.40214	43633	13.8031	0.544133	25.3671	5.82314e-142	4.68763e-139
root;cellular organisms;Bacteria;Spirochaetes;Spirochaetia;Leptospirales;Leptospiraceae;Turneriella;Turneriella parva;	Lettuce_FW	Tomato_FW	46009.3	70.6043	23039.9	9.21964	0.377718	24.4088	1.3797e-131	5.55329e-129
root;cellular organisms;Eukaryota;Viridiplantae;Streptophyta;Streptophytina;Embryophyta;Tracheophyta;Euphyllophyta;Spermatophyta;Magnoliophyta;Mesangiospermae;eudicotyledons;Gunneridae;Pentapetalae;asterids;campanulids;Apiales;Apiineae;Apiaceae;Apioideae;Scandiceae;Daucinae;Daucus;Daucus sect. Daucus;Daucus carota;Daucus carota subsp. sativus;	Lettuce_FW	Tomato_FW	13025.2	3.15565	6514.17	11.5858	0.577537	20.0607	1.62658e-89	4.36465e-87
root;cellular organisms;Eukaryota;Viridiplantae;Streptophyta;Streptophytina;Embryophyta;Tracheophyta;Euphyllophyta;Spermatophyta;Magnoliophyta;Mesangiospermae;eudicotyledons;Gunneridae;Pentapetalae;asterids;campanulids;Asterales;Asteraceae;Carduoideae;Cardueae;Carduinae;Cynara;Cynara cardunculus;Cynara cardunculus subsp. cardunculus;Cynara cardunculus var. scolymus;	Lettuce_FW	Tomato_FW	15899	1.31801	7950.17	12.7886	0.661	19.3473	2.14695e-83	4.32073e-81
root;cellular organisms;Eukaryota;Viridiplantae;Streptophyta;Streptophytina;Embryophyta;Tracheophyta;Euphyllophyta;Spermatophyta;Magnoliophyta;Mesangiospermae;eudicotyledons;Gunneridae;Pentapetalae;rosids;malvids;Malvales;Malvaceae;	Lettuce_FW	Tomato_FW	11890.2	83.1608	5986.68	7.0575	0.386071	18.2803	1.18743e-74	1.91175e-72
root;cellular organisms;Eukaryota;Viridiplantae;Streptophyta;Streptophytina;Embryophyta;Tracheophyta;Euphyllophyta;Spermatophyta;Magnoliophyta;Mesangiospermae;	Lettuce_FW	Tomato_FW	37966.6	1327.55	19647.1	4.80484	0.265076	18.1263	1.97607e-73	2.65123e-71
root;cellular organisms;Bacteria;Proteobacteria;Alphaproteobacteria;Rhizobiales;Hyphomicrobiaceae;Devosia;Devosia psychrophila;	Lettuce_FW	Tomato_FW	721.981	25454.6	13088.3	-5.09872	0.28693	-17.7699	1.20879e-70	1.3901e-68
root;cellular organisms;Eukaryota;Viridiplantae;Streptophyta;Streptophytina;Embryophyta;Tracheophyta;Euphyllophyta;Spermatophyta;Magnoliophyta;Mesangiospermae;eudicotyledons;Gunneridae;Pentapetalae;	Lettuce_FW	Tomato_FW	104572	2153.96	53362.7	5.54751	0.314261	17.6526	9.72048e-70	9.78124e-68
root;cellular organisms;Bacteria;Proteobacteria;Gammaproteobacteria;Cellvibrionales;Cellvibrionaceae;Cellvibrio;Cellvibrio japonicus;	Lettuce_FW	Tomato_FW	8427.17	196.456	4311.81	5.37185	0.312527	17.1884	3.24353e-66	2.90116e-64
root;cellular organisms;Bacteria;Spirochaetes;Spirochaetia;Leptospirales;Leptospiraceae;Turneriella;Turneriella parva;Turneriella parva DSM 21527;	Lettuce_FW	Tomato_FW	8947.82	66.213	4507.02	6.95921	0.418199	16.6409	3.52168e-62	2.83495e-60
root;cellular organisms;Eukaryota;Viridiplantae;Streptophyta;Streptophytina;Embryophyta;Tracheophyta;Euphyllophyta;Spermatophyta;Magnoliophyta;Mesangiospermae;eudicotyledons;Gunneridae;Pentapetalae;rosids;malvids;	Lettuce_FW	Tomato_FW	6919.69	110.044	3514.87	5.8893	0.380073	15.4952	3.73971e-54	2.73679e-52
root;cellular organisms;Eukaryota;Viridiplantae;Streptophyta;Streptophytina;Embryophyta;Tracheophyta;Euphyllophyta;Spermatophyta;Magnoliophyta;Mesangiospermae;eudicotyledons;Gunneridae;Pentapetalae;rosids;fabids;	Lettuce_FW	Tomato_FW	8617.49	385.303	4501.4	4.44648	0.291182	15.2705	1.20311e-52	8.07086e-51
root;cellular organisms;Bacteria;Proteobacteria;Alphaproteobacteria;Rhizobiales;Hyphomicrobiaceae;Devosia;Devosia sp. LC5;	Lettuce_FW	Tomato_FW	266.727	5425.47	2846.1	-4.31191	0.286599	-15.0451	3.71863e-51	2.30269e-49
root;cellular organisms;Eukaryota;Opisthokonta;Fungi;Mucoromycota;Glomeromycotina;Glomeromycetes;Glomerales;Glomeraceae;Rhizophagus <fungus>;Rhizophagus irregularis;Rhizophagus irregularis DAOM 197198w;	Lettuce_FW	Tomato_FW	66491.1	88.045	33289.6	9.19789	0.612788	15.0099	6.32369e-51	3.63612e-49
root;cellular organisms;Bacteria;Proteobacteria;Betaproteobacteria;Methylophilales;Methylophilaceae;unclassified Methylophilaceae;Methylophilaceae bacterium 11;	Lettuce_FW	Tomato_FW	4483.28	82.6794	2282.98	5.67474	0.39124	14.5045	1.13473e-47	6.0897e-46
root;cellular organisms;Eukaryota;Viridiplantae;Streptophyta;Streptophytina;Embryophyta;Tracheophyta;Euphyllophyta;Spermatophyta;Magnoliophyta;Mesangiospermae;eudicotyledons;Gunneridae;Pentapetalae;rosids;	Lettuce_FW	Tomato_FW	6230.16	131.065	3180.61	5.49269	0.380279	14.4438	2.74135e-47	1.37924e-45
root;cellular organisms;Bacteria;Proteobacteria;Alphaproteobacteria;Sphingomonadales;Sphingomonadaceae;Sphingobium;Sphingobium herbicidovorans;	Lettuce_FW	Tomato_FW	177.121	8531.9	4354.51	-5.50019	0.404792	-13.5877	4.7383e-42	2.24372e-40
root;cellular organisms;Bacteria;Proteobacteria;Betaproteobacteria;Methylophilales;Methylophilaceae;Methylophilus;	Lettuce_FW	Tomato_FW	11106	105.383	5605.69	6.56402	0.483576	13.5739	5.71696e-42	2.55675e-40
root;cellular organisms;Bacteria;Proteobacteria;Alphaproteobacteria;Rhizobiales;Hyphomicrobiaceae;Devosia;Devosia epidermidihirudinis;	Lettuce_FW	Tomato_FW	243.091	3634.91	1939	-3.87113	0.288538	-13.4164	4.85008e-41	2.0549e-39
root;cellular organisms;Bacteria;Proteobacteria;Alphaproteobacteria;Rhizobiales;Hyphomicrobiaceae;Devosia;Devosia limi;	Lettuce_FW	Tomato_FW	157.825	2266.6	1212.21	-3.81379	0.286934	-13.2915	2.59195e-40	1.04326e-38
root;cellular organisms;Bacteria;Proteobacteria;Betaproteobacteria;Methylophilales;Methylophilaceae;Methylotenera;	Lettuce_FW	Tomato_FW	35283.1	682.978	17983	5.58859	0.427928	13.0596	5.59861e-39	2.14613e-37
root;cellular organisms;Bacteria;Proteobacteria;Alphaproteobacteria;Rhizobiales;Hyphomicrobiaceae;Devosia;Devosia riboflavina;	Lettuce_FW	Tomato_FW	369.247	5112.85	2741.05	-3.76063	0.291663	-12.8938	4.88048e-38	1.78581e-36
root;cellular organisms;Bacteria;Proteobacteria;Gammaproteobacteria;Cellvibrionales;Cellvibrionaceae;Cellvibrio;	Lettuce_FW	Tomato_FW	28744.9	1006.07	14875.5	4.76998	0.375497	12.7031	5.68038e-37	1.98813e-35
root;cellular organisms;Eukaryota;Viridiplantae;Streptophyta;Streptophytina;Embryophyta;Tracheophyta;Euphyllophyta;Spermatophyta;Magnoliophyta;Mesangiospermae;eudicotyledons;Gunneridae;Pentapetalae;asterids;campanulids;	Lettuce_FW	Tomato_FW	3960.6	0	1980.3	12.5103	1.00209	12.4842	9.10404e-36	3.05365e-34
root;cellular organisms;Bacteria;Proteobacteria;Alphaproteobacteria;Rhizobiales;Hyphomicrobiaceae;Devosia;Devosia crocina;	Lettuce_FW	Tomato_FW	172.412	2841.2	1506.81	-4.00052	0.322145	-12.4184	2.07699e-35	6.6879e-34
root;cellular organisms;Bacteria;Proteobacteria;Alphaproteobacteria;Rhizobiales;Hyphomicrobiaceae;Devosia;	Lettuce_FW	Tomato_FW	20762.3	248600	134681	-3.55219	0.291462	-12.1875	3.62433e-34	1.12215e-32
root;cellular organisms;Bacteria;Proteobacteria;Betaproteobacteria;Methylophilales;Methylophilaceae;Methylophilus;Methylophilus methylotrophus;	Lettuce_FW	Tomato_FW	3855.2	52.4606	1953.83	6.0447	0.499626	12.0984	1.07627e-33	3.20889e-32
root;cellular organisms;Eukaryota;Viridiplantae;Streptophyta;Streptophytina;Embryophyta;Tracheophyta;Euphyllophyta;Spermatophyta;Magnoliophyta;	Lettuce_FW	Tomato_FW	2050.38	99.9918	1075.19	4.30322	0.35886	11.9913	3.94453e-33	1.13405e-31
root;cellular organisms;Bacteria;Terrabacteria group;Actinobacteria <phylum>;Actinobacteria;Micrococcales;Microbacteriaceae;Agromyces;	Lettuce_FW	Tomato_FW	130.827	1890.4	1010.62	-3.81052	0.334007	-11.4085	3.79264e-30	1.05279e-28
root;cellular organisms;Bacteria;Proteobacteria;Alphaproteobacteria;Rhizobiales;Hyphomicrobiaceae;Devosia;Devosia soli;	Lettuce_FW	Tomato_FW	104.305	1450.81	777.556	-3.75802	0.331221	-11.346	7.7652e-30	2.08366e-28
root;cellular organisms;Bacteria;FCB group;Bacteroidetes/Chlorobi group;Bacteroidetes;unclassified Bacteroidetes;unclassified Bacteroidetes (miscellaneous);Bacteroidetes bacterium OLB11;	Lettuce_FW	Tomato_FW	74.633	9653.78	4864.21	-6.7591	0.603429	-11.2012	4.02407e-29	1.04496e-27
root;cellular organisms;Bacteria;Spirochaetes;Spirochaetia;Leptospirales;Leptospiraceae;	Lettuce_FW	Tomato_FW	2633.92	173.442	1403.68	3.87951	0.346456	11.1977	4.18463e-29	1.0527e-27
root;cellular organisms;Eukaryota;Viridiplantae;Streptophyta;Streptophytina;Embryophyta;Tracheophyta;Euphyllophyta;Spermatophyta;Magnoliophyta;Mesangiospermae;eudicotyledons;	Lettuce_FW	Tomato_FW	1993.45	61.8309	1027.64	4.91696	0.4432	11.0942	1.3381e-28	3.26416e-27
root;cellular organisms;Bacteria;Proteobacteria;Alphaproteobacteria;Rhizobiales;Hyphomicrobiaceae;Devosia;Devosia chinhatensis;	Lettuce_FW	Tomato_FW	139.116	2255.23	1197.17	-3.9635	0.374974	-10.57	4.10281e-26	9.714e-25
root;cellular organisms;Eukaryota;Viridiplantae;Streptophyta;Streptophytina;Embryophyta;Tracheophyta;Euphyllophyta;Spermatophyta;Magnoliophyta;Mesangiospermae;eudicotyledons;Gunneridae;Pentapetalae;asterids;campanulids;Asterales;Asteraceae;	Lettuce_FW	Tomato_FW	1143.17	0	571.585	10.9396	1.05151	10.4037	2.38508e-25	5.48568e-24
root;cellular organisms;Bacteria;Proteobacteria;Betaproteobacteria;Burkholderiales;unclassified Burkholderiales;Burkholderiales Genera incertae sedis;Methylibium;Methylibium sp. CF059;	Lettuce_FW	Tomato_FW	68214.7	6870.94	37542.8	3.27898	0.317505	10.3273	5.3027e-25	1.18574e-23
root;cellular organisms;Bacteria;Terrabacteria group;Chloroflexi;Chloroflexia;Chloroflexales;Chloroflexineae;Oscillochloridaceae;Oscillochloris;Oscillochloris trichoides;Oscillochloris trichoides DG-6;	Lettuce_FW	Tomato_FW	389.903	3162.06	1775.98	-2.99213	0.30688	-9.75015	1.84188e-22	4.00734e-21
root;cellular organisms;Bacteria;Proteobacteria;Alphaproteobacteria;Rhizobiales;Phyllobacteriaceae;Chelativorans;	Lettuce_FW	Tomato_FW	605.424	11307.4	5956.4	-4.14768	0.426895	-9.71593	2.57888e-22	5.46315e-21
root;cellular organisms;Bacteria;Terrabacteria group;Chloroflexi;Chloroflexia;Chloroflexales;Chloroflexineae;	Lettuce_FW	Tomato_FW	888.558	7659.4	4273.98	-3.07699	0.318658	-9.65608	4.63232e-22	9.56159e-21
root;cellular organisms;Bacteria;Proteobacteria;Alphaproteobacteria;Sphingomonadales;Sphingomonadaceae;Sphingobium;Sphingobium sp. SYK-6;	Lettuce_FW	Tomato_FW	61669.8	1786.22	31728	4.97411	0.517159	9.61814	6.70314e-22	1.34901e-20
root;cellular organisms;Bacteria;Proteobacteria;Gammaproteobacteria;Cellvibrionales;Cellvibrionaceae;Cellvibrio;Cellvibrio sp. BR;	Lettuce_FW	Tomato_FW	13941.8	129.913	7035.86	6.43563	0.673928	9.54944	1.30395e-21	2.56018e-20
root;cellular organisms;Bacteria;Proteobacteria;Betaproteobacteria;Burkholderiales;unclassified Burkholderiales;Burkholderiales Genera incertae sedis;Methylibium;Methylibium petroleiphilum;	Lettuce_FW	Tomato_FW	11524.6	1143.71	6334.15	3.29341	0.348602	9.44748	3.47082e-21	6.65241e-20
root;cellular organisms;Bacteria;Terrabacteria group;Actinobacteria <phylum>;Actinobacteria;Propionibacteriales;Nocardioidaceae;Aeromicrobium;	Lettuce_FW	Tomato_FW	459.519	5881.01	3170.26	-3.62197	0.393819	-9.19704	3.67948e-20	6.88834e-19
root;cellular organisms;Bacteria;Proteobacteria;Betaproteobacteria;Burkholderiales;Alcaligenaceae;Azohydromonas;	Lettuce_FW	Tomato_FW	14623.9	2078.17	8351.05	2.78889	0.30845	9.04162	1.54371e-19	2.82428e-18
root;cellular organisms;Eukaryota;Viridiplantae;Streptophyta;Streptophytina;Embryophyta;Tracheophyta;Euphyllophyta;Spermatophyta;Magnoliophyta;Mesangiospermae;eudicotyledons;Gunneridae;Pentapetalae;asterids;lamiids;	Lettuce_FW	Tomato_FW	1178.38	138.68	658.529	3.05303	0.339536	8.99176	2.43306e-19	4.35248e-18
root;cellular organisms;Bacteria;Proteobacteria;Alphaproteobacteria;Rhizobiales;Hyphomicrobiaceae;Devosia;Devosia geojensis;	Lettuce_FW	Tomato_FW	337.681	2486.13	1411.9	-2.85104	0.31882	-8.94246	3.80594e-19	6.6604e-18
root;cellular organisms;Bacteria;Proteobacteria;Betaproteobacteria;Burkholderiales;unclassified Burkholderiales;Burkholderiales Genera incertae sedis;Leptothrix;Leptothrix cholodnii;	Lettuce_FW	Tomato_FW	8914.93	1529.58	5222.25	2.52318	0.283407	8.90302	5.43495e-19	9.30879e-18
root;cellular organisms;Eukaryota;	Lettuce_FW	Tomato_FW	57244.6	6389.42	31817	3.12506	0.352342	8.8694	7.35424e-19	1.23337e-17
root;cellular organisms;Bacteria;Terrabacteria group;Actinobacteria <phylum>;Actinobacteria;Micrococcales;Microbacteriaceae;Microbacterium;	Lettuce_FW	Tomato_FW	1779.52	30471.7	16125.6	-4.01226	0.460482	-8.71317	2.95482e-18	4.85435e-17
root;cellular organisms;Bacteria;Spirochaetes;Spirochaetia;Leptospirales;Leptospiraceae;Leptospira;	Lettuce_FW	Tomato_FW	7368.67	1367.8	4368.23	2.41139	0.277325	8.69519	3.46242e-18	5.57449e-17
root;cellular organisms;Bacteria;FCB group;Bacteroidetes/Chlorobi group;Bacteroidetes;Flavobacteriia;Flavobacteriales;Crocinitomicaceae;Fluviicola;Fluviicola taffensis;	Lettuce_FW	Tomato_FW	490.195	24369.2	12429.7	-5.41448	0.624447	-8.67083	4.28969e-18	6.77098e-17
root;cellular organisms;Bacteria;Proteobacteria;Betaproteobacteria;Burkholderiales;unclassified Burkholderiales;Burkholderiales Genera incertae sedis;Rubrivivax;Rubrivivax gelatinosus;	Lettuce_FW	Tomato_FW	4375.55	979.472	2677.51	2.14635	0.248366	8.64189	5.52913e-18	8.55952e-17
root;cellular organisms;Bacteria;Proteobacteria;Alphaproteobacteria;Rhizobiales;Hyphomicrobiaceae;Devosia;Devosia insulae;Devosia insulae DS-56;	Lettuce_FW	Tomato_FW	1577.27	11074.9	6326.11	-2.78312	0.323305	-8.60832	7.41392e-18	1.12608e-16
root;cellular organisms;Bacteria;Proteobacteria;Betaproteobacteria;Burkholderiales;unclassified Burkholderiales;	Lettuce_FW	Tomato_FW	147218	20620.8	83919.3	2.80627	0.326708	8.58954	8.7315e-18	1.30164e-16
root;cellular organisms;Bacteria;Proteobacteria;Betaproteobacteria;Burkholderiales;unclassified Burkholderiales;Burkholderiales Genera incertae sedis;Methylibium;	Lettuce_FW	Tomato_FW	60102	7609.3	33855.6	2.94724	0.343496	8.58013	9.47684e-18	1.38706e-16
root;cellular organisms;Bacteria;Proteobacteria;Betaproteobacteria;Burkholderiales;Alcaligenaceae;Azohydromonas;Azohydromonas australica;	Lettuce_FW	Tomato_FW	10469.9	1924.51	6197.22	2.42448	0.284017	8.53638	1.38495e-17	1.99087e-16
root;cellular organisms;Bacteria;Proteobacteria;Betaproteobacteria;Burkholderiales;unclassified Burkholderiales;Burkholderiales Genera incertae sedis;Aquabacterium;	Lettuce_FW	Tomato_FW	8771.21	1610.07	5190.64	2.4261	0.286513	8.46767	2.50361e-17	3.5358e-16
root;cellular organisms;Bacteria;Proteobacteria;Betaproteobacteria;	Lettuce_FW	Tomato_FW	600141	121950	361046	2.2826	0.27107	8.4207	3.74239e-17	5.19419e-16
root;cellular organisms;Bacteria;Proteobacteria;Betaproteobacteria;Burkholderiales;unclassified Burkholderiales;unclassified Burkholderiales (miscellaneous);	Lettuce_FW	Tomato_FW	2343.57	194.891	1269.23	3.52597	0.420028	8.3946	4.67466e-17	6.37814e-16
root;cellular organisms;Bacteria;Terrabacteria group;Actinobacteria <phylum>;Actinobacteria;Micrococcales;Intrasporangiaceae;Phycicoccus;Phycicoccus jejuensis;	Lettuce_FW	Tomato_FW	220.859	3192.43	1706.64	-3.77624	0.451987	-8.35476	6.55664e-17	8.79683e-16
root;cellular organisms;Bacteria;Proteobacteria;Betaproteobacteria;Burkholderiales;Comamonadaceae;Hylemonella;Hylemonella gracilis;	Lettuce_FW	Tomato_FW	3443.29	567.719	2005.5	2.57601	0.309897	8.31248	9.37194e-17	1.23679e-15
root;cellular organisms;Bacteria;FCB group;Bacteroidetes/Chlorobi group;Bacteroidetes;Flavobacteriia;Flavobacteriales;Crocinitomicaceae;Fluviicola;Fluviicola taffensis;Fluviicola taffensis DSM 16823;	Lettuce_FW	Tomato_FW	86.7565	3530.5	1808.63	-5.13881	0.621112	-8.27357	1.30005e-16	1.68797e-15
root;cellular organisms;Bacteria;Terrabacteria group;Actinobacteria <phylum>;Actinobacteria;Propionibacteriales;Nocardioidaceae;Nocardioides;Nocardioides exalbidus;	Lettuce_FW	Tomato_FW	879.563	13276.7	7078.12	-3.8312	0.468576	-8.17626	2.92783e-16	3.74112e-15
root;cellular organisms;Bacteria;Terrabacteria group;Actinobacteria <phylum>;Actinobacteria;Micrococcales;Microbacteriaceae;	Lettuce_FW	Tomato_FW	3489.54	33834.1	18661.8	-3.22602	0.399871	-8.06767	7.16551e-16	9.01286e-15
root;cellular organisms;Bacteria;Proteobacteria;Betaproteobacteria;unclassified Betaproteobacteria;Candidatus Accumulibacter;	Lettuce_FW	Tomato_FW	11694.7	2677.47	7186.1	2.11266	0.262553	8.04658	8.51378e-16	1.0544e-14
root;cellular organisms;Bacteria;Terrabacteria group;Actinobacteria <phylum>;Actinobacteria;Propionibacteriales;Nocardioidaceae;Nocardioides;Nocardioides sp. CF8;	Lettuce_FW	Tomato_FW	337.235	3477.69	1907.46	-3.31013	0.412986	-8.01513	1.10019e-15	1.3419e-14
root;cellular organisms;Bacteria;Proteobacteria;Betaproteobacteria;Rhodocyclales;Rhodocyclaceae;	Lettuce_FW	Tomato_FW	8490.63	2249.28	5369.95	1.90569	0.239424	7.95948	1.72766e-15	2.07577e-14
root;cellular organisms;Bacteria;Proteobacteria;Gammaproteobacteria;Cellvibrionales;Cellvibrionaceae;Cellvibrio;Cellvibrio sp. pealriver;	Lettuce_FW	Tomato_FW	968.008	43.4515	505.73	4.34509	0.553106	7.8558	3.9723e-15	4.70251e-14
root;cellular organisms;Bacteria;Proteobacteria;Betaproteobacteria;Burkholderiales;Comamonadaceae;Ramlibacter;Ramlibacter tataouinensis;	Lettuce_FW	Tomato_FW	32253.9	6571.32	19412.6	2.2763	0.291001	7.8223	5.1868e-15	6.05126e-14
root;cellular organisms;Bacteria;Proteobacteria;Betaproteobacteria;Burkholderiales;Oxalobacteraceae;Janthinobacterium;	Lettuce_FW	Tomato_FW	14108.2	2703.58	8405.88	2.36168	0.306854	7.69641	1.39937e-14	1.60928e-13
root;cellular organisms;Bacteria;Terrabacteria group;Actinobacteria <phylum>;Actinobacteria;Micrococcales;Intrasporangiaceae;Phycicoccus;Phycicoccus dokdonensis;	Lettuce_FW	Tomato_FW	826.305	9317.53	5071.92	-3.42594	0.449161	-7.62743	2.39487e-14	2.71531e-13
root;cellular organisms;Bacteria;Terrabacteria group;Actinobacteria <phylum>;Actinobacteria;Propionibacteriales;Nocardioidaceae;Nocardioides;Nocardioides alpinus;	Lettuce_FW	Tomato_FW	1160.8	20227.9	10694.3	-4.00768	0.531071	-7.54641	4.47407e-14	5.00226e-13
root;cellular organisms;Eukaryota;Opisthokonta;Fungi;Mucoromycota;Glomeromycotina;Glomeromycetes;Glomerales;Glomeraceae;Rhizophagus <fungus>;Rhizophagus irregularis;	Lettuce_FW	Tomato_FW	1219.17	60.5236	639.847	4.19922	0.558148	7.52349	5.33345e-14	5.88141e-13
root;cellular organisms;Bacteria;Terrabacteria group;Actinobacteria <phylum>;Actinobacteria;Micrococcales;Microbacteriaceae;Microbacterium;Microbacterium yannicii;	Lettuce_FW	Tomato_FW	31.3903	1231.83	631.609	-5.04871	0.672338	-7.50918	5.9497e-14	6.47231e-13
root;cellular organisms;Bacteria;Proteobacteria;Gammaproteobacteria;Xanthomonadales;Xanthomonadaceae;Luteimonas;	Lettuce_FW	Tomato_FW	768.944	8741.67	4755.31	-3.43355	0.460616	-7.45427	9.03698e-14	9.69969e-13
root;cellular organisms;Bacteria;Proteobacteria;delta/epsilon subdivisions;Deltaproteobacteria;Bdellovibrionales;Bdellovibrionaceae;Bdellovibrio;	Lettuce_FW	Tomato_FW	8863.08	2095.94	5479.51	2.06464	0.277451	7.44145	9.95882e-14	1.05485e-12
root;cellular organisms;Bacteria;Terrabacteria group;Chloroflexi;Chloroflexia;Chloroflexales;Chloroflexineae;Oscillochloridaceae;Oscillochloris;Oscillochloris trichoides;	Lettuce_FW	Tomato_FW	2106.54	12354.1	7230.33	-2.52335	0.339421	-7.43426	1.05153e-13	1.09932e-12
[truncated: 777 more rows]

## Sheet: Deseq2_FW_vs_TWW
ID	sampleA	sampleB	baseMeanA	baseMeanB	baseMean	log2FoldChange	lfcSE	stat	pvalue	padj
[truncated: 861 more rows]
