# Supplementary material for: The microbiome as a biosensor: functional profiles elucidate hidden stress in hosts
Source: Microbiome. 2020 May 21;8:71. doi: 10.1186/s40168-020-00850-9 (PMC7243336; doi:10.1186/s40168-020-00850-9)
Supplement: Supplementary file 7 — Additional file 6: Table S5. Tree file, based on MEGAN6 LCA algorithm. [file 40168_2020_850_MOESM6_ESM.txt]

((((((((Candidatus_Koribacter_versatilis)Candidatus_Koribacter,(Acidobacteriaceae_bacterium_KBS_96)unclassified_Acidobacteriaceae)Acidobacteriaceae)Acidobacteriales)Acidobacteriia,((Chloracidobacterium_thermophilum)Chloracidobacterium,(Pyrinomonas_methylaliphatogenes)Pyrinomonas)Blastocatellia,((((Bryobacter_aggregatus)Bryobacter)Bryobacteraceae,(((Candidatus_Solibacter_usitatus_Ellin6076)Candidatus_Solibacter_usitatus)Candidatus_Solibacter)Solibacteraceae)Solibacterales)Solibacteres,(((Thermoanaerobaculum_aquaticum)Thermoanaerobaculum)Acidobacteria_subdivision_23,(Acidobacteria_bacterium_OLB17)unclassified_Acidobacteria__miscellaneous)unclassified_Acidobacteria)Acidobacteria,(uncultured_bacterium)environmental_samples__Bacteria,((((Rhodothermaceae)Bacteroidetes_Order_II._Incertae_sedis,(((Bacteroides)Bacteroidaceae,Porphyromonadaceae)Bacteroidales,(Prolixibacteraceae)Marinilabiliales)Bacteroidia,((((Chitinophaga_arvensicola,Chitinophaga_filiformis,Chitinophaga_rupis)Chitinophaga,(Filimonas_lacunae)Filimonas,(Flavihumibacter_petaseus,Flavihumibacter_solisilvae,Flavihumibacter_sp._ZG627)Flavihumibacter,(Flavisolibacter_sp._LCS9)Flavisolibacter,Niabella,((Niastella_koreensis_GR20-10)Niastella_koreensis,Niastella_yeongjuensis)Niastella,(Parafilimonas_terrae)Parafilimonas,Sediminibacterium,(Segetibacter_koreensis)Segetibacter,(Terrimonas_ferruginea)Terrimonas)Chitinophagaceae)Chitinophagales)Chitinophagia,((((Catalinimonas_alkaloidigena)Catalinimonas)Catalimonadaceae,(Algoriphagus)Cyclobacteriaceae,(Cytophaga,(Dyadobacter_soli)Dyadobacter,Flexibacter,Runella,Spirosoma,(Sporocytophaga_myxococcoides)Sporocytophaga)Cytophagaceae,((Flexithrix_dorotheae)Flexithrix,((Fulvivirga_imtechensis_AK7)Fulvivirga_imtechensis)Fulvivirga,(Marivirga_tractuosa)Marivirga,(Flammeovirgaceae_bacterium_311)unclassified_Flammeovirgaceae)Flammeovirgaceae,(Hymenobacter,Pontibacter,Rufibacter)Hymenobacteraceae,((Microscilla_marina)Microscilla)Microscillaceae)Cytophagales)Cytophagia,(((((Fluviicola_taffensis_DSM_16823)Fluviicola_taffensis)Fluviicola,(Lishizhenia_tianjinensis)Lishizhenia)Crocinitomicaceae,Cryomorphaceae,(Aquimarina,Chryseobacterium,Flavobacterium)Flavobacteriaceae,((Flavobacteriales_bacterium_BRH_c54)unclassified_Flavobacteriales__miscellaneous)unclassified_Flavobacteriales)Flavobacteriales)Flavobacteriia,((((Haliscomenobacter_hydrossis)Haliscomenobacter)Haliscomenobacteraceae,Saprospiraceae)Saprospirales)Saprospiria,(((Mucilaginibacter,Parapedobacter,Pedobacter,Sphingobacterium)Sphingobacteriaceae)Sphingobacteriales)Sphingobacteriia,((Bacteroidetes_bacterium_OLB11,Bacteroidetes_bacterium_OLB12)unclassified_Bacteroidetes__miscellaneous)unclassified_Bacteroidetes)Bacteroidetes,(((Chlorobiaceae)Chlorobiales)Chlorobia,(Chlorobi_bacterium_OLB7)unclassified_Chlorobi)Chlorobi)Bacteroidetes_Chlorobi_group,(((((Gemmatimonas_phototrophica)Gemmatimonas,(Gemmatirosa_kalamazoonesis)Gemmatirosa)Gemmatimonadaceae)Gemmatimonadales)Gemmatimonadetes__class)Gemmatimonadetes)FCB_group,(((Candidatus_Entotheonella_sp._TSY1,Candidatus_Entotheonella_sp._TSY2)Candidatus_Entotheonella)Candidatus_Tectomicrobia)Nitrospinae_Tectomicrobia_group,(((((Nitrospira_moscoviensis)Nitrospira)Nitrospiraceae)Nitrospirales)Nitrospira__class)Nitrospirae,((((Asticcacaulis,(Brevundimonas_abyssalis,Brevundimonas_viscosa)Brevundimonas,Caulobacter,((Phenylobacterium_zucineum_HLK1)Phenylobacterium_zucineum)Phenylobacterium)Caulobacteraceae)Caulobacterales,(Aurantimonadaceae,Beijerinckiaceae,((Afipia_sp._P52-10)Afipia,(Bosea_lupini)Bosea,(Bradyrhizobium_japonicum)Bradyrhizobium,(Rhodopseudomonas_palustris)Rhodopseudomonas)Bradyrhizobiaceae,Brucellaceae,((Devosia_chinhatensis,Devosia_crocina,Devosia_epidermidihirudinis,Devosia_geojensis,(Devosia_insulae_DS-56)Devosia_insulae,Devosia_limi,Devosia_psychrophila,Devosia_riboflavina,Devosia_soli,Devosia_sp._LC5)Devosia,Filomicrobium,((Hyphomicrobium_nitrativorans_NL23)Hyphomicrobium_nitrativorans,Hyphomicrobium_sulfonivorans,Hyphomicrobium_zavarzinii)Hyphomicrobium,Pelagibacterium,(Prosthecomicrobium_hirschii)Prosthecomicrobium,Rhodomicrobium,(Rhodoplanes_sp._Z2-YC6860)Rhodoplanes)Hyphomicrobiaceae,(Methylobacterium,Microvirga)Methylobacteriaceae,(Methylopila,Pleomorphomonas)Methylocystaceae,((Aminobacter_aminovorans,Aminobacter_sp._J41)Aminobacter,(Chelativorans_sp._BNC1)Chelativorans,Hoeflea,(Mesorhizobium_alhagi,Mesorhizobium_loti,Mesorhizobium_sp._F7,Mesorhizobium_sp._LC103)Mesorhizobium,Nitratireductor)Phyllobacteriaceae,(((Agrobacterium_albertimagni,(Agrobacterium_tumefaciens)Agrobacterium_tumefaciens_complex)Agrobacterium,(Neorhizobium_galegae)Neorhizobium,(Rhizobium_etli,Rhizobium_leguminosarum,Rhizobium_sp._NT-26,Rhizobium_sp._YS-1r)Rhizobium)Rhizobium_Agrobacterium_group,(Shinella_sp._DD12,Shinella_sp._HZN7)Shinella,(Ensifer,((Sinorhizobium_fredii)Sinorhizobium_fredii_group,Sinorhizobium_meliloti,Sinorhizobium_saheli)Sinorhizobium)Sinorhizobium_Ensifer_group)Rhizobiaceae,Rhodobiaceae,((Bauldia_litoralis)Bauldia,(Methyloceanibacter_caenitepidi)Methyloceanibacter)unclassified_Rhizobiales,Xanthobacteraceae)Rhizobiales,((Hirschia,Hyphomonas)Hyphomonadaceae,(Labrenzia,Paracoccus,(Rhodovulum_sp._PH10)Rhodovulum)Rhodobacteraceae)Rhodobacterales,(Acetobacteraceae,(Azospirillum,(Dongia_sp._URHE0060)Dongia,(Inquilinus_limosus)Inquilinus,Magnetospirillum,Oceanibaculum)Rhodospirillaceae,((Reyranella_massiliensis)Reyranella,(Rhodospirillales_bacterium_URHD0017,Rhodospirillales_bacterium_URHD0088)unclassified_Rhodospirillales__miscellaneous)unclassified_Rhodospirillales)Rhodospirillales,(((Altererythrobacter_atlanticus)Altererythrobacter,Erythrobacter)Erythrobacteraceae,((Novosphingobium_malaysiense)Novosphingobium,(Sphingobium_herbicidovorans,Sphingobium_japonicum,Sphingobium_sp._MI1205,Sphingobium_sp._SYK-6)Sphingobium,(Sphingomonas_astaxanthinifaciens,Sphingomonas_hengshuiensis,Sphingomonas_jaspsi,Sphingomonas_koreensis,Sphingomonas_sp._UNC305MFCol5.2,Sphingomonas_sp._URHD0057,Sphingomonas_wittichii)Sphingomonas,(Sphingopyxis_macrogoltabida,Sphingopyxis_sp._LC363)Sphingopyxis)Sphingomonadaceae)Sphingomonadales,(((Micavibrio_aeruginosavorus_ARL-13,Micavibrio_aeruginosavorus_EPB)Micavibrio_aeruginosavorus)Micavibrio,(alpha_proteobacterium_U9-1i)unclassified_Alphaproteobacteria__miscellaneous)unclassified_Alphaproteobacteria)Alphaproteobacteria,(((Achromobacter,(Azohydromonas_australica)Azohydromonas,Bordetella)Alcaligenaceae,((Burkholderia_cepacia_complex,Burkholderia_ubonensis,pseudomallei_group)Burkholderia,Cupriavidus,(Ralstonia_solanacearum)Ralstonia)Burkholderiaceae,((Acidovorax_radicis,Acidovorax_sp._CF316,Acidovorax_sp._NO-1)Acidovorax,(Caenimonas_sp._SL110)Caenimonas,Caldimonas,Comamonas,(Curvibacter_delicatus)Curvibacter,Delftia,(Hydrogenophaga_intermedia,Hydrogenophaga_palleronii,Hydrogenophaga_pseudoflava,Hydrogenophaga_sp._PBC,Hydrogenophaga_taeniospiralis)Hydrogenophaga,(Hylemonella_gracilis)Hylemonella,Pelomonas,(Polaromonas_sp._CF318,Polaromonas_sp._JS666)Polaromonas,(Ramlibacter_tataouinensis)Ramlibacter,Rhodoferax,(Comamonadaceae_bacterium_URHA0028)unclassified_Comamonadaceae,(Variovorax_paradoxus,Variovorax_sp._URHB0020,Variovorax_sp._WDL1)Variovorax)Comamonadaceae,(Collimonas,Duganella,(Herbaspirillum_sp._TSA66)Herbaspirillum,Janthinobacterium,(Massilia_namucuonensis)Massilia,(Noviherbaspirillum_massiliense)Noviherbaspirillum,(Pseudoduganella_violaceinigra)Pseudoduganella)Oxalobacteraceae,(Polyangium__brachysporum,(Aquabacterium,(Aquincola_tertiaricarbonis)Aquincola,(Ideonella_sakaiensis)Ideonella,(Leptothrix_cholodnii)Leptothrix,(Methylibium_petroleiphilum,Methylibium_sp._CF059,Methylibium_sp._CF468)Methylibium,(Mitsuaria_chitosanitabida)Mitsuaria,(Roseateles_depolymerans)Roseateles,(Rubrivivax_gelatinosus)Rubrivivax)Burkholderiales_Genera_incertae_sedis,(Burkholderiales_bacterium_JOSHI_001)unclassified_Burkholderiales__miscellaneous)unclassified_Burkholderiales)Burkholderiales,((Methylobacillus,(Methylophilus_methylotrophus)Methylophilus,(Methylotenera_versatilis)Methylotenera,Methylovorus,(Methylophilaceae_bacterium_11)unclassified_Methylophilaceae)Methylophilaceae)Methylophilales,(Chromobacteriaceae)Neisseriales,((Nitrosomonas,Nitrosospira)Nitrosomonadaceae)Nitrosomonadales,((Azoarcus,Methyloversatilis,Thauera)Rhodocyclaceae)Rhodocyclales,(Candidatus_Accumulibacter,(beta_proteobacterium_AAP51)unclassified_Betaproteobacteria__miscellaneous)unclassified_Betaproteobacteria)Betaproteobacteria,((((Bacteriovorax)Bacteriovoracaceae,((Bdellovibrio_bacteriovorus)Bdellovibrio)Bdellovibrionaceae)Bdellovibrionales,(Desulfobacteraceae,Desulfobulbaceae)Desulfobacterales,((Desulfovibrio)Desulfovibrionaceae)Desulfovibrionales,((Geobacter)Geobacteraceae)Desulfuromonadales,((((Anaeromyxobacter_sp._Fw109-5)Anaeromyxobacter)Anaeromyxobacteraceae,((Archangium_gephyra,Archangium_violaceum)Archangium,(Cystobacter_fuscus)Cystobacter,(Hyalangium_minutum)Hyalangium,Stigmatella)Archangiaceae,((Myxococcus_fulvus,Myxococcus_stipitatus)Myxococcus)Myxococcaceae,((Vulgatibacter_incomptus)Vulgatibacter)Vulgatibacteraceae)Cystobacterineae,((((Haliangium_ochraceum_DSM_14365)Haliangium_ochraceum)Haliangium)Kofleriaceae,((Nannocystis_exedens)Nannocystis,((Plesiocystis_pacifica_SIR-1)Plesiocystis_pacifica)Plesiocystis)Nannocystaceae)Nannocystineae,(((Labilithrix_luteola)Labilithrix)Labilitrichaceae,(((Chondromyces_apiculatus_DSM_436)Chondromyces_apiculatus,Chondromyces_crocatus)Chondromyces,((Sorangium_cellulosum_So_ce56,Sorangium_cellulosum_So0157-2)Sorangium_cellulosum)Sorangium)Polyangiaceae,((Sandaracinus_amylolyticus)Sandaracinus)Sandaracinaceae)Sorangiineae,((Enhygromyxa_salina)Enhygromyxa)unclassified_Myxococcales)Myxococcales,(Syntrophaceae)Syntrophobacterales,unclassified_Deltaproteobacteria)Deltaproteobacteria)delta_epsilon_subdivisions,(((Marinobacter)Alteromonadaceae,Alteromonadales_genera_incertae_sedis,Colwelliaceae,(Pseudoalteromonas)Pseudoalteromonadaceae,(Shewanella)Shewanellaceae)Alteromonadales,(((Cellvibrio_japonicus,Cellvibrio_mixtus,Cellvibrio_sp._BR,Cellvibrio_sp._OA-2007,Cellvibrio_sp._pealriver)Cellvibrio,Marinimicrobium,Teredinibacter)Cellvibrionaceae,(Microbulbifer)Microbulbiferaceae)Cellvibrionales,((Nitrosococcus,(Rheinheimera_mesophila,Rheinheimera_texasensis)Rheinheimera)Chromatiaceae,(Thioalkalivibrio)Ectothiorhodospiraceae,((Woeseia_oceani)Woeseia)Woeseiaceae)Chromatiales,(Enterobacteriaceae,(Pantoea)Erwiniaceae)Enterobacterales,((Legionella)Legionellaceae)Legionellales,((Methylobacter,Methylomonas)Methylococcaceae)Methylococcales,(((Hydrocarboniphaga_effusa)Hydrocarboniphaga,(Nevskia_soli)Nevskia,(Solimonas_aquatica)Solimonas,(Steroidobacter_denitrificans)Steroidobacter)Sinobacteraceae)Nevskiales,((Alcanivorax)Alcanivoracaceae,(Hahella)Hahellaceae,(Halomonas)Halomonadaceae,(Marinobacterium)Oceanospirillaceae)Oceanospirillales,((Acinetobacter)Moraxellaceae,(((Pseudomonas_aeruginosa,Pseudomonas_mendocina)Pseudomonas_aeruginosa_group,Pseudomonas_indica,Pseudomonas_syringae_group)Pseudomonas)Pseudomonadaceae)Pseudomonadales,(Thiotrichaceae)Thiotrichales,(Competibacteraceae,OMG_group,Pseudohongiella,(gamma_proteobacterium_HdN1)unclassified_Gammaproteobacteria__miscellaneous)unclassified_Gammaproteobacteria,((Vibrio)Vibrionaceae)Vibrionales,(((Aquimonas_voraii)Aquimonas,(Dokdonella_immobilis,(Dokdonella_koreensis_DS-123)Dokdonella_koreensis)Dokdonella,Dyella,Rhodanobacter,(Rudaea_cellulosilytica)Rudaea)Rhodanobacteraceae,((Arenimonas_metalli,Arenimonas_oryziterrae)Arenimonas,(Luteimonas_sp._J29)Luteimonas,(Lysobacter_antibioticus,Lysobacter_capsici,Lysobacter_daejeonensis,Lysobacter_dokdonensis,Lysobacter_enzymogenes,Lysobacter_gummosus)Lysobacter,(Pseudoxanthomonas_dokdonensis,Pseudoxanthomonas_mexicana,Pseudoxanthomonas_suwonensis)Pseudoxanthomonas,((Stenotrophomonas_maltophilia)Stenotrophomonas_maltophilia_group)Stenotrophomonas,Xanthomonas)Xanthomonadaceae)Xanthomonadales)Gammaproteobacteria)Proteobacteria,(((Chlamydiales)Chlamydiia)Chlamydiae,(((((Phycisphaera_mikurensis)Phycisphaera)Phycisphaeraceae)Phycisphaerales)Phycisphaerae,((Candidatus_Brocadiaceae)Candidatus_Brocadiales,(((Gemmata_obscuriglobus)Gemmata,(Zavarzinella_formosa)Zavarzinella)Gemmataceae,((Singulisphaera_acidiphila)Singulisphaera)Isosphaeraceae,(((Blastopirellula_marina_DSM_3645)Blastopirellula_marina)Blastopirellula,(Gimesia_maris)Gimesia,((Pirellula_staleyi_DSM_6068)Pirellula_staleyi)Pirellula,(Planctomicrobium_piriforme)Planctomicrobium,Planctomyces,(Planctopirus_limnophila)Planctopirus,(Rhodopirellula_maiorica)Rhodopirellula,(Roseimaritima_ulvae)Roseimaritima,(Rubinisphaera_brasiliensis)Rubinisphaera,(Rubripirellula_obstinata)Rubripirellula,(Schlesneria_paludicola)Schlesneria,unclassified_Planctomycetaceae)Planctomycetaceae)Planctomycetales)Planctomycetia)Planctomycetes,((((((Opitutus_terrae_PB90-1)Opitutus_terrae)Opitutus,(Opitutaceae_bacterium_TAV5,Opitutaceae_bacterium_TSB47)unclassified_Opitutaceae)Opitutaceae)Opitutales)Opitutae,(((((Chthoniobacter_flavus_Ellin428)Chthoniobacter_flavus)Chthoniobacter)Chthoniobacteraceae)Chthoniobacterales)Spartobacteria,(unclassified_Verrucomicrobia__miscellaneous)unclassified_Verrucomicrobia,((((Verrucomicrobiae_bacterium_DG1235)unclassified_Verrucomicrobiales__miscellaneous)unclassified_Verrucomicrobiales,(((Pedosphaera_parvula_Ellin514)Pedosphaera_parvula)Pedosphaera)Verrucomicrobia_subdivision_3,((Haloferula_sp._BvORR071)Haloferula,(Verrucomicrobium_sp._BvORR034,Verrucomicrobium_sp._BvORR106,Verrucomicrobium_spinosum)Verrucomicrobium)Verrucomicrobiaceae)Verrucomicrobiales)Verrucomicrobiae)Verrucomicrobia)PVC_group,((((Leptospira,((Turneriella_parva_DSM_21527)Turneriella_parva)Turneriella)Leptospiraceae)Leptospirales,(Spirochaetaceae)Spirochaetales)Spirochaetia)Spirochaetes,(((((((Ilumatobacter_coccineus_YM16-304)Ilumatobacter_coccineus,Ilumatobacter_nonamiensis)Ilumatobacter)Acidimicrobiaceae,((Candidatus_Microthrix_parvicella)Candidatus_Microthrix)Microthrixaceae)Acidimicrobiales)Acidimicrobiia,(Actinomycetales,((Mycobacterium)Mycobacteriaceae,(Nocardia,Rhodococcus)Nocardiaceae)Corynebacteriales,((Frankia)Frankiaceae)Frankiales,((Geodermatophilus)Geodermatophilaceae)Geodermatophilales,((Glycomyces)Glycomycetaceae)Glycomycetales,((Jiangella)Jiangellaceae)Jiangellales,((Cellulomonas)Cellulomonadaceae,((Phycicoccus_dokdonensis,Phycicoccus_jejuensis)Phycicoccus)Intrasporangiaceae,(Agromyces,(Microbacterium_trichothecenolyticum,Microbacterium_yannicii)Microbacterium)Microbacteriaceae,(Arthrobacter)Micrococcaceae,((Promicromonospora_sukumoe)Promicromonospora)Promicromonosporaceae)Micrococcales,(((Actinoplanes_awajinensis,Actinoplanes_derwentensis,(Actinoplanes_friuliensis_DSM_7358)Actinoplanes_friuliensis,Actinoplanes_globisporus,Actinoplanes_missouriensis,Actinoplanes_philippinensis,Actinoplanes_rectilineatus,Actinoplanes_sp._N902-109,Actinoplanes_sp._SE50_110,Actinoplanes_subtropicus,Actinoplanes_utahensis)Actinoplanes,(Asanoa_ishikariensis)Asanoa,(Dactylosporangium_aurantiacum)Dactylosporangium,Micromonospora,Salinispora)Micromonosporaceae)Micromonosporales,((Actinopolymorpha,(Aeromicrobium_erythreum,Aeromicrobium_marinum)Aeromicrobium,(Kribbella_catacumbae)Kribbella,Marmoricola,(Nocardioides_alpinus,Nocardioides_exalbidus,Nocardioides_halotolerans,Nocardioides_sp._CF8)Nocardioides)Nocardioidaceae,((Cutibacterium_acnes)Cutibacterium,Propionibacterium)Propionibacteriaceae)Propionibacteriales,((Alloactinosynnema,Amycolatopsis,Kibdelosporangium,(Lechevalieria_aerocolonigenes)Lechevalieria,(Lentzea_flaviverrucosa,Lentzea_waywayandensis)Lentzea,Pseudonocardia,Saccharothrix)Pseudonocardiaceae)Pseudonocardiales,(((Streptomyces_caeruleatus,Streptomyces_galbus,Streptomyces_scabiei,Streptomyces_sp._WM6386,Streptomyces_stelliscabiei,Streptomyces_viridochromogenes)Streptomyces)Streptomycetaceae)Streptomycetales,((Nocardiopsis)Nocardiopsaceae,(Herbidospora,(Nonomuraea_candida,Nonomuraea_solani,Nonomuraea_wenchangensis)Nonomuraea,Streptosporangium)Streptosporangiaceae,(Actinomadura)Thermomonosporaceae)Streptosporangiales,((actinobacterium_acAcidi)unclassified_Actinobacteria__class___miscellaneous)unclassified_Actinobacteria__class)Actinobacteria,Rubrobacteria,(((Solirubrobacter)Solirubrobacteraceae)Solirubrobacterales)Thermoleophilia)Actinobacteria__phylum,((((((Fimbriimonas_ginsengisoli_Gsoil_348)Fimbriimonas_ginsengisoli)Fimbriimonas)Fimbriimonadaceae)Fimbriimonadales)Fimbriimonadia,(Armatimonadetes_bacterium_OLB18)unclassified_Armatimonadetes)Armatimonadetes,(((((Anaerolinea_thermolimosa)Anaerolinea)Anaerolineaceae)Anaerolineales)Anaerolineae,((((Ardenticatena_maritima)Ardenticatena)Ardenticatenaceae)Ardenticatenales)Ardenticatenia,((((Caldilinea_aerophila)Caldilinea)Caldilineaceae)Caldilineales)Caldilineae,((((Chloroflexus)Chloroflexaceae,(((Oscillochloris_trichoides_DG-6)Oscillochloris_trichoides)Oscillochloris)Oscillochloridaceae)Chloroflexineae,(((Roseiflexus_castenholzii,Roseiflexus_sp._RS-1)Roseiflexus)Roseiflexaceae)Roseiflexineae)Chloroflexales,((((Herpetosiphon_aurantiacus_DSM_785)Herpetosiphon_aurantiacus,Herpetosiphon_geysericola)Herpetosiphon)Herpetosiphonaceae)Herpetosiphonales)Chloroflexia,((((Ktedonobacter_racemifer)Ktedonobacter)Ktedonobacteraceae)Ktedonobacterales)Ktedonobacteria,((((((Nitrolancea_hollandica)Nitrolancea,(Sphaerobacter_thermophilus)Sphaerobacter)Sphaerobacteraceae)Sphaerobacterineae)Sphaerobacterales)Sphaerobacteridae)Thermomicrobia,((Kouleothrix_aurantiaca)Kouleothrix,(Chloroflexi_bacterium_OLB13,Chloroflexi_bacterium_OLB14,Chloroflexi_bacterium_OLB15)unclassified_Chloroflexi__miscellaneous)unclassified_Chloroflexi)Chloroflexi,(((Gloeobacterales)Gloeobacteria,(Nostocaceae,(Scytonema)Scytonemataceae,Stigonemataceae,(((Hassallia_byssoidea_VB512170)Hassallia_byssoidea)Hassallia)Tolypothrichaceae)Nostocales,(Chroococcales,Oscillatoriales)Oscillatoriophycideae,(((Leptolyngbya_valderiana)Leptolyngbya)Leptolyngbyaceae)Synechococcales)Cyanobacteria)Cyanobacteria_Melainabacteria_group,((((Deinococcus)Deinococcaceae)Deinococcales,((Meiothermus)Thermaceae)Thermales)Deinococci)Deinococcus-Thermus,((((Bacillus)Bacillaceae,(Paenibacillus)Paenibacillaceae)Bacillales)Bacilli,((Clostridiaceae,Peptococcaceae)Clostridiales)Clostridia)Firmicutes)Terrabacteria_group,(((candidate_division_TM7_genomosp._GTL1,(Candidatus_Saccharimonas_aalborgensis)Candidatus_Saccharimonas,(Candidatus_Saccharibacteria_bacterium_GW2011_GWA2_46_10,Candidatus_Saccharibacteria_bacterium_GW2011_GWC2_44_17,Candidatus_Saccharibacteria_bacterium_RAAC3_TM7_1)unclassified_Saccharibacteria)Candidatus_Saccharibacteria,(((unclassified_Microgenomates)Candidatus_Microgenomates)Microgenomates_group,((unclassified_Parcubacteria)Candidatus_Parcubacteria)Parcubacteria_group)Patescibacteria_group)Bacteria_candidate_phyla,(bacterium_JKG1,bacterium_YEK0313)unclassified_Bacteria__miscellaneous)unclassified_Bacteria)Bacteria,((((Halobacteriaceae)Halobacteriales)Halobacteria,(Methanosarcinales)Methanomicrobia)Euryarchaeota,((((((Candidatus_Nitrocosmicus_oleophilus)Candidatus_Nitrosocosmicus,Nitrososphaera)Nitrososphaeraceae)Nitrososphaerales)Nitrososphaeria,(unclassified_Thaumarchaeota__miscellaneous)unclassified_Thaumarchaeota)Thaumarchaeota)TACK_group)Archaea,(((((((((Spizellomyces_punctatus_DAOM_BR117)Spizellomyces_punctatus)Spizellomyces)Spizellomycetaceae)Spizellomycetales)Chytridiomycetes)Chytridiomycota,(((((((Pleosporomycetidae)Dothideomycetes)dothideomyceta,(Chaetothyriomycetidae,(Eurotiales)Eurotiomycetidae)Eurotiomycetes,((Leotiomycetes_incertae_sedis)Leotiomycetes,((((Colletotrichum)Glomerellaceae)Glomerellales,((Fusarium)Nectriaceae)Hypocreales)Hypocreomycetidae,(((((Coniochaeta_ligniaria_NRRL_30616)Coniochaeta_ligniaria)Coniochaeta)Coniochaetaceae)Coniochaetales,(Chaetomiaceae,((Madurella_mycetomatis)Madurella)Sordariales_incertae_sedis)Sordariales)Sordariomycetidae)Sordariomycetes)sordariomyceta)leotiomyceta)Pezizomycotina)saccharomyceta)Ascomycota,((((((((Rhizoctonia_solani_AG-1_IB,Rhizoctonia_solani_AG-3,(Rhizoctonia_solani_AG-8_WAC10335)Rhizoctonia_solani_AG-8)Rhizoctonia_solani)Rhizoctonia__Ceratobasidiaceae)Ceratobasidiaceae)Cantharellales)Agaricomycetes_incertae_sedis)Agaricomycetes)Agaricomycotina)Basidiomycota)Dikarya,(((((((Rhizophagus_irregularis_DAOM_197198w)Rhizophagus_irregularis)Rhizophagus__fungus)Glomeraceae)Glomerales)Glomeromycetes)Glomeromycotina,(Mucorales)Mucoromycotina)Mucoromycota)Fungi,((((((((((((((Mammalia)Amniota)Tetrapoda)Dipnotetrapodomorpha)Sarcopterygii)Euteleostomi)Teleostomi)Gnathostomata)Vertebrata)Craniata)Chordata)Deuterostomia,(((Chromadorea)Nematoda,(((Pancrustacea)Mandibulata)Arthropoda)Panarthropoda)Ecdysozoa)Protostomia)Bilateria)Eumetazoa)Metazoa)Opisthokonta,(Oomycetes)Stramenopiles,(((((((((((((((((((((((Daucus_carota_subsp._sativus)Daucus_carota)Daucus_sect._Daucus)Daucus)Daucinae)Scandiceae)Apioideae)Apiaceae)Apiineae)Apiales,((((((((Cynara_cardunculus_var._scolymus)Cynara_cardunculus_subsp._cardunculus)Cynara_cardunculus)Cynara)Carduinae)Cardueae)Carduoideae,((((Lactuca_sativa)Lactuca)Lactucinae)Cichorieae)Cichorioideae)Asteraceae)Asterales)campanulids,(((((((Solanum_pennellii)Lycopersicon)Solanum)Solaneae)Solanoideae)Solanaceae)Solanales)lamiids)asterids,((((Papilionoideae)Fabaceae)Fabales)fabids,((Malvaceae)Malvales)malvids)rosids)Pentapetalae)Gunneridae)eudicotyledons)Mesangiospermae)Magnoliophyta)Spermatophyta)Euphyllophyta)Tracheophyta)Embryophyta)Streptophytina)Streptophyta)Viridiplantae)Eukaryota)cellular_organisms,((((unclassified_Myoviridae)Myoviridae,(unclassified_Siphoviridae)Siphoviridae)Caudovirales)dsDNA_viruses__no_RNA_stage,(uncultured_Mediterranean_phage_uvMED)environmental_samples__viruses)Viruses,(environmental_samples__unclassified)unclassified_sequences,Not_assigned)root;
