# Supplementary material for: The microbiome as a biosensor: functional profiles elucidate hidden stress in hosts
Source: Microbiome. 2020 May 21;8:71. doi: 10.1186/s40168-020-00850-9 (PMC7243336; doi:10.1186/s40168-020-00850-9)
Supplement: Supplementary file 8 — Additional file 7: Table S6. Soil environmental variables: Na, K+, pH, EC, DOC, TN. [file 40168_2020_850_MOESM7_ESM.xlsx]

## Sheet: גיליון1
Sample	TN (mg/kgsoil)	DOC (mg/kgsoil)	K (mg/kgsoil)	Na (mg/kgsoil)	EC (uS/cm)	pH
Tomato_FW_1	6.52	27.93	19.2156	35.6153	185	7.3
Tomato_FW_2	6.703	18.87	14.9936	35.6153	177	7.4
Tomato_FW_3	4.594	21.71	38.769	39.6497	182	7.65
Tomato_TWW_1	5.899	27.38	152.877	74.2001	310	7.95
Tomato_TWW_2	10.34	42.71	189.42	110.265	405	8.4
Tomato_TWW_3	6.454	39.34	169.507	88.1993	355	8.8
Lettuce_FW_1	4.026	16.36	0.5694	25.8058	153	8.4
Lettuce_FW_2	4.026	16.36	0.5694	25.8058	153	8.4
Lettuce_FW_3	15.19	19.32	12.8994	52.1321	132	7.98
Lettuce_TWW_1	18.56	30.11	277.759	130.953	640	8.04
Lettuce_TWW_2	4.338	28.34	147.423	81.1286	324	8.5
Lettuce_TWW_3	6.359	30.07	158.375	100.3	352	8.34
