# Supplementary material for: The microbiome as a biosensor: functional profiles elucidate hidden stress in hosts
Source: Microbiome. 2020 May 21;8:71. doi: 10.1186/s40168-020-00850-9 (PMC7243336; doi:10.1186/s40168-020-00850-9)
Supplement: Supplementary file 9 — Additional file 8: Table S7. TheSEED metagenomics (DNA based) analysis. Including: count table, TMM normalized table, DEseq2 result, goseq enrichment analysis. [file 40168_2020_850_MOESM8_ESM.xlsx]

## Sheet: Count
SEED_category	Tomato_FW_1	Tomato_FW_2	Tomato_FW_3	Tomato_TWW_1	Tomato_TWW_2	Tomato_TWW_3	Lettuce_FW_1	Lettuce_FW_2	Lettuce_FW_3	Lettuce_TWW_1	Lettuce_TWW_2	Lettuce_TWW_3
SEED;Virulence, Disease and Defense;Bacterial cyanide production and tolerance mechanisms;Sulfate transporter family protein in cluster with carbonic anhydrase;	1	0	0	0	0	0	0	0	0	0	0	0
SEED;Cell Wall and Capsule;Teichoic and lipoteichoic acids biosynthesis;Hypohetical Teichoic Acid Biosynthesis Protein;	0	0	0	0	0	1	0	0	0	0	0	0
SEED;Iron acquisition and metabolism;Siderophore Pyoverdine;Outer membrane pyoverdine eflux protein;	0	1	0	0	0	0	0	0	0	0	0	0
SEED;Secondary Metabolism;Phenazine biosynthesis;Phenazine biosynthesis protein PhzD;	1	0	0	0	0	0	0	0	0	0	0	0
SEED;Regulation and Cell signaling;Toxin-antitoxin system in Mycobacterium;VapC21 antibacterial toxin protein;	0	0	0	0	0	1	0	0	0	0	0	0
SEED;Secondary Metabolism;Phenazine biosynthesis;Phenazine biosynthesis protein PhzF;	0	1	0	0	0	0	0	0	0	0	0	0
SEED;Regulation and Cell signaling;Rcs phosphorelay signal transduction pathway;DNA-binding capsular synthesis response regulator RcsB;	0	0	1	0	0	0	0	0	0	0	0	0
SEED;Protein Metabolism;Ribosome LSU eukaryotic and archaeal;LSU ribosomal protein L34e;	0	0	0	0	1	0	0	0	0	0	0	0
SEED;Protein Metabolism;Ribosome SSU mitochondrial;SSU ribosomal protein S19p (S15e), mitochondrial;	0	0	0	0	0	1	0	0	0	0	0	0
SEED;RNA Metabolism;RNA polymerase archaeal;DNA-directed RNA polymerase subunit K (EC 2.7.7.6);	0	0	0	0	0	0	0	0	0	0	0	1
SEED;Cell Wall and Capsule;Anthrose Biosynthesis;Methyltransferase, anthrose biosynthesis;	0	0	0	0	0	1	0	0	0	0	0	0
SEED;Dormancy and Sporulation;Sporulation gene orphans;Stage V sporulation protein AC (SpoVAC);	0	0	1	0	0	0	0	0	0	0	0	0
SEED;RNA Metabolism;RNA polymerase archaeal;DNA-directed RNA polymerase subunit D (EC 2.7.7.6);	0	0	0	0	0	1	0	0	0	0	0	0
SEED;Protein Metabolism;Ribosome SSU eukaryotic and archaeal;SSU ribosomal protein S18e (S13p);	0	0	0	0	1	0	0	0	0	0	0	0
SEED;Fatty Acids, Lipids, and Isoprenoids;Mycobacterial FadE proteins Acyl-CoA dehydrogenase;Acyl-CoA dehydrogenase (EC 1.3.8.1), Mycobacterial subgroup FadE20;	0	0	1	0	0	0	0	0	0	0	0	0
SEED;Fatty Acids, Lipids, and Isoprenoids;Mycobacterial FadD proteins (fatty acid CoA- and AMP- ligases);Long-chain fatty-acid-CoA ligase (EC 6.2.1.3), Mycobacterial subgroup FadD36;	0	0	0	0	1	0	0	0	0	0	0	0
SEED;Membrane Transport;ECF class transporters;Substrate-specific component Cce_1529 of predicted ECF transporter;	0	0	0	0	2	0	0	0	0	0	0	0
SEED;RNA Metabolism;Wyeosine-MimG Biosynthesis;Fe-S OXIDOREDUCTASE (1.8.-.-) Wyeosine biosynthesis;	0	0	0	0	1	1	0	0	0	0	0	0
SEED;Protein Metabolism;Ribosome LSU eukaryotic and archaeal;LSU ribosomal protein L35Ae;	0	0	0	1	1	0	0	0	0	0	0	0
SEED;Dormancy and Sporulation;Spore germination;Spore germination protein GerKB;	0	0	0	0	0	2	0	0	0	0	0	0
SEED;Central metabolism;EC 6.4.1.- Ligases that form carbon-carbon bonds;2-oxoglutarate carboxylase, large subunit (EC 6.4.1.7);	2	0	0	0	0	0	0	0	0	0	0	0
SEED;Fatty Acids, Lipids, and Isoprenoids;Mycobacterial HadABC proteins ((3R)-hydroxyacyl-ACP dehydrates of FASII);(3R)-hydroxyacyl-ACP dehydratase subunit HadC;	0	0	0	0	2	0	0	0	0	0	0	0
SEED;Amino Acids and Derivatives;Lysine degradation;L-lysine aminomutase regulator;	0	0	2	0	0	0	0	0	0	0	0	0
SEED;Photosynthesis;Phycobilisome;Allophycocyanin beta chain;	0	0	2	0	0	0	0	0	0	0	0	0
SEED;Protein Metabolism;Ribosome SSU eukaryotic and archaeal;SSU ribosomal protein S26e;	0	0	0	0	1	1	0	0	0	0	0	0
SEED;Iron acquisition and metabolism;Heme, hemin uptake and utilization systems in GramPositives;Sensor histidine kinase colocalized with HrtAB transporter;	0	0	0	0	0	0	0	2	0	0	0	0
SEED;Virulence;Mycobacterial MmpL3 membrane protein cluster;	0	0	0	0	0	2	0	0	0	0	0	0
SEED;Carbohydrates;Maltose and Maltodextrin Utilization;Maltose regulon regulatory protein MalI (repressor for malXY);	1	0	1	0	0	0	0	0	0	0	0	0
SEED;DNA Metabolism;YcfH;Putative deoxyribonuclease similar to YcfH, type 2;	0	0	0	0	0	2	0	0	0	0	0	0
SEED;Mitochondrial electron transport system in plants;Respiratory complex I in plants (mitochondrial);NADH dehydrogenase [ubiquinone] flavoprotein 1 (EC 1.6.5.3) (EC 1.6.99.3);	1	0	1	0	0	0	0	0	0	0	0	0
SEED;Carbohydrates;Acetoin, butanediol metabolism;2,3-butanediol dehydrogenase, S-alcohol forming, (R)-acetoin-specific (EC 1.1.1.4);	1	0	0	1	0	0	0	0	0	0	0	0
SEED;Potassium metabolism;pH adaptation potassium efflux system;pH adaptation potassium efflux system c;	0	0	0	0	1	1	0	0	0	0	0	0
SEED;Regulation and Cell signaling;Quorum-sensing in Vibrio;	0	2	0	0	0	0	0	0	0	0	0	0
SEED;Cofactors, Vitamins, Prosthetic Groups, Pigments;Chlorophyll Biosynthesis in plants and prokaryotes;Protein BchJ, involved in reduction of C-8 vinyl of divinyl protochlorophyllide;	0	0	0	0	0	0	0	0	0	2	0	0
SEED;Membrane Transport;Twin-arginine translocation system;Twin-arginine translocation protein TatE;	0	0	2	0	0	0	0	0	0	0	0	0
SEED;Cofactors, Vitamins, Prosthetic Groups, Pigments;Niacin, NAD and NADP biosynthesis in plants;NADH kinase (EC 2.7.1.86);	0	0	0	0	0	3	0	0	0	0	0	0
SEED;Cell Wall and Capsule;Sialic Acid Metabolism;Putative sugar isomerase involved in processing of exogenous sialic acid;	0	0	0	0	0	0	0	0	0	0	0	3
SEED;RNA Metabolism;ATP-dependent RNA helicases, bacterial;ATP-dependent RNA helicase VF1437;	0	0	0	0	0	0	0	1	0	1	1	0
SEED;Iron acquisition and metabolism;Petrobactin-mediated iron uptake system;Petrobactin ABC transporter, periplasmic binding protein;	1	0	0	0	0	2	0	0	0	0	0	0
SEED;Protein Metabolism;Ribosome SSU eukaryotic and archaeal;SSU ribosomal protein S13e (S15p);	0	0	0	0	0	0	0	0	0	1	2	0
SEED;Miscellaneous;Synechocystis experimental;Similar to non-heme chloroperoxidase;	0	0	0	0	0	0	0	0	1	1	0	1
SEED;Fatty Acids, Lipids, and Isoprenoids;Mycobacterial FadE proteins Acyl-CoA dehydrogenase;Acyl-CoA dehydrogenase (EC 1.3.8.1), Mycobacterial subgroup FadE4;	0	0	0	0	0	0	0	0	0	0	1	2
SEED;Protein Metabolism;Ribosome SSU eukaryotic and archaeal;SSU ribosomal protein S12e;	0	0	0	2	0	1	0	0	0	0	0	0
SEED;Virulence;Mycobacterial MmpL12 membrane protein cluster;	0	3	0	0	0	0	0	0	0	0	0	0
SEED;Protein Metabolism;Ribosome LSU eukaryotic and archaeal;LSU ribosomal protein L12a (P1/P2);	0	0	0	0	0	0	0	0	0	3	0	0
SEED;Protein Metabolism;Ribosome LSU eukaryotic and archaeal;LSU ribosomal protein L37Ae;	0	0	0	0	2	0	0	0	1	0	0	0
SEED;Cell Wall and Capsule;Serotype determining Capsular polysaccharide biosynthesis in Staphylococcus;Capsular polysaccharide synthesis enzyme Cap8J;	0	0	0	0	0	3	0	0	0	0	0	0
SEED;Membrane Transport;Transport of Nickel and Cobalt;Nickel transport ATP-binding protein NikE (TC 3.A.1.5.3);	0	0	3	0	0	0	0	0	0	0	0	0
SEED;Protein Metabolism;Ribosome SSU mitochondrial;SSU ribosomal protein S16p, mitochondrial;	0	0	0	0	3	0	0	0	0	0	0	0
SEED;Dormancy and Sporulation;Spore germination;Protein GerPB, required for proper assembly of spore coat, mutations lead to super-dormant spore;	0	0	3	0	0	0	0	0	0	0	0	0
SEED;Stress Response;Choline and Betaine Uptake and Betaine Biosynthesis;Osmotically activated L-carnitine/choline ABC transporter, permease protein OpuCD;	0	0	3	0	0	0	0	0	0	0	0	0
SEED;Respiration;Na(+)-translocating NADH-quinone oxidoreductase and rnf-like group of electron transport complexes;Probable exported or periplasmic protein in ApbE locus;	0	0	0	0	0	3	0	0	0	0	0	0
SEED;Iron acquisition and metabolism;Siderophore Enterobactin;Ferric enterobactin transport system permease protein FepG (TC 3.A.1.14.2);	0	0	0	0	2	1	0	0	0	0	0	0
SEED;Protein Metabolism;Proteasome eukaryotic;proteasome subunit beta1 (EC 3.4.25.1);	0	0	0	0	3	0	0	0	0	0	0	0
SEED;Cofactors, Vitamins, Prosthetic Groups, Pigments;5-FCL-like protein;Thiamin-phosphate synthase ThiN (EC 2.5.1.3);	1	2	0	0	0	0	0	0	0	0	0	0
SEED;DNA Metabolism;YcfH;Putative deoxyribonuclease similar to YcfH, type 3;	0	4	0	0	0	0	0	0	0	0	0	0
SEED;Carbohydrates;Chitin and N-acetylglucosamine utilization;N-acetylglucosamine-regulated outer membrane porin;	0	0	4	0	0	0	0	0	0	0	0	0
SEED;Photosynthesis;Photosystem II;Photosystem II 12 kDa extrinsic protein (PsbU);	0	0	4	0	0	0	0	0	0	0	0	0
SEED;Photosynthesis;Photosystem I;photosystem I assembly related protein Ycf37;	0	0	4	0	0	0	0	0	0	0	0	0
SEED;Iron acquisition and metabolism;Siderophore Enterobactin;Isochorismate synthase (EC 5.4.4.2) [enterobactin] siderophore;	0	0	0	0	0	4	0	0	0	0	0	0
SEED;Carbohydrates;L-fucose utilization;L-fucose operon activator;	0	2	1	0	0	0	0	0	0	0	0	1
SEED;Carbohydrates;Fructooligosaccharides(FOS) and Raffinose Utilization;Two-component sensor kinase YesM (EC 2.7.3.-);	0	0	0	0	0	4	0	0	0	0	0	0
SEED;Membrane Transport;ESAT-6 proteins secretion system in Firmicutes;Putative secretion accessory protein EsaA/YueB;	0	0	4	0	0	0	0	0	0	0	0	0
SEED;Iron acquisition and metabolism;Petrobactin-mediated iron uptake system;Petrobactin ABC transporter, ATP-binding protein;	0	0	0	0	0	4	0	0	0	0	0	0
SEED;Protein Metabolism;Peptide methionine sulfoxide reductase;Thiol:disulfide oxidoreductase associated with MetSO reductase;	0	0	0	0	2	2	0	0	0	0	0	0
SEED;Cell Wall and Capsule;Inner membrane protein YhjD and conserved cluster involved in LPS biosynthesis;Protein YhjJ, putative peptidase;	0	0	4	0	0	0	0	0	0	0	0	0
SEED;Virulence;Fosfomycin resistance;Fosfomycin resistance protein FosB;	0	0	0	0	0	4	0	0	0	0	0	0
SEED;Phages, Prophages, Transposable elements, Plasmids;Phage neck proteins;Phage neck;	0	0	0	0	0	4	0	0	0	0	0	0
SEED;Carbohydrates;Maltose and Maltodextrin Utilization;Maltose/maltodextrin ABC transporter 2, substrate binding periplasmic protein MalE2;	1	0	0	0	1	2	0	0	0	0	0	0
SEED;Membrane Transport;Agrobacterium opine transport;Nopaline transporter periplasmic substrate-binding protein NocT;	0	0	0	0	1	3	0	0	0	0	0	0
SEED;Respiration;Carbon monoxide induced hydrogenase;Carbon monoxide-responsive transcriptional activator CooA;	0	4	0	0	0	0	0	0	0	0	0	0
SEED;Membrane Transport;Dot-Icm type IV secretion system;IcmE (DotG) protein;	0	0	0	0	2	2	0	0	0	0	0	0
SEED;Respiration;Hydrogenases;cytochrome-c3 hydrogenase gamma chain;	0	0	0	0	0	0	4	0	0	0	0	0
SEED;Motility and Chemotaxis;Flagellum;Flagellin protein FlaD;	0	0	0	0	2	2	0	0	0	0	0	0
SEED;RNA Metabolism;tRNA splicing;ADP-ribose 1-phosphate phophatase;	2	2	0	0	0	0	0	0	0	0	0	0
SEED;Carbohydrates;Mannose Metabolism;Transcriptional regulator of mannoside utilization, variant 2, LacI family;	0	0	1	0	3	0	0	0	0	0	0	0
SEED;Cell Wall and Capsule;Pseudaminic Acid Biosynthesis;UDP-N-acetylglucosamine 4,6-dehydratase (inverting) (EC 4.2.1.115);	0	0	0	0	0	0	1	2	0	0	0	1
SEED;Cell Division and Cell Cycle;Bacterial Cytoskeleton;Penicillin-binding protein PBP2;	0	0	0	0	0	4	0	0	0	0	0	0
SEED;Cell Division and Cell Cycle;Control of cell elongation - division cycle in Bacilli;RecU Holliday junction resolvase;	0	0	0	0	0	0	0	0	0	0	4	0
SEED;RNA Metabolism;RNA polymerase III;DNA-directed RNA polymerase III 17 kDa polypeptide (EC 2.7.7.6);	0	0	0	0	1	3	0	0	0	0	0	0
SEED;Photosynthesis;Photosystem I;photosystem I assembly related protein Ycf3;	0	2	1	0	1	0	0	0	0	0	0	0
SEED;Carbohydrates;Sugar utilization in Thermotogales;Regulator of myo-inositol utilization IolR, ROK family;	0	0	4	0	0	0	0	0	0	0	0	0
SEED;Protein Metabolism;Translation initiation factors eukaryotic and archaeal;Eukaryotic translation initiation factor 2 alpha subunit;	0	0	0	0	0	0	0	0	0	4	0	0
SEED;Cell Division and Cell Cycle;Bacterial Cytoskeleton;Cell-shape determining protein MreBH;	0	0	0	0	2	2	0	0	0	0	0	0
SEED;Respiration;Hydrogenases;quinone-reactive Ni/Fe-hydrogenase, small subunit;	0	0	4	0	0	0	0	0	0	0	0	0
SEED;Iron acquisition and metabolism;Siderophore Enterobactin;Ferric enterobactin transport system permease protein FepD (TC 3.A.1.14.2);	1	2	0	1	0	0	0	0	0	0	0	0
SEED;Protein Metabolism;Ribosome LSU mitochondrial;LSU ribosomal protein L22p (L17e), mitochondrial;	0	0	0	0	1	3	0	0	0	0	0	0
SEED;Regulation and Cell signaling;HPr catabolite repression system;Inorganic pyrophospatase PpaX;	0	0	0	0	4	0	0	0	0	0	0	0
SEED;Amino Acids and Derivatives;Polyamine Metabolism;Transcriptional regulator, luxR family, associated with agmatine catabolism;	0	0	0	0	2	2	0	0	0	0	0	0
SEED;Photosynthesis;Chlorosome;Chlorosome protein I, 2Fe-2S ferredoxin;	0	0	0	0	0	4	0	0	0	0	0	0
SEED;Carbohydrates;D-Galacturonate and D-Glucuronate Utilization;Pectin lyase (EC 4.2.2.10);	0	1	2	0	0	0	0	1	0	0	0	0
SEED;Fatty Acids, Lipids, and Isoprenoids;Polyprenyl Diphosphate Biosynthesis;Glycosyl-4,4'-diaponeurosporenoate acyltransferase precursor (EC 2.3.1.-);	0	1	0	0	0	0	0	0	0	0	3	0
SEED;Metabolism of Aromatic Compounds;Anaerobic Aromatic Degredation (benzoate);Hypothetical acetyltransferases BadL;	0	0	0	0	0	4	0	0	0	0	0	0
SEED;DNA Metabolism;DNA repair, bacterial MutL-MutS system;MutS domain protein, family 4;	0	0	0	0	0	0	0	0	0	0	0	4
SEED;Virulence;Streptococcus pneumoniae Vancomycin Tolerance Locus;Sensor histidine kinase VncS;	0	0	0	0	0	0	0	0	0	0	4	0
SEED;Cell Wall and Capsule;LOS core oligosaccharide biosynthesis;Lipopolysaccharide core biosynthesis protein RfaZ;	0	0	0	0	0	0	0	0	0	0	1	3
SEED;Dormancy and Sporulation;Spore germination;Protein GerPA, required for proper assembly of spore coat, mutations lead to super-dormant spore;	0	1	3	0	0	0	0	0	0	0	0	0
SEED;Motility and Chemotaxis;Rhamnolipids in Pseudomonas;(R)-3-hydroxydecanoyl-ACP:CoA transacylase PhaG (3-hydroxyacyl-CoA-acyl carrier protein transferase) (EC 2.4.1.-);	0	0	0	0	0	3	0	0	0	0	1	0
SEED;Nucleosides and Nucleotides;De Novo Pyrimidine Synthesis;Aspartate carbamoyltransferase regulatory chain (PyrI);	0	0	5	0	0	0	0	0	0	0	0	0
SEED;Respiration;Alternative NAD(P)H dehydrogenases in plants;NADPH-dependent diflavin oxidoreductase (EC 1.6.99.-);	0	0	0	2	2	1	0	0	0	0	0	0
SEED;Dormancy and Sporulation;Spore germination;Spore cortex-lytic enzyme CwlJ;	0	0	5	0	0	0	0	0	0	0	0	0
SEED;Carbohydrates;Sugar utilization in Thermotogales;Galactose oligosaccharide ABC transporter, substrate binding protein;	2	3	0	0	0	0	0	0	0	0	0	0
SEED;Carbohydrates;Particulate methane monooxygenase (pMMO);Particulate methane monooxygenase A-subunit (EC 1.14.13.25);	0	0	0	0	0	0	2	2	0	1	0	0
SEED;Virulence;beta-Fimbriae;Beta-fimbriae probable major subunit;	0	0	0	1	1	3	0	0	0	0	0	0
SEED;Carbohydrates;L-rhamnose utilization;Transcriptional regulator of rhamnose utilization, AraC family;	0	0	0	0	0	5	0	0	0	0	0	0
SEED;Protein Metabolism;Inteins;Carboxy-terminal intein-mediated trans-splice;	0	5	0	0	0	0	0	0	0	0	0	0
SEED;Carbohydrates;L-rhamnose utilization;Predicted L-rhamnose permease RhaY;	0	0	0	0	1	2	0	0	0	1	0	1
SEED;Nucleosides and Nucleotides;Purine conversions;Adenosine kinase (EC 2.7.1.20);	0	0	0	1	2	1	0	0	0	0	0	1
SEED;Iron acquisition and metabolism;Siderophore Pyoverdine;Putative dipeptidase, pyoverdin biosynthesis PvdM;	0	0	0	0	0	0	1	0	4	0	0	0
SEED;Fatty Acids, Lipids, and Isoprenoids;Mycobacterial FadD proteins (fatty acid CoA- and AMP- ligases);Long-chain fatty-acid-AMP ligase, Mycobacterial subgroup FadD32;	0	0	0	0	0	0	0	0	0	3	0	2
SEED;Nucleotide sugars;UDP-L-arabinose biosynthesis in plants;L-arabinokinase (EC 2.7.1.46);	1	1	3	0	0	0	0	0	0	0	0	0
SEED;Motility and Chemotaxis;Flagellar motility;Flagellin;	1	0	0	0	0	0	0	0	1	0	2	1
SEED;Cell Wall and Capsule;Teichoic and lipoteichoic acids biosynthesis;Regulation of D-alanyl-lipoteichoic acid biosynthesis, sensor histidine kinase;	0	2	3	0	0	0	0	0	0	0	0	0
SEED;Photosynthesis;Photosystem I;photosystem I subunit II (PsaD);	0	0	5	0	0	0	0	0	0	0	0	0
SEED;Cofactors, Vitamins, Prosthetic Groups, Pigments;Menaquinone biosynthesis from chorismate via 1,4-dihydroxy-6-naphthoate;UbiD family decarboxylase associated with menaquinone via futalosine;	0	0	0	0	0	5	0	0	0	0	0	0
SEED;Carbohydrates;Sugar utilization in Thermotogales;Myo-inositol-1-phosphate ABC transporter, ATP-binding protein InoK;	2	1	1	0	1	0	0	0	0	0	0	0
SEED;Fatty Acids, Lipids, and Isoprenoids;Carnitine Metabolism in Microorganisms;L-carnitine/gamma-butyrobetaine antiporter;	0	0	5	0	0	0	0	0	0	0	0	0
SEED;Iron acquisition and metabolism;Siderophore Enterobactin;Proofreading thioesterase in enterobactin biosynthesis EntH;	0	0	3	2	0	0	0	0	0	0	0	0
SEED;Membrane Transport;ESAT-6 proteins secretion system in Firmicutes;Tetratrico-peptide repeat (TPR) protein within ESAT-6 gene cluster;	2	0	3	0	0	0	0	0	0	0	0	0
SEED;RNA Metabolism;RNA polymerase archaeal;DNA-directed RNA polymerase subunit B' (EC 2.7.7.6);	0	0	0	0	2	3	0	0	0	0	0	0
SEED;Carbohydrates;L-fucose utilization temp;dehydrogenase clustered with L-fuconate utilization genes;	0	0	0	0	0	2	0	0	0	0	0	3
SEED;Membrane Transport;ECF class transporters;Duplicated ATPase component of energizing module of predicted tryptophan ECF transporter;	0	0	0	0	2	3	0	0	0	0	0	0
SEED;Dormancy and Sporulation;Spore germination;Spore germination protein GerAB, germination response to L-alanine and related amino acids (earliest stage);	0	0	5	0	0	0	0	0	0	0	0	0
SEED;Photosynthesis;Phycobilisome;Allophycocyanin alpha chain;	0	0	5	0	0	0	0	0	0	0	0	0
SEED;Regulation and Cell signaling;Two-component regulatory systems in Campylobacter;Two-component system response regulator DccR;	0	0	5	0	0	0	0	0	0	0	0	0
SEED;Virulence;Type 4 secretion and conjugative transfer;IncF plasmid conjugative transfer DNA-nicking and unwinding protein TraI;	0	0	0	0	0	0	0	0	0	3	2	0
SEED;Cell Wall and Capsule;Capsular Polysaccharides Biosynthesis and Assembly;Putative capsular polysaccharide transport protein YegH;	0	2	3	0	0	0	0	0	0	0	0	0
SEED;Protein Metabolism;Proteasome eukaryotic;proteasome regulatory subunit Rpn4;	0	0	0	0	3	2	0	0	0	0	0	0
SEED;Virulence, Disease and Defense;Listeria surface proteins: Internalin-like proteins;Internalin-like protein (LPXTG motif) Lin0372 homolog;	0	0	0	0	0	0	0	0	0	4	1	0
SEED;Fatty Acids, Lipids, and Isoprenoids;Mycobacterial FadD proteins (fatty acid CoA- and AMP- ligases);	0	0	0	0	0	0	2	2	0	0	0	1
SEED;Membrane Transport;ESAT-6 proteins secretion system in Firmicutes;Putative ESAT-secreted protein, BA2188 homolog;	0	5	0	0	0	0	0	0	0	0	0	0
SEED;Dormancy and Sporulation;Spore germination;Spore germination protein GerQB;	0	0	5	0	0	0	0	0	0	0	0	0
SEED;RNA Metabolism;RNA polymerase I;DNA-directed RNA polymerase I 13.7 kDa polypeptide (EC 2.7.7.6);	0	0	0	0	1	4	0	0	0	0	0	0
SEED;Fatty Acids, Lipids, and Isoprenoids;Polyunsaturated fatty acids biosynthesis in plants;	0	4	1	0	0	0	0	0	0	0	0	0
SEED;Carbohydrates;Cellulosome;Outer membrane protein SusF;	0	0	5	0	0	0	0	0	0	0	0	0
SEED;Cell Wall and Capsule;LOS core oligosaccharide biosynthesis;Lipopolysaccharide core biosynthesis protein RfaY;	0	0	0	0	0	5	0	0	0	0	0	0
SEED;Secondary Metabolism;2-isocapryloyl-3R-hydroxymethyl-gamma-butyrolactone and other bacterial morphogens;Putative methyltransferase,bldM, influences various aspects of colony growth and development;	0	5	0	0	0	0	0	0	0	0	0	0
SEED;Stress Response;Regulation of Oxidative Stress Response;Aerobic respiration control protein arcA;	0	0	0	0	5	0	0	0	0	0	0	0
SEED;Amino Acids and Derivatives;Polyamine Metabolism;Arginine/ornithine antiporter;	0	0	0	0	0	0	0	0	0	2	1	2
SEED;Iron acquisition and metabolism;Siderophore Enterobactin;2,3-dihydro-2,3-dihydroxybenzoate dehydrogenase (EC 1.3.1.28) [enterobactin] siderophore;	0	0	5	0	0	0	0	1	0	0	0	0
SEED;Nucleosides and Nucleotides;Xanthine Metabolism in Bacteria;Hypoxanthine/guanine permease PbuG;	0	0	0	0	0	0	0	0	0	4	2	0
SEED;Phages, Prophages, Transposable elements, Plasmids;T4-like non-cyanophage core proteins;Phage DNA topoisomerase large subunit (EC 5.99.1.3);	0	0	0	0	0	6	0	0	0	0	0	0
SEED;Carbohydrates;Unknown sugar utilization (cluster yphABCDEFG);Predicted sugar ABC transport system, permease protein YphD;	0	0	0	4	1	0	0	0	0	0	1	0
SEED;Cofactors, Vitamins, Prosthetic Groups, Pigments;Pterin biosynthesis;Dihydropteridine reductase (EC 1.5.1.34);	0	0	0	0	0	0	0	0	0	4	0	2
SEED;Cell Wall and Capsule;Brucella Wbk Region and LPS genes;Perosamine synthetase Per;	0	0	0	0	4	2	0	0	0	0	0	0
SEED;Carbohydrates;Beta-Glucoside Metabolism;PTS system, beta-glucoside-specific IIA component;	0	0	5	0	0	1	0	0	0	0	0	0
SEED;Cell Wall and Capsule;Sortase;Cell wall surface anchor family protein;	0	0	0	0	0	0	0	0	1	5	0	0
SEED;Membrane Transport;Sodium Hydrogen Antiporter;Na(+) H(+) antiporter subunit A (TC 2.A.63.1.3);	0	0	0	0	4	2	0	0	0	0	0	0
SEED;Phages, Prophages, Transposable elements, Plasmids;Staphylococcal pathogenicity islands SaPI;Hypothetical SAV0792 homolog in superantigen-encoding pathogenicity islands SaPI;	0	0	0	0	0	0	5	1	0	0	0	0
SEED;Cell Wall and Capsule;Sialic Acid Metabolism;CMP-N-acetylneuraminate-beta-galactosamide-alpha-2,3-sialyltransferase (EC 2.4.99.-);	0	0	0	0	4	0	0	2	0	0	0	0
SEED;Nucleosides and Nucleotides;Xanthosine utilization (xap region);Putative xanthosine permease;	0	0	0	0	0	6	0	0	0	0	0	0
SEED;Cell Wall and Capsule;Exopolysaccharide Biosynthesis;Capsular polysaccharide synthesis enzyme CpsE;	0	0	0	0	0	0	0	0	0	6	0	0
SEED;Protein Metabolism;Ribosome SSU eukaryotic and archaeal;SSU ribosomal protein S27Ae;	0	0	0	1	0	3	0	0	0	0	1	1
SEED;Cell Wall and Capsule;Rhamnose containing glycans;Polysialic acid transport protein KpsM;	0	0	0	0	1	4	0	0	0	1	0	0
SEED;Virulence;Copper homeostasis: copper tolerance;Secreted protein, suppressor for copper-sensitivity ScsC;	0	0	0	2	0	0	0	0	0	3	0	1
SEED;Motility and Chemotaxis;Bacterial motility:Gliding;GldI;	0	0	0	0	0	6	0	0	0	0	0	0
SEED;Nucleotide sugars;UDP-D-galacturonate biosynthesis in plants;Galacturonokinase (EC 2.7.1.44);	2	3	1	0	0	0	0	0	0	0	0	0
SEED;Iron acquisition and metabolism;Siderophore pyochelin;2,3-dihydroxybenzoate-AMP ligase (EC 2.7.7.58) [enantio-pyochelin] siderophore;	0	0	0	1	3	2	0	0	0	0	0	0
SEED;Sulfur Metabolism;CFE Sulfur Oxidation;Adenylylsulfate reductase membrane anchor;	1	0	0	0	0	0	0	1	0	0	0	4
SEED;Regulation and Cell signaling;Sex pheromones in Enterococcus faecalis and other Firmicutes;Putative pheromone cAM373 precursor lipoprotein CamS;	0	0	5	0	0	1	0	0	0	0	0	0
SEED;Carbohydrates;L-ascorbate utilization (and related gene clusters);L-xylulose/3-keto-L-gulonate kinase (EC 2.7.1.-);	0	0	0	0	4	0	0	0	0	0	2	0
SEED;Photosynthesis;Photosystem II;Photosystem II CP43 protein (PsbC);	0	0	0	0	0	0	0	0	0	2	4	0
SEED;Cell Wall and Capsule;Polyglycerolphosphate lipoteichoic acid biosynthesis;Lipoteichoic acid synthase LtaS Type IIIa;	0	4	2	0	0	0	0	0	0	0	0	0
SEED;Carbohydrates;N-Acetyl-Galactosamine and Galactosamine Utilization;N-Acetyl-D-galactosamine permease, possible;	0	0	0	0	6	0	0	0	0	0	0	0
SEED;Protein Metabolism;Proteasome archaeal;Proteasome subunit beta (EC 3.4.25.1), archaeal;	0	0	0	3	3	0	0	0	0	0	0	0
SEED;Predictions based on plant-prokaryote comparative analysis;At2g25870;Putative phosphatase YigL, haloacid dehalogenase-like phosphatase family;	0	0	0	2	3	1	0	0	0	0	0	0
SEED;Respiration;Formate hydrogenase;Putative formate dehydrogenase, cytochrome B subunit (EC 1.2.1.2);	0	0	6	0	0	0	0	0	0	0	0	0
SEED;Metabolism of Aromatic Compounds;Central meta-cleavage pathway of aromatic compound degradation;3,4-dihydroxyphenylacetate 2,3-dioxygenase;	0	0	0	0	4	0	1	0	0	1	0	0
SEED;Stress Response;Oxidative stress;Metallothionein;	0	0	2	0	0	2	1	1	0	0	0	0
SEED;Membrane Transport;Phosphoglycerate transport system;Phosphoglycerate transport system sensor protein PgtB (EC 2.7.3.-);	0	0	0	0	0	0	2	4	0	0	0	0
SEED;Secondary Metabolism;Nonribosomal peptide synthetases (NRPS) in Frankia sp. Ccl3;NRPS module 2 PG-PG-Asn;	0	1	5	0	0	0	0	0	0	0	0	0
SEED;Carbohydrates;Maltose and Maltodextrin Utilization;PTS system, maltose and glucose-specific IIC component (EC 2.7.1.69);	0	6	0	0	0	0	0	0	0	0	0	0
SEED;Cell Wall and Capsule;Sialic Acid Metabolism;ABC transporter, predicted N-acetylneuraminate transport system permease protein 2;	0	0	0	1	5	0	0	0	0	0	0	0
SEED;DNA Metabolism;Uracil-DNA glycosylase;U/G & T/G mismatch specific glycosylase (Pa-MIG);	0	0	0	0	0	6	0	0	0	0	0	0
SEED;Protein Metabolism;Ribosome LSU mitochondrial;LSU ribosomal protein MRPL31, mitochondrial;	0	0	0	2	1	4	0	0	0	0	0	0
SEED;Dormancy and Sporulation;Sporulation gene orphans;Stage V sporulation protein AD (SpoVAD);	0	0	7	0	0	0	0	0	0	0	0	0
SEED;Amino Acids and Derivatives;Arginine and Ornithine Degradation;Arginine ABC transporter, ATP-binding protein ArtP;	0	0	0	0	0	2	0	0	0	2	0	3
SEED;Iron acquisition and metabolism;Iron(III) dicitrate transport system Fec;Iron(III) dicitrate transmembrane sensor protein FecR;	0	0	0	0	2	5	0	0	0	0	0	0
SEED;Membrane Transport;ABC transporter of unknown substrate X;Putative ABC transporter of substrate X, permease subunit II;	3	1	1	0	0	0	0	0	1	0	0	1
SEED;Respiration;Anaerobic respiratory reductases;Heterodisulfide reductase, cytochrome reductase subunit;	0	0	0	0	0	0	0	7	0	0	0	0
SEED;Metabolism of Aromatic Compounds;Benzoate catabolism;3-Oxoadipate enol-lactonase (EC 3.1.1.24);	0	5	2	0	0	0	0	0	0	0	0	0
SEED;Carbohydrates;Lactose and Galactose Uptake and Utilization;Lactose phosphotransferase system repressor;	0	0	0	0	0	0	2	2	3	0	0	0
SEED;Virulence, Disease and Defense;MymA operon of Mycobacterium tuberculosis;	1	0	0	0	0	0	6	0	0	0	0	0
SEED;Protein Metabolism;Ribosome LSU mitochondrial;LSU ribosomal protein L32p, mitochondrial;	2	0	0	0	3	2	0	0	0	0	0	0
SEED;Dormancy and Sporulation;Spore germination;Spore germination protein GerKA;	2	3	2	0	0	0	0	0	0	0	0	0
SEED;Membrane Transport;Type III secretion system;Type III secretion outermembrane pore forming protein (YscC,MxiD,HrcC, InvG);	0	0	0	0	0	0	5	2	0	0	0	0
SEED;Membrane Transport;Sodium Hydrogen Antiporter;Na(+) H(+) antiporter subunit E (TC 2.A.63.1.2);	0	0	0	0	4	3	0	0	0	0	0	0
SEED;Cell Wall and Capsule;Major Outer Membrane Proteins;Outer membrane protein OmpK;	0	0	0	0	4	3	0	0	0	0	0	0
SEED;Carbohydrates;Sucrose utilization;Family 13 glycosyl hydrolase, row 724;	0	3	4	0	0	0	0	0	0	0	0	0
SEED;Iron acquisition and metabolism;Siderophore Pyoverdine;Putative iron-regulated membrane protein, PA2403 homolog;	0	0	0	0	1	0	0	0	0	0	4	2
SEED;Membrane Transport;ESAT-6 proteins secretion system in Firmicutes;Putative ESAT-secreted protein, BA2187 homolog;	0	0	6	0	0	0	0	0	1	0	0	0
SEED;Carbohydrates;Serine-glyoxylate cycle;Malate synthase-related protein;	0	0	0	0	7	0	0	0	0	0	0	0
SEED;Photosynthesis;Phycobilisome;Phycobilisome core component;	2	0	5	0	0	0	0	0	0	0	0	0
SEED;Motility and Chemotaxis;Archaeal Flagellum;Flagella-related protein FlaI;	0	0	0	0	0	0	0	0	0	7	0	0
SEED;Plastidial (cyanobacterial) electron transport system;Cytochrome b6-f complex in plants (plastidial) and cyanobacteria;Cytochrome b6-f complex subunit, cytochrome b6, putative;	0	0	7	0	0	0	0	0	0	0	0	0
SEED;Dormancy and Sporulation;Sporulation gene orphans;Stage IV sporulation protein A;	0	0	7	0	0	0	0	0	0	0	0	0
SEED;DNA Metabolism;DNA repair, bacterial UvrD and related helicases;ATP-dependent DNA helicase UvrD/PcrA/Rep;	1	0	3	1	0	0	0	1	0	0	0	2
SEED;Phages, Prophages, Transposable elements, Plasmids;Phage head and packaging;Phage head completion protein (T4-like gp14);	0	0	0	0	8	0	0	0	0	0	0	0
SEED;Dormancy and Sporulation;Spore germination;Putative peptidoglycan hydrolase YvbX, NOT involved in spore germination;	0	0	0	0	4	4	0	0	0	0	0	0
SEED;Protein Metabolism;Ribosome biogenesis bacterial;Similar to ribosomal large subunit pseudouridine synthase A, group 2;	0	0	0	0	0	8	0	0	0	0	0	0
SEED;Iron acquisition and metabolism;Petrobactin-mediated iron uptake system;Petrobactin ABC transporter, permease protein I;	1	0	0	0	0	7	0	0	0	0	0	0
SEED;Cofactors, Vitamins, Prosthetic Groups, Pigments;Chlorophyll Degradation;Red chlorophyll catabolite reductase (EC 1.3.1.80);	1	5	2	0	0	0	0	0	0	0	0	0
SEED;Phages, Prophages, Transposable elements, Plasmids;CBSS-203122.12.peg.188;ISPsy4, transposition helper protein;	0	0	1	0	0	0	0	0	0	3	1	3
SEED;Carbohydrates;Unknown sugar utilization (cluster yphABCDEFG);Predicted sugar ABC transport system, ATP-binding protein YphE;	2	0	2	1	3	0	0	0	0	0	0	0
SEED;Photosynthesis;Photosystem II;Photosystem II manganese-stabilizing protein (PsbO);	1	0	7	0	0	0	0	0	0	0	0	0
SEED;Motility and Chemotaxis;Flagellar motility;Putative lipoprotein required for motility;	0	0	0	0	0	0	2	1	5	0	0	0
SEED;Fatty Acids, Lipids, and Isoprenoids;Myxoxanthophyll biosynthesis in Cyanobacteria;C-1'-hydroxylase CruF;	0	0	8	0	0	0	0	0	0	0	0	0
SEED;Respiration;Energy conserving hydrogenase, Methanococcales-Methanobacteriales-Methanopyrales;	0	0	0	0	0	0	0	0	2	5	1	0
SEED;Cell Wall and Capsule;Teichoic and lipoteichoic acids biosynthesis;Monogalactosyldiacylglycerol synthase precursor;	0	0	1	0	0	0	0	0	6	0	1	0
SEED;Miscellaneous;Lactate Racemization;LarB: implicated in lactate racemization;	0	0	0	1	3	0	0	0	0	1	1	2
SEED;Miscellaneous;Nicotinate catabolism, anaerobic;Nicotinate dehydrogenase, FAD-subunit (EC 1.17.1.5);	2	1	2	0	3	0	0	0	0	0	0	0
SEED;Carbohydrates;Fructooligosaccharides(FOS) and Raffinose Utilization;Hyaluronoglucosaminidase (EC 3.2.1.35);	1	2	2	0	3	0	0	0	0	0	0	0
SEED;Cell Wall and Capsule;Xanthan Exopolysaccharide Biosynthesis and Export;Outer membrane protein GumB, involved in the export of xanthan;	0	0	0	0	0	8	0	0	0	0	0	0
SEED;Dormancy and Sporulation;Spore germination;Uncharacterized spore germination protein YndE;	0	0	8	0	0	0	0	0	0	0	0	0
SEED;RNA Metabolism;Spliceosome;U4/U6 small nuclear ribonucleoprotein component PRP3;	0	0	0	0	0	0	0	2	0	1	0	5
SEED;Virulence;Type 4 secretion and conjugative transfer;Conjugative transfer protein ELI_04330;	0	0	0	0	0	0	1	1	5	0	1	0
SEED;Dormancy and Sporulation;Spore germination;Spore germination protein GerKC;	0	0	1	0	0	7	0	0	0	0	0	0
SEED;Virulence;The mdtABCD multidrug resistance cluster;Multidrug transporter MdtB;	0	0	3	1	1	2	0	0	0	1	0	0
SEED;RNA Metabolism;rRNA modification bacteria;Ribosomal RNA small subunit methyltransferase B (EC 2.1.1.-);	0	0	0	1	0	0	4	2	1	0	0	0
SEED;Membrane Transport;ECF class transporters;Transmembrane component of energizing module of predicted pantothenate ECF transporter;	0	0	0	0	0	0	0	0	0	0	0	8
SEED;Protein Metabolism;Proteasome archaeal;Proteasome subunit alpha (EC 3.4.25.1), archaeal;	0	0	2	1	3	2	0	0	0	0	0	0
SEED;Virulence;Copper homeostasis: copper tolerance;Membrane protein, suppressor for copper-sensitivity ScsB;	1	1	0	0	0	0	0	0	0	2	1	3
SEED;Protein Metabolism;Ribosome LSU eukaryotic and archaeal;LSU ribosomal protein L8e (L2p);	0	0	0	1	1	0	0	0	0	5	1	0
SEED;Protein Metabolism;Ribosome LSU mitochondrial;LSU ribosomal protein L43mt, mitochondrial;	3	0	2	2	0	0	0	0	1	0	0	0
SEED;Virulence;Copper homeostasis;Copper-binding periplasmic protein;	0	0	0	0	0	0	0	0	6	1	0	1
SEED;Phages, Prophages, Transposable elements, Plasmids;Phage Family Inoviridae;Phage assembly protein;	0	0	0	0	0	8	0	0	0	0	0	0
SEED;Carbohydrates;D-Galacturonate and D-Glucuronate Utilization;Fructuronate transporter GntP;	0	0	8	0	0	0	0	0	0	0	0	0
SEED;Protein Metabolism;Ribosome SSU eukaryotic and archaeal;SSU ribosomal protein S29e (S14p);	3	0	1	4	0	0	0	0	0	0	0	0
SEED;Membrane Transport;ECF class transporters;ATPase component of energizing module of predicted pantothenate ECF transporter;	0	5	2	0	0	1	0	0	0	0	0	0
SEED;Amino Acids and Derivatives;MethanopterinAromatic;UbiD family decarboxylase, MJ1133 type;	0	1	0	0	0	0	3	1	0	3	0	0
SEED;Cell Wall and Capsule;Teichuronic acid biosynthesis;Putative teichuronic acid biosynthesis glycosyl transferase TuaH;	0	0	0	4	4	1	0	0	0	0	0	0
SEED;Cell Division and Cell Cycle;Control of cell elongation - division cycle in Bacilli;FIG001721: Predicted N6-adenine-specific DNA methylase;	0	1	4	0	0	0	0	0	0	3	1	0
SEED;Carbohydrates;D-Galacturonate and D-Glucuronate Utilization;Predicted D-glucuronide-specific TRAP transporter, substrate-binding component;	1	3	2	0	0	1	1	0	0	1	0	0
SEED;Cell Wall and Capsule;Sialic Acid Metabolism;ABC transporter, predicted N-acetylneuraminate-binding protein;	0	1	0	0	3	1	0	0	0	0	0	4
SEED;DNA Metabolism;DNA replication, archaeal;Replication factor C small subunit;	0	0	0	2	0	6	0	0	0	0	0	1
SEED;Carbohydrates;Hexose Phosphate Uptake System;Hexose phosphate uptake regulatory protein UhpC;	0	0	0	2	1	6	0	0	0	0	0	0
SEED;Membrane Transport;Type III secretion system;Type III secretion inner membrane protein (YscS,homologous to flagellar export components);	0	2	3	0	1	0	0	1	2	0	0	0
SEED;Membrane Transport;Peptide ABC transport system Sap;Peptide transport system permease protein SapC;	0	0	0	0	0	9	0	0	0	0	0	0
SEED;Protein Metabolism;Ribosome LSU eukaryotic and archaeal;LSU ribosomal protein L14e;	0	0	0	2	4	3	0	0	0	0	0	0
SEED;Cell Wall and Capsule;Polyglycerolphosphate lipoteichoic acid biosynthesis;Lipoteichoic acid synthase LtaS Type Ib;	0	0	8	0	1	0	0	0	0	0	0	0
SEED;Protein Metabolism;Ribosome SSU eukaryotic and archaeal;SSU ribosomal protein S16e (S9p);	0	0	0	1	4	4	0	0	0	0	0	0
SEED;Cell Wall and Capsule;Exopolysaccharide Biosynthesis;Putative uncharacterized protein in cluster with two glycosyl transferases;	0	6	0	3	0	0	0	0	0	0	0	0
SEED;Carbohydrates;Propanediol utilization;Propanediol utilization polyhedral body protein PduA;	0	0	0	0	1	1	0	0	0	4	1	2
SEED;Photosynthesis;Phycobilisome;Phycobilisome core-membrane linker polypeptide;	0	0	8	0	0	0	1	0	0	0	0	0
SEED;Protein Metabolism;Ribosome LSU eukaryotic and archaeal;LSU ribosomal protein L19e;	1	0	0	1	3	4	0	0	0	0	0	0
SEED;Phages, Prophages, Transposable elements, Plasmids;Conjugative transposon, Bacteroidales;Conjugative transposon protein TraA;	0	0	0	0	0	9	0	0	0	0	0	0
SEED;Fatty Acids, Lipids, and Isoprenoids;Cholesterol catabolic operon in Mycobacteria;Putative cytochrome P450 IgrA;	1	2	0	1	1	3	0	0	0	0	1	0
SEED;Protein Metabolism;Ribosome LSU mitochondrial;LSU ribosomal protein L34p, mitochondrial;	0	1	0	4	0	0	0	1	3	0	0	0
SEED;Protein Metabolism;Ribosome LSU mitochondrial;LSU ribosomal protein L11p (L12e), mitochondrial;	0	0	0	1	6	2	0	0	0	0	0	0
SEED;Membrane Transport;Mannose-sensitive hemagglutinin type 4 pilus;MSHA biogenesis protein MshH;	0	0	0	0	4	4	0	0	0	0	0	1
SEED;Carbohydrates;Sucrose utilization;PTS system, sucrose-specific IIB component (EC 2.7.1.69);	0	0	9	0	0	0	0	0	0	0	0	0
SEED;Regulation and Cell signaling;Regulatory Intramembrane Proteolysis Pathways;Sterol regulatory element binding transcription factor sre1;	0	0	0	0	2	7	0	0	0	0	0	0
SEED;Metabolism of Aromatic Compounds;Hydroxyaromatic decarboxylase family;Hydroxyaromatic non-oxidative decarboxylase protein D (EC 4.1.1.-);	0	9	0	0	0	0	0	0	0	0	0	0
SEED;Virulence;Type 4 secretion and conjugative transfer;Conjugative transfer protein TrbO;	0	1	0	0	0	6	0	2	0	0	0	0
SEED;Protein Metabolism;Ribosome SSU eukaryotic and archaeal;SSU ribosomal protein S30e;	0	0	0	3	2	4	0	0	0	0	0	0
SEED;Carbohydrates;D-Tagatose and Galactitol Utilization;Galactitol utilization operon repressor;	0	0	0	0	0	4	0	0	0	2	1	2
SEED;Iron acquisition and metabolism;Siderophore Enterobactin;Ferric enterobactin-binding periplasmic protein FepB (TC 3.A.1.14.2);	0	9	0	0	0	0	0	0	0	0	0	0
SEED;Protein Metabolism;Ribosome SSU mitochondrial;SSU ribosomal protein S17p (S11e), mitochondrial;	1	0	0	1	4	3	0	0	0	0	0	0
SEED;Photosynthesis;Phycobilisome;Phycocyanin alpha chain;	0	0	9	0	0	0	0	0	0	0	0	0
SEED;Membrane Transport;ECF class transporters;Duplicated ATPase component TTE1589 of energizing module of predicted methylthioadenosine ECF transporter;	0	3	6	0	0	0	0	0	0	0	0	1
SEED;Dormancy and Sporulation;Sporulation gene orphans;Sporulation initiation phosphotransferase B (Spo0B);	0	7	3	0	0	0	0	0	0	0	0	0
SEED;Carbohydrates;D-gluconate and ketogluconates metabolism;Glucose dehydrogenase (EC 1.1.99.10), membrane-bound, flavoprotein;	0	0	0	0	0	10	0	0	0	0	0	0
SEED;Secondary Metabolism;Paerucumarin Biosynthesis;	0	0	0	0	0	0	0	0	1	0	0	9
SEED;Carbohydrates;Calvin-Benson-Bassham cycle in plants;	0	1	0	0	0	1	0	0	2	4	0	2
SEED;Stress Response;Glutathione: Non-redox reactions;Uncharacterized GST-like protein yibF;	0	0	10	0	0	0	0	0	0	0	0	0
SEED;Carbohydrates;N-Acetyl-Galactosamine and Galactosamine Utilization;N-acetylgalactosamine kinase, ROK-type (EC 2.7.1.157);	2	1	0	0	7	0	0	0	0	0	0	0
SEED;DNA Metabolism;DNA replication, archaeal;DNA replication helicase protein MCM;	0	0	1	0	5	4	0	0	0	0	0	0
SEED;Carbohydrates;N-Acetyl-Galactosamine and Galactosamine Utilization;Chondroitinase (chondroitin lyase);	1	0	0	0	9	0	0	0	0	0	0	0
SEED;Phages, Prophages, Transposable elements;Phage cyanophage;Phage T4-like structural protein, T4 GC0119;	0	0	0	1	0	0	0	0	0	2	3	4
SEED;Respiration;Formate hydrogenase;Formate dehydrogenase related protein;	0	5	5	0	0	0	0	0	0	0	0	0
SEED;Virulence, Disease and Defense;Listeria surface proteins: Internalin-like proteins;Internalin D (LPXTG motif);	0	0	0	0	7	3	0	0	0	0	0	0
SEED;Nitrogen Metabolism;Nitrate and nitrite ammonification;Respiratory nitrate reductase subunit, conjectural (EC 1.7.99.4);	0	0	1	0	4	0	0	0	0	2	1	2
SEED;Membrane Transport;Proton-dependent Peptide Transporters;Di/tripeptide permease DtpA;	0	0	6	0	0	0	0	0	0	4	0	0
SEED;Cell Wall and Capsule;Teichoic and lipoteichoic acids biosynthesis;galactosamine-containing minor teichoic acid biosynthesis protein;	0	0	0	0	5	3	0	0	0	1	0	1
SEED;Protein Metabolism;Ribosome LSU mitochondrial;LSU ribosomal protein L53mt, mitochondrial;	0	0	0	2	7	1	0	0	0	0	0	0
SEED;Iron acquisition and metabolism;Heme, hemin uptake and utilization systems in GramPositives;Heme transporter IsdDEF, permease component IsdF;	0	0	10	0	0	0	0	0	0	0	0	0
SEED;Phages, Prophages, Transposable elements, Plasmids;Prophage-encoded Rst operon;RstA phage-related replication protein;	0	0	0	0	0	0	0	0	0	0	0	10
SEED;Plastidial (cyanobacterial) electron transport system;Cytochrome b6-f complex in plants (plastidial) and cyanobacteria;Cytochrome b6-f complex iron-sulfur subunit PetC1 (Rieske iron sulfur protein EC 1.10.9.1);	0	2	2	0	1	5	0	0	0	0	0	0
SEED;Membrane Transport;ESAT-6 proteins secretion system in Mycobacteria (locus ESX-1);AAA+ family protein ATPase EccA1, component of Type VII secretion system ESX-1;	1	2	6	0	1	0	0	0	0	0	0	0
SEED;Protein Metabolism;Ribosome LSU eukaryotic and archaeal;LSU ribosomal protein L13Ae (L13p);	0	0	0	0	0	0	0	1	1	1	5	2
SEED;Fatty Acids, Lipids, and Isoprenoids;Mycobacterial FadE proteins Acyl-CoA dehydrogenase;Acyl-CoA dehydrogenase (EC 1.3.8.1), Mycobacterial subgroup FadE34;	3	1	5	0	0	0	1	0	0	0	0	0
SEED;Fatty Acids, Lipids, and Isoprenoids;Phospholipid and Fatty acid biosynthesis related cluster;FIG064705: cation/hydrogen antiporter;	0	0	0	0	0	0	0	0	0	0	9	1
SEED;Photosynthesis;Photosystem II;Cytochrome b559 alpha chain (PsbE);	0	0	10	0	0	0	0	0	0	0	0	0
SEED;Photosynthesis;Photosystem I;photosystem I P700 chlorophyll a apoprotein subunit Ia (PsaA);	3	0	7	0	0	0	0	0	0	0	0	0
SEED;Carbohydrates;Hexose Phosphate Uptake System;Hexose phosphate transport protein UhpT;	0	0	7	3	0	0	0	0	0	0	0	0
SEED;Carbohydrates;(GlcNAc)2 Catabolic Operon;(GlcNAc)2 ABC transporter, periplasmic substrate-binding protein;	0	4	0	0	3	4	0	0	0	0	0	0
SEED;Amino Acids and Derivatives;Ketoisovalerate oxidoreductase;conserved protein associated with acetyl-CoA C-acyltransferase;	0	6	5	0	0	0	0	0	0	0	0	0
SEED;Membrane Transport;Sodium Hydrogen Antiporter;Na(+) H(+) antiporter subunit B (TC 2.A.63.1.2);	0	0	0	0	1	10	0	0	0	0	0	0
SEED;Cell Wall and Capsule;Recycling of Peptidoglycan Amino Acids;Gamma-D-Glutamyl-meso-Diaminopimelate Amidase;	1	2	6	1	0	1	0	0	0	0	0	0
SEED;Regulation and Cell signaling;Oxygen and light sensor PpaA-PpsR;Transcriptional regulator, PpsR;	0	0	0	2	0	0	0	0	0	4	0	5
SEED;Carbohydrates;alpha carboxysome;CsoS1D-associated protein 3;	0	0	0	0	0	0	9	2	0	0	0	0
SEED;Virulence, Disease and Defense;Listeria surface proteins: Internalin-like proteins;Internalin-like protein (LPXTG motif) Lin0661 homolog;	0	0	0	0	0	8	0	0	3	0	0	0
SEED;Carbohydrates;Unknown carbohydrate utilization ( cluster Ydj );Putative HTH-type transcriptional regulator YdjF;	0	0	0	0	0	0	0	0	2	0	7	2
SEED;RNA Metabolism;RNA polymerase II initiation factors;Transcription initiation factor IIH p34 subunit;	0	0	0	1	5	5	0	0	0	0	0	0
SEED;Carbohydrates;L-rhamnose utilization;L-rhamnonate dehydratase (EC 4.2.1.90);	0	0	0	0	0	0	0	0	11	0	0	0
SEED;Phages, Prophages, Transposable elements, Plasmids;Phage Family Inoviridae;	0	0	0	0	0	0	0	0	0	6	5	0
SEED;Cell Wall and Capsule;Mycobacterial cell wall virulence lipid phthiocerol dimycocerosate (PDIM);ATP-dependent efflux pump essential for phthiocerol dimycocerosates translocation, ATP-binding protein DrrA-like;	0	8	3	0	0	0	0	0	0	0	0	0
SEED;Amino Acids and Derivatives;Aromatic amino acid interconversions with aryl acids;Indolepyruvate oxidoreductase subunit IorA-like (EC 1.2.7.8);	2	8	1	0	0	0	0	0	0	0	0	0
SEED;Protein Metabolism;Ribosome SSU eukaryotic and archaeal;SSU ribosomal protein S19e;	3	0	1	2	0	2	0	0	2	1	0	0
SEED;Phages, Prophages, Transposable elements, Plasmids;T7-like phage core proteins;T7-like phage head-to-tail joining protein;	0	0	0	0	0	0	3	8	0	0	0	0
SEED;RNA Metabolism;RNA polymerase II initiation factors;Transcription initiation factor IID 90 kDa subunit;	0	0	0	1	4	6	0	0	0	0	0	0
SEED;Carbohydrates;Trehalose Uptake and Utilization;Trehalose operon transcriptional repressor;	0	0	11	0	0	0	0	0	0	0	0	0
SEED;DNA Metabolism;DNA replication, archaeal;Replication factor C large subunit;	3	2	0	2	2	2	0	0	0	0	0	0
SEED;Virulence, Disease and Defense;MymA operon of Mycobacterium tuberculosis;Monooxygenase, flavin-binding family in mymA operon;	0	8	4	0	0	0	0	0	0	0	0	0
SEED;RNA Metabolism;Wyeosine-MimG Biosynthesis;tRNA methylase Trm12p Wyeosine biosynthesis;	6	1	0	0	0	0	0	0	4	1	0	0
SEED;Protein Metabolism;Ribosome LSU eukaryotic and archaeal;LSU ribosomal protein L24e;	0	1	0	1	8	0	1	0	0	0	0	1
SEED;Carbohydrates;Xylose utilization;D-xylose-specific 1-epimerase (mutarotase);	0	0	0	0	6	0	0	0	0	2	0	4
SEED;Protein Metabolism;Ribosome LSU mitochondrial;LSU ribosomal protein L17p, mitochondrial;	0	1	3	1	0	7	0	0	0	0	0	0
SEED;Iron acquisition and metabolism;Siderophore pyochelin;Pyochelin synthetase PchF, non-ribosomal peptide synthetase module;	0	1	3	0	3	0	1	1	0	0	3	0
SEED;Cell Wall and Capsule;Pseudaminic Acid Biosynthesis;Pseudaminic acid cytidylyltransferase (EC 2.7.7.43);	0	0	0	0	0	0	1	0	0	8	2	1
SEED;Regulation and Cell signaling;Toxin-antitoxin system in Mycobacterium;VapC22 antibacterial toxin protein;	4	0	1	1	2	2	0	0	0	0	1	1
SEED;Nucleosides and Nucleotides;Xanthosine utilization (xap region);Xanthosine phosphorylase (EC 2.4.2.1);	0	0	0	2	1	2	0	0	0	2	3	2
SEED;Amino Acids and Derivatives;MethanopterinAromatic;4-hydroxybenzoate synthetase (chorismate lyase);	0	0	0	4	0	0	0	0	0	3	0	5
SEED;Cell Wall and Capsule;Teichuronic acid biosynthesis;Teichuronic acid biosynthesis protein TuaB;	4	0	5	0	0	0	0	1	1	1	0	0
SEED;Cell Wall and Capsule;Capsular Polysaccharides Biosynthesis and Assembly;Phosphoanhydride phosphohydrolase (EC 3.1.3.2) (pH 2.5 acid phosphatase) (AP);	3	1	8	0	0	0	0	0	0	0	0	0
SEED;Virulence;Streptococcus pneumoniae Vancomycin Tolerance Locus;Two-component response regulator VncR;	0	2	3	0	0	0	0	0	7	0	0	0
SEED;Iron acquisition and metabolism;Siderophore Pyoverdine;Pyoverdine efflux carrier and ATP binding protein;	0	0	0	0	12	0	0	0	0	0	0	0
SEED;Carbohydrates;Mannitol Utilization;PTS system, mannitol-specific cryptic IIB component (EC 2.7.1.69);	1	3	4	0	2	2	0	0	0	0	0	0
SEED;Phages, Prophages, Transposable elements, Plasmids;Plasmid-encoded T-DNA transfer;ATPase required for both assembly of type IV secretion complex and secretion of T-DNA complex, VirB4;	0	0	0	0	5	5	0	0	0	1	1	0
SEED;Regulation and Cell signaling;Two-component regulatory systems in Campylobacter;Putative two-component response regulator;	0	2	2	0	0	1	5	0	2	0	0	0
SEED;Dormancy and Sporulation;Sporulation Cluster;RNA binding protein, contains ribosomal protein S1 domain;	0	0	0	0	0	12	0	0	0	0	0	0
SEED;Fatty Acids, Lipids, and Isoprenoids;Fatty acid degradation regulons;Fatty acid degradation regulator YsiA, TetR family;	0	0	0	0	0	12	0	0	0	0	0	0
SEED;Regulation and Cell signaling;Toxin-antitoxin system in Mycobacterium;VapB2 protein (antitoxin to VapC2);	0	1	0	0	7	3	0	0	2	0	0	0
SEED;Carbohydrates;Beta-Glucoside Metabolism;AscBF operon repressor;	3	0	7	0	0	0	0	0	0	1	2	0
SEED;Regulation and Cell signaling;Pseudomonas quinolone signal PQS;Putative non-ribosomal peptide synthetase in AHQ biosynthetic operon;	0	0	0	0	0	0	5	8	0	0	0	0
SEED;Protein Metabolism;Ribosome LSU mitochondrial;LSU ribosomal protein L3p (L3e), mitochondrial;	2	2	2	0	0	2	0	0	0	3	2	0
SEED;Metabolism of Aromatic Compounds;Biphenyl Degradation;Biphenyl dioxygenase system ferredoxin component;	1	0	9	0	0	3	0	0	0	0	0	0
SEED;Membrane Transport;Transport of Zinc;Candidate Zn-dependent transcriptional regulator, MntR/DtxR family;	0	0	8	0	0	1	0	0	0	4	0	0
SEED;Protein Metabolism;Ribosome LSU eukaryotic and archaeal;LSU ribosomal protein L36e;	0	0	0	2	2	9	0	0	0	0	0	0
SEED;Amino Acids and Derivatives;Urea decomposition;Partial urea carboxylase (EC 6.3.4.6);	0	3	6	2	1	1	0	0	0	0	0	0
SEED;Protein Metabolism;Ribosome LSU eukaryotic and archaeal;LSU ribosomal protein P2 (L7/L12);	4	1	4	0	1	0	0	0	1	0	2	0
SEED;RNA Metabolism;RNA polymerase II initiation factors;Transcription initiation factor IIH p80 subunit;	0	0	0	2	2	9	0	0	0	0	0	0
SEED;Iron acquisition and metabolism;Siderophore pyochelin;Probable MFS transporter in enantio-pyochelin gene cluster;	4	4	1	1	0	3	0	0	0	0	0	0
SEED;Protein Metabolism;Protein secretion by ABC-type exporters;ABC exporter for hemopore HasA, outer membrane component HasF;	0	0	0	1	1	0	0	0	0	11	0	0
SEED;RNA Metabolism;tRNA nucleotidyltransferase;tRNA nucleotidyltransferase, archaeal type (EC 2.7.7.21) (EC 2.7.7.25);	4	0	3	3	2	2	0	0	0	0	0	0
SEED;Cell Wall and Capsule;Anthrose Biosynthesis;Enoyl-CoA hydratase (EC 4.2.1.17), anthrose biosynthesis;	0	0	0	1	1	3	0	0	0	6	1	2
SEED;RNA Metabolism;RNA polymerase archaeal initiation factors;Transcription initiation factor B;	0	1	8	0	0	0	0	0	0	5	0	0
SEED;Photosynthesis;Photosystem I;photosystem I P700 chlorophyll a apoprotein subunit Ib (PsaB);	2	0	12	0	0	0	0	0	0	0	0	0
SEED;Carbohydrates;Beta-Glucoside Metabolism;Transcriptional antiterminator of lichenan operon, BglG family;	0	0	14	0	0	0	0	0	0	0	0	0
SEED;Cell Wall and Capsule;Lipopolysaccharide-related cluster in Alphaproteobacteria;FIG081201: hypothetical protein;	0	1	3	1	9	0	0	0	0	0	0	0
SEED;Phages, Prophages, Transposable elements, Plasmids;Phage head and packaging;Phage prohead protease protein (EC 3.4.-.-);	0	0	0	0	0	0	2	0	12	0	0	0
SEED;RNA Metabolism;RNA polymerase II initiation factors;Transcription initiation factor IIH cyclin-dependent kinase 7;	0	0	0	3	6	5	0	0	0	0	0	0
SEED;Protein Metabolism;Ribosome SSU mitochondrial;SSU ribosomal protein S14p (S29e), mitochondrial;	3	2	2	1	0	4	1	0	0	1	0	0
SEED;Nucleosides and Nucleotides;De Novo Pyrimidine Synthesis;Carbamoyl-phosphate synthase large chain B (EC 6.3.5.5);	0	0	0	0	0	0	0	0	14	0	0	0
SEED;Cell Division and Cell Cycle;Bacterial Cytoskeleton;Z-ring-associated protein ZapA;	0	0	4	10	0	0	0	0	0	0	0	0
SEED;Cell Division and Cell Cycle;Two cell division clusters relating to chromosome partitioning;Signal recognition particle associated protein;	0	0	0	1	1	12	0	0	0	0	0	0
SEED;Cell Wall and Capsule;Brucella Wbk Region and LPS genes;Formyltransferase WbkC;	0	0	0	0	14	0	0	0	0	0	0	0
SEED;Virulence, Disease and Defense;Bacitracin Stress Response;Two-component sensor kinase YvcQ;	0	0	0	0	0	14	0	0	0	0	0	0
SEED;Cell Wall and Capsule;Teichoic and lipoteichoic acids biosynthesis;Regulation of D-alanyl-lipoteichoic acid biosynthesis, DltR;	0	3	4	0	0	0	1	4	1	0	0	1
SEED;Membrane Transport;Ton and Tol transport systems;Sialic acid-regulated TonB-dependent outer membrane receptor;	0	0	0	3	8	3	0	0	0	0	0	0
SEED;Dormancy and Sporulation;Spore germination;Spore cortex-lytic enzyme, N-acetylglucosaminidase SleL (EC 3.2.1.-);	0	1	0	1	2	4	1	0	0	4	0	1
SEED;DNA Metabolism;DNA repair, bacterial MutL-MutS system;MutS domain protein, family 6;	0	0	0	0	0	0	0	0	0	1	0	13
SEED;Fatty Acids, Lipids, and Isoprenoids;Fatty Acid Biosynthesis FASI;Trans-2,3-enoyl-cozyme A reductase of elongase (EC 1.-.-.-);	0	0	0	3	6	5	0	0	0	0	0	0
SEED;Cofactors, Vitamins, Prosthetic Groups, Pigments;Chlorophyll Biosynthesis in plants and prokaryotes;Bacteriochlorophyllide c C12 methyltransefase BchR;	1	1	4	2	1	5	0	0	0	0	0	0
SEED;Protein Metabolism;Ribosome LSU mitochondrial;LSU ribosomal protein L28p, mitochondrial;	4	0	3	1	0	3	0	0	0	0	0	3
SEED;Stress Response;Glutathionylspermidine and Trypanothione;	0	0	2	0	0	0	0	0	13	0	0	0
SEED;Protein Metabolism;Ribosome SSU eukaryotic and archaeal;SSU ribosomal protein S11e (S17p);	0	0	0	7	5	0	1	0	2	0	0	0
SEED;Carbohydrates;Trehalose Uptake and Utilization;PTS system, trehalose-specific IIB component (EC 2.7.1.69);	0	0	0	0	5	7	0	0	0	0	3	0
SEED;Protein Metabolism;Glycine reductase, sarcosine reductase and betaine reductase;	0	0	0	1	1	0	0	0	0	1	0	12
SEED;Phages, Prophages, Transposable elements;Transposase in enterics;Transposase STM474_p1058;	0	0	15	0	0	0	0	0	0	0	0	0
SEED;Phages, Prophages, Transposable elements;T7-like non-cyanophage core proteins;Phage lysin, N-acetylmuramoyl-L-alanine amidase (EC 3.5.1.28);	0	0	0	0	0	5	0	0	0	8	0	2
SEED;Nitrogen Metabolism;Nitrosative stress;Hydroxylamine reductase (EC 1.7.-.-);	4	4	6	0	0	0	0	1	0	0	0	0
SEED;Dormancy and Sporulation;Sporulation Cluster;FIG006789: Stage V sporulation protein;	0	0	11	0	0	0	2	0	2	0	0	0
SEED;Metabolism of Aromatic Compounds;Toluene 4-monooxygenase (T4MO);Toluene-4-monooxygenase, subunit TmoC;	0	8	0	0	0	0	0	0	0	7	0	0
SEED;Protein Metabolism;Ribosome SSU eukaryotic and archaeal;SSU ribosomal protein S28e;	0	1	0	2	4	2	0	0	0	0	1	5
SEED;Iron acquisition and metabolism;Siderophore Enterobactin;Apo-aryl carrier domain of EntB;	4	0	1	2	6	0	0	0	0	1	0	1
SEED;Regulation and Cell signaling;Regulatory Intramembrane Proteolysis Pathways;Endoribonuclease (EC 3.1.26.-) IRE1;	0	0	0	3	7	5	0	0	0	0	0	0
SEED;Carbohydrates;L-Arabinose utilization;Protein AraJ precursor;	5	0	0	1	7	2	0	0	0	0	0	0
SEED;Protein Metabolism;tRNA aminoacylation, Glu and Gln;Glutamyl-tRNA(Gln) amidotransferase transferase subunit (EC 6.3.5.7);	0	2	0	0	9	0	0	0	0	1	3	0
SEED;Protein Metabolism;Ribosome LSU mitochondrial;LSU ribosomal protein L36p, mitochondrial;	5	0	2	3	0	4	0	0	0	1	0	0
SEED;Stress Response;Betaine biosynthesis from glycine;Dimethylglycine N-methyltransferase;	0	0	0	7	3	5	0	0	0	0	0	0
SEED;Miscellaneous;Synechocystis experimental;Lipase (EC 3.1.1.3) family protein, sll1969 homolog;	0	0	0	0	0	0	2	5	0	1	2	5
SEED;Respiration;Tetrathionate respiration;Tetrathionate reductase two-component response regulator;	0	0	0	0	0	1	0	0	2	5	5	2
SEED;Cell Wall and Capsule;Brucella Wbk Region and LPS genes;GDP-mannose 4,6 dehydratase Gmd (EC 4.2.1.47);	0	0	0	0	0	0	0	2	0	9	2	2
SEED;Virulence, Disease and Defense;Cytolysin and Lipase operon in Vibrio;Lipase precursor (EC 3.1.1.3);	1	0	0	0	0	0	7	0	5	1	1	0
SEED;Iron acquisition and metabolism;Siderophore Enterobactin;Enterobactin exporter EntS;	3	1	5	2	0	0	0	0	1	1	1	1
SEED;Protein Metabolism;Ribosome SSU eukaryotic and archaeal;SSU ribosomal protein S23e (S12p);	2	4	4	2	0	1	0	0	1	0	1	0
SEED;Cofactors, Vitamins, Prosthetic Groups, Pigments;NAD and NADP cofactor biosynthesis global;Predicted N-ribosylNicotinamide CRP-like regulator;	2	0	0	0	8	5	0	0	0	0	0	0
SEED;Nucleosides and Nucleotides;Purine conversions;5'-nucleotidase family protein in cluster with NagD-like phosphatase;	1	6	8	0	0	0	0	0	0	0	0	0
SEED;Protein Metabolism;Translation elongation factors eukaryotic and archaeal;Translation elongation factor 1 beta subunit;	3	3	2	2	0	0	0	0	2	0	3	0
SEED;Regulation and Cell signaling;A conserved operon linked to TyrR and possibly involved in virulence;Membrane protein YcjF;	0	0	0	0	10	6	0	0	0	0	0	0
SEED;Carbohydrates;Lactose and Galactose Uptake and Utilization;Galactose/methyl galactoside ABC transport system, permease protein MglC (TC 3.A.1.2.3);	1	14	0	0	1	0	0	0	0	0	0	0
SEED;Protein Metabolism;Ribosome LSU mitochondrial;LSU ribosomal protein L4p (L1e), mitochondrial;	0	0	0	3	4	9	0	0	0	0	0	0
SEED;Respiration;Reductive Dechlorination;Tetrachloroethene reductive dehalogenase TceA;	0	0	0	0	9	7	0	0	0	0	0	0
SEED;Iron acquisition and metabolism;Iron acquisition in Vibrio;Ferric vulnibactin receptor VuuA;	0	0	0	0	0	0	0	0	0	8	0	8
SEED;Iron acquisition and metabolism;ABC-type iron transport system;ABC Fe3+ siderophore transporter, inner membrane subunit;	2	0	1	2	1	0	0	0	2	1	6	1
SEED;Carbohydrates;D-gluconate and ketogluconates metabolism;Gluconate 2-dehydrogenase (EC 1.1.99.3), membrane-bound, cytochrome c;	0	0	0	0	9	0	1	1	0	2	3	0
SEED;Protein Metabolism;Ribosome SSU eukaryotic and archaeal;SSU ribosomal protein S21e;	2	1	3	3	1	5	0	0	1	0	0	0
SEED;RNA Metabolism;Transcription factors cyanobacterial RpoD-like sigma factors;Cyanobacteria-specific RpoD-like sigma factor, type-13;	0	0	0	2	1	12	0	0	0	1	0	0
SEED;Carbohydrates;Chitobiose;N,N'-diacetylchitobiose utilization operon protein YdjC;	1	1	3	0	4	3	0	0	1	1	1	1
SEED;Phages, Prophages, Transposable elements, Plasmids;Integrons;Integron integrase IntI4;	0	0	0	1	1	14	0	0	0	0	0	0
SEED;Virulence;Type 4 secretion and conjugative transfer;Conjugative transfer protein s043;	0	0	0	0	0	0	0	0	0	0	0	16
SEED;Membrane Transport;Transport of Nickel and Cobalt;Additional component NikL of nickel ECF transporter;	0	0	6	0	0	10	0	0	0	0	0	0
SEED;Photosynthesis;Phycobilisome;	5	3	2	2	1	1	0	0	0	2	0	0
SEED;Protein Metabolism;Proteasome eukaryotic;proteasome regulatory subunit Rpn11;	1	0	0	2	4	7	0	0	2	0	0	0
SEED;Predictions based on plant-prokaryote comparative analysis;At4g17370;Oxidoreductase, NAD(P)-dependent, weak similarity to Myo-inositol 2-dehydrogenase;	7	2	2	2	0	1	1	0	0	1	0	0
SEED;Metabolism of Aromatic Compounds;Naphtalene and antracene degradation;naphthalene dioxygenase ferredoxin;	0	2	3	2	0	2	4	0	1	1	0	2
SEED;Protein Metabolism;Diphthamide biosynthesis;Diphthamide biosynthesis protein 3 (Kluyveromyces lactis toxin-insensitive protein 11);	0	0	0	3	3	2	0	0	0	2	1	6
SEED;Membrane Transport;Dot-Icm type IV secretion system;IcmC (DotE) protein;	0	0	0	0	0	15	0	0	0	2	0	0
SEED;Plastidial (cyanobacterial) electron transport system;Cytochrome b6-f complex in plants (plastidial) and cyanobacteria;Cytochrome b6-f complex subunit, cytochrome b6;	2	0	2	0	0	0	0	0	12	0	1	0
SEED;Arabinose Sensor and transport module;An Arabinose Sensor;Arabinose sensor protein;	0	0	0	0	1	6	4	6	0	0	0	0
SEED;Carbohydrates;D-glucosaminate utilization;L-seryl-tRNA(Sec) selenium transferase-related protein;	0	1	0	1	2	3	3	1	0	1	1	4
SEED;Nucleosides and Nucleotides;De Novo Purine Biosynthesis;YabJ, a purine regulatory protein and member of the highly conserved YjgF family;	0	2	0	0	0	3	1	0	0	4	4	3
SEED;Potassium metabolism;pH adaptation potassium efflux system;pH adaption potassium efflux system protein PhaF;	0	0	1	1	1	4	1	0	1	2	2	4
SEED;Amino Acids and Derivatives;Leucine Biosynthesis;Probable transcriptional activator for leuABCD operon;	0	0	0	0	0	0	1	2	0	0	12	2
SEED;Cofactors, Vitamins, Prosthetic Groups, Pigments;p-Aminobenzoyl-Glutamate Utilization;Catalyzes the cleavage of p-aminobenzoyl-glutamate to p-aminobenzoate and glutamate, subunit A;	1	1	5	1	5	0	0	0	0	1	0	3
SEED;Membrane Transport;Type III secretion system;Type III secretion chaperone protein for YopD (SycD);	0	0	0	0	0	3	0	0	4	3	7	1
SEED;Cell Wall and Capsule;Vibrio Polysaccharide (VPS) Biosynthesis;Transcriptional regulator CdgA;	0	1	4	5	6	2	0	0	0	0	0	0
SEED;Miscellaneous;Lactate Racemization;LarC1: implicated in lactate racemization;	0	0	0	0	8	0	0	0	0	8	2	0
SEED;Miscellaneous;Synechocystis experimental;Phospholipase/carboxylesterase family protein, sll1284 homolog;	0	0	5	0	0	0	0	0	6	5	2	0
SEED;Protein Metabolism;Ribosome SSU eukaryotic and archaeal;SSU ribosomal protein S17e;	6	1	1	6	3	1	0	0	0	0	0	0
SEED;Carbohydrates;N-Acetyl-Galactosamine and Galactosamine Utilization;Predicted exported glycosyl hydrolase family 31 protein;	6	7	1	0	1	0	0	1	2	0	0	0
SEED;Regulation and Cell signaling;Toxin-antitoxin system in Mycobacterium;HigB1 antibacterial toxin protein;	1	0	0	0	0	0	0	0	0	14	1	2
SEED;Membrane Transport;Curli production;Transcriptional regulator CsgD for 2nd curli operon;	1	0	0	2	0	2	0	0	1	4	1	7
SEED;Respiration;Biogenesis of c-type cytochromes;Putative ATP-binding component of ABC transporter involved in cytochrome c biogenesis;	0	0	0	0	8	3	0	0	0	3	1	3
SEED;Cell Wall and Capsule;Brucella Wbk Region and LPS genes;Mannosyltransferase WbkA;	0	3	4	1	6	4	0	0	0	0	0	0
SEED;Virulence;Mercury resistance operon;Mercuric transport protein, MerC;	0	0	0	0	1	6	1	0	6	3	0	1
SEED;Protein Metabolism;Ribosome SSU eukaryotic and archaeal;SSU ribosomal protein S15Ae (S8p);	6	3	1	2	1	2	1	1	0	0	0	1
SEED;RNA Metabolism;eukaryotic rRNA modification and related functions;	4	0	1	1	3	4	0	0	0	0	2	3
SEED;Stress Response;Redox-dependent regulation of nucleus processes;Poly [ADP-ribose] polymerase-1 (EC 2.4.2.30);	0	0	0	0	0	10	0	0	0	1	0	7
SEED;Protein Metabolism;Ribosome LSU mitochondrial;LSU ribosomal protein L6p (L9e), mitochondrial;	7	1	4	3	0	0	0	1	1	0	0	1
SEED;Stress Response;Tellurite resistance: Chromosomal determinants;Tellurite resistance protein TehB;	0	0	0	2	0	6	0	0	0	3	2	5
SEED;RNA Metabolism;ATP-dependent RNA helicases, bacterial;ATP-dependent RNA helicase YxiN;	0	0	0	0	0	0	7	10	1	0	0	0
SEED;Virulence, Disease and Defense;Cholera toxin;	0	0	0	0	1	0	0	0	0	8	6	4
SEED;Protein Metabolism;Ribosome LSU eukaryotic and archaeal;LSU ribosomal protein L44e;	2	0	3	4	0	2	0	1	3	0	2	2
SEED;Nucleosides and Nucleotides;Xanthosine utilization (xap region);Xanthosine permease;	0	0	0	6	3	2	0	0	0	5	3	0
SEED;Cell Wall and Capsule;Vibrio Polysaccharide (VPS) Biosynthesis;Hemolysin-related protein Vcp;	0	0	0	0	0	0	1	7	11	0	0	0
SEED;Metabolism of Aromatic Compounds;Quinate degradation;3-dehydroshikimate dehydratase;	0	0	1	3	5	0	0	0	0	0	3	7
SEED;DNA Metabolism;Uracil-DNA glycosylase;Uracil DNA glycosylase superfamily protein;	0	9	8	0	0	0	0	0	0	0	0	2
SEED;Nucleosides and Nucleotides;Purine Utilization;Xanthine transporter,putative;	2	0	0	0	0	15	0	2	0	0	0	0
SEED;Respiration;Hydrogenases;Periplasmic [Fe] hydrogenase large subunit (EC 1.12.7.2);	0	0	0	1	0	0	0	0	0	6	4	8
SEED;DNA Metabolism;CRISPRs;CRISPR-associated protein, Cas5h family;	0	0	0	3	8	6	0	0	2	0	0	0
SEED;Phages, Prophages, Transposable elements, Plasmids;Phage head and packaging;Phage head completion protein (phi29 gp12-like);	0	0	0	0	0	7	6	4	0	2	0	0
SEED;Metabolism of Aromatic Compounds;Phenylpropanoid compound degradation;hydroxycinnamate specific porine;	0	0	0	0	5	14	0	0	0	0	0	0
SEED;RNA Metabolism;RNA polymerase III;DNA-directed RNA polymerase III 47 kDa polypeptide (EC 2.7.7.6);	0	0	0	1	11	6	0	0	1	0	0	0
SEED;Cell Wall and Capsule;Vibrio Polysaccharide (VPS) Biosynthesis;Hemolysin-related protein RbmC;	1	1	0	0	0	0	4	2	1	8	0	2
SEED;RNA Metabolism;RNA polymerase II;DNA-directed RNA polymerase II 45 kDa polypeptide (EC 2.7.7.6);	0	0	0	6	10	3	0	0	0	0	0	0
SEED;Amino Acids and Derivatives;Cinnamic Acid Degradation;Hca operon (3-phenylpropionic acid catabolism) transcriptional activator HcaR;	1	0	0	0	0	2	3	2	3	0	1	7
SEED;Virulence;Type 4 secretion and conjugative transfer;Conjugative transfer protein TrbA;	0	0	0	0	0	10	1	1	0	6	0	1
SEED;Cell Wall and Capsule;Lipid A-Ara4N pathway ( Polymyxin resistance );Polymyxin resistance protein PmrM;	16	2	1	0	0	0	0	0	0	0	0	0
SEED;Mitochondrial electron transport system in plants;Respiratory complex III (cytochrome b-c1) in plants;Putative ubiquinol-cytochrome c reductase complex core protein II (subunit COR2);	0	0	0	0	0	0	2	2	2	5	0	8
SEED;Phages, Prophages, Transposable elements, Plasmids;Plasmid-encoded T-DNA transfer;T-DNA border endonuclease, VirD1;	0	0	0	0	0	0	0	0	0	0	0	20
SEED;Carbohydrates;Maltose and Maltodextrin Utilization;Putative oxidoreductase YcjS (EC 1.-.-.-), NADH-binding;	2	2	3	6	1	1	2	1	1	0	1	0
SEED;Cell Wall and Capsule;Vibrio Polysaccharide (VPS) Biosynthesis;Hypothetical protein RbmB;	0	0	0	0	0	0	0	0	20	0	0	0
SEED;Membrane Transport;ECF class transporters;Candidate substrate-specific domain of ECF transporters in Mycobacteria;	0	0	0	0	0	0	0	0	7	10	3	0
SEED;Iron acquisition and metabolism;Siderophore [Alcaligin-like];Siderophore [Alcaligin-like] biosynthesis complex, short chain;	0	0	0	1	0	2	0	0	0	3	5	9
SEED;Protein Metabolism;Peptide methionine sulfoxide reductase;Two-component response regulator yesN, associated with MetSO reductase;	0	0	0	0	0	0	6	1	0	0	1	12
SEED;Respiration;Ubiquinone Menaquinone-cytochrome c reductase complexes;TPR-repeat-containing protein, putative component of Menaquinone-cytochrome C reductase;	1	2	5	0	0	0	3	2	7	0	0	0
SEED;Membrane Transport;ECF class transporters;Transmembrane component Cce_1531 of energizing module of predicted ECF transporter;	0	0	0	3	6	11	0	0	0	0	0	0
SEED;Regulation and Cell signaling;Oxygen and light sensor PpaA-PpsR;Heme-binding SCHIC domain protein, putative oxygen sensor;	0	0	0	0	6	0	0	0	0	0	0	14
SEED;Protein Metabolism;Ribosome SSU mitochondrial;SSU ribosomal protein S6p, mitochondrial;	6	0	3	1	0	8	0	0	2	0	0	0
SEED;Nitrogen Metabolism;Nitrosative stress;Nitric oxide reductase FlRd-NAD(+) reductase (EC 1.18.1.-);	0	0	0	0	0	0	0	0	0	6	4	10
SEED;RNA Metabolism;RNA polymerase II initiation factors;Transcription initiation factor IIH p44 subunit;	3	3	4	4	0	3	0	1	2	0	0	0
SEED;Regulation and Cell signaling;Regulatory Intramembrane Proteolysis Pathways;Sterol regulatory element binding transcription factor sre2;	9	0	4	6	1	0	0	0	0	0	0	0
SEED;Membrane Transport;ESAT-6 proteins secretion system in Mycobacteria (locus ESX-1);Regulator protein EspR, component of Type VII secretion system ESX-1;	0	0	0	1	10	5	0	0	0	1	1	2
SEED;Protein Metabolism;Ribosome SSU eukaryotic and archaeal;SSU ribosomal protein S6e;	5	0	0	4	1	5	0	3	1	0	0	1
SEED;Protein Metabolism;Ribosome LSU mitochondrial;LSU ribosomal protein L41mt, mitochondrial;	3	0	0	5	5	7	0	0	0	0	0	0
SEED;Iron acquisition and metabolism;Siderophore Enterobactin;Enterobactin synthetase component F, serine activating enzyme (EC 2.7.7.-);	2	1	7	0	1	5	0	0	4	0	0	0
SEED;RNA Metabolism;RNA processing and degradation, bacterial;Ribonuclease E inhibitor RraB;	0	0	0	3	4	13	0	0	0	0	0	0
SEED;Protein Metabolism;Ribosome LSU eukaryotic and archaeal;LSU ribosomal protein L26e (L24p);	5	0	1	4	4	4	0	0	2	0	0	0
SEED;DNA Metabolism;CRISPRs;CRISPR-associated protein, Csa2 family;	0	2	0	0	4	5	0	0	0	0	0	9
SEED;Protein Metabolism;Ribosome LSU eukaryotic and archaeal;LSU ribosomal protein L21e;	8	3	6	0	0	2	1	0	1	0	0	0
SEED;Membrane Transport;Type 4 conjugative transfer system, IncI1 type;IncI1 plasmid pilus assembly protein PilO;	7	0	1	0	0	0	5	8	0	0	0	0
SEED;Motility and Chemotaxis;Bacterial Chemotaxis;Methyl-accepting chemotaxis protein III (ribose and galactose chemoreceptor protein);	2	1	3	1	4	1	1	0	1	0	6	1
SEED;Carbohydrates;Beta-Glucoside Metabolism;Predicted beta-glucoside transporter, GPH family;	0	0	0	0	0	0	0	0	18	0	3	0
SEED;Iron acquisition and metabolism;Siderophore pyochelin;Outer membrane receptor for ferric enantio-pyochelin;	2	3	0	0	11	5	0	0	0	0	0	0
SEED;Miscellaneous;At5g04520 AT1G06240;Disulfide bond chaperones of the HSP33 family;	0	0	0	0	0	7	0	0	0	9	0	5
SEED;Cofactors, Vitamins, Prosthetic Groups, Pigments;Coenzyme B synthesis;Coenzyme B synthesis from 2-oxoglutarate: steps 5, 9, and 13;	1	13	2	0	0	0	0	0	0	0	0	5
SEED;Protein Metabolism;Proteasome bacterial;Lon-like protease with PDZ domain;	0	0	0	0	20	0	0	0	0	0	0	1
SEED;Cell Wall and Capsule;Lipid A-Ara4N pathway ( Polymyxin resistance );Polymyxin resistance protein PmrL, sucrose-6 phosphate hydrolase;	2	0	0	0	0	0	7	5	7	0	0	0
SEED;Virulence, Disease and Defense;Adhesins in Staphylococcus;Clumping factor ClfA, fibrinogen-binding protein;	0	0	0	0	0	0	1	3	2	2	4	9
SEED;Dormancy and Sporulation;SpoVS protein family;	0	9	0	0	10	1	0	1	0	0	0	0
SEED;Respiration;Biogenesis of cytochrome c oxidases;Hypotehtical protein in Cytochrome oxidase biogenesis cluster;	2	1	1	0	0	0	6	3	3	4	0	1
SEED;Carbohydrates;Lactose utilization;Evolved beta-D-galactosidase, alpha subunit;	2	2	5	0	1	2	3	6	0	0	0	0
SEED;Cell Wall and Capsule;LOS core oligosaccharide biosynthesis;Heptosyltransferase family protein, lipopolysaccharide core biosynthesis;	0	0	0	1	1	0	0	0	3	4	6	7
SEED;Virulence;Multidrug Resistance Efflux Pumps;Multidrug efflux RND transporter MexD;	0	1	1	0	0	0	3	3	3	1	0	10
SEED;Iron acquisition and metabolism;Heme, hemin uptake and utilization systems in GramPositives;Heme efflux system ATPase HrtA;	1	2	0	3	6	7	0	1	0	2	0	0
SEED;Carbohydrates;Chitin and N-acetylglucosamine utilization;N-Acetyl-D-glucosamine permease 2, possible;	3	12	5	0	0	0	0	0	2	0	0	0
SEED;Protein Metabolism;Ribosome SSU eukaryotic and archaeal;SSU ribosomal protein S3Ae;	9	0	0	7	0	3	0	0	1	0	0	2
SEED;Protein Metabolism;tRNA aminoacylation, Cys;domain similar to cysteinyl-tRNA synthetase and MshC;	1	13	0	0	3	3	0	0	0	0	2	0
SEED;Virulence;Heat shock protein Hsp22.5 involved in pathogenesis of Mycobacterium tuberculosis;Mycobacterial persistence regulator MprA (Two component response transcriptional regulatory protein);	1	6	12	0	0	2	0	1	0	0	0	0
SEED;Respiration;Hydrogenases;Coenzyme F420-reducing hydrogenase, gamma subunit;	1	2	4	2	3	6	2	0	0	2	0	0
SEED;Protein Metabolism;Translation initiation factors eukaryotic and archaeal;Eukaryotic translation initiation factor 2 gamma subunit;	3	0	5	5	9	1	0	0	0	0	0	0
SEED;Amino Acids and Derivatives;Methionine Salvage;2-hydroxy-3-keto-5-methylthiopentenyl-1-phosphate phosphatase related protein;	0	0	0	1	0	2	2	0	1	7	0	10
SEED;Fatty Acids, Lipids, and Isoprenoids;Mycobacterial FadD proteins (fatty acid CoA- and AMP- ligases);Long-chain fatty-acid-CoA ligase (EC 6.2.1.3), Mycobacterial subgroup FadD19;	4	8	0	3	2	4	2	0	0	0	0	0
SEED;Regulation and Cell signaling;Symbiotic colonization and sigma-dependent biofilm formation gene cluster;Sigma-54 dependent transcriptional regulator SypG;	1	0	0	3	1	18	0	0	0	0	0	0
SEED;Potassium metabolism;pH adaptation potassium efflux system;pH adaption potassium efflux system protein PhaE;	1	0	0	0	10	5	0	0	0	3	1	3
SEED;Membrane Transport;Transport of Manganese;Predicted manganese transporter, 11 TMS;	0	0	0	10	0	12	0	0	0	1	0	0
SEED;Virulence, Disease and Defense;Salmonella invasion locus;Surface presentation of antigens protein SpaO;	5	9	4	3	2	0	0	0	0	0	0	0
SEED;Carbohydrates;Glycerol fermentation to 1,3-propanediol;Glycerol dehydratase medium subunit (EC 4.2.1.30);	0	0	0	4	3	9	2	0	1	2	1	1
SEED;Metabolism of Aromatic Compounds;Toluene 4-monooxygenase (T4MO);Toluene-4-monooxygenase, subunit TmoF;	4	5	3	0	1	0	1	0	3	2	3	1
SEED;Protein Metabolism;Ribosome LSU mitochondrial;LSU ribosomal protein MRPL25, mitochondrial;	4	0	0	1	7	9	1	0	0	0	0	1
SEED;Amino Acids and Derivatives;Lysine degradation;Beta-lysine acetyltransferase (EC 2.3.1.-);	0	0	0	19	5	0	0	0	0	0	0	0
SEED;RNA Metabolism;RNA polymerase II initiation factors;Transcription initiation factor IIF beta subunit;	3	0	2	6	2	7	0	0	4	0	0	0
SEED;Regulation and Cell signaling;DNA-binding regulatory proteins, strays;LysR family transcriptional regulator PA5218;	0	1	0	5	13	4	0	0	0	0	0	1
SEED;Miscellaneous;At1g54520;Hypothetical glycine rich membrane protein DUF1517;	0	0	0	0	0	22	0	0	0	2	0	0
SEED;RNA Metabolism;RNA polymerase I;DNA-directed RNA polymerase I 36 kDa polypeptide (EC 2.7.7.6);	0	0	0	5	3	16	0	0	0	0	0	0
SEED;Membrane Transport;Transport of Molybdenum;Predicted molybdate-responsive regulator YvgK in bacilli;	0	0	0	2	1	19	0	0	0	1	0	1
SEED;General Stress Response and Stationary Phase Response;RpoS Regulators SG1;Hnr protein;	0	0	12	1	0	0	1	1	1	0	0	8
SEED;Virulence;Copper homeostasis: copper tolerance;Membrane protein, suppressor for copper-sensitivity ScsD;	4	5	11	0	0	0	1	0	3	0	0	0
SEED;RNA Metabolism;RNA polymerase III;DNA-directed RNA polymerase III 25 kDa polypeptide (EC 2.7.7.6);	1	0	5	4	0	14	0	0	0	0	0	0
SEED;Respiration;Formate hydrogenase;hydrogenase, group 4, HycE subunit, putative;	0	0	0	0	0	0	0	0	0	0	0	24
SEED;Cell Wall and Capsule;YjeE;CBS domain protein sometimes clustered with YjeE;	0	0	0	0	1	5	5	4	4	0	0	5
SEED;Carbohydrates;Glycolate, glyoxylate interconversions;Putative phosphoglycolate phosphatase (EC 3.1.3.18 );	0	0	0	0	0	0	0	0	23	1	0	0
SEED;Carbohydrates;Mannitol Utilization;Mannitol operon activator, BglG family;	3	13	4	2	1	1	1	0	0	0	0	0
SEED;Virulence, Disease and Defense;Listeria surface proteins: Internalin-like proteins;Internalin C2 (LPXTG motif);	0	12	0	0	4	1	0	0	3	2	2	1
SEED;Virulence, Disease and Defense;Bacitracin Stress Response;Response regulator LiaR;	2	5	2	0	3	8	0	0	5	0	0	0
SEED;Metabolism of Aromatic Compounds;Biphenyl Degradation;Biphenyl dioxygenase beta subunit (EC 1.14.12.18);	9	4	10	0	0	0	0	0	2	0	0	0
SEED;Dormancy and Sporulation;Sporulation gene orphans;Stage IV sporulation pro-sigma-K processing enzyme (SpoIVFB);	2	0	10	0	2	3	3	4	0	0	0	1
SEED;DNA Metabolism;Restriction-Modification System;Type III restriction-modification system DNA endonuclease res (EC 3.1.21.5);	5	0	0	0	0	0	1	0	0	0	0	19
SEED;Photosynthesis;Bacteriorhodopsin;	0	0	0	0	18	6	0	0	0	0	1	0
SEED;DNA Metabolism;DNA repair, bacterial RecFOR pathway;	0	1	2	2	9	11	0	0	0	0	0	0
SEED;Miscellaneous;Nicotinate catabolism, anaerobic;Nicotinate dehydrogenase, large molybdopterin subunit (EC 1.17.1.5);	3	9	7	0	0	0	4	1	1	0	0	0
SEED;Virulence;Cobalt-zinc-cadmium resistance;Zinc transporter ZitB;	0	0	5	0	0	0	0	0	0	2	12	6
SEED;Fatty Acids, Lipids, and Isoprenoids;Fatty Acid Biosynthesis FASII;Transcriptional regulator of fatty acid biosynthesis FabT;	0	4	8	1	0	7	0	0	2	0	0	3
SEED;Cell Wall and Capsule;Teichuronic acid biosynthesis;Teichuronic acid biosynthesis protein TuaE, putative secreted polysaccharide polymerase;	0	0	0	2	2	0	0	0	0	13	2	6
SEED;Membrane Transport;ABC transporter of unknown substrate X;Putative ABC transporter of substrate X, permease subunit I;	4	8	8	0	2	0	0	2	1	0	0	0
SEED;RNA Metabolism;RNA polymerase II initiation factors;Transcription initiation factor IIB;	0	0	0	8	6	11	0	0	0	0	0	0
SEED;Metabolism of Aromatic Compounds;p-cymene degradation;2-hydroxypenta-2,4-dienoate hydratase (CmtF) (EC 4.2.1.-);	2	0	4	1	4	9	0	0	0	0	0	6
SEED;Protein Metabolism;Proteasome eukaryotic;proteasome subunit alpha1 (EC 3.4.25.1);	5	0	7	4	0	6	1	0	1	2	0	0
SEED;Protein Metabolism;Ribosome LSU eukaryotic and archaeal;LSU ribosomal protein L23Ae (L23p);	7	1	4	7	4	1	0	0	2	0	0	0
SEED;Carbohydrates;Particulate methane monooxygenase (pMMO);Particulate methane monooxygenase C-subunit (EC 1.14.13.25);	4	2	8	1	1	2	1	4	0	3	0	0
SEED;Metabolism of Aromatic Compounds;Benzoate degradation;benzoate-specific porin;	0	0	0	17	5	4	0	0	0	0	0	0
SEED;Cell Wall and Capsule;Xanthan Exopolysaccharide Biosynthesis and Export;Xanthan biosynthesis acetyltransferase GumG;	0	0	0	0	0	0	0	0	0	4	2	20
SEED;Phages, Prophages, Transposable elements, Plasmids;Vibrio pathogenicity island;Lipoprotein, ToxR-activated gene, TagA;	0	0	0	0	9	10	0	0	0	7	0	0
SEED;Iron acquisition and metabolism;Alcaligin Siderophore;Siderophore [Alcaligin] biosynthesis complex, short chain;	0	0	5	0	0	0	11	8	2	0	0	0
SEED;Membrane Transport;Dot-Icm type IV secretion system;IcmJ (DotN) protein;	0	0	0	0	3	4	0	0	0	0	2	17
SEED;Virulence, Disease and Defense;Diphtheria toxin;	2	0	2	2	9	5	0	0	0	6	0	0
SEED;Respiration;Coenzyme F420 hydrogenase;Putative coenzyme F420-dependent oxidoreductase MJ1349;	4	2	4	1	0	1	1	0	5	4	3	1
SEED;Protein Metabolism;SCIFF peptide maturase system;SCIFF radical SAM maturase;	0	0	12	0	0	0	0	0	0	10	4	0
SEED;Motility and Chemotaxis;Bacterial motility:Gliding;PilH;	1	7	13	1	0	2	0	2	1	0	0	0
SEED;Phosphorus Metabolism;High affinity phosphate transporter and control of PHO regulon;Putative periplasmic phosphate-binding protein PstS (Catenulisporaceae type);	4	5	2	1	0	0	6	1	1	3	2	2
SEED;Cell Wall and Capsule;Sialic Acid Metabolism;ABC transporter, predicted N-acetylneuraminate transport system permease protein 1;	3	3	2	3	0	4	5	0	2	2	0	3
SEED;Cell Division and Cell Cycle;Cyanobacterial Circadian Clock;Clock-associated two-component sensor histidine kinase SasA;	3	0	11	1	3	8	0	0	0	0	0	1
SEED;Iron acquisition and metabolism;RCJ pfr;	0	0	0	16	4	7	0	0	0	0	0	0
SEED;RNA Metabolism;Transcription initiation, bacterial sigma factors;RNA polymerase sigma factor SigV;	6	2	1	2	9	6	0	0	1	0	0	0
SEED;Virulence;Mercury resistance operon;Mercuric transport protein, MerE;	0	0	1	1	0	0	1	0	0	18	0	6
SEED;Potassium metabolism;pH adaptation potassium efflux system;pH adaption potassium efflux system protein PhaG;	0	0	0	1	5	5	1	0	0	5	1	9
SEED;Miscellaneous;Synechocystis experimental;Hypothetical protein, slr1506/slr1944 homolog;	0	0	0	0	2	0	0	0	3	18	4	0
SEED;Protein Metabolism;Protein secretion by ABC-type exporters;Secreted alkaline metalloproteinase (EC 3.4.24.-), PrtA/B/C/G homolog;	0	0	0	1	10	5	0	0	0	0	4	7
SEED;Respiration;Hydrogenases;Periplasmic [Fe] hydrogenase (EC 1.12.7.2);	0	2	1	2	6	8	0	0	0	3	0	6
SEED;RNA Metabolism;RNA polymerase III;DNA-directed RNA polymerase III 12.5 kDa polypeptide (EC 2.7.7.6);	3	1	2	9	7	5	1	0	0	0	0	0
SEED;Cell Wall and Capsule;Mycobacterial cell wall virulence lipid phthiocerol dimycocerosate (PDIM);Phenolpthiocerol synthesis type-I polyketide synthase PpsB (EC 2.3.1.41);	0	0	1	0	0	2	7	6	4	4	2	2
SEED;Virulence, Disease and Defense;Streptococcus pyogenes Virulome;Collagen-like surface protein;	0	0	13	0	0	0	1	3	6	3	1	1
SEED;Predictions based on plant-prokaryote comparative analysis;At4g10620 At3g57180 At3g47450;FIG145533: Methyltransferase (EC 2.1.1.-);	0	0	0	0	7	4	0	0	16	1	0	0
SEED;Metabolism of Aromatic Compounds;p-cymene degradation;p-cymene monooxygenase, hydroxylase subunit(CymAa);	0	4	0	0	0	0	1	0	11	4	2	6
SEED;Cofactors, Vitamins, Prosthetic Groups, Pigments;p-Aminobenzoyl-Glutamate Utilization;Catalyzes the cleavage of p-aminobenzoyl-glutamate to p-aminobenzoate and glutamate, subunit B;	2	3	7	2	3	9	1	0	0	0	1	0
SEED;Amino Acids and Derivatives;Arginine and Ornithine Degradation;Lysine-arginine-ornithine-binding periplasmic protein precursor (TC 3.A.1.3.1);	1	1	6	2	7	10	0	0	0	2	0	0
SEED;Regulation and Cell signaling;Murein hydrolase regulation and cell death;Holin-like protein CidA;	2	3	0	0	11	11	0	0	2	0	0	0
SEED;Fatty Acids, Lipids, and Isoprenoids;Polyprenyl Diphosphate Biosynthesis;4,4'-diaponeurosporenoate glycosyltransferase (EC 2.4.1.-);	7	6	3	0	0	0	0	2	2	7	0	2
SEED;Carbohydrates;Lactose and Galactose Uptake and Utilization;Mgl repressor and galactose ultrainduction factor GalS, HTH-type transcriptional regulator;	0	0	0	4	1	19	0	0	0	3	1	1
SEED;Protein Metabolism;Ribosome LSU mitochondrial;LSU ribosomal protein L15p (L27Ae), mitochondrial;	5	1	5	9	2	7	0	0	0	0	0	0
SEED;RNA Metabolism;RNA polymerase archaeal;DNA-directed RNA polymerase subunit B (EC 2.7.7.6);	4	6	2	2	4	6	0	0	0	5	0	0
SEED;Cofactors, Vitamins, Prosthetic Groups, Pigments;Thiamin Copy RZ;	3	10	8	2	3	0	1	1	1	0	0	0
SEED;Carbohydrates;Fructooligosaccharides(FOS) and Raffinose Utilization;MSM (multiple sugar metabolism) operon regulatory protein;	4	0	0	2	0	3	12	7	1	0	0	0
SEED;Carbohydrates;Beta-Glucoside Metabolism;PTS system, cellobiose-specific IIB component (EC 2.7.1.69);	2	3	4	4	2	11	0	0	0	3	0	0
SEED;DNA Metabolism;DNA replication, archaeal;Archaeal DNA polymerase II small subunit (EC 2.7.7.7);	0	2	2	3	14	8	0	0	0	0	0	0
SEED;Virulence, Disease and Defense;Listeria surface proteins: Internalin-like proteins;internalin, putative (LPXTG motif);	0	0	1	2	22	4	0	0	0	0	0	0
SEED;Carbohydrates;D-Galacturonate and D-Glucuronate Utilization;Uxu operon transcriptional regulator;	0	2	2	0	2	1	14	6	0	0	0	2
SEED;Virulence;Copper homeostasis;Transcriptional activator protein CopR;	0	0	0	0	2	28	0	0	0	0	0	0
SEED;Cell Wall and Capsule;Sialic Acid Metabolism;Sialic acid-induced transmembrane protein YjhT(NanM), possible mutarotase;	7	2	6	0	5	8	2	0	0	0	0	0
SEED;Protein Metabolism;Ribosome LSU mitochondrial;LSU ribosomal protein L19p, mitochondrial;	0	0	0	0	6	1	0	0	0	8	4	11
SEED;Carbohydrates;Acetyl-CoA fermentation to Butyrate;Ferredoxin-like protein;	0	1	0	0	1	0	7	5	2	10	1	3
SEED;Protein Metabolism;Ribosome LSU eukaryotic and archaeal;LSU ribosomal protein L23e (L14p);	4	0	3	5	1	6	4	0	3	0	2	2
SEED;Regulation and Cell signaling;cAMP signaling in bacteria;Purine cyclase-related protein;	5	12	3	0	9	1	0	0	0	0	0	0
SEED;Metabolism of Aromatic Compounds;Naphtalene and antracene degradation;Naphthalene 1,2-dioxygenase system ferredoxin--NAD(+) reductase component (EC 1.18.1.3);	0	2	0	0	0	0	6	4	9	0	6	3
SEED;Dormancy and Sporulation;Sporulation gene orphans;Stage V sporulation protein whose disruption leads to the production of immature spores (SpoVK);	0	2	3	3	2	4	0	0	0	12	0	4
SEED;Respiration;Respiratory Complex I;NADH dehydrogenase subunit 4L;	4	2	0	4	0	0	2	7	0	4	1	7
SEED;Nucleosides and Nucleotides;De Novo Purine Biosynthesis;IMP cyclohydrolase (EC 3.5.4.10) [alternate form];	1	0	0	1	0	25	0	1	0	0	0	3
SEED;Protein Metabolism;Ribosome SSU mitochondrial;SSU ribosomal protein S8p (S15Ae), mitochondrial;	7	1	5	9	2	1	0	2	2	0	2	0
SEED;Carbohydrates;Methanogenesis from methylated compounds;Methylcobalamin:coenzyme M methyltransferase, methanol-specific;	0	15	12	0	0	0	0	0	4	0	0	0
SEED;Respiration;Anaerobic respiratory reductases;Dissimilatory sulfite reductase (desulfoviridin), alpha and beta subunits;	2	7	11	0	1	10	0	0	0	0	0	0
SEED;Cell Wall and Capsule;Colanic acid biosynthesis;Colanic acid biosysnthesis protein WcaK;	5	0	9	0	1	15	1	0	0	0	0	0
SEED;Iron acquisition and metabolism;Siderophore Achromobactin;Outer membrane receptor proteins, likely involved in siderophore uptake;	0	0	0	22	3	6	0	0	0	0	0	0
SEED;Regulation and Cell signaling;Toxin-antitoxin system in Mycobacterium;VapC2 antibacterial toxin protein;	8	4	6	0	1	2	0	0	0	7	2	1
SEED;Cell Wall and Capsule;Xanthan Exopolysaccharide Biosynthesis and Export;Xanthan biosynthesis glycosyltransferase GumH;	0	0	0	3	14	2	0	0	0	0	6	6
SEED;Membrane Transport;Proton-dependent Peptide Transporters;Di/tripeptide permease DtpT;	4	2	1	3	1	8	0	2	3	0	2	5
SEED;Virulence, Disease and Defense;Mediator of hyperadherence YidE in Enterobacteria and its conserved region;Mediator of hyperadherence YidE;	0	0	0	6	6	12	0	0	1	2	1	3
SEED;Virulence, Disease and Defense;Listeria surface proteins: Internalin-like proteins;Internalin-like protein (LPXTG motif) Lmo0801 homolog;	0	0	0	0	15	12	0	0	0	4	0	0
SEED;Protein Metabolism;Ribosome SSU mitochondrial;SSU ribosomal protein S7p (S5e), mitochondrial;	0	0	0	2	7	23	0	0	0	0	0	0
SEED;RNA Metabolism;RNA polymerase II initiation factors;Transcription initiation factor IIH p52 subunit;	2	0	2	6	11	10	0	0	0	1	0	0
SEED;DNA Metabolism;DNA replication, archaeal;Archaeal DNA polymerase II large subunit (EC 2.7.7.7);	2	3	1	1	2	6	0	0	0	6	0	11
SEED;Metabolism of Aromatic Compounds;p-cymene degradation;P-cymene monooxygenase, reductase subunit(CymAb) (EC 1.17.1.-);	0	0	0	0	0	0	3	1	17	4	4	3
SEED;Protein Metabolism;Ribosome LSU eukaryotic and archaeal;LSU ribosomal protein L17e (L22p);	12	3	8	4	0	1	0	0	2	0	0	2
SEED;Cell Wall and Capsule;Capsular surface virulence antigen loci;Vi polysaccharide export inner-membrane protein vexB;	10	6	11	1	1	0	0	0	3	0	0	0
SEED;Carbohydrates;Glycerol fermentation to 1,3-propanediol;Glycerol dehydratase small subunit (EC 4.2.1.30);	2	0	0	2	0	6	9	7	1	1	0	4
SEED;RNA Metabolism;RNA polymerase III;DNA-directed RNA polymerase III 74 kDa polypeptide (EC 2.7.7.6);	0	0	0	4	11	13	0	0	4	0	0	0
SEED;Amino Acids and Derivatives;Arginine and Ornithine Degradation;Arginine permease RocE;	4	6	0	4	3	0	2	2	0	2	0	10
SEED;Carbohydrates;D-Tagatose and Galactitol Utilization;PTS system, galactitol-specific IIB component (EC 2.7.1.69);	1	0	1	0	0	1	1	2	6	18	1	2
SEED;Cell Wall and Capsule;Lipid A modifications;Lipid A 3-O-deacylase;	5	7	1	8	10	2	0	0	0	0	0	0
SEED;Protein Metabolism;Ribosome SSU eukaryotic and archaeal;SSU ribosomal protein S5e (S7p);	7	1	3	9	2	6	1	0	3	1	0	0
SEED;Regulation and Cell signaling;MazEF toxin-antitoxing (programmed cell death) system;Programmed cell death toxin ChpB;	11	6	5	0	0	1	1	2	0	3	2	2
SEED;Cell Wall and Capsule;Xanthan Exopolysaccharide Biosynthesis and Export;Xanthan biosynthesis oligosaccharidyl-lipid flippase GumJ;	0	0	0	3	8	5	0	2	0	2	5	8
SEED;Protein Metabolism;Glycine reductase, sarcosine reductase and betaine reductase;Glycine/sarcosine/betaine reductase component C chain 1;	3	17	9	3	0	0	1	0	0	0	0	0
SEED;Cell Division and Cell Cycle;Bacterial Cytoskeleton;Cell division protein FtsN;	2	9	3	11	8	0	0	0	0	0	0	0
SEED;Phages, Prophages, Transposable elements, Plasmids;Conjugative transposon, Bacteroidales;Conjugative transposon protein TraD;	0	0	0	5	6	12	0	0	0	9	1	0
SEED;Protein Metabolism;Ribosome LSU mitochondrial;LSU ribosomal protein MRPL35, mitochondrial;	16	1	3	5	0	4	0	0	1	1	0	2
SEED;Protein Metabolism;Ribosome SSU eukaryotic and archaeal;SSU ribosomal protein S27e;	0	0	0	0	0	6	0	2	8	1	4	12
SEED;Protein Metabolism;Ribosome LSU eukaryotic and archaeal;LSU ribosomal protein L12e (L11p);	0	0	0	0	0	5	1	3	3	3	3	15
SEED;Regulation and Cell signaling;Oxygen and light sensor PpaA-PpsR;PpaA, heme-binding SCHIC domain sensory protein, regulator for photosystem formation;	0	0	0	10	3	3	0	0	0	5	4	9
SEED;Carbohydrates;D-Galacturonate and D-Glucuronate Utilization;Exopolygalacturonate lyase (EC 4.2.2.9);	0	0	9	0	5	0	6	14	0	0	0	0
SEED;Respiration;Hydrogenases;NADP-reducing hydrogenase, subunit C;	2	1	9	2	0	0	7	1	0	2	0	10
SEED;Iron acquisition and metabolism;Heme, hemin uptake and utilization systems in GramPositives;Iron compound ABC uptake transporter substrate-binding protein PiaA;	9	3	4	13	3	0	0	0	0	0	0	2
SEED;RNA Metabolism;RNA polymerase II initiation factors;Transcription initiation factor IIE alpha subunit;	0	0	0	1	16	17	0	0	0	0	0	0
SEED;Stress Response;Choline and Betaine Uptake and Betaine Biosynthesis;Alcohol dehydrogenase GbsB (type III ), essential for the utilization of choline (EC 1.1.1.1);	0	0	7	2	5	2	0	1	0	7	3	7
SEED;Sulfur Metabolism;Inorganic Sulfur Assimilation;Ferredoxin--sulfite reductase, bacillial type (EC 1.8.7.1);	0	10	24	0	0	0	0	0	0	0	0	0
SEED;Respiration;Soluble cytochromes and functionally related electron carriers;FIG135464: Cytochrome c4;	1	1	0	3	0	3	7	3	0	4	9	3
SEED;Virulence;Multidrug Resistance Efflux Pumps;Multidrug efflux RND membrane fusion protein MexC;	0	1	9	6	14	4	0	0	0	1	0	0
SEED;Protein Metabolism;Ribosome SSU mitochondrial;SSU ribosomal protein S12p (S23e), mitochondrial;	2	0	0	2	7	12	0	1	1	0	2	8
SEED;Carbohydrates;Trehalose Uptake and Utilization;Transcriptional regulator of trehalose utilization, LacI family;	0	0	0	17	8	9	0	0	0	1	0	0
SEED;Membrane Transport;Ton and Tol transport systems;Putative Ton-B dependent hemine receptor;	0	0	14	0	0	8	2	5	0	3	0	3
SEED;Respiration;NiFe hydrogenase maturation;[NiFe] hydrogenase nickel incorporation protein HybF;	0	4	0	4	14	13	0	0	0	0	0	0
SEED;Amino Acids and Derivatives;Polyamine Metabolism;Transcriptional regulator, MerR family, near polyamine transporter;	0	2	5	0	11	2	0	0	1	1	8	5
SEED;Virulence, Disease and Defense;Adhesion of Campylobacter;Putative fibronectin domain-containing lipoprotein;	0	0	0	0	12	5	0	0	9	3	2	4
SEED;Cell Wall and Capsule;Lipopolysaccharide assembly;Outer membrane chaperone Skp (OmpH) precursor;	2	3	0	11	10	4	1	0	1	1	1	1
SEED;Regulation and Cell signaling;Autoinducer 2 (AI-2) transport and processing (lsrACDBFGE operon);Autoinducer 2 (AI-2) ABC transport system, fused AI2 transporter subunits and ATP-binding component;	5	4	0	6	4	11	5	0	0	0	1	0
SEED;Respiration;Anaerobic respiratory reductases;CoB--CoM heterodisulfide reductase subunit D (EC 1.8.98.1);	4	2	3	2	5	0	3	1	3	1	2	10
SEED;Protein Metabolism;Proteasome eukaryotic;proteasome regulatory subunit Rpn12;	13	6	4	5	2	1	0	2	1	0	0	2
SEED;Motility and Chemotaxis;Bacterial motility:Gliding;pilin;	0	3	1	0	5	0	10	11	6	0	0	0
SEED;Carbohydrates;Lacto-N-Biose I and Galacto-N-Biose Metabolic Pathway;N-acetylhexosamine 1-kinase;	1	0	0	0	0	10	0	0	2	9	9	5
SEED;Iron acquisition and metabolism;Siderophore Pyoverdine;Probable thioesterase involved in non-ribosomal peptide biosynthesis, PA2411 homolog;	7	2	23	0	0	0	4	0	0	0	0	0
SEED;Carbohydrates;Dihydroxyacetone kinases;DHA-specific IIA component;	2	12	6	1	0	3	0	0	1	0	0	11
SEED;Iron acquisition and metabolism;Iron acquisition in Vibrio;	0	0	0	0	0	0	9	8	8	4	2	5
SEED;Dormancy and Sporulation;Bacillus biofilm matrix protein component TasA and homologs;Signal peptidase SipW (EC 3.4.21.89), required for TasA secretion;	0	1	8	0	0	0	8	13	6	0	0	0
SEED;Protein Metabolism;Proteasome eukaryotic;proteasome subunit beta3 (EC 3.4.25.1);	11	3	6	8	3	3	0	1	1	0	0	1
SEED;RNA Metabolism;RNA polymerase II;DNA-directed RNA polymerase II 32 kDa polypeptide (EC 2.7.7.6);	11	1	4	7	2	4	2	0	6	0	0	0
SEED;Miscellaneous;At2g44920 At1g12250;Putative lumenal protein, contains 8 pentapeptide repeats, sll0577 homolog;	1	3	0	0	6	0	4	4	8	1	3	7
SEED;DNA Metabolism;CRISPRs;	2	4	1	0	5	21	4	0	0	0	0	0
SEED;Regulation and Cell signaling;A conserved operon linked to TyrR and possibly involved in virulence;Conserved protein YcjX with nucleoside triphosphate hydrolase domain;	0	1	0	5	26	5	0	0	0	0	0	0
SEED;DNA Metabolism;DNA repair, bacterial UvrD and related helicases;Plasmid conjugative transfer DNA helicase TrhI;	1	0	2	2	3	17	6	6	0	0	0	0
SEED;Iron acquisition and metabolism;Heme, hemin uptake and utilization systems in GramPositives;Two-component response regulator colocalized with HrtAB transporter;	2	3	3	2	4	8	3	2	8	0	0	2
SEED;Metabolism of Aromatic Compounds;N-heterocyclic aromatic compound degradation;1H-3-hydroxy-4-oxoquinaldine 2,4-dioxygenase;	5	7	17	1	4	0	0	2	1	0	0	0
SEED;Respiration;Tetrathionate respiration;Octaheme tetrathionate reductase;	0	0	3	8	14	7	0	0	2	1	0	2
SEED;Iron acquisition and metabolism;Siderophore Enterobactin;Ferric enterobactin transport ATP-binding protein FepC (TC 3.A.1.14.2);	0	0	0	12	4	9	0	0	0	2	5	5
SEED;Virulence;Multidrug efflux pump in Campylobacter jejuni (CmeABC operon);Transcriptional repressor of CmeABC operon, CmeR;	10	1	0	0	0	0	13	8	5	0	0	0
SEED;Stress Response;Gycosylglycerates;Glucosylglycerate synthase (EC 2.4.1.268);	5	8	17	1	1	1	4	1	0	0	0	0
SEED;Stress Response;Glutathione: Non-redox reactions;Phytochelatin synthase (EC 2.3.2.15), eukaryotic type;	5	2	7	5	2	0	1	0	0	2	5	9
SEED;Miscellaneous;EC 4.1.3.- Oxo-acid-lyases;4-hydroxy-2-oxoglutarate aldolase (EC 4.1.3.16);	0	3	1	2	3	27	0	0	0	0	2	0
SEED;Metabolism of Aromatic Compounds;Biphenyl Degradation;Biphenyl dioxygenase alpha subunit (EC 1.14.12.18);	9	4	11	6	7	1	0	0	0	0	0	0
SEED;Protein Metabolism;Ribosome LSU eukaryotic and archaeal;LSU ribosomal protein L10e (L16p);	11	0	5	5	2	9	0	0	5	0	0	1
SEED;Stress Response;Glutathione: Non-redox reactions;Glutathione S-transferase, theta (EC 2.5.1.18);	1	0	0	10	10	13	4	0	0	0	0	0
SEED;Protein Metabolism;Ribosome LSU eukaryotic and archaeal;LSU ribosomal protein L39e;	5	0	2	0	1	2	2	0	1	8	6	11
SEED;Predictions based on plant-prokaryote comparative analysis;At4g10620 At3g57180 At3g47450;FIG001553: Hydrolase, HAD subfamily IIIA;	0	0	2	2	0	0	0	0	7	0	0	27
SEED;Carbohydrates;Maltose and Maltodextrin Utilization;Sugar phosphate isomerases/epimerases family protein YcjR;	5	19	5	0	4	0	1	3	1	0	0	0
SEED;Protein Metabolism;Ribosome SSU eukaryotic and archaeal;SSU ribosomal protein S2e (S5p);	9	3	6	10	1	3	3	0	2	0	1	1
SEED;Stress Response;Choline and Betaine Uptake and Betaine Biosynthesis;Osmotically activated L-carnitine/choline ABC transporter, ATP-binding protein OpuCA;	4	2	6	0	1	0	2	0	0	0	0	24
SEED;Respiration;Na+ translocating decarboxylases and related biotin-dependent enzymes;Biotin carboxyl carrier protein of methylmalonyl-CoA:Pyruvate transcarboxylase;	0	0	0	0	1	0	2	4	6	24	1	1
SEED;Iron acquisition and metabolism;Siderophore Enterobactin;4'-phosphopantetheinyl transferase (EC 2.7.8.-) [enterobactin] siderophore;	2	7	0	0	0	1	4	2	0	0	7	16
SEED;Nucleosides and Nucleotides;Hydantoin metabolism;hydantoin racemase;	0	0	0	1	0	13	0	1	0	7	2	15
SEED;Protein Metabolism;Ribosome SSU mitochondrial;SSU ribosomal protein S25mt, mitochondrial;	13	2	2	9	1	6	0	0	3	0	0	3
SEED;Miscellaneous;EC 4.1.3.- Oxo-acid-lyases;4-hydroxy-2-oxohexanoate aldolase (EC 4.1.3.n1);	0	0	0	3	1	9	0	2	0	3	21	1
SEED;Cell Wall and Capsule;Polyglycerolphosphate lipoteichoic acid biosynthesis;Lipoteichoic acid synthase LtaS Type IVa;	4	8	10	6	2	0	4	5	1	0	0	0
SEED;RNA Metabolism;RNA polymerase II;DNA-directed RNA polymerase II 19 kDa polypeptide (EC 2.7.7.6);	8	0	0	6	5	0	1	0	0	3	3	14
SEED;Virulence, Disease and Defense;Bacitracin Stress Response;Conserved protein LiaG in B. subtilis in Lia cluster;	4	13	16	0	0	0	0	1	6	0	0	0
SEED;Cell Wall and Capsule;Brucella Wbk Region and LPS genes;Mannose-6-phosphate isomerase ManA (EC 5.3.1.8);	3	9	2	2	1	4	1	3	6	2	0	7
SEED;Secondary Metabolism;Phenazine biosynthesis;FAD-dependent monooxygenase PhzS;	0	4	13	0	4	1	0	0	14	1	0	3
SEED;Virulence;Mercury resistance operon;Mercuric resistance operon coregulator;	0	2	1	3	0	2	1	0	1	14	1	15
SEED;Cell Wall and Capsule;Lipid A modifications;Phosphoethanolamine transferase specific for the outer Kdo residue of lipopolysaccharide;	0	0	0	12	2	0	0	0	0	4	9	13
SEED;Carbohydrates;Xylose utilization;predicted xylose isomerase;	4	0	1	0	3	5	2	0	0	19	4	2
SEED;Fatty Acids, Lipids, and Isoprenoids;Phospholipid and Fatty acid biosynthesis related cluster;FIG085779: Lipoprotein;	0	0	0	14	1	0	0	0	0	12	8	6
SEED;RNA Metabolism;RNA polymerase archaeal;DNA-directed RNA polymerase subunit A (EC 2.7.7.6);	5	8	10	3	5	2	0	1	0	0	5	2
SEED;Amino Acids and Derivatives;Arginine and Ornithine Degradation;Arginine/ornithine ABC transporter, permease protein AotQ;	0	0	3	0	0	0	1	7	0	16	6	8
SEED;Protein Metabolism;Ribosome LSU mitochondrial;LSU ribosomal protein L1p (L10Ae), mitochondrial;	15	4	7	5	3	4	1	0	0	2	0	0
SEED;Respiration;Hydrogenases;Ni,Fe-hydrogenase I large subunit;	0	0	0	0	0	0	0	0	0	0	1	40
SEED;Membrane Transport;Type III secretion system orphans;BarA sensory histidine kinase (= VarS = GacS);	0	0	0	7	8	9	1	0	0	5	3	8
SEED;Protein Metabolism;Ribosome SSU mitochondrial;SSU ribosomal protein S4p (S9e), mitochondrial;	2	0	0	5	15	7	1	0	0	1	1	10
SEED;Regulation and Cell signaling;Pseudomonas quinolone signal PQS;Hypothetical protein in AHQ biosynthetic operon;	5	6	13	1	1	0	4	1	8	1	0	2
SEED;Metabolism of Aromatic Compounds;Benzoate degradation;Benzoate catabolic operon transcription regulator;	0	0	0	16	3	20	0	0	0	0	2	1
SEED;DNA Metabolism;CRISPR-associated cluster;CRISPR-associated RAMP, TM1809 family;	1	9	1	0	2	10	0	0	1	9	1	8
SEED;Sulfur Metabolism;Bacterial pathways for dimethylsulfoniopropionate and acrylate catabolism;Malonate-semialdehyde dehydrogenase (EC 1.2.1.18);	2	0	13	9	3	12	0	0	0	0	0	3
SEED;Virulence, Disease and Defense;Bacitracin Stress Response;Two-component response regulator YvcP;	0	0	0	0	0	0	15	22	0	1	2	2
SEED;Virulence;Mycobacterial virulence operon MCE involved in cell invasion;	0	3	0	2	10	20	2	0	4	0	0	1
SEED;Secondary Metabolism;Nonribosomal peptide synthetases (NRPS) in Frankia sp. Ccl3;NRPS loading module Thr-PG-PG-Thr;	1	11	0	0	5	22	0	1	1	0	0	1
SEED;RNA Metabolism;RNA polymerase II initiation factors;Transcription initiation factor IID 60 kDa subunit;	1	1	1	9	17	14	0	0	0	0	0	0
SEED;Protein Metabolism;tRNA aminoacylation, Tyr;Tyrosyl-tRNA synthetase (EC 6.1.1.1), mitochondrial;	17	5	2	2	11	4	0	0	2	0	0	0
SEED;RNA Metabolism;RNA polymerase III initiation factors;	8	2	3	10	3	10	1	0	4	0	0	2
SEED;Motility and Chemotaxis;Flagellum in Campylobacter;Flagellar hook subunit protein;	1	0	0	3	14	8	2	0	0	11	1	3
SEED;Protein Metabolism;Proteasome eukaryotic;proteasome subunit alpha7 (EC 3.4.25.1);	4	0	4	5	14	14	0	0	1	0	1	0
SEED;DNA Metabolism;CRISPRs;CRISPR-associated protein Csf2;	12	0	3	0	6	7	6	6	1	0	0	2
SEED;Respiration;trimethylamine N-oxide (TMAO) reductase;Sensor protein torS (EC 2.7.3.-);	15	0	0	0	0	20	0	0	0	4	1	3
SEED;Phages, Prophages, Transposable elements, Plasmids;Conjugative transposon, Bacteroidales;Conjugative transposon protein TraQ;	0	1	0	14	11	18	0	0	0	0	0	0
SEED;Iron acquisition and metabolism;Alcaligin Siderophore;Siderophore [Alcaligin] biosynthesis complex, long chain;	4	0	1	2	7	0	0	2	25	0	2	1
SEED;Membrane Transport;Choline Transport;Choline ABC transporter ATP-binding protein;	0	0	0	9	9	22	0	0	0	0	2	2
SEED;Metabolism of Aromatic Compounds;Biphenyl Degradation;Small subunit naph/bph dioxygenase;	0	0	0	0	0	4	6	0	3	10	6	15
SEED;Regulation and Cell signaling;Trans-envelope signaling system VreARI in Pseudomonas;Extracytoplasmic function (ECF) sigma factor VreI;	14	4	5	2	1	1	4	0	12	0	0	1
SEED;Iron acquisition and metabolism;Heme, hemin uptake and utilization systems in GramPositives;Hypothetical similar to CcmC, putative heme lyase for CcmE;	7	18	16	1	1	1	0	0	0	0	0	0
SEED;Predictions based on plant-prokaryote comparative analysis;At1g14345;ATPase of the AAA+ family protein associated with FIG137771 hypothetical protein;	3	3	0	0	0	4	8	12	12	2	0	0
SEED;RNA Metabolism;RNA polymerase III initiation factors;RNA polymerase III transcription initiation factor (TFIIIC) 131 kDa subunit;	0	0	0	5	19	15	0	0	0	2	1	2
SEED;Stress Response;Osmoprotectant ABC transporter YehZYXW of Enterobacteriales;Osmoprotectant ABC transporter inner membrane protein YehW;	3	10	1	1	5	2	4	11	4	1	0	2
SEED;Virulence;Copper homeostasis: copper tolerance;Copper homeostasis protein CutF precursor;	0	0	1	15	6	21	0	0	1	0	0	1
SEED;Protein Metabolism;Proteasome eukaryotic;proteasome regulatory subunit Rpn10;	9	4	4	6	3	12	1	2	2	0	0	2
SEED;Stress Response;Phage shock protein (psp) operon;Phage shock protein B;	1	5	3	1	0	7	11	7	3	6	0	1
SEED;Photosynthesis;Photosystem II;Photosystem II stability/assembly factor HCF136/Ycf48;	2	0	0	11	25	0	0	0	0	0	0	7
SEED;Iron acquisition and metabolism;Siderophore Pyoverdine;Cation ABC transporter, periplasmic cation-binding protein, PA2407 homolog;	0	0	0	19	3	19	0	0	0	0	1	4
SEED;Secondary Metabolism;Phytoalexin biosynthesis;	0	8	4	4	2	5	1	0	2	14	4	2
SEED;Carbohydrates;L-Arabinose utilization;Alpha-arabinosides ABC transport system, permease protein 1;	1	5	3	3	8	15	2	0	0	2	5	2
SEED;RNA Metabolism;RNA polymerase II;DNA-directed RNA polymerase II 13.3 kDa polypeptide (EC 2.7.7.6);	7	0	3	8	6	4	2	1	2	5	2	6
SEED;RNA Metabolism;Ribonuclease H;Ribonuclease HI-related protein 3;	3	2	16	1	1	1	0	0	0	12	6	4
SEED;Protein Metabolism;Ribosome SSU eukaryotic and archaeal;SSU ribosomal protein S25e;	0	0	0	0	0	0	1	3	6	4	7	25
SEED;Cofactors, Vitamins, Prosthetic Groups, Pigments;Coenzyme PQQ synthesis;Similar to coenzyme PQQ synthesis protein B;	1	4	19	2	1	2	0	0	6	2	2	8
SEED;Carbohydrates;Ethylmalonyl-CoA pathway of C2 assimilation, GJO;	5	1	0	8	5	17	2	0	0	2	4	3
SEED;Regulation and Cell signaling;Toxin-antitoxin system in Mycobacterium;VapC11 antibacterial toxin protein;	2	0	3	22	8	4	0	0	0	3	3	2
SEED;Carbohydrates;Alpha-acetolactate operon;	0	0	6	0	0	5	2	4	29	0	1	0
SEED;Virulence;Type 4 secretion and conjugative transfer;IncF plasmid conjugative transfer surface exclusion protein TraT;	1	4	4	1	10	10	1	0	1	1	0	14
SEED;Nucleosides and Nucleotides;Novel non-oxidative pathway of Uracil catabolism;Possible malonate-semialdehyde dehydrogenase in pyrimidine catabolism;	1	1	8	2	0	0	0	0	9	2	0	24
SEED;Iron acquisition and metabolism;Siderophore Desferrioxamine E;Desferrioxamine E biosynthesis protein DesB/DfoA;	0	2	0	8	8	20	0	0	0	0	4	5
SEED;Protein Metabolism;Ribosome LSU eukaryotic and archaeal;LSU ribosomal protein L10Ae (L1p);	9	0	4	1	3	5	1	1	4	7	4	8
SEED;Protein Metabolism;Proteasome eukaryotic;proteasome subunit beta7 (EC 3.4.25.1);	7	1	3	13	3	4	1	0	0	4	3	8
SEED;Unclassified;YggSProC;Putative translation initiation inhibitor, yjgF family;	0	47	0	0	0	0	0	0	0	0	0	0
SEED;Respiration;Coenzyme F420 hydrogenase;Coenzyme F420 hydrogenase beta subunit (FrcB) (EC 1.12.98.1);	3	3	6	7	4	9	1	1	3	1	3	7
SEED;Plant cell walls and outer surfaces;Suberin biosynthesis in plants;	8	7	19	0	1	13	0	0	0	0	0	0
SEED;Cell Division and Cell Cycle;MukBEF Chromosome Condensation;S-adenosylmethionine-dependent methyltransferase Functionally Coupled to the MukBEF Chromosome Partitioning Mechanism;	2	2	5	4	12	7	0	0	0	8	1	7
SEED;Cofactors, Vitamins, Prosthetic Groups, Pigments;Tocopherols and tocotrienols (vitamin E) in plants and cyanobacteria;Homogentisate phytyltransferase (EC 2.5.1.n8);	11	14	7	0	10	4	0	0	0	0	1	1
SEED;Motility and Chemotaxis;Bacterial motility:Gliding;Protein-glutamine gamma-glutamyltransferase (EC 2.3.2.13);	0	0	0	0	0	0	0	0	0	39	1	8
SEED;Protein Metabolism;Ribosome LSU eukaryotic and archaeal;LSU ribosomal protein L32e;	0	0	0	0	0	0	1	1	5	11	7	23
SEED;Iron acquisition and metabolism;Siderophore pyochelin;Dihydroaeruginoate synthetase PchE, non-ribosomal peptide synthetase modules;	8	20	12	0	0	1	0	4	2	0	1	0
SEED;Membrane Transport;ECF class transporters;ATPase component STY3232 of energizing module of queuosine-regulated ECF transporter;	8	6	13	2	5	9	0	0	3	2	0	0
SEED;Cofactors, Vitamins, Prosthetic Groups, Pigments;p-Aminobenzoyl-Glutamate Utilization;Regulatory protein (induces abgABT, used to catabolize p-aminobenzoyl-glutamate);	5	3	5	8	6	4	2	4	0	3	5	3
SEED;Protein Metabolism;Ribosome SSU eukaryotic and archaeal;SSU ribosomal protein S24e;	9	4	9	9	2	5	0	0	5	0	2	4
SEED;Protein Metabolism;Translation elongation factors eukaryotic and archaeal;HBS1 protein;	21	7	5	7	1	2	0	2	1	0	2	1
SEED;Protein Metabolism;Proteasome eukaryotic;proteasome subunit beta6 (EC 3.4.25.1);	18	6	3	3	2	8	1	0	2	0	2	4
SEED;Secondary Metabolism;Alkane biosynthesis in bacteria;Aldehyde decarbonylase (EC 4.1.99.5);	2	4	17	1	2	1	2	1	9	3	7	0
SEED;Virulence, Disease and Defense;Adhesins in Staphylococcus;Clumping factor ClfB, fibrinogen binding protein;	0	0	0	2	11	21	0	3	0	1	4	7
SEED;Membrane Transport;Choline Transport;Choline-binding lipoprotein;	0	3	0	5	15	21	2	2	0	0	0	2
SEED;Secondary Metabolism;Nonribosomal peptide synthetases (NRPS) in Frankia sp. Ccl3;NRPS module 4 PG-Ser-Gly-Thr;	6	2	4	5	14	5	0	2	0	8	4	0
SEED;Regulation and Cell signaling;Murein hydrolase regulation and cell death;CidA-associated membrane protein CidB;	0	1	1	0	25	17	0	0	5	1	0	0
SEED;Protein Metabolism;Proteasome eukaryotic;proteasome subunit alpha4 (EC 3.4.25.1);	17	2	5	4	10	6	0	2	1	1	0	3
SEED;Phages, Prophages, Transposable elements, Plasmids;Conjugative transposon, Bacteroidales;Conjugative transposon protein TraB;	4	1	1	5	3	22	2	4	4	1	1	3
SEED;Iron acquisition and metabolism;Siderophore Aerobactin;Citrate:6-N-acetyl-6-N-hydroxy-L-lysine ligase, alpha subunit (EC 6.3.2.27), aerobactin biosynthesis protein IucA;	0	0	0	5	3	10	0	0	0	16	8	9
SEED;Virulence;The mdtABCD multidrug resistance cluster;Sensory histidine kinase BaeS;	10	6	7	4	11	9	2	2	0	0	0	0
SEED;Membrane Transport;Type III secretion system;Type III secretion bridge between inner and outermembrane lipoprotein (YscJ,HrcJ,EscJ, PscJ);	2	10	3	4	6	3	1	0	13	0	4	5
SEED;Virulence;Type 4 secretion and conjugative transfer;Two-component regulator of vir regulon. VirA is a transmembrane histidine kinase;	1	0	0	6	13	0	2	1	0	5	4	19
SEED;Cofactors, Vitamins, Prosthetic Groups, Pigments;Bilin Biosynthesis;Bilin biosynthesis protein MpeU;	0	0	3	8	4	4	0	0	1	7	10	14
SEED;Protein Metabolism;Proteasome eukaryotic;proteasome regulatory subunit p29;	16	3	5	7	5	9	3	0	0	0	0	4
SEED;Cell Division and Cell Cycle;Bacterial Cytoskeleton;MreB-like protein (Mbl protein);	0	0	12	0	37	0	1	0	0	2	0	0
SEED;Amino Acids and Derivatives;Proline, 4-hydroxyproline uptake and utilization;Aspartate-proton symporter;	0	0	0	0	0	52	0	0	0	0	0	0
SEED;Protein Metabolism;Proteasome eukaryotic;proteasome regulatory subunit Rpt5;	11	1	3	5	8	18	0	0	4	1	0	1
SEED;Membrane Transport;Choline Transport;Choline ABC transporter permease protein;	1	2	0	6	12	25	2	0	0	2	2	0
SEED;Stress Response;Nucleoside triphosphate pyrophosphohydrolase MazG;MazG-related protein;	0	0	0	0	48	5	0	0	0	0	0	0
SEED;Regulation and Cell signaling;Autoinducer 2 (AI-2) transport and processing (lsrACDBFGE operon);Autoinducer 2 (AI-2) ABC transport system, membrane channel protein LsrC;	1	7	0	7	2	30	0	0	0	0	5	1
SEED;Potassium metabolism;Potassium homeostasis;Trk system potassium uptake protein TrkG;	5	8	19	2	9	6	1	1	1	0	0	1
SEED;Protein Metabolism;Ribosome SSU mitochondrial;SSU ribosomal protein S13p (S18e), mitochondrial;	6	1	8	2	4	2	2	0	1	10	6	11
SEED;Protein Metabolism;Ribosome SSU eukaryotic and archaeal;SSU ribosomal protein S8e;	10	5	3	16	5	8	1	0	5	0	0	0
SEED;Protein Metabolism;Proteasome eukaryotic;proteasome regulatory subunit Rpn13;	9	2	11	7	11	9	0	0	2	0	2	0
SEED;Metabolism of Aromatic Compounds;Phenylacetyl-CoA catabolic pathway (core);Phenylacetic acid degradation protein PaaN, ring-opening aldehyde dehydrogenase (EC 1.2.1.3);	42	2	8	0	0	1	0	0	0	0	0	0
SEED;Respiration;Hydrogenases;Coenzyme F420-reducing hydrogenase, alpha subunit;	0	0	2	7	8	13	0	1	1	7	1	14
SEED;Protein Metabolism;Ribosome LSU mitochondrial;LSU ribosomal protein L27p, mitochondrial;	17	0	11	7	3	13	0	2	1	0	0	0
SEED;Respiration;Anaerobic respiratory reductases;Polysulfide reductase, subunit C, putative;	2	15	6	0	4	0	0	0	1	2	4	20
SEED;Protein Metabolism;Ribosome LSU mitochondrial;LSU ribosomal protein L16p (L10e), mitochondrial;	0	0	2	0	2	1	5	1	6	9	6	22
SEED;Protein Metabolism;Ribosome LSU eukaryotic and archaeal;LSU ribosomal protein L15e;	8	2	7	2	2	7	0	2	6	8	6	4
SEED;Fatty Acids, Lipids, and Isoprenoids;Fatty Acid Biosynthesis FASI;Fatty acyl-coenzyme A elongase;	13	5	11	7	2	12	0	0	2	2	0	0
SEED;Phages, Prophages, Transposable elements, Plasmids;Conjugative transposon, Bacteroidales;Conjugative transposon protein TraO;	0	0	0	3	2	36	0	0	0	13	0	0
SEED;Cell Wall and Capsule;Peptidoglycan Crosslinking of Peptide Stems;Penicillin-binding protein AmpH;	0	1	0	10	4	7	2	2	2	4	10	12
SEED;Protein Metabolism;Proteasome eukaryotic;proteasome regulatory subunit Rpn7;	10	1	5	4	16	15	0	1	2	0	0	0
SEED;Metabolism of Aromatic Compounds;Phenylacetyl-CoA catabolic pathway (core);Phenylacetic acid degradation protein PaaN2, ring-opening aldehyde dehydrogenase (EC 1.2.1.3);	0	0	0	0	2	0	0	0	0	14	14	24
SEED;Respiration;Carbon monoxide induced hydrogenase;CO dehydrogenase/acetyl-CoA synthase, acetyl-CoA synthase subunit (EC 2.3.1.169);	0	0	0	3	2	49	0	0	0	0	0	0
SEED;Membrane Transport;Dot-Icm type IV secretion system;IcmK (DotH) protein;	6	0	0	21	3	17	1	0	0	7	0	0
SEED;Virulence;Polymyxin Synthetase Gene Cluster in Bacillus;Polymyxin synthetase PmxA;	0	0	0	0	8	33	5	3	0	5	1	0
SEED;Cell Wall and Capsule;Peptidoglycan Crosslinking of Peptide Stems;L,D-transpeptidase YcbB;	1	7	6	21	8	12	0	0	0	0	0	0
SEED;Virulence;Type 4 secretion and conjugative transfer;Conjugative transfer entry exclusion protein TrbK;	0	7	2	2	1	13	6	1	19	3	1	0
SEED;DNA Metabolism;DNA repair and recombination eukaryotic;DNA repair protein RAD57;	5	8	5	6	3	10	3	1	5	4	1	4
SEED;Phages, Prophages, Transposable elements;Phage entry and exit;Phage endolysin;	0	0	0	5	5	4	0	4	1	12	1	24
SEED;Protein Metabolism;Proteasome eukaryotic;proteasome subunit alpha2 (EC 3.4.25.1);	0	0	0	6	3	9	2	0	4	8	3	22
SEED;Nitrogen Metabolism;Dissimilatory nitrite reductase;Cytochrome c55X precursor NirC;	0	1	7	4	1	9	7	1	12	7	6	2
SEED;Cofactors, Vitamins, Prosthetic Groups, Pigments;mycofactocin system;Mycofactocin system heme/flavin dehydrogenase;	1	21	18	4	2	7	1	0	3	0	0	0
SEED;Phages, Prophages, Transposable elements, Plasmids;Listeria Pathogenicity Island LIPI-1 extended;Broad-substrate range phospholipase C (EC 3.1.4.3);	0	1	3	4	6	4	0	2	8	13	0	17
SEED;Cell Wall and Capsule;Lipid A modifications;Lipid A acylation protein PagP, palmitoyltransferase;	0	0	0	4	24	21	0	1	1	0	7	0
SEED;Protein Metabolism;Ribosome LSU eukaryotic and archaeal;LSU ribosomal protein L18Ae;	3	0	3	3	2	3	1	2	4	9	14	14
SEED;Virulence, Disease and Defense;Streptolysin S Biosynthesis and Transport;Export ABC transporter ATP-binding protein;	0	0	1	3	4	1	4	22	11	0	2	10
SEED;Stress Response;Choline and Betaine Uptake and Betaine Biosynthesis;Glycine betaine ABC transport system, glycine betaine-binding protein OpuAC;	0	0	0	0	8	50	0	0	0	0	0	0
SEED;Carbohydrates;Unknown carbohydrate utilization ( cluster Yeg );Glycosyl hydrolase YegX, family 25;	2	6	3	3	44	0	0	0	0	0	0	0
SEED;Phosphorus Metabolism;Phosphonate metabolism;2-aminoethylphosphonate uptake and metabolism regulator;	5	1	0	5	13	34	1	0	0	0	0	0
SEED;Cofactors, Vitamins, Prosthetic Groups, Pigments;Plastoquinone Biosynthesis;2-methyl-6-solanyl-1,4-benzoquinone methyltransferase;	5	4	7	5	12	4	0	2	0	10	9	1
SEED;Protein Metabolism;Proteasome eukaryotic;proteasome subunit beta2 (EC 3.4.25.1);	18	7	3	11	7	10	1	0	2	1	0	0
SEED;RNA Metabolism;rRNA modification Archaea;COG2106 Methylase;	17	5	3	7	4	15	0	0	2	1	0	6
SEED;Dormancy and Sporulation;Sporulation gene orphans;Stage V sporulation protein D (Sporulation-specific penicillin-binding protein);	1	0	3	2	2	3	1	2	1	25	9	11
SEED;Protein Metabolism;Proteasome eukaryotic;proteasome subunit alpha3 (EC 3.4.25.1);	1	3	6	6	1	2	0	3	3	8	8	19
SEED;Protein Metabolism;Ribosome LSU mitochondrial;LSU ribosomal protein L10p (P0), mitochondrial;	13	2	7	10	10	12	0	0	4	0	1	1
SEED;Protein Metabolism;Ribosome SSU mitochondrial;SSU ribosomal protein RSM24, mitochondrial;	8	0	6	11	14	19	0	0	0	0	0	2
SEED;Protein Metabolism;Proteasome eukaryotic;proteasome subunit beta5 (EC 3.4.25.1);	19	5	6	9	5	14	0	0	1	0	1	0
SEED;Metabolism of Aromatic Compounds;Naphtalene and antracene degradation;	4	3	0	17	11	13	2	3	0	3	3	2
SEED;Cofactors, Vitamins, Prosthetic Groups, Pigments;NAD and NADP cofactor biosynthesis global;NMN 5'-nucleotidase, extracellular (EC 3.1.3.5);	4	2	5	4	2	1	4	4	5	2	2	26
SEED;Protein Metabolism;Proteasome eukaryotic;proteasome regulatory subunit p28;	6	4	2	4	3	5	0	0	18	2	14	3
SEED;Cell Wall and Capsule;Phosphorylcholine incorporation in LPS;Choline permease LicB;	7	10	11	1	2	4	2	0	3	15	3	3
SEED;Phages, Prophages, Transposable elements;Phage entry and exit;Phage endopeptidase;	0	0	0	0	0	0	0	1	18	7	5	30
SEED;Cell Wall and Capsule;Capsular surface virulence antigen loci;Vi polysaccharide export inner-membrane protein vexD;	14	12	23	0	2	1	0	0	4	0	2	3
SEED;Secondary Metabolism;Phenylpropanoids general biosynthesis in plants;	0	0	0	0	0	53	1	6	0	1	0	0
SEED;Protein Metabolism;Diphthamide biosynthesis;Diphthine synthase (EC 2.1.1.98);	14	1	13	6	16	4	4	0	2	0	0	2
SEED;Regulation and Cell signaling;Symbiotic colonization and sigma-dependent biofilm formation gene cluster;Glycosyltransferase (EC 2.4.1.-) SypH;	0	0	0	1	3	31	0	0	1	21	0	5
SEED;Protein Metabolism;Ribosome LSU mitochondrial;LSU ribosomal protein L5p (L11e), mitochondrial;	15	1	9	14	7	10	0	4	0	0	0	2
SEED;Membrane Transport;Type 4 conjugative transfer system, IncI1 type;IncI1 plasmid conjugative transfer protein TraM;	0	0	0	0	16	46	0	0	0	0	0	0
SEED;Cofactors, Vitamins, Prosthetic Groups, Pigments;Chlorophyll Degradation;Pheophorbide a oxygenase (EC 1.14.12.20);	5	0	1	1	0	1	7	8	6	15	0	18
SEED;DNA Metabolism;DNA topoisomerases, Type I, ATP-independent;DNA topoisomerase I, eukaryotic-type (EC 5.99.1.2);	10	0	3	4	6	9	1	4	1	3	8	13
SEED;Miscellaneous;YebC;FIG007491: hypothetical protein YeeN;	4	2	7	5	9	33	0	1	1	0	0	0
SEED;Protein Metabolism;Proteasome eukaryotic;proteasome regulatory subunit Rpt4;	18	5	6	10	2	15	0	1	3	2	0	0
SEED;Protein Metabolism;Ribosome LSU eukaryotic and archaeal;LSU ribosomal protein L1e (L4p);	17	0	15	10	3	12	3	1	1	0	0	0
SEED;Protein Metabolism;Proteasome eukaryotic;proteasome regulatory subunit Rpn8;	16	2	8	9	4	7	4	1	6	3	1	2
SEED;Secondary Metabolism;Nonribosomal peptide synthetases (NRPS) in Frankia sp. Ccl3;NRPS module 3 PG-PG;	25	5	0	0	1	0	24	8	0	0	0	0
SEED;Regulation and Cell signaling;HPr catabolite repression system;Catabolite repression HPr-like protein Crh;	2	0	2	4	3	9	10	3	6	4	3	17
SEED;Regulation and Cell signaling;Cell envelope-associated LytR-CpsA-Psr transcriptional attenuators;Cell envelope-associated transcriptional attenuator LytR-CpsA-Psr, subfamily S (as in PMID19099556);	0	0	0	0	0	0	19	27	17	0	0	1
SEED;Potassium metabolism;pH adaptation potassium efflux system;pH adaption potassium efflux system protein PhaD;	2	1	2	6	9	7	0	1	0	16	8	12
SEED;Cell Wall and Capsule;Vibrio Polysaccharide (VPS) Biosynthesis;polysaccharide biosynthesis protein, putative;	1	3	5	34	3	5	1	1	4	1	0	6
SEED;Protein Metabolism;Proteasome eukaryotic;proteasome regulatory subunit Rpn5;	11	1	7	15	13	12	1	0	4	0	0	0
SEED;Protein Metabolism;Ribosome LSU eukaryotic and archaeal;LSU ribosomal protein L5e (L18p);	13	1	16	16	1	2	6	0	5	0	0	4
SEED;Protein Metabolism;Ribosome LSU mitochondrial;LSU ribosomal protein L24p (L26e), mitochondrial;	15	2	10	9	3	15	4	0	5	0	1	0
SEED;Fatty Acids, Lipids, and Isoprenoids;Unsaturated Fatty Acid Metabolism;Unsaturated fatty acid biosythesis repressor FabR, TetR family;	0	1	0	3	0	1	14	11	4	11	6	14
SEED;Virulence;Arsenic resistance;Arsenical resistance operon trans-acting repressor ArsD;	0	0	0	1	8	18	0	1	5	9	5	18
SEED;Virulence;Type 4 secretion and conjugative transfer;IncQ plasmid conjugative transfer protein TraP;	0	1	0	0	0	49	3	0	1	4	1	6
SEED;Virulence;Multidrug Resistance Efflux Pumps;Multidrug efflux pump component MtrF;	0	0	0	2	11	21	2	0	0	16	3	10
SEED;Motility and Chemotaxis;Flagellum;Flagellar biosynthesis protein FliZ;	0	0	0	0	4	7	22	16	16	0	0	0
SEED;Virulence;Cobalt-zinc-cadmium resistance;Putative silver efflux pump;	4	2	0	9	11	19	10	1	2	4	3	1
SEED;Dormancy and Sporulation;Sporulation gene orphans;	2	16	16	0	13	10	7	0	0	1	1	0
SEED;Nucleosides and Nucleotides;Pyrimidine utilization;Possible hydrolase or acyltransferase RutD in novel pyrimidine catabolism pathway;	20	18	3	7	1	4	0	0	6	0	6	1
SEED;Metabolism of Aromatic Compounds;Phenol hydroxylase;	4	4	3	12	19	18	0	0	0	2	2	2
SEED;DNA Metabolism;Uracil-DNA glycosylase;Uracil-DNA glycosylase family protein, clostridial type;	0	2	0	0	0	0	28	31	5	0	0	0
SEED;Protein Metabolism;Quinohemoprotein amine dehydrogenase maturation;Quinohemoprotein amine dehydrogenase alpha subunit (EC 1.4.99.-);	0	0	0	24	9	10	0	1	0	6	5	11
SEED;Sulfur Metabolism;DMSP breakdown;	2	0	2	3	0	1	17	8	5	2	3	23
SEED;Phages, Prophages, Transposable elements, Plasmids;Listeria Pathogenicity Island LIPI-1 extended;Thiol-activated cytolysin;	8	5	4	0	1	2	4	1	10	11	6	15
SEED;Regulation and Cell signaling;Autoinducer 2 (AI-2) transport and processing (lsrACDBFGE operon);Autoinducer 2 (AI-2) kinase LsrK (EC 2.7.1.-);	5	7	0	3	9	25	12	2	2	2	0	0
SEED;Protein Metabolism;tRNA aminoacylation, Lys;Lysyl-tRNA synthetase (class II) (EC 6.1.1.6), mitochondrial;	17	3	1	14	10	10	3	1	2	1	3	2
SEED;Protein Metabolism;Translation elongation factors eukaryotic and archaeal;Eukaryotic peptide chain release factor GTP-binding subunit;	8	1	8	8	15	12	1	2	8	0	0	4
SEED;Protein Metabolism;Proteasome eukaryotic;proteasome subunit alpha6 (EC 3.4.25.1);	21	4	1	6	10	14	0	0	0	5	2	5
SEED;Cell Wall and Capsule;Xanthan Exopolysaccharide Biosynthesis and Export;Xanthan biosynthesis chain length determinant protein GumC;	1	8	9	1	5	40	0	0	4	0	0	0
SEED;Cofactors, Vitamins, Prosthetic Groups, Pigments;Tocopherols and tocotrienols (vitamin E) in plants and cyanobacteria;2-methyl-6-phytyl-1,4-benzoquinone methyltransferase;	1	7	5	6	26	11	0	0	0	5	4	3
SEED;Regulation and Cell signaling;Trans-envelope signaling system VreARI in Pseudomonas;Putative outer membrane TonB-dependent receptor associated with haemagglutinin family outer membrane protein;	17	8	3	0	1	2	2	3	8	2	1	21
SEED;Cell Wall and Capsule;Capsular heptose biosynthesis;Capsular polysaccharide biosynthesis fatty acid synthase WcbR;	1	2	2	4	4	18	12	7	7	6	2	3
SEED;Cell Wall and Capsule;O-Methyl Phosphoramidate Capsule Modification in Campylobacter;Putative amidotransferase (Type 1 glutamine amidotransferase - GATase1);	1	9	8	3	3	7	14	3	16	0	2	3
SEED;Stress Response;Oxidative stress;transcriptional regulator, Fur family;	8	16	18	3	7	8	3	2	0	2	2	1
SEED;Carbohydrates;(GlcNAc)2 Catabolic Operon;(GlcNAc)2 ABC transporter, ATP-binding component 1;	9	25	22	2	3	5	0	0	0	1	0	3
SEED;Iron acquisition and metabolism;Siderophore Achromobactin;Putative siderophore biosynthesis protein, related to 2-demethylmenaquinone methyltransferase;	5	23	1	1	12	2	3	3	3	5	2	10
SEED;RNA Metabolism;rRNA modification Archaea;	9	2	7	7	6	22	3	0	3	1	2	8
SEED;Protein Metabolism;Ribosome LSU eukaryotic and archaeal;LSU ribosomal protein L18e;	12	7	14	12	5	8	0	3	5	0	2	2
SEED;Regulation and Cell signaling;Toxin-antitoxin system in Mycobacterium;VapC23 antibacterial toxin protein;	0	0	0	7	32	19	0	0	0	10	2	1
SEED;Predictions based on plant-prokaryote comparative analysis;At1g26220 At1g32070;	1	9	3	10	29	14	1	0	1	1	1	1
SEED;RNA Metabolism;Q RZ;queuine tRNA-ribosyltransferase 1 (EC 2.4.2.29);	13	6	2	13	3	10	2	0	2	9	3	8
SEED;Protein Metabolism;Ribosome SSU mitochondrial;SSU ribosomal protein S33mt, mitochondrial;	10	2	4	18	15	18	1	0	0	2	0	2
SEED;Dormancy and Sporulation;Sporulation gene orphans;Stage V sporulation protein E;	3	5	14	2	20	9	0	2	1	4	9	3
SEED;Amino Acids and Derivatives;Bacilysin biosynthesis;Alanine-anticapsin ligase BacD;	0	11	0	47	13	0	0	0	0	0	0	1
SEED;Amino Acids and Derivatives;Lysine degradation;Lysine/cadaverine antiporter membrane protein CadB;	9	0	0	7	4	17	0	0	9	14	4	8
SEED;Cofactors, Vitamins, Prosthetic Groups, Pigments;Chlorophyll Biosynthesis in plants and prokaryotes;Light-independent protochlorophyllide reductase iron-sulfur ATP-binding protein ChlL (EC 1.18.-.-);	0	0	4	12	18	17	0	0	0	6	5	10
SEED;Stress Response;Oxidative stress;Fe2+/Zn2+ uptake regulation proteins;	9	14	9	11	7	20	1	0	0	0	0	2
SEED;RNA Metabolism;RNA polymerase II;DNA-directed RNA polymerase II 13.2 kDa polypeptide (EC 2.7.7.6);	13	6	17	5	0	10	3	0	3	5	4	7
SEED;Miscellaneous;Single-Rhodanese-domain proteins;	0	0	0	5	34	22	4	1	0	5	2	1
SEED;Protein Metabolism;Ribosome SSU mitochondrial;SSU ribosomal protein S18p, mitochondrial;	13	2	13	11	8	17	3	2	3	0	2	0
SEED;Regulation and Cell signaling;Regulatory Intramembrane Proteolysis Pathways;Sterol regulatory element binding protein cleavage-activating protein;	19	9	5	8	15	12	0	0	2	0	0	4
SEED;Phages, Prophages, Transposable elements, Plasmids;Integrons;Integron integrase IntI1;	0	0	0	20	2	7	0	0	16	4	6	19
SEED;Amino Acids and Derivatives;Bacilysin biosynthesis;Bacilysin biosynthesis protein BacB;	5	12	4	10	15	0	16	5	7	0	0	0
SEED;Cell Wall and Capsule;Colanic acid biosynthesis;Colanic acid biosynthesis acetyltransferase WcaF (EC 2.3.1.-);	5	13	15	12	0	12	3	1	1	5	0	7
SEED;Carbohydrates;D-Tagatose and Galactitol Utilization;PTS system, galactitol-specific IIA component (EC 2.7.1.69);	1	4	1	1	0	4	6	1	7	47	2	1
SEED;Protein Metabolism;Ribosome LSU eukaryotic and archaeal;LSU ribosomal protein L9e (L6p);	17	3	13	6	4	12	0	2	6	4	2	6
SEED;Membrane Transport;Characterized plastid transporters in plants;	9	6	9	5	6	12	1	2	8	4	6	7
SEED;Metabolism of Aromatic Compounds;p-cymene degradation;HCOMODA decarboxylase;	5	0	0	0	0	0	29	39	2	0	0	0
SEED;RNA Metabolism;RNA polymerase II initiation factors;Transcription initiation factor IID 150 kD subunit;	0	0	0	14	33	28	0	0	0	0	0	0
SEED;Carbohydrates;L-Arabinose utilization;Alpha-arabinosides ABC transport system, permease protein 2;	5	10	4	13	9	23	1	2	0	2	4	2
SEED;Carbohydrates;Peripheral Glucose Catabolism Pathways;Glucose ABC transport system, inner membrane component 1;	0	0	0	36	23	7	0	0	0	3	2	4
SEED;Respiration;Hydrogenases;Quinone-reactive Ni/Fe hydrogenase, cytochrome b subunit;	0	0	1	1	9	32	2	7	6	8	2	8
SEED;Protein Metabolism;Ribosome SSU mitochondrial;SSU ribosomal protein S9p (S16e), mitochondrial;	10	4	5	4	3	6	2	0	4	15	4	19
SEED;Phages, Prophages, Transposable elements, Plasmids;Phage Family Inoviridae;Phage replication initiation protein;	0	0	0	0	0	0	58	8	0	10	0	0
SEED;Protein Metabolism;Ribosome SSU eukaryotic and archaeal;SSU ribosomal protein S9e (S4p);	2	0	1	0	0	1	2	2	7	19	11	31
SEED;Protein Metabolism;Ribosome SSU eukaryotic and archaeal;SSU ribosomal protein S4e;	0	0	0	1	2	8	1	6	9	13	8	29
SEED;Carbohydrates;Conserved cluster around inner membrane protein gene yghQ, probably involved in polysaccharide biosynthesis;Conserved protein YghT, with nucleoside triphosphate hydrolase domain;	11	18	5	0	2	25	4	2	3	1	0	6
SEED;Protein Metabolism;Proteasome eukaryotic;proteasome subunit alpha5 (EC 3.4.25.1);	12	4	5	11	3	7	2	1	10	8	4	10
SEED;Membrane Transport;Transport of Zinc;Candidate zinc-binding lipoprotein ZinT;	0	0	0	31	10	14	0	0	2	0	2	18
SEED;Stress Response;Glutathionylspermidine and Trypanothione;Similarity with glutathionylspermidine synthase (EC 6.3.1.8), group 2;	5	7	6	0	6	23	0	0	2	5	0	23
SEED;Protein Metabolism;Proteasome eukaryotic;proteasome subunit beta4 (EC 3.4.25.1);	13	3	7	21	11	16	0	0	4	0	0	2
SEED;Nucleosides and Nucleotides;Purine conversions;Inosine-guanosine kinase (EC 2.7.1.73);	0	0	8	4	39	25	0	0	0	2	0	0
SEED;DNA Metabolism;DNA repair, bacterial UvrD and related helicases;putative ATP-dependent DNA helicase YjcD;	11	2	3	1	0	0	25	16	8	8	0	4
SEED;Metabolism of Aromatic Compounds;Benzoate transport and degradation cluster;Hydroxybenzoyl-CoA reductase subunit;	0	0	0	1	0	0	0	2	1	2	10	62
SEED;DNA Metabolism;DNA topoisomerases, Type I, ATP-independent;DNA topoisomerase III, TraE-type (EC 5.99.1.2);	0	3	3	0	0	43	0	5	6	14	2	2
SEED;Membrane Transport;Sodium Hydrogen Antiporter;Na(+) H(+) antiporter subunit C (TC 2.A.63.1.3);	0	0	0	58	15	6	0	0	0	0	0	0
SEED;Secondary Metabolism;Phenazine biosynthesis;Phenazine biosynthesis protein PhzE;	14	26	17	1	0	14	3	0	0	0	4	0
SEED;RNA Metabolism;RNA polymerase I;DNA-directed RNA polymerase I 49 kDa polypeptide (EC 2.7.7.6);	15	1	6	13	6	7	2	0	7	7	2	13
SEED;Regulation and Cell signaling;Autoinducer 2 (AI-2) transport and processing (lsrACDBFGE operon);	0	10	5	4	6	7	9	5	7	18	5	4
SEED;Amino Acids and Derivatives;Lysine degradation;L-aminoadipate-semialdehyde dehydrogenase large subunit (EC 1.2.1.31);	0	0	0	0	4	5	14	10	10	19	5	13
SEED;Protein Metabolism;tRNA aminoacylation, Asp and Asn;Aspartyl-tRNA synthetase (EC 6.1.1.12), mitochondrial;	27	9	12	10	1	6	2	1	4	4	2	2
SEED;Carbohydrates;L-Arabinose utilization;Arabinose operon protein AraL;	3	4	2	4	0	2	10	4	4	39	5	3
SEED;Cell Wall and Capsule;Lipid A modifications;UPF0141 membrane protein YijP possibly required for phosphoethanolamine modification of lipopolysaccharide;	0	0	0	0	0	11	17	13	1	19	14	5
SEED;Metabolism of Aromatic Compounds;Phenylpropanoid compound degradation;Transcriptional regulator for ferulate or vanillate catabolism;	0	0	0	23	4	17	0	0	0	12	17	8
SEED;Photosynthesis;Photosystem II-type photosynthetic reaction center;	0	0	1	21	3	5	0	2	0	4	13	32
SEED;DNA Metabolism;CRISPRs;CRISPR-associated RecB family exonuclease Cas4a;	2	28	1	8	8	27	4	0	2	0	1	0
SEED;Regulation and Cell signaling;DNA-binding regulatory proteins, strays;LysR family transcriptional regulator YcjZ;	1	0	0	25	11	35	0	0	0	8	1	0
SEED;RNA Metabolism;RNA polymerase II initiation factors;Transcription initiation factor IIA large subunit;	27	4	6	12	8	15	2	2	0	1	2	2
SEED;Phages, Prophages, Transposable elements, Plasmids;Phage nin genes - N-independent survival;Phage NinB DNA recombination;	0	0	0	1	0	27	19	16	8	8	2	0
SEED;Cell Wall and Capsule;Xanthan Exopolysaccharide Biosynthesis and Export;Xanthan biosynthesis acetyltransferase GumF;	1	0	0	21	37	15	4	1	0	0	3	0
SEED;Phosphorus Metabolism;Phosphonate metabolism;2-aminoethylphosphonate ABC transporter periplasmic binding component (TC 3.A.1.9.1);	0	0	0	0	80	0	0	0	0	0	2	0
SEED;Respiration;Hydrogenases;hydrogenase, subunit gamma related protein;	0	0	15	0	1	9	0	0	2	16	2	37
SEED;Central metabolism;Cyanobacterial bypass in the TCA;	11	6	22	5	2	5	4	5	3	3	1	15
SEED;Cell Wall and Capsule;Alginate metabolism;outer membrane protein AlgE;	0	1	0	26	38	1	0	0	0	5	6	5
SEED;Sulfur Metabolism;Sulfate reduction-associated complexes;Protein similar to glutamate synthase [NADPH] small chain, clustered with sulfite reductase;	0	0	0	0	0	0	0	0	0	17	27	39
SEED;Cell Wall and Capsule;Brucella Wbk Region and LPS genes;Perosamine synthetase WbkB;	2	3	1	9	11	6	13	6	4	7	5	16
SEED;Stress Response;Tellurite resistance: Chromosomal determinants;Tellurite resistance protein TehA;	10	57	5	2	0	4	0	1	0	0	2	3
SEED;Respiration;N-ATPase-2;	0	0	0	3	2	9	19	22	3	6	10	10
SEED;Protein Metabolism;Ribosome SSU eukaryotic and archaeal;SSU ribosomal protein S3e (S3p);	12	8	7	18	3	9	1	2	7	4	2	11
SEED;DNA Metabolism;DNA repair and recombination eukaryotic;DNA repair protein RAD51;	26	3	15	12	6	9	2	0	1	2	2	7
SEED;Carbohydrates;Lactose and Galactose Uptake and Utilization;Galactose/methyl galactoside ABC transport system, ATP-binding protein MglA (EC 3.6.3.17);	0	9	5	5	5	16	0	0	3	27	2	13
SEED;Carbohydrates;Trehalose Uptake and Utilization;PTS system, glucose-specific IIB component (EC 2.7.1.69);	5	15	4	5	2	21	9	0	0	9	3	13
SEED;Virulence;Cadmium resistance;Cadmium efflux system accessory protein;	0	1	3	3	5	66	0	1	0	6	1	0
SEED;Protein Metabolism;Ribosome SSU mitochondrial;SSU ribosomal protein S23mt, mitochondrial;	9	3	4	7	7	8	2	5	2	11	12	17
SEED;Regulation and Cell signaling;Autoinducer 2 (AI-2) transport and processing (lsrACDBFGE operon);Autoinducer 2 (AI-2) ABC transport system, membrane channel protein LsrD;	1	1	1	25	6	48	0	0	3	0	1	2
SEED;DNA Metabolism;DNA repair, bacterial photolyase;Cryptochrome;	0	0	0	13	26	36	2	3	4	1	1	2
SEED;Protein Metabolism;Translation elongation factors eukaryotic and archaeal;Translation elongation factor 1 gamma subunit;	31	8	8	10	6	15	3	2	5	0	0	1
SEED;Amino Acids and Derivatives;Arginine and Ornithine Degradation;Arginine ABC transporter, periplasmic arginine-binding protein ArtI;	8	22	7	8	3	8	4	1	9	6	8	6
SEED;Miscellaneous;Synechocystis experimental;Esterase/lipase, sll0644 homolog;	8	10	6	18	4	15	6	4	6	3	5	5
SEED;Iron acquisition and metabolism;Siderophore Pyoverdine;Pyoverdine sidechain non-ribosomal peptide synthetase PvdI;	6	7	1	8	17	15	8	4	0	1	13	10
SEED;Membrane Transport;Type 4 conjugative transfer system, IncI1 type;IncI1 plasmid conjugative transfer protein TraN;	0	0	3	0	21	60	4	1	0	0	0	1
SEED;Respiration;Terminal cytochrome C oxidases;Cytochrome c553-like;	5	0	30	2	16	1	9	11	3	7	3	3
SEED;Metabolism of Aromatic Compounds;Phenylpropanoid compound degradation;Vanillin dehydrogenase (Hydroxybenzaldehyde dehydrogenase) (EC 1.2.1.28);	0	0	0	15	11	18	0	0	0	17	12	18
SEED;Predictions based on plant-prokaryote comparative analysis;At4g17370;Flavin reductase family, FMN-binding;	7	16	3	14	16	15	0	0	4	0	2	14
SEED;Cofactors, Vitamins, Prosthetic Groups, Pigments;mycofactocin system;Mycofactocin system glycosyltransferase;	7	11	8	0	1	0	1	0	8	18	6	31
SEED;Fatty Acids, Lipids, and Isoprenoids;Cholesterol catabolic operon in Mycobacteria;Lipid carrier protein IgrF;	0	2	14	2	11	7	18	4	6	6	7	14
SEED;RNA Metabolism;Wyeosine-MimG Biosynthesis;tRNA methylase Yol141w homolog Wyeosine biosynthesis;	12	7	9	18	18	16	6	0	2	0	2	2
SEED;Motility and Chemotaxis;Bacterial Chemotaxis;Methyl-accepting chemotaxis protein IV (dipeptide chemoreceptor protein);	2	5	15	13	5	41	4	2	1	1	1	2
SEED;Respiration;Hydrogenases;NADH-reducing hydrogenase maturation factor;	1	10	27	6	25	16	2	0	2	2	1	1
SEED;Photosynthesis;Photosystem II-type photosynthetic reaction center;Putative photosynthetic complex assembly protein;	0	0	0	4	2	2	0	0	0	8	9	69
SEED;Carbohydrates;Lacto-N-Biose I and Galacto-N-Biose Metabolic Pathway;Predicted galacto-N-biose-/lacto-N-biose I ABC transporter, permease component 1;	0	3	4	1	0	0	19	6	15	44	2	0
SEED;Carbohydrates;Xylose utilization;Xylose activator XylR (AraC family);	7	1	8	15	21	33	1	2	3	3	1	0
SEED;Phages, Prophages, Transposable elements, Plasmids;T4-like cyanophage core proteins;	0	0	0	3	12	38	2	0	0	8	9	23
SEED;Regulation and Cell signaling;Regulatory Intramembrane Proteolysis Pathways;Endoplasmic reticulum chaperon grp78 (BiP);	12	3	4	4	7	32	4	4	6	7	1	11
SEED;Cell Wall and Capsule;Vibrio Polysaccharide (VPS) Biosynthesis;UDP-N-acetyl-D-mannosaminuronate dehydrogenase;	0	0	0	4	65	22	0	0	1	0	1	3
SEED;Protein Metabolism;Ribosome SSU mitochondrial;SSU ribosomal protein S35mt, mitochondrial;	24	4	26	21	3	9	0	2	6	0	1	0
SEED;Membrane Transport;Mannose-sensitive hemagglutinin type 4 pilus;MSHA biogenesis protein MshK3;	1	3	9	6	8	1	14	18	29	3	2	2
SEED;Cell Wall and Capsule;Brucella Wbk Region and LPS genes;Lipopolysaccharide core biosynthesis mannosyltransferase WadC;	16	24	8	26	12	2	1	0	2	2	1	2
SEED;Metabolism of Aromatic Compounds;Cresol degradation;4-cresol dehydrogenase [hydroxylating] cytochrome c subunit precursor;	17	5	9	0	0	0	27	19	13	4	2	1
SEED;Metabolism of Aromatic Compounds;Acetophenone carboxylase 1;	9	5	7	4	3	3	5	3	32	10	4	12
SEED;Carbohydrates;Acetyl-CoA fermentation to Butyrate;Probable electron transfer flavoprotein-quinone oxidoreductase FixC (EC 1.5.5.-);	0	1	0	3	0	5	3	3	3	38	16	25
SEED;Protein Metabolism;Protein degradation;Isoaspartyl dipeptidase (EC 3.4.19.5);	0	2	0	1	25	18	0	2	6	13	7	23
SEED;Potassium metabolism;pH adaptation potassium efflux system;pH adaptation potassium efflux system a;	1	3	5	3	17	24	1	0	1	7	10	25
SEED;Metabolism of Aromatic Compounds;p-cymene degradation;2,3-dihydroxy-p-cumate-3,4-dioxygenase (CmtC);	2	1	2	7	5	11	22	24	4	5	3	11
SEED;Cell Division and Cell Cycle;Bacterial Cytoskeleton;Cell division protein FtsQ homolog;	4	11	6	0	35	7	7	7	3	15	3	0
SEED;Predictions based on plant-prokaryote comparative analysis;At4g17370;NADPH-dependent aldo-keto reductase, similarity to GRE3, stress-induced in yeast;	4	9	3	4	32	39	4	0	0	2	1	0
SEED;RNA Metabolism;RNA polymerase III;DNA-directed RNA polymerase III 36 kDa polypeptide (EC 2.7.7.6);	20	6	19	12	13	21	2	0	2	0	2	1
SEED;RNA Metabolism;rRNA modification bacteria;Ribosomal RNA large subunit methyltransferase N (EC 2.1.1.-);	6	7	0	2	3	1	48	19	2	8	0	2
SEED;Regulation and Cell signaling;DNA-binding regulatory proteins, strays;GltC, transcription activator of glutamate synthase operon;	10	36	15	0	7	16	0	2	10	0	3	0
SEED;Dormancy and Sporulation;Spore Core Dehydration;Spore maturation protein B;	1	0	0	3	1	8	32	21	4	2	1	26
SEED;Protein Metabolism;Protein secretion by ABC-type exporters;ABC-type protease exporter, ATP-binding component PrtD/AprD;	2	0	0	4	9	9	8	5	11	18	17	16
SEED;RNA Metabolism;rRNA modification bacteria;23S rRNA (Uracil-5-) -methyltransferase rumB (EC 2.1.1.-);	13	8	14	1	20	29	4	4	0	2	1	3
SEED;Phages, Prophages, Transposable elements, Plasmids;Phage head and packaging;Unclassified maturation protein;	0	0	0	0	0	0	1	0	0	94	4	0
SEED;Protein Metabolism;Ribosome LSU eukaryotic and archaeal;LSU ribosomal protein P0 (L10p);	27	9	7	8	13	18	4	5	2	1	3	3
SEED;Protein Metabolism;Ribosome SSU mitochondrial;SSU ribosomal protein S11p (S14e), mitochondrial;	7	5	5	2	0	5	0	8	5	11	19	33
SEED;Nucleotide sugars;UDP-glucose and UDP-galactose biosynthesis in plants;	0	0	0	15	23	55	3	3	0	2	0	0
SEED;Carbohydrates;Chitobiose;	2	0	2	6	38	12	18	8	6	5	2	3
SEED;Phages, Prophages, Transposable elements, Plasmids;Phage Family Inoviridae;Phage ssDNA binding protein;	0	0	0	4	0	91	0	1	0	1	4	1
SEED;Regulation and Cell signaling;A toxin-antitoxin module cotranscribed with DinB;Antitoxin YafN;	0	0	0	24	47	11	2	0	0	7	8	3
SEED;Carbohydrates;L-fucose utilization temp;L-fuco-beta-pyranose dehydrogenase;	8	2	10	4	17	39	1	5	4	1	1	10
SEED;Cofactors, Vitamins, Prosthetic Groups, Pigments;Chlorophyll Biosynthesis in plants and prokaryotes;Chlorophyllide reductase subunit BchX (EC 1.18.-.-);	1	1	2	7	39	18	1	1	0	13	13	6
SEED;Cell Wall and Capsule;Xanthan Exopolysaccharide Biosynthesis and Export;Xanthan biosynthesis exopolysaccharide polymerase GumE;	36	0	3	8	27	29	0	0	0	0	0	0
SEED;Respiration;CO Dehydrogenase;Carbon monoxide dehydrogenase form I, large chain( EC:1.2.99.2 );	1	0	2	0	9	42	13	9	11	3	5	8
SEED;Carbohydrates;L-rhamnose utilization;Rhamnogalacturonide transporter RhiT;	9	8	10	3	5	11	22	7	11	5	3	10
SEED;Protein Metabolism;Proteasome eukaryotic;proteasome regulatory subunit Rpn6;	24	7	8	18	6	18	11	0	8	0	2	2
SEED;Nucleosides and Nucleotides;Pyrimidine utilization;Predicted reductase RutE in novel pyrimidine catabolism pathway;	4	0	1	18	14	27	0	0	2	14	3	22
SEED;Carbohydrates;Propionyl-CoA to Succinyl-CoA Module;Biotin carboxyl carrier protein of Propionyl-CoA carboxylase;	4	3	0	23	16	11	2	0	0	13	5	28
SEED;Cell Wall and Capsule;Mycobacterial cell wall virulence lipid phthiocerol dimycocerosate (PDIM);Phenolpthiocerol synthesis type-I polyketide synthase PpsD;	0	0	4	48	18	1	0	3	0	25	2	4
SEED;Carbohydrates;L-ascorbate utilization (and related gene clusters);Putative 2-keto-3-deoxygluconate kinase (EC 2.7.1.45);	0	0	2	7	2	2	9	14	9	56	4	0
SEED;Sulfur Metabolism;CFE Sulfur Oxidation;	11	13	12	0	6	10	7	6	24	5	1	10
SEED;Fatty Acids, Lipids, and Isoprenoids;Glycerolipid and Glycerophospholipid Metabolism in Bacteria;CDP-diacylglycerol pyrophosphatase (EC 3.6.1.26);	2	4	9	1	0	0	36	31	17	2	3	0
SEED;Protein Metabolism;Ribosome SSU eukaryotic and archaeal;SSU ribosomal protein SAe (S2p);	12	2	3	5	0	8	4	6	5	11	22	28
SEED;Miscellaneous;Nicotinate catabolism, anaerobic;3-methylitaconate isomerase (EC 5.3.3.6);	0	0	0	7	7	92	0	0	0	0	0	0
SEED;RNA Metabolism;RNA polymerase II;DNA-directed RNA polymerase II largest subunit (EC 2.7.7.6);	3	0	0	8	34	40	0	0	0	1	8	12
SEED;Membrane Transport;ECF class transporters;Transmembrane component STY3231 of energizing module of queuosine-regulated ECF transporter;	16	30	34	0	2	0	4	1	2	1	2	14
SEED;Regulation and Cell signaling;DNA-binding regulatory proteins, strays;Transcriptional activator GpuR;	0	0	0	0	60	45	0	0	0	0	0	1
SEED;Metabolism of Aromatic Compounds;Benzoate degradation;2-chlorobenzoate 1,2-dioxygenase (EC 1.14.12.13);	0	0	0	0	0	0	11	6	13	22	16	38
SEED;Phages, Prophages, Transposable elements;Phage Dual Exonuclease Exclusion;Phage DNA repair protein;	0	0	0	0	0	90	5	2	0	2	6	2
SEED;Iron acquisition and metabolism;Siderophore Pyoverdine;Sigma-70 factor FpvI (ECF subfamily), controling pyoverdin biosynthesis;	2	0	0	32	12	19	4	4	3	8	14	10
SEED;Membrane Transport;Curli production;Curli production assembly/transport component CsgG;	3	7	14	2	12	21	14	12	7	5	3	9
SEED;Respiration;CO Dehydrogenase;Carbon monoxide dehydrogenase large chain (EC 1.2.99.2) without typical motifs;	9	8	10	2	3	8	7	9	3	28	9	13
SEED;Photosynthesis;Phycobilisome;Phycocyanin alpha phycocyanobilin lyase related protein NblB;	2	8	3	29	15	21	3	1	13	4	2	9
SEED;Carbohydrates;Lacto-N-Biose I and Galacto-N-Biose Metabolic Pathway;Predicted galacto-N-biose-/lacto-N-biose I ABC transporter, permease component 2;	2	7	9	3	3	1	16	6	9	40	8	6
SEED;Stress Response;Choline and Betaine Uptake and Betaine Biosynthesis;Choline ABC transport system, ATP-binding protein OpuBA;	2	0	0	0	4	0	62	41	1	0	0	1
SEED;Cell Wall and Capsule;Polyglycerolphosphate lipoteichoic acid biosynthesis;Glycosyltransferase LafA, responsible for the formation of Glc-DAG;	0	0	0	17	0	11	1	2	3	20	9	48
SEED;Photosynthesis;Photosystem II;	5	5	60	4	5	20	4	2	1	2	0	3
SEED;Regulation and Cell signaling;MazEF toxin-antitoxing (programmed cell death) system;Programmed cell death antitoxin PemI;	11	16	9	11	9	23	2	12	8	0	0	10
SEED;Stress Response;Glutathionylspermidine and Trypanothione;Glutathionylspermidine amidohydrolase (EC 3.5.1.78);	0	0	0	0	0	0	0	6	6	20	16	64
SEED;Cofactors, Vitamins, Prosthetic Groups, Pigments;Fe-S cluster assembly;probable iron binding protein for iron-sulfur cluster assembly;	8	5	3	7	17	5	4	11	4	21	10	17
SEED;Metabolism of Aromatic Compounds;Phenol hydroxylase;Phenol hydroxylase, P4 oxygenase component DmpO (EC 1.14.13.7);	4	3	4	16	23	23	7	1	4	10	11	6
SEED;Cofactors, Vitamins, Prosthetic Groups, Pigments;Chlorophyll Biosynthesis in plants and prokaryotes;Chlorophyllide reductase subunit BchZ (EC 1.18.-.-);	1	8	6	8	23	14	2	0	0	23	9	19
SEED;Protein Metabolism;Ribosome LSU mitochondrial;LSU ribosomal protein L44mt, mitochondrial;	35	5	14	23	15	17	2	0	2	0	0	0
SEED;Carbohydrates;L-fucose utilization;L-fuculokinase (EC 2.7.1.51);	1	1	2	0	11	5	0	0	1	18	2	72
SEED;DNA Metabolism;DNA-replication;DNA primase TraC (EC 2.7.7.-);	8	0	0	28	0	0	20	29	21	1	5	1
SEED;Stress Response;Choline and Betaine Uptake and Betaine Biosynthesis;Osmotically activated L-carnitine/choline ABC transporter, permease protein OpuCB;	17	28	33	5	9	14	0	5	2	1	0	0
SEED;Carbohydrates;Melibiose Utilization;Melibiose carrier protein, Na+/melibiose symporter;	21	11	15	6	4	4	9	2	10	2	14	16
SEED;Metabolism of Aromatic Compounds;Benzoate transport and degradation cluster;hydroxybenzoate permease;	0	0	0	2	8	1	0	0	1	11	7	84
SEED;Carbohydrates;(GlcNAc)2 Catabolic Operon;Glucosamine kinase GpsK (EC 2.7.1.8);	3	3	4	6	27	12	5	6	0	8	10	31
SEED;Sulfur Metabolism;Bacterial pathways for dimethylsulfoniopropionate and acrylate catabolism;Dimethylsulfoniopropionate (DSMP) lyase DddW;	18	2	13	1	2	8	8	2	30	11	8	12
SEED;Iron acquisition and metabolism;Vibrioferrin synthesis;Vibrioferrin decarboxylase protein PvsE;	3	1	24	1	12	23	20	4	6	11	6	4
SEED;RNA Metabolism;RNA polymerase III;DNA-directed RNA polymerase III largest subunit (EC 2.7.7.6);	5	0	0	12	36	38	0	3	0	5	15	1
SEED;Cofactors, Vitamins, Prosthetic Groups, Pigments;Chlorophyll Biosynthesis in plants and prokaryotes;Chlorophyllide reductase subunit BchY (EC 1.18.-.-);	3	4	5	34	21	9	0	0	0	10	18	12
SEED;Phosphorus Metabolism;Phosphonate metabolism;Phosphonoacetaldehyde hydrolase (EC 3.11.1.1);	6	4	2	10	15	33	6	11	7	11	9	2
SEED;Virulence, Disease and Defense;MymA operon of Mycobacterium tuberculosis;Virulence-regulating transcriptional regulator VirS (AraC/XylS family);	21	24	44	3	0	2	5	0	4	2	2	9
SEED;Membrane Transport;Transport of Nickel and Cobalt;Nickel ABC transporter, periplasmic nickel-binding protein NikA (TC 3.A.1.5.3);	21	19	38	1	21	6	1	0	1	3	2	3
SEED;Protein Metabolism;Proteasome eukaryotic;proteasome regulatory subunit Rpn9;	26	8	28	8	4	15	0	3	6	5	4	9
SEED;DNA Metabolism;DNA phosphorothioation;DNA sulfur modification protein DndE;	9	23	10	15	6	29	1	3	12	0	4	4
SEED;Predictions based on plant-prokaryote comparative analysis;At1g33290 At1g73170 At3g10420;	8	1	3	9	3	2	16	12	30	0	4	29
SEED;Respiration;Na+ translocating decarboxylases and related biotin-dependent enzymes;Biotin carboxyl carrier protein of methylmalonyl-CoA decarboxylase;	0	0	0	2	1	3	0	0	0	31	20	60
SEED;RNA Metabolism;RNA polymerase III;	1	2	1	10	12	21	5	0	3	22	19	21
SEED;Carbohydrates;Unknown sugar utilization (cluster yphABCDEFG);Hypothetical zinc-type alcohol dehydrogenase-like protein YphC;	28	22	33	2	10	5	7	1	0	2	3	4
SEED;Protein Metabolism;Ribosome SSU mitochondrial;SSU ribosomal protein S29mt, mitochondrial;	38	8	9	16	17	17	3	2	7	0	0	1
SEED;Regulation and Cell signaling;cAMP signaling in bacteria;Heme-regulated cyclic AMP phosphodiesterase (EC 3.1.4.-);	2	1	1	19	15	26	1	8	15	8	6	16
SEED;Virulence;Mycobacterium virulence operon involved in an unknown function with Superoxide dismutase;	12	7	11	3	1	4	13	11	15	30	8	4
SEED;Nucleosides and Nucleotides;Purine Utilization;Uracil-xanthine permease;	0	0	1	0	0	0	3	23	5	11	21	56
SEED;Protein Metabolism;Proteasome eukaryotic;proteasome regulatory subunit Rpt6;	27	3	11	16	6	14	3	6	8	8	8	10
SEED;Protein Metabolism;Proteasome eukaryotic;proteasome regulatory subunit Rpt3;	25	6	25	14	21	19	2	1	4	0	1	2
SEED;Miscellaneous;At1g69340 At2g40600;Putative lipoprotein in cluster with COG2110;	0	0	0	34	29	18	0	2	2	9	10	17
SEED;Carbohydrates;Hexose Phosphate Uptake System;Sensor histidine protein kinase UhpB, glucose-6-phosphate specific (EC 2.7.13.3);	18	16	7	7	20	18	2	3	9	3	10	8
SEED;Metabolism of Aromatic Compounds;Benzoate degradation;benzoate dioxygenase, ferredoxin reductase component;	5	0	1	2	0	5	27	3	4	45	18	11
SEED;Carbohydrates;D-Tagatose and Galactitol Utilization;PTS system, galactitol-specific IIC component (EC 2.7.1.69);	2	0	3	2	2	16	6	6	5	73	3	3
SEED;Virulence, Disease and Defense;Streptococcus pyogenes recombinatorial zone;	0	0	0	0	0	0	17	40	64	0	0	1
SEED;Virulence, Disease and Defense;Bacitracin Stress Response;Sensor histidine kinase LiaS;	1	15	11	16	14	15	2	6	11	7	1	25
SEED;Metabolism of Aromatic Compounds;Benzoate transport and degradation cluster;Benzoate transport, inner membrane transport component;	12	5	9	10	26	25	0	1	0	9	6	21
SEED;Protein Metabolism;Proteasome eukaryotic;proteasome regulatory subunit Rpn1;	23	11	7	28	14	27	0	0	10	2	2	1
SEED;Carbohydrates;2-Ketogluconate Utilization;Epimerase KguE;	20	13	17	12	8	1	32	17	2	0	0	4
SEED;Respiration;Hydrogenases;Fe-S-cluster-containing hydrogenase components 2;	16	29	22	9	37	9	1	0	0	0	2	1
SEED;Cell Wall and Capsule;Sialic Acid Metabolism;Beta-1,4-N-acetylgalactosaminyltransferase (EC 2.4.1.-);	8	10	1	1	3	0	8	15	1	47	6	27
SEED;Protein Metabolism;Proteasome eukaryotic;proteasome regulatory subunit Rpn3;	32	14	15	17	6	22	4	2	7	6	2	1
SEED;Cell Wall and Capsule;Serotype determining Capsular polysaccharide biosynthesis in Staphylococcus;Capsular polysaccharide synthesis enzyme Cap8L;	5	14	10	2	13	80	0	0	3	0	1	0
SEED;Amino Acids and Derivatives;Ketoisovalerate oxidoreductase;nonspecific lipid-transfer protein (acethyl CoA synthetase);	0	0	0	4	0	7	15	8	7	16	28	43
SEED;Protein Metabolism;Proteasome eukaryotic;proteasome regulatory subunit Rpt2;	27	13	5	11	12	23	1	2	8	8	11	7
SEED;Respiration;Hydrogenases;NAD-reducing hydrogenase subunit HoxE (EC 1.12.1.2);	9	6	30	13	33	18	0	1	2	6	5	6
SEED;Cell Wall and Capsule;Capsular Polysaccharides Biosynthesis and Assembly;Capsular polysaccharide biosynthesis/export periplasmic protein WcbC;	23	46	16	16	18	10	0	0	0	0	0	0
SEED;Regulation and Cell signaling;MazEF toxin-antitoxing (programmed cell death) system;Programmed cell death toxin PemK;	14	22	9	17	3	29	4	7	7	7	1	9
SEED;Regulation and Cell signaling;Symbiotic colonization and sigma-dependent biofilm formation gene cluster;Membrane protein SypL involved in exopolysaccharide production;	2	0	11	1	9	2	0	10	0	71	13	10
SEED;Metabolism of Aromatic Compounds;Anaerobic benzoate metabolism;2-ketocyclohexanecarboxyl-CoA hydrolase;	9	4	7	4	2	6	22	17	41	10	4	4
SEED;Cell Wall and Capsule;LOS core oligosaccharide biosynthesis;Lipopolysaccharide core biosynthesis glycosyltransferase, group 2 family protein (EC 2.4.1.-);	11	20	16	17	15	15	6	3	12	5	3	7
SEED;Iron acquisition and metabolism;Siderophore Pyoverdine;Sigma factor PvdS, controling pyoverdin biosynthesis;	0	7	0	50	38	14	2	0	0	8	2	9
SEED;Carbohydrates;Dihydroxyacetone kinases;Phosphoenolpyruvate-dihydroxyacetone phosphotransferase operon regulatory protein DhaR;	32	45	29	0	7	9	0	0	1	1	0	7
SEED;Iron acquisition and metabolism;Siderophore Aerobactin;N6-hydroxylysine O-acetyltransferase (EC 2.3.1.102), aerobactin biosynthesis protein IucB;	7	11	14	17	18	6	9	4	6	14	11	15
SEED;Virulence;Fosfomycin resistance;Fosfomycin resistance protein FosX;	6	7	2	13	8	49	1	0	0	6	8	32
SEED;RNA Metabolism;Transcription factors bacterial;Rho-specific inhibitor of transcription termination (YaeO);	0	0	5	21	22	42	0	3	5	9	15	10
SEED;Protein Metabolism;Ribosome SSU mitochondrial;SSU ribosomal protein S5p (S2e), mitochondrial;	44	9	11	18	15	25	2	2	4	0	2	2
SEED;Cell Division and Cell Cycle;Cyanobacterial Circadian Clock;Group 2 RNA polymerase sigma factor;	3	0	16	3	4	14	3	5	4	68	8	6
SEED;Cell Wall and Capsule;Teichoic and lipoteichoic acids biosynthesis;Putative CDP-glycerol:glycerophosphate glycerophosphotransferase (EC 2.7.8.-);	10	9	6	50	25	20	5	4	4	2	2	0
SEED;Cofactors, Vitamins, Prosthetic Groups, Pigments;Tocopherols and tocotrienols (vitamin E) in plants and cyanobacteria;gamma-tocopherol methyltransferase (EC 2.1.1.95);	32	23	11	24	2	25	3	7	5	0	0	5
SEED;Metabolite damage and its repair or mitigation;RidA: all subgroups, 8100 genomes;	0	0	0	11	39	40	9	5	6	5	7	15
SEED;Cell Wall and Capsule;Colanic acid biosynthesis;Colanic acid biosysnthesis glycosyl transferase WcaI;	45	6	24	2	0	12	17	12	4	3	9	3
SEED;Regulation and Cell signaling;DNA-binding regulatory proteins, strays;LysR family transcriptional regulator PA2877;	2	3	16	9	16	18	0	0	1	3	9	60
SEED;Phages, Prophages, Transposable elements, Plasmids;Conjugative transposon, Bacteroidales;Conjugative transposon protein TraE;	1	30	0	5	24	36	5	6	3	7	10	10
SEED;Iron acquisition and metabolism;Heme, hemin uptake and utilization systems in GramPositives;Hemoglobin-dependent two component system response regulator HrrA;	3	1	2	2	2	0	2	0	0	4	8	113
SEED;Regulation and Cell signaling;MazEF toxin-antitoxing (programmed cell death) system;Programmed cell death antitoxin ChpS;	44	40	14	2	1	3	3	7	9	8	3	4
SEED;Virulence;Fosfomycin resistance;Fosfomycin resistance protein FosA;	0	0	1	22	30	21	13	4	7	11	11	18
SEED;Nitrogen Metabolism;Cyanate hydrolysis;Cyanate transport protein CynX;	22	25	26	13	24	1	1	2	6	5	6	8
SEED;Metabolism of Aromatic Compounds;Gallic acid utilization;4-oxalmesaconate hydratase (EC 4.2.1.83);	1	0	0	24	32	32	0	1	0	13	9	27
SEED;Metabolism of Aromatic Compounds;Anaerobic Aromatic Degredation (benzoate);Acetyl-CoA acetyltransferase;	8	10	9	5	26	27	11	2	3	12	10	16
SEED;Amino Acids and Derivatives;Prenylated indole derivatives in actinomycetes;Flavin-dependent monooxygenase in a prenylated indole derivative biosynthesis cluster;	0	140	0	0	0	0	0	0	0	0	0	0
SEED;RNA Metabolism;RNA polymerase III initiation factors;RNA polymerase III transcription initiation factor (TFIIIC) 95 kDa subunit;	47	10	11	23	3	30	4	2	4	2	0	4
SEED;Amino Acids and Derivatives;Arginine and Ornithine Degradation;Histidine ABC transporter, histidine-binding periplasmic protein precursor HisJ (TC 3.A.1.3.1);	9	3	3	15	16	76	2	1	0	10	3	2
SEED;Cofactors, Vitamins, Prosthetic Groups, Pigments;Chlorophyll Biosynthesis in plants and prokaryotes;Mg-protoporphyrin O-methyltransferase (EC 2.1.1.11);	11	7	9	14	18	21	0	0	1	8	4	47
SEED;Fatty Acids, Lipids, and Isoprenoids;Polyprenyl Diphosphate Biosynthesis;	10	8	1	8	4	4	18	8	30	6	13	30
SEED;Amino Acids and Derivatives;Polyamine Metabolism;S-adenosylmethionine decarboxylase proenzyme (EC 4.1.1.50), eukaryotic;	1	0	3	6	6	5	8	2	2	18	18	72
SEED;Sulfur Metabolism;Inorganic Sulfur Assimilation;Sulfate adenylyltransferase, dissimilatory-type (EC 2.7.7.4);	2	24	27	17	24	36	0	4	3	2	0	2
SEED;Protein Metabolism;Ribosome SSU mitochondrial;SSU ribosomal protein RSM22, mitochondrial;	39	9	20	22	7	19	7	0	8	2	3	5
SEED;Photosynthesis;Photosystem II-type photosynthetic reaction center;Photosynthetic reaction center H subunit;	0	0	0	28	15	6	3	10	0	9	12	59
SEED;Cell Division and Cell Cycle;MukBEF Chromosome Condensation;Membrane Protein Functionally coupled to the MukBEF Chromosome Partitioning Mechanism;	0	4	0	26	37	51	2	1	1	2	4	14
SEED;Respiration;Na+ translocating decarboxylases and related biotin-dependent enzymes;Methylmalonyl-CoA:Pyruvate transcarboxylase 12S subunit (EC 2.1.3.1);	7	21	5	6	5	1	16	15	6	45	9	6
SEED;Dormancy and Sporulation;Sporulation gene orphans;Sporulation initiation phosphotransferase (Spo0F);	4	7	8	2	0	0	4	5	7	38	10	58
SEED;Respiration;Respiratory Complex I;NADH-ubiquinone oxidoreductase chain B (EC 1.6.5.3) homolog;	1	0	0	26	27	22	0	3	0	0	12	52
SEED;Respiration;Na+ translocating decarboxylases and related biotin-dependent enzymes;Methylmalonyl-CoA:Pyruvate transcarboxylase 5S subunit (EC 2.1.3.1);	1	16	3	0	10	6	9	7	22	63	4	2
SEED;Metabolism of Aromatic Compounds;Phenylpropanoid compound degradation;putative 3-hydroxyphenylpropionic acid porine;	4	3	26	0	1	0	21	31	14	11	21	11
SEED;Respiration;Hydrogenases;[Ni/Fe] hydrogenase, group 1, large subunit;	0	0	3	15	17	20	0	0	0	33	25	30
SEED;Virulence;Type 4 secretion and conjugative transfer;IncQ plasmid conjugative transfer protein TraB;	6	13	36	2	0	1	34	39	12	0	1	0
SEED;Metabolism of Aromatic Compounds;Phenylpropanoid compound degradation;lignostilbene-alpha,beta-dioxygenase;	0	13	9	2	62	41	0	1	8	1	2	6
SEED;Membrane Transport;Transport of Nickel and Cobalt;Nickel ABC transporter, periplasmic nickel-binding protein nikA2 (TC 3.A.1.5.3);	30	69	23	1	2	6	2	1	5	4	2	1
SEED;Phosphorus Metabolism;Alkylphosphonate utilization;PhnO protein;	44	40	16	18	15	9	1	2	0	0	1	0
SEED;Sulfur Metabolism;L-Cystine Uptake and Metabolism;Cystine ABC transporter, periplasmic cystine-binding protein FliY;	0	0	0	44	15	32	0	0	0	13	15	27
SEED;Virulence;Type 4 secretion and conjugative transfer;IncQ plasmid conjugative transfer protein TraG;	2	14	0	18	31	33	17	6	11	4	4	7
SEED;Regulation and Cell signaling;Orphan regulatory proteins;Hybrid sensory histidine kinase in two-component regulatory system with EvgA;	0	0	17	5	1	5	39	43	2	7	6	24
SEED;Iron acquisition and metabolism;Heme, hemin uptake and utilization systems in GramPositives;Hypothetical protein GBAA1986 associated with anthrachelin biosynthesis, isomerase-like TIM barrel domain;	10	16	6	3	15	5	20	5	29	25	10	6
SEED;Metabolism of Aromatic Compounds;Benzoate transport and degradation cluster;4-hydroxybenzoyl-CoA reductase, beta subunit (EC 1.3.99.20);	6	12	10	11	7	26	22	11	8	17	12	8
SEED;Regulation and Cell signaling;Toxin-antitoxin systems (other than RelBE and MazEF);Antitoxin YgiT;	0	0	0	19	39	27	6	22	26	2	4	6
SEED;Predictions based on plant-prokaryote comparative analysis;At4g17370;FIG092115: Oxidoreductase, aldo/keto reductase family;	13	5	3	26	26	34	0	0	3	4	3	34
SEED;Virulence;Lysozyme inhibitors;Inhibitor of vertebrate lysozyme precursor;	1	5	2	46	35	28	0	0	0	13	11	10
SEED;Protein Metabolism;Protein secretion by ABC-type exporters;ABC exporter for hemopore HasA, membrane fusion protein (MFP) family component HasE;	4	2	0	3	19	6	5	6	12	16	32	47
SEED;Cell Wall and Capsule;Murein Hydrolases;Membrane-bound lytic murein transglycosylase E (EC 3.2.1.-);	0	24	0	28	58	19	4	4	13	1	1	0
SEED;Carbohydrates;Glycerol fermentation to 1,3-propanediol;Glycerol dehydratase large subunit (EC 4.2.1.30);	24	28	19	12	29	11	2	0	15	9	2	2
SEED;RNA Metabolism;RNA polymerase III initiation factors;RNA polymerase III transcription initiation factor B'';	43	13	31	22	4	22	2	1	10	1	6	0
SEED;Carbohydrates;Lacto-N-Biose I and Galacto-N-Biose Metabolic Pathway;Predicted galacto-N-biose-/lacto-N-biose I ABC transporter, periplasmic substrate-binding protein;	8	3	2	5	6	6	17	12	10	70	12	4
SEED;Iron acquisition and metabolism;Iron acquisition in Streptococcus;Iron compound ABC uptake transporter substrate-binding protein;	15	10	6	20	3	12	11	4	15	19	5	36
SEED;Membrane Transport;ECF class transporters;ATPase component STY3233 of energizing module of queuosine-regulated ECF transporter;	25	34	60	2	5	4	3	2	1	0	0	20
SEED;Carbohydrates;Xyloglucan Utilization;	13	10	6	10	0	23	18	7	40	14	0	16
SEED;Protein Metabolism;Proteasome eukaryotic;proteasome regulatory subunit Rpn2;	24	2	12	33	30	30	0	2	9	3	2	10
SEED;Nitrogen Metabolism;Cyanate hydrolysis;Transcriptional activator similar to cyn operon regulator;	9	6	34	18	30	32	0	1	12	8	2	6
SEED;Regulation and Cell signaling;DNA-binding regulatory proteins, strays;LysR family transcriptional regulator lrhA;	35	20	34	7	14	7	5	7	21	1	4	3
SEED;Cell Wall and Capsule;Xanthan Exopolysaccharide Biosynthesis and Export;Xanthan biosynthesis glycosyltransferase GumM;	7	0	1	10	26	108	2	4	0	0	0	0
SEED;Regulation and Cell signaling;MazEF toxin-antitoxing (programmed cell death) system;Programmed cell death antitoxin MazE;	4	4	11	7	6	11	26	14	29	8	12	26
SEED;Fatty Acids, Lipids, and Isoprenoids;Carnitine Metabolism in Microorganisms;Carnitine racemase (EC 5.-.-.-);	11	33	48	37	14	3	0	2	5	1	0	5
SEED;Metabolism of Aromatic Compounds;4-Hydroxyphenylacetic acid catabolic pathway;Transcriptional activator of 4-hydroxyphenylacetate 3-monooxygenase operon, XylS/AraC family;	6	3	1	22	59	66	0	0	0	0	0	4
SEED;Protein Metabolism;N-linked Glycosylation in Bacteria;Glycosyltransferase PglI (EC 2.4.1.-);	16	29	21	3	8	7	32	14	10	8	3	10
SEED;Regulation and Cell signaling;Acyl Homoserine Lactone (AHL) Autoinducer Quorum Sensing_;FIG005933: hypothetical protein;	21	18	0	12	29	4	24	22	19	0	7	5
SEED;Respiration;Tetrathionate respiration;	2	13	4	21	42	28	0	0	0	40	11	2
SEED;Amino Acids and Derivatives;Aromatic amino acid interconversions with aryl acids;Amino acid-binding ACT;	1	0	0	14	19	25	16	16	2	9	7	55
SEED;Nucleosides and Nucleotides;Ribonucleotide reduction;Ribonucleotide reduction protein NrdI;	15	13	6	21	17	59	11	3	8	3	0	8
SEED;Regulation and Cell signaling;DNA-binding regulatory proteins, strays;LysR family transcriptional regulator PA0739;	0	0	0	16	28	70	6	0	0	16	17	11
SEED;Metabolism of Aromatic Compounds;Protocatechuate branch of beta-ketoadipate pathway;PhaK-like protein;	0	0	8	30	13	53	2	0	0	22	20	17
SEED;Regulation and Cell signaling;Quorum sensing in Yersinia;N-3-oxooctanoyl-L-homoserine lactone quorum-sensing transcriptional activator;	7	4	4	4	11	6	3	2	3	10	8	103
SEED;Fatty Acids, Lipids, and Isoprenoids;Mycobacterial FadE proteins Acyl-CoA dehydrogenase;Acyl-CoA dehydrogenase (EC 1.3.8.1), Mycobacterial subgroup FadE14;	19	3	4	30	52	26	0	0	0	18	4	10
SEED;Virulence, Disease and Defense;Adhesins in Staphylococcus;	2	2	3	15	51	91	0	0	0	0	2	0
SEED;Regulation and Cell signaling;Toxin-antitoxin replicon stabilization systems;StbD replicon stabilization protein (antitoxin to StbE);	10	33	19	28	20	34	0	0	8	3	2	12
SEED;Cofactors, Vitamins, Prosthetic Groups, Pigments;Chlorophyll Biosynthesis in plants and prokaryotes;Mg protoporphyrin IX monomethyl ester oxidative cyclase (aerobic) (EC 1.14.13.81);	7	7	5	35	48	46	2	0	0	6	10	3
SEED;Metabolism of Aromatic Compounds;Salicylate and gentisate catabolism;Fumarylacetoacetate (FAA) hydrolase (EC 3.7.1.5);	21	36	21	32	25	14	1	2	5	6	4	3
SEED;Carbohydrates;Lactose utilization;	7	3	26	9	43	43	5	4	14	2	7	8
SEED;Protein Metabolism;Diphthamide biosynthesis;Diphthamide biosynthesis protein 2 (Diphtheria toxin resistance protein 2);	31	11	17	22	5	20	2	2	4	11	6	41
SEED;Nucleosides and Nucleotides;Purine nucleotide synthesis regulator;Purine nucleotide synthesis repressor;	1	0	26	7	15	28	37	28	17	3	6	4
SEED;Protein Metabolism;Proteasome eukaryotic;proteasome regulatory subunit Rpt1;	37	5	18	29	24	21	2	3	4	6	4	20
SEED;Cofactors, Vitamins, Prosthetic Groups, Pigments;YgfZ;Spore photoproduct lyase (EC 4.1.99.14);	7	131	16	4	4	3	0	0	0	4	0	4
SEED;Nucleosides and Nucleotides;Pyrimidine utilization;Predicted amidohydrolase RutB in novel pyrimidine catabolism pathway;	9	2	8	40	21	27	8	5	1	11	7	34
SEED;Carbohydrates;Glycerol and Glycerol-3-phosphate Uptake and Utilization;Probable glycerol transport protein;	16	40	94	1	10	4	0	4	2	1	1	1
SEED;Amino Acids and Derivatives;L-2-amino-thiazoline-4-carboxylic acid-Lcysteine conversion;L-2-amino-thiazoline-4-carboxylic acid hydrolase (EC 3.5.2.-);	20	17	4	16	15	16	8	4	7	18	29	20
SEED;Amino Acids and Derivatives;Arginine and Ornithine Degradation;Arginine/ornithine ABC transporter, permease protein AotM;	0	0	0	38	16	54	0	0	0	23	24	20
SEED;Secondary Metabolism;2-isocapryloyl-3R-hydroxymethyl-gamma-butyrolactone and other bacterial morphogens;Inducers of aerial mycelium formation biosynthesis protein BldG;	29	113	12	1	8	8	0	1	4	0	0	0
SEED;Carbohydrates;Pyruvate metabolism I: anaplerotic reactions, PEP in Mycobacteria;PEP/pyruvate binding domain protein;	8	4	0	0	0	0	96	60	8	0	0	0
SEED;Carbohydrates;2-Ketogluconate Utilization;2-ketogluconate utilization repressor PtxS;	18	21	32	17	7	8	43	13	14	0	0	4
SEED;Predictions based on plant-prokaryote comparative analysis;At1g21350;	54	14	16	24	7	36	9	6	5	0	2	4
SEED;Respiration;Hydrogenases;Ni/Fe-hydrogenase 2 B-type cytochrome subunit;	0	0	66	5	6	4	0	0	1	23	25	49
SEED;Stress Response;Choline and Betaine Uptake and Betaine Biosynthesis;Choline binding protein A;	27	3	4	22	27	64	4	4	2	5	1	17
SEED;Respiration;Hydrogenases;Ni,Fe-hydrogenase maturation factor;	5	1	7	0	5	1	15	11	9	25	37	65
SEED;DNA Metabolism;DNA repair, bacterial UvrD and related helicases;ATP-dependent DNA helicase UvrD/PcrA, clostridial paralog 2;	0	0	0	0	0	167	6	2	0	0	2	5
SEED;Metabolism of Aromatic Compounds;Phenylpropanoid compound degradation;3-hydroxyphenylpropionic acid transporter;	7	18	4	17	33	4	7	3	14	10	18	48
SEED;Amino Acids and Derivatives;Aromatic amino acid degradation;Anthranilate dioxygenase reductase;	15	9	8	3	1	10	19	16	14	47	11	30
SEED;DNA Metabolism;CRISPRs;CRISPR-associated negative autoregulator;	0	2	30	49	21	25	3	3	4	19	17	11
SEED;Cofactors, Vitamins, Prosthetic Groups, Pigments;Chlorophyll Biosynthesis in plants and prokaryotes;Protoporphyrin IX Mg-chelatase subunit I (EC 6.6.1.1);	25	26	27	30	17	14	4	1	3	14	12	11
SEED;Carbohydrates;Tricarballylate Utilization;TcuC: integral membrane protein used to transport tricarballylate across the cell membrane;	26	33	38	16	21	6	7	10	18	0	1	8
SEED;Respiration;Biogenesis of cytochrome c oxidases;Sco1/SenC/PrrC protein family;	17	8	42	6	8	5	9	30	40	7	11	2
SEED;Amino Acids and Derivatives;Proline, 4-hydroxyproline uptake and utilization;D-proline reductase, 26 kDa subunit (EC 1.21.4.1);	5	10	27	75	32	13	5	0	2	0	3	14
SEED;Sulfur Metabolism;Sulfate reduction-associated complexes;	1	3	10	0	2	3	0	2	5	47	58	57
SEED;Virulence;Type 4 secretion and conjugative transfer;IncF plasmid conjugative transfer pilus assembly protein TraL;	1	2	3	2	3	13	31	52	43	14	4	20
SEED;Motility and Chemotaxis;Bacterial motility:Gliding;GldB;	5	8	2	21	29	38	11	2	5	12	9	46
SEED;Regulation and Cell signaling;DNA-binding regulatory proteins, strays;LysR family transcriptional regulator PA4989;	0	0	2	48	71	36	2	0	1	6	14	9
SEED;Cell Wall and Capsule;Alginate metabolism;alginate o-acetyltransferase AlgF;	0	0	1	52	68	17	1	2	0	20	13	16
SEED;Metabolism of Aromatic Compounds;Toluene degradation;	1	4	22	19	41	33	0	0	11	15	12	33
SEED;Cell Wall and Capsule;Capsular Polysaccharides Biosynthesis and Assembly;Capsular polysaccharide biosynthesis protein CapD;	3	14	10	71	15	49	2	2	6	6	1	12
SEED;Miscellaneous;Metabolite repair;Allantoin racemase (EC 5.1.99.3);	16	10	9	17	6	4	25	15	8	35	9	37
SEED;Amino Acids and Derivatives;Proline, 4-hydroxyproline uptake and utilization;ProQ: influences osmotic activation of compatible solute ProP;	10	12	23	35	42	47	0	2	3	7	6	8
SEED;Phages, Prophages, Transposable elements, Plasmids;Conjugative transposon, Bacteroidales;hypothetical protein clusted with conjugative transposons, BF0131;	31	2	10	16	20	80	9	6	0	3	10	9
SEED;Cell Wall and Capsule;Phosphorylcholine incorporation in LPS;Lipopolysaccharide cholinephosphotransferase LicD1 (EC 2.7.8.-);	26	23	31	15	4	53	12	8	13	1	5	6
SEED;Carbohydrates;Serine-glyoxylate cycle;decarboxylase;	37	22	11	4	52	36	13	5	10	1	0	6
SEED;Cell Wall and Capsule;Teichoic and lipoteichoic acids biosynthesis;Putative polyribitolphosphotransferase;	6	17	17	11	28	77	10	16	0	16	0	0
SEED;Carbohydrates;Sucrose utilization;Sucrose specific transcriptional regulator CscR, LacI family;	0	0	0	24	11	58	0	0	0	22	28	56
SEED;Nucleosides and Nucleotides;Pyrimidine utilization;Predicted monooxygenase RutA in novel pyrimidine catabolism pathway;	13	15	7	26	16	29	4	6	5	20	18	40
SEED;Iron acquisition and metabolism;Siderophore Pyoverdine;ABC transporter in pyoverdin gene cluster, ATP-binding component;	0	0	0	32	22	46	0	0	0	25	35	41
SEED;Membrane Transport;Mannose-sensitive hemagglutinin type 4 pilus;MSHA biogenesis protein MshK2;	0	0	2	0	0	0	64	19	35	36	17	29
SEED;Virulence, Disease and Defense;Listeria surface proteins: Internalin-like proteins;Internalin A (LPXTG motif);	2	6	5	1	15	6	55	63	30	4	2	13
SEED;Protein Metabolism;Ribosome SSU mitochondrial;SSU ribosomal protein S2p (SAe), mitochondrial;	44	4	18	27	40	46	7	0	14	0	3	0
SEED;Cofactors, Vitamins, Prosthetic Groups, Pigments;Chlorophyll Biosynthesis in plants and prokaryotes;2-desacetyl-2-hydroxyethyl bacteriochlorophyllide A dehydrogenase BchC;	0	0	0	20	48	30	0	0	0	23	21	62
SEED;RNA Metabolism;RNA polymerase II initiation factors;Transcription initiation factor IID 145 kDa subunit;	73	23	24	46	2	18	0	4	10	2	0	2
SEED;Stress Response;Phage shock protein (psp) operon;Phage shock protein E precursor;	4	0	1	37	10	106	4	5	3	13	12	13
SEED;Virulence;Resistance to Vancomycin;Vancomycin Teicoplanin A-type resistance protein VanA;	13	35	10	17	0	121	3	4	4	1	2	0
SEED;Cofactors, Vitamins, Prosthetic Groups, Pigments;Chlorophyll Biosynthesis in plants and prokaryotes;Mg-protoporphyrin IX monomethyl ester oxidative cyclase (anaerobic) (EC 1.14.13.81);	10	17	39	14	7	31	8	20	22	12	11	19
SEED;Carbohydrates;(GlcNAc)2 Catabolic Operon;Chitin catabolic cascade sensor histidine kinase ChiS;	10	2	12	2	3	158	1	0	1	4	6	11
SEED;Virulence;Multidrug Resistance, 2-protein version Found in Gram-positive bacteria;Membrane component of multidrug resistance system;	41	80	32	3	8	18	15	7	7	1	1	2
SEED;Amino Acids and Derivatives;Cyanophycin Metabolism;Cyanophycin synthase II;	53	43	44	9	11	9	4	5	11	15	1	11
SEED;Regulation and Cell signaling;Regulatory Intramembrane Proteolysis Pathways;Eukaryotic translation initiation factor 2-alpha kinase 4 (GCN2);	52	2	29	31	31	43	3	5	13	0	2	6
SEED;Stress Response;Glutathione: Non-redox reactions;Probable glutathione S-transferase (EC 2.5.1.18), YfcF homolog;	29	11	56	19	18	10	0	6	9	13	4	42
SEED;Cell Wall and Capsule;Sialic Acid Metabolism;PTS system, N-acetylmuramic acid-specific IIB component (EC 2.7.1.69);	1	55	4	2	1	3	29	10	16	75	12	9
SEED;Cofactors, Vitamins, Prosthetic Groups, Pigments;Chlorophyll Biosynthesis in plants and prokaryotes;Light-dependent protochlorophyllide reductase (EC 1.3.1.33);	3	22	32	53	19	39	17	8	2	11	1	12
SEED;Regulation and Cell signaling;Symbiotic colonization and sigma-dependent biofilm formation gene cluster;Glycosyltransferase SypP;	7	4	2	57	62	13	4	3	7	27	16	18
SEED;DNA Metabolism;CRISPRs;CRISPR-associated protein Csb1;	7	22	0	0	1	52	32	68	8	8	12	10
SEED;Cofactors, Vitamins, Prosthetic Groups, Pigments;Chlorophyll Biosynthesis in plants and prokaryotes;Light-independent protochlorophyllide reductase subunit N (EC 1.18.-.-);	3	10	8	28	30	26	3	0	2	18	5	89
SEED;Amino Acids and Derivatives;Aromatic amino acid degradation;Probable 5-carboxymethyl-2-hydroxymuconate delta isomerase;	15	7	1	20	26	20	27	29	14	19	16	28
SEED;Carbohydrates;Dihydroxyacetone kinases;Hypothetical protein in cluster with dihydroxyacetone kinase in Rhizobia;	23	17	29	25	27	30	4	7	15	14	10	22
SEED;Carbohydrates;D-gluconate and ketogluconates metabolism;2-Keto-D-gluconate dehydrogenase (EC 1.1.99.4), membrane-bound, cytochrome c;	0	0	0	29	30	67	2	0	0	30	41	24
SEED;DNA Metabolism;DNA topoisomerases, Type I, ATP-independent;Plasmid associated TOPRIM domain protein;	0	0	2	0	122	77	2	2	0	0	0	19
SEED;Photosynthesis;Photosystem I;photosystem I biogenesis protein BtpA;	12	32	16	17	8	12	36	10	32	9	7	33
SEED;Membrane Transport;Sodium Hydrogen Antiporter;Na(+) H(+) antiporter subunit A (TC 2.A.63.1.2);	22	9	6	21	22	94	11	5	21	1	5	7
SEED;Miscellaneous;At1g69340 At2g40600;Putative lipoprotein, specific for Pseudomonas, in cluster with COG2110;	0	0	0	69	45	50	0	0	0	18	19	24
SEED;Carbohydrates;D-Galacturonate and D-Glucuronate Utilization;2-keto-3-deoxygluconate permease (KDG permease);	11	1	4	66	13	118	3	3	0	1	6	0
SEED;Protein Metabolism;Translation elongation factors eukaryotic and archaeal;Translation elongation factor 3;	0	1	1	12	22	34	3	11	11	35	15	81
SEED;Cell Wall and Capsule;Anthrose Biosynthesis;O-acetyltransferase, anthrose biosynthesis;	11	13	6	0	0	1	85	73	15	4	8	10
SEED;Secondary Metabolism;2-isocapryloyl-3R-hydroxymethyl-gamma-butyrolactone and other bacterial morphogens;Acyl coenzyme A dehydrogenase, BldA, contributes to the proper timing of aerial mycelium formation and antibiotic production;	13	51	72	20	16	13	3	4	12	7	7	9
SEED;Membrane Transport;Peptide ABC transport system Sap;Peptide transport periplasmic protein SapA;	33	61	28	54	10	15	5	2	5	3	6	5
SEED;Virulence;Cobalt-zinc-cadmium resistance;Cd(II)/Pb(II)-responsive transcriptional regulator;	5	5	0	23	19	25	6	9	5	27	20	84
SEED;Membrane Transport;ECF class transporters;Transmembrane component BL0694 of energizing module of predicted ECF transporter;	0	11	0	29	117	63	0	0	2	3	0	4
SEED;Carbohydrates;N-Acetyl-Galactosamine and Galactosamine Utilization;TonB-dependent receptor possibly related to N-acetylgalactosamine utilization;	0	2	58	38	37	51	3	3	20	5	9	4
SEED;Respiration;Hydrogenases;hydrogenase/sulfur reductase, alpha subunit;	3	5	2	12	11	20	12	21	4	22	26	92
SEED;Amino Acids and Derivatives;Branched-Chain Amino Acid Biosynthesis;Acetolactate synthase small subunit (EC 2.2.1.6), Xanthomonadales type;	12	0	2	46	51	103	0	2	0	9	1	5
SEED;Predictions based on plant-prokaryote comparative analysis;At4g17370;Aliphatic sulfonate monooxygenase family, FMNH2- or F420-dependent;	12	18	12	55	26	33	1	1	5	6	2	60
SEED;Regulation and Cell signaling;Autoinducer 2 (AI-2) transport and processing (lsrACDBFGE operon);Autoinducer 2 (AI-2) aldolase LsrF (EC 4.2.1.-);	36	11	8	37	82	40	8	0	0	2	2	6
SEED;Carbohydrates;Xylose utilization;Xylonolactonase (EC 3.1.1.68);	13	7	3	29	62	27	9	5	22	10	19	27
SEED;DNA Metabolism;DNA repair, bacterial;DNA mismatch repair endonuclease MutH;	12	12	25	12	13	3	8	6	34	14	24	71
SEED;Cofactors, Vitamins, Prosthetic Groups, Pigments;Pterin biosynthesis;Aldo-keto reductase family 1 member B10 (EC 1.1.1.-);	0	3	0	14	81	62	6	10	6	11	18	23
SEED;Stress Response;Carbon Starvation;Starvation sensing protein RspB;	39	30	50	21	8	11	14	12	18	17	3	13
SEED;Membrane Transport;Type III secretion system;Type III secretion inner membrane protein (YscR,SpaR,HrcR,EscR,homologous to flagellar export components);	5	7	13	15	17	5	22	39	69	0	6	38
SEED;Phages, Prophages, Transposable elements, Plasmids;CBSS-203122.12.peg.188;protein of unknown function DUF1403;	9	25	40	39	43	80	0	0	0	0	2	0
SEED;Amino Acids and Derivatives;Polyamine Metabolism;Predicted polyamine sensor NspS, involved in biofilm formation;	7	10	22	12	6	8	9	2	8	49	24	81
SEED;Nucleosides and Nucleotides;Pyrimidine utilization;Predicted flavin reductase RutF in novel pyrimidine catabolism pathway;	25	16	6	38	29	41	11	8	6	10	10	38
SEED;Carbohydrates;Lactose and Galactose Uptake and Utilization;Galactose operon repressor, GalR-LacI family of transcriptional regulators;	0	2	0	25	20	182	7	2	1	0	0	0
SEED;Respiration;CO Dehydrogenase;Hypothetical lactonase in carbon monoxide dehydrogenase cluster;	32	15	4	28	41	27	9	19	13	10	10	34
SEED;Metabolism of Aromatic Compounds;Benzoate transport and degradation cluster;Benzoate transport related protein;	12	5	17	6	5	21	40	54	35	15	16	17
SEED;Cell Wall and Capsule;Alginate metabolism;Alginate biosynthesis transcriptional activator;	0	0	0	31	24	35	9	50	20	33	22	19
SEED;Cell Wall and Capsule;Lipid A-Ara4N pathway ( Polymyxin resistance );UDP-4-amino-4-deoxy-L-arabinose formyltransferase (EC 2.1.2.13);	7	11	5	4	133	12	0	0	4	22	28	17
SEED;Carbohydrates;Unknown sugar utilization (cluster yphABCDEFG);Predicted sugar ABC transport system, periplasmic binding protein YphF precursor;	0	0	0	111	16	80	0	4	0	9	7	17
SEED;Virulence;Resistance to fluoroquinolones;Efflux pump Lde;	44	88	62	0	2	8	12	4	18	4	0	3
SEED;RNA Metabolism;RNA polymerase bacterial;DNA-directed RNA polymerase gamma subunit (EC 2.7.7.6);	12	10	7	21	7	0	22	17	49	23	17	60
SEED;Membrane Transport;Transport of Manganese;Mn-dependent transcriptional regulator MntR;	23	21	16	18	35	33	3	5	21	9	13	50
SEED;Cell Wall and Capsule;Lipid A-Ara4N pathway ( Polymyxin resistance );Polymyxin resistance protein PmrJ, predicted deacetylase;	5	0	1	9	130	24	7	10	11	9	21	20
SEED;Regulation and Cell signaling;Autoinducer 2 (AI-2) transport and processing (lsrACDBFGE operon);Autoinducer 2 (AI-2) modifying protein LsrG;	13	19	9	34	31	69	21	6	11	6	11	19
SEED;Iron acquisition and metabolism;Siderophore Aerobactin;L-lysine 6-monooxygenase [NADPH] (EC 1.14.13.59), aerobactin biosynthesis protein IucD;	18	31	16	26	13	35	6	3	7	26	32	36
SEED;Membrane Transport;Type III secretion system;Type III secretion cytoplasmic ATP synthase (EC 3.6.3.14, YscN,SpaL,MxiB,HrcN,EscN);	2	10	4	13	22	5	5	10	92	14	40	32
SEED;Cofactors, Vitamins, Prosthetic Groups, Pigments;Coenzyme PQQ synthesis;Paralog of coenzyme PQQ synthesis protein C;	7	11	16	65	32	79	2	1	2	14	4	17
SEED;Secondary Metabolism;Phenazine biosynthesis;Phenazine biosynthesis protein PhzB;	74	86	39	9	9	5	6	10	2	8	4	0
SEED;Iron acquisition and metabolism;Siderophore Yersiniabactin Biosynthesis;iron aquisition regulator (YbtA,AraC-like,required for transcription of FyuA/psn,Irp2);	0	0	0	0	0	0	43	93	33	44	27	12
SEED;Fatty Acids, Lipids, and Isoprenoids;Triacylglycerol metabolism;Triacylglycerol lipase (EC 3.1.1.3);	6	24	24	3	7	1	66	46	46	12	2	18
SEED;Carbohydrates;2-Ketogluconate Utilization;2-ketogluconate kinase (EC 2.7.1.13);	42	32	8	29	51	7	43	28	2	2	4	8
SEED;Iron acquisition and metabolism;Siderophore Pyoverdine;Pyoverdine synthetase PvdF, N5-hydroxyornithine formyltransferase;	13	5	1	10	2	196	6	2	0	14	6	2
SEED;Photosynthesis;Photosystem II-type photosynthetic reaction center;Photosynthetic reaction center L subunit;	3	14	3	27	40	24	2	4	8	17	30	85
SEED;Carbohydrates;Deoxyribose and Deoxynucleoside Catabolism;Deoxyribonucleoside regulator DeoR (transcriptional repressor);	32	19	2	42	37	17	20	1	11	60	11	6
SEED;Virulence;Multidrug Resistance Efflux Pumps;Multidrug-efflux transporter, major facilitator superfamily (MFS) (TC 2.A.1);	31	70	52	6	27	16	7	14	12	7	1	16
SEED;Phages, Prophages, Transposable elements, Plasmids;T4-like non-cyanophage core proteins;Phage lysis inhibitor;	9	6	6	0	76	47	32	11	22	25	9	16
SEED;Membrane Transport;ESAT-6 proteins secretion system in Firmicutes;Lmo0066 homolog within ESAT-6 gene cluster, similarity to ADP-ribosylating toxins;	2	22	36	5	21	28	31	45	9	9	10	45
SEED;Fatty Acids, Lipids, and Isoprenoids;Isoprenoid Biosynthesis;Candidate gene for the hypothesized phosphomevalonate decarboxylase;	7	10	6	3	11	56	6	7	10	18	25	106
SEED;RNA Metabolism;RNA polymerase II initiation factors;Transcription initiation factor IIH p90 subunit;	58	25	26	46	19	63	7	4	8	2	0	7
SEED;DNA Metabolism;CRISP Cmr Cluster;CRISPR-associated protein Cas02710;	1	23	7	80	33	78	1	3	10	6	9	14
SEED;Iron acquisition and metabolism;Siderophore Pyoverdine;Outer membrane ferripyoverdine receptor FpvA, TonB-dependent;	0	9	0	2	32	44	6	1	1	27	51	95
SEED;Carbohydrates;Beta-Glucoside Metabolism;PTS system, beta-glucoside-specific IIB component (EC 2.7.1.69);	6	18	42	11	23	13	24	8	14	91	11	7
SEED;Carbohydrates;Beta-Glucoside Metabolism;PTS system, cellobiose-specific IIC component (EC 2.7.1.69);	16	15	26	23	10	10	19	14	19	68	22	28
SEED;Phages, Prophages, Transposable elements;Phage Dual Exonuclease Exclusion;Phage DNA binding ATPase;	1	0	0	0	53	43	0	0	1	80	73	21
SEED;Miscellaneous;Metabolite repair;Staphylococcus nuclease (SNase) domain;	32	42	74	4	13	18	20	12	30	16	3	8
SEED;Phosphorus Metabolism;Phosphate metabolism;Inorganic pyrophospatase PpaX (EC 3.1.3.18);	7	14	13	6	124	11	5	12	53	18	8	1
SEED;Carbohydrates;L-rhamnose utilization;L-rhamnose-1-dehydrogenase ( EC 1.1.1.173);	0	2	5	9	1	12	5	0	0	65	56	117
SEED;Virulence;Streptothricin resistance;Streptothricin acetyltransferase, Streptomyces lavendulae type;	21	36	27	32	23	56	7	7	9	15	24	15
SEED;Carbohydrates;Mannitol Utilization;PTS system, mannitol-specific IIA component;	31	29	8	43	44	22	27	17	17	3	4	27
SEED;Membrane Transport;Phosphoglycerate transport system;Phosphoglycerate transport system transcriptional regulatory protein PgtA;	0	0	1	13	7	5	1	0	0	61	54	132
SEED;Carbohydrates;Sugar utilization in Thermotogales;Trehalose ABC transporter, permease component 2;	20	18	22	2	1	0	90	88	16	10	3	5
SEED;Cell Wall and Capsule;Rhamnose containing glycans;putative polysialic acid transport protein;	50	33	15	53	47	47	1	2	3	5	1	19
SEED;Metabolism of Aromatic Compounds;Phenylpropanoid compound degradation;Putative 3-alpha-hydroxysteroid dehydrogenase/carbonyl reductase oxidoreductase protein (EC 1.1.1.50);	0	0	2	15	5	10	29	67	96	11	25	16
SEED;Phages, Prophages, Transposable elements, Plasmids;Plasmid-encoded T-DNA transfer;Two-component sensor kinase of vir regulon, VirA;	5	2	0	116	25	120	0	0	0	6	3	0
SEED;Virulence;MexE-MexF-OprN Multidrug Efflux System;Transcriptional regulator MexT;	0	0	3	51	98	54	1	0	0	20	18	32
SEED;Phages, Prophages, Transposable elements, Plasmids;Phage tail proteins 2;Phage tail completion protein;	96	8	12	19	123	13	2	3	0	2	0	0
SEED;Regulation and Cell signaling;MazEF toxin-antitoxing (programmed cell death) system;Programmed cell death toxin MazF;	13	9	11	10	2	4	42	70	42	32	9	37
SEED;Carbohydrates;Glycerol and Glycerol-3-phosphate Uptake and Utilization;Glycerophosphoryl diester phosphodiesterase, periplasmic (EC 3.1.4.46);	37	25	15	3	19	10	53	36	28	8	6	41
SEED;Nitrogen Metabolism;Nitrate and nitrite ammonification;Nitrite reductase probable electron transfer 4Fe-S subunit (EC 1.7.1.4);	5	0	0	5	6	4	70	46	15	16	4	110
SEED;Stress Response;Phage shock protein (psp) operon;Phage shock protein E;	22	10	14	19	35	50	25	26	25	19	18	19
SEED;DNA Metabolism;CRISPRs;CRISPR-associated protein Csb2;	3	5	0	0	0	60	26	113	19	12	17	27
SEED;Respiration;V-Type ATP synthase in plants (vacuolar);	19	26	104	11	6	82	4	0	7	10	5	12
SEED;Respiration;Na(+)-translocating NADH-quinone oxidoreductase and rnf-like group of electron transport complexes;probable exported protein YPO3233;	0	0	1	60	41	118	0	1	1	16	28	20
SEED;Respiration;CO Dehydrogenase;Transcription regulator in CO-DH cluster;	12	78	114	5	7	16	6	2	6	2	0	38
SEED;Regulation and Cell signaling;Orphan regulatory proteins;DNA transformation protein TfoX;	6	7	12	13	1	0	38	47	124	15	15	8
SEED;RNA Metabolism;RNA polymerase I;DNA-directed RNA polymerase I largest subunit (EC 2.7.7.6);	60	12	27	43	50	44	4	8	17	2	7	12
SEED;Fatty Acids, Lipids, and Isoprenoids;Polyhydroxybutyrate metabolism;polyhydroxyalkanoate granule-associated protein PhaI;	15	25	27	53	58	62	0	3	2	20	7	14
SEED;Respiration;Respiratory dehydrogenases 1;D-amino acid dehydrogenase large subunit (EC 1.4.99.1);	29	42	38	7	42	28	8	13	16	26	12	26
SEED;Carbohydrates;D-gluconate and ketogluconates metabolism;Predicted gluconate TRAP family transporter, DctQ subunit;	3	8	7	68	17	76	2	2	10	11	13	72
SEED;Plastidial (cyanobacterial) electron transport system;Cytochrome b6-f complex in plants (plastidial) and cyanobacteria;	16	11	18	14	4	4	44	33	54	13	27	52
SEED;Iron acquisition and metabolism;Siderophore Pyoverdine;ABC transporter in pyoverdin gene cluster, periplasmic component;	3	0	0	103	55	91	2	0	3	5	14	15
SEED;Regulation and Cell signaling;Toxin-antitoxin replicon stabilization systems;StbE replicon stabilization toxin;	19	62	33	48	34	61	2	0	9	4	6	14
SEED;Stress Response;Oxidative stress;Peroxide stress regulator PerR, FUR family;	7	29	32	20	33	27	10	11	14	32	12	65
SEED;Carbohydrates;D-gluconate and ketogluconates metabolism;Gluconate 2-dehydrogenase (EC 1.1.99.3), membrane-bound, gamma subunit;	3	0	6	34	20	97	18	20	10	32	6	46
SEED;Miscellaneous;Broadly distributed proteins not in subsystems;YbbL ABC transporter ATP-binding protein;	13	12	23	11	12	15	18	12	69	46	21	44
SEED;Respiration;CO Dehydrogenase;carbon monoxide dehydrogenase operon C protein;	22	16	14	32	28	128	5	0	2	23	6	20
SEED;Virulence, Disease and Defense;Mediator of hyperadherence YidE in Enterobacteria and its conserved region;Uncharacterized protein YidR;	5	2	10	7	14	46	66	32	8	14	12	81
SEED;Dormancy and Sporulation;Spore Core Dehydration;Spore maturation protein A;	7	11	7	0	10	25	36	17	14	76	30	65
SEED;Metabolism of Aromatic Compounds;Phenylpropanoid compound degradation;vannilate transporter VanK;	0	0	0	61	101	116	0	0	0	4	6	10
SEED;Metabolism of Aromatic Compounds;Benzoate degradation;benABC operon transcriptional activator BenR;	32	37	28	32	37	24	4	3	1	17	34	49
SEED;Metabolism of Aromatic Compounds;Phenylpropanoid compound degradation;Putative hydroxycinnamate transporter;	4	1	0	13	73	40	2	4	7	3	23	129
SEED;Photosynthesis;Photosystem II-type photosynthetic reaction center;Photosynthetic reaction center cytochrome c subunit;	2	5	18	27	23	27	1	2	0	45	59	91
SEED;Virulence;Copper homeostasis;Sensor protein copS (EC 2.7.3.-);	20	16	6	30	30	9	7	10	9	29	35	101
SEED;Protein Metabolism;Protein secretion by ABC-type exporters;ABC exporter for hemopore HasA, ATP-binding component HasD;	8	22	0	16	4	2	64	55	32	27	22	50
SEED;Regulation and Cell signaling;HPr catabolite repression system;	36	27	11	33	38	77	23	13	16	17	5	6
SEED;Carbohydrates;Dihydroxyacetone kinases;DHA-specific phosphocarrier protein HPr;	36	29	23	25	30	33	16	25	36	12	11	27
SEED;Carbohydrates;Sucrose utilization;Sucrose permease, major facilitator superfamily;	0	0	2	11	6	112	9	12	10	27	33	82
SEED;Virulence, Disease and Defense;Listeria surface proteins: Internalin-like proteins;Internalin-like protein (LPXTG motif) Lmo0331 homolog;	2	3	4	27	29	71	19	11	18	95	14	11
SEED;Metabolism of Aromatic Compounds;Phenylpropanoid compound degradation;Putative phthalate 4,5-dioxygenase reductase subunit (OhpA1);	8	1	3	91	43	59	6	12	13	10	5	53
SEED;Carbohydrates;Glycolysis and Gluconeogenesis;Putative phosphoenolpyruvate synthase/pyruvate phosphate dikinase, N-terminal domain;	35	45	29	30	36	22	22	17	34	5	10	21
SEED;Nucleosides and Nucleotides;Novel non-oxidative pathway of Uracil catabolism;Possible pyrimidine-degrading protein DUF1688;	13	18	15	12	9	18	26	18	23	69	29	58
SEED;Phages, Prophages, Transposable elements, Plasmids;Phage tail proteins 2;Phage tail assembly protein;	1	3	0	49	49	172	4	0	3	16	10	2
SEED;Stress Response;SigmaB stress responce regulation;Serine-protein kinase rsbW (EC 2.7.11.1);	13	73	109	11	45	18	7	14	10	0	2	9
SEED;Carbohydrates;2-Ketogluconate Utilization;2-ketogluconate 6-phosphate reductase (EC 1.1.1.43);	22	62	16	6	7	5	47	66	56	9	10	6
SEED;Metabolism of Aromatic Compounds;Phenylacetyl-CoA catabolic pathway (core);Phenylacetate-CoA oxygenase, PaaI subunit;	13	61	30	17	30	3	53	24	67	3	8	3
SEED;Membrane Transport;Transport of Manganese;Manganese transport protein MntH;	49	52	59	28	25	25	17	5	29	15	1	8
SEED;Cell Wall and Capsule;Serotype determining Capsular polysaccharide biosynthesis in Staphylococcus;Capsular polysaccharide synthesis enzyme Cap5F;	2	0	0	33	36	51	4	2	2	126	27	31
SEED;Carbohydrates;Neotrehalosadiamine (NTD) Biosynthesis Operon;NTD biosynthesis operon putative oxidoreductase NtdC (EC 1.-.-.-);	0	96	146	8	6	5	9	6	16	5	2	15
SEED;RNA Metabolism;Rrf2 family transcriptional regulators;Predicted transcriptional regulator of NADH dehydrogenase, Rrf2 family;	7	10	2	5	15	21	47	42	41	22	26	76
SEED;DNA Metabolism;CRISP Cmr Cluster;CRISPR-associated RAMP Cmr4;	16	0	0	191	70	4	0	0	0	0	0	35
SEED;Iron acquisition and metabolism;Hemin transport system;Hemin uptake protein;	11	20	15	37	34	84	27	15	15	17	12	29
SEED;Iron acquisition and metabolism;Heme, hemin uptake and utilization systems in GramPositives;Hypothetical protein GBAA1985 associated with anthrachelin biosynthesis, unique;	25	32	14	7	14	17	43	31	73	22	9	29
SEED;Predictions based on plant-prokaryote comparative analysis;At1g24340;Maleylacetate reductase (EC 1.3.1.32);	10	16	15	19	45	50	24	17	27	12	12	70
SEED;Virulence;Type 4 secretion and conjugative transfer;Conjugative transfer protein TrbH;	6	24	18	30	53	154	2	1	1	12	7	9
SEED;Carbohydrates;Glycolate, glyoxylate interconversions;Hypothetical protein GlcG in glycolate utilization operon;	6	17	3	70	71	46	19	13	18	18	25	11
SEED;Phages, Prophages, Transposable elements, Plasmids;Staphylococcal phi-Mu50B-like prophages;	0	0	1	127	24	137	2	5	3	12	1	9
SEED;Carbohydrates;Mannose Metabolism;Fructokinase in mannoside utilization gene cluster (EC 2.7.1.4);	81	71	19	75	28	39	0	0	0	2	0	6
SEED;RNA Metabolism;RNA polymerase I;DNA-directed RNA polymerase I second largest subunit (EC 2.7.7.6);	77	18	46	47	23	38	7	3	9	11	11	32
SEED;Dormancy and Sporulation;Spore pigment biosynthetic cluster in Actinomycetes;Acyl carrier protein WhiE V;	58	109	29	28	32	15	12	16	15	4	0	4
SEED;Carbohydrates;Acetoin, butanediol metabolism;Acetoin catabolism protein X;	36	21	21	24	21	59	13	3	0	67	25	32
SEED;Membrane Transport;ECF class transporters;Substrate-specific component BL0695 of predicted ECF transporter;	2	4	2	48	140	110	1	0	3	7	2	4
SEED;Regulation and Cell signaling;HPr catabolite repression system;Catabolite control protein A;	11	22	26	24	45	76	16	21	20	4	15	44
SEED;Respiration;trimethylamine N-oxide (TMAO) reductase;Trimethylamine-N-oxide reductase (Cytochrome c) (EC 1.7.2.3);	37	60	31	32	24	9	14	16	28	13	6	54
SEED;Carbohydrates;Dihydroxyacetone kinases;Putative dihydroxyacetone kinase (EC 2.7.1.29), ADP-binding subunit;	29	32	21	53	41	78	16	16	11	10	5	13
SEED;Carbohydrates;Entner-Doudoroff Pathway;OpcA, an allosteric effector of glucose-6-phosphate dehydrogenase, cyanobacterial;	29	54	38	6	59	45	13	6	11	11	14	39
SEED;Virulence;Cobalt-zinc-cadmium resistance;Nickel-cobalt-cadmium resistance protein NccB;	1	9	11	0	3	0	65	54	27	48	61	46
SEED;Virulence;Lysozyme inhibitors;Membrane-bound lysozyme inhibitor of c-type lysozyme;	7	7	4	48	30	106	2	1	3	18	24	75
SEED;Protein Metabolism;Thermosome, archaeal;Thermosome subunit;	29	22	31	27	42	39	21	20	9	30	18	39
SEED;Amino Acids and Derivatives;Lysine degradation;Delta 1-piperideine-2-carboxylate reductase (EC 1.5.1.21);	14	59	40	32	15	17	12	25	12	21	23	58
SEED;Iron acquisition and metabolism;Siderophore pyochelin;Outer membrane receptor for ferric-pyochelin FptA;	7	0	0	21	10	2	8	12	37	57	85	89
SEED;Amino Acids and Derivatives;Arginine and Ornithine Degradation;Arginine N-succinyltransferase, alpha subunit (EC 2.3.1.109);	0	0	0	81	102	71	0	2	0	10	35	29
SEED;Phosphorus Metabolism;Phosphonate metabolism;Phosphonoacetate hydrolase (EC 3.11.1.2);	35	42	8	7	41	31	34	35	11	18	28	43
SEED;Carbohydrates;D-ribose utilization;Ribose/xylose/arabinose/galactoside ABC-type transport systems, permease component 1;	18	5	10	94	45	102	1	8	1	5	7	38
SEED;Amino Acids and Derivatives;Polyamine Metabolism;Putrescine/proton symporter, putrescine/ornithine antiporter PotE;	11	8	2	57	44	74	5	3	7	73	19	32
SEED;Cell Wall and Capsule;Peptidoglycan biosynthesis--gjo;UDP-N-acetylmuramoylalanyl-D-glutamate--L-ornithine ligase;	38	80	53	3	18	4	22	11	9	51	8	38
SEED;Cell Wall and Capsule;Colanic acid biosynthesis;Colanic acid biosynthesis glycosyl transferase WcaC;	0	51	49	0	207	0	0	0	10	12	5	4
SEED;Iron acquisition and metabolism;Siderophore Pyoverdine;Pyoverdine sidechain non-ribosomal peptide synthetase PvdD;	66	11	9	11	74	4	71	8	4	7	4	70
SEED;Cell Wall and Capsule;Legionaminic Acid Biosynthesis;Legionaminic acid biosynthesis protein PtmF;	26	11	32	21	21	104	26	18	13	17	21	32
SEED;Sulfur Metabolism;Alkanesulfonate assimilation;Dibenzothiophene desulfurization enzyme B;	29	26	32	37	5	43	41	23	24	1	2	79
SEED;Virulence;The mdtABCD multidrug resistance cluster;Probable RND efflux membrane fusion protein;	10	6	0	1	32	53	84	136	3	5	4	8
SEED;Amino Acids and Derivatives;Proline, 4-hydroxyproline uptake and utilization;Hypothetical, similar to sarcosine oxidase alpha subunit, 2Fe-2S domain;	37	86	48	34	30	36	6	11	25	14	6	10
SEED;Cell Wall and Capsule;Lipopolysaccharide-related cluster in Alphaproteobacteria;FIG062860: Dehydrogenases with different specificities (related to short-chain alcohol dehydrogenases);	3	0	0	63	75	81	24	22	15	15	13	32
SEED;Metabolism of Aromatic Compounds;Phenylpropanoid compound degradation;Probable FERULIC acid hydratase protein;	5	2	6	32	75	75	14	9	17	30	24	55
SEED;Virulence, Disease and Defense;Adhesion of Campylobacter;Outer membrane fibronectin-binding protein;	11	5	5	6	10	5	45	49	93	30	34	51
SEED;Amino Acids and Derivatives;Lysine Biosynthesis DAP Pathway;N-succinyl-L,L-diaminopimelate aminotransferase (EC 2.6.1.17);	28	48	46	25	35	47	13	16	39	12	11	24
SEED;Carbohydrates;Erythritol utilization;Predicted erythritol ABC transporter 1, ATP-binding component 1;	14	18	7	27	30	96	34	39	18	30	8	25
SEED;Carbohydrates;L-Arabinose utilization;Alpha-arabinosides ABC transport system, substrate-binding protein;	106	137	8	4	32	28	1	3	5	8	7	10
SEED;Carbohydrates;D-gluconate and ketogluconates metabolism;Predicted gluconate TRAP family transporter, DctP subunit;	12	18	13	66	31	66	8	4	3	23	15	93
SEED;Carbohydrates;Peripheral Glucose Catabolism Pathways;Glucose ABC transporter, ATP-binding subunit (EC 3.6.3.-);	0	0	1	55	157	48	1	0	0	28	42	22
SEED;Virulence, Disease and Defense;Listeria surface proteins: Internalin-like proteins;Internalin E (LPXTG motif);	7	14	51	7	12	152	7	5	46	15	13	26
SEED;Regulation and Cell signaling;DNA-binding regulatory proteins, strays;LysR family transcriptional regulator PA5437;	2	0	0	101	74	73	0	0	2	44	35	25
SEED;Sulfur Metabolism;Galactosylceramide and Sulfatide metabolism;probable beta-D-galactosidase;	31	28	16	12	26	80	14	6	31	70	22	22
SEED;Virulence;Type 4 secretion and conjugative transfer;Conjugative transfer protein TrbN;	0	0	0	38	12	295	1	0	4	7	0	2
SEED;Amino Acids and Derivatives;Arginine and Ornithine Degradation;Arginine utilization protein RocB;	46	19	7	49	23	137	29	17	3	12	8	10
SEED;Virulence;Aminoglycoside adenylyltransferases;Streptomycin 3''-O-adenylyltransferase (EC 2.7.7.47);	27	19	7	26	46	173	19	9	11	5	2	16
SEED;Amino Acids and Derivatives;Arginine Biosynthesis extended;Predicted arginine uptake transporter;	0	1	2	90	73	97	4	0	0	24	38	35
SEED;Nucleosides and Nucleotides;Hydantoin metabolism;Hydantoinase;	0	2	0	123	42	78	3	0	7	2	9	99
SEED;Cofactors, Vitamins, Prosthetic Groups, Pigments;Chlorophyll Biosynthesis in plants and prokaryotes;Light-independent protochlorophyllide reductase subunit B (EC 1.18.-.-);	13	8	21	51	35	24	1	5	1	34	24	153
SEED;Carbohydrates;Pyruvate metabolism II: acetyl-CoA, acetogenesis from pyruvate;Acetyl-CoA synthetase (ADP-forming) beta chain (EC 6.2.1.13);	15	15	18	17	13	45	73	59	15	61	23	18
SEED;Cell Wall and Capsule;Lipoprotein sorting system;	29	14	5	98	136	47	0	4	2	12	13	15
SEED;Membrane Transport;Transport of Manganese;Manganese uptake regulation protein MUR;	49	45	34	57	19	44	15	11	24	19	17	42
SEED;Photosynthesis;Photosystem II-type photosynthetic reaction center;Photosynthetic reaction center M subunit;	0	0	1	37	53	26	12	4	2	57	74	114
SEED;RNA Metabolism;RNA polymerase III;DNA-directed RNA polymerase III second largest subunit (EC 2.7.7.6);	82	27	40	60	45	70	4	5	16	5	8	18
SEED;Cofactors, Vitamins, Prosthetic Groups, Pigments;Menaquinone biosynthesis from chorismate via 1,4-dihydroxy-2-naphthoate;1,4-dihydroxy-2-naphthoyl-CoA hydrolase (EC 3.1.2.28) in phylloquinone biosynthesis;	4	20	16	37	27	108	15	32	34	28	29	31
SEED;Carbohydrates;Beta-Glucoside Metabolism;Beta-glucoside bgl operon antiterminator, BglG family;	27	64	35	32	103	53	10	17	19	9	3	10
SEED;Virulence;Type 4 secretion and conjugative transfer;Conjugative signal peptidase TrhF;	8	1	4	6	6	22	78	127	98	11	8	13
SEED;Mitochondrial electron transport system in plants;Respiratory complex I in plants (mitochondrial);NADH dehydrogenase [ubiquinone] (EC 1.6.5.3) mitochondrial-encoded chain 3, ND3;	0	0	0	0	0	0	45	45	53	45	66	128
SEED;Cell Wall and Capsule;Xanthan Exopolysaccharide Biosynthesis and Export;Xanthan biosynthesis pyruvyltransferase GumL;	67	70	20	93	52	60	0	0	0	10	9	4
SEED;Metabolism of Aromatic Compounds;Phenylpropanoid compound degradation;4-hydroxycinnamoyl CoA hydratase/lyase (Enoyl-CoA hydratase/lyase) (EC 4.2.1.17);	2	4	31	43	69	66	12	10	10	57	41	42
SEED;Potassium metabolism;Potassium homeostasis;Kef-type transport system 2 (probable substrate potassium), subunit 2;	20	9	9	19	56	32	45	54	19	74	28	26
SEED;Iron acquisition and metabolism;Heme, hemin uptake and utilization systems in GramPositives;Hemoglobin, heme-dependent two component system sensory histidine kinase ChrS;	11	55	16	54	26	141	13	9	10	15	17	25
SEED;Amino Acids and Derivatives;Lysine degradation;L-pipecolate dehydrogenase (EC 1.5.99.3);	21	28	25	26	37	82	58	44	20	15	22	16
SEED;DNA Metabolism;DNA repair, UvrABC system;Excinuclease cho (excinuclease ABC alternative C subunit);	0	4	22	23	2	260	6	11	46	2	5	13
SEED;Virulence;Multidrug Resistance, 2-protein version Found in Gram-positive bacteria;Multidrug resistance protein [function not yet clear];	34	25	180	58	23	57	4	1	2	9	7	2
SEED;Iron acquisition and metabolism;Vibrioferrin synthesis;Vibrioferrin amide bond forming protein PvsD;	8	1	8	64	8	192	19	16	22	14	27	25
SEED;Cell Wall and Capsule;Alginate metabolism;alginate biosynthesis protein AlgJ;	4	2	6	88	76	92	1	0	0	51	49	35
SEED;Amino Acids and Derivatives;Aromatic amino acid degradation;Phenylalanine-specific permease;	18	4	1	9	3	10	149	134	15	9	7	47
SEED;Phages, Prophages, Transposable elements, Plasmids;Conjugative transposon, Bacteroidales;Conjugative transposon protein TraF;	3	42	8	8	17	127	16	12	18	31	37	88
SEED;DNA Metabolism;DNA repair, bacterial UvrD and related helicases;ATP-dependent DNA helicase UvrD/PcrA/Rep, cyanobacterial paralog;	30	28	16	30	24	2	36	20	56	44	31	92
SEED;Potassium metabolism;Potassium homeostasis;Kef-type transport system 2 (probable substrate potassium), subunit 1;	0	0	0	1	9	400	0	0	0	0	0	0
SEED;Protein Metabolism;Protein secretion by ABC-type exporters;	17	37	2	13	37	10	77	45	74	14	38	47
SEED;Respiration;CO Dehydrogenase;CO dehydrogenases maturation factor, CoxF family;	27	51	7	113	93	56	9	7	7	7	14	23
SEED;Carbohydrates;Erythritol utilization;Predicted erythritol ABC transporter 2, hypothetical lipoprotein;	33	18	13	47	51	128	33	44	9	15	4	19
SEED;Cell Wall and Capsule;O-Methyl Phosphoramidate Capsule Modification in Campylobacter;Putative sugar nucleotidyltransferase;	14	12	70	9	41	39	46	18	65	27	16	58
SEED;Cell Wall and Capsule;Polyglycerolphosphate lipoteichoic acid biosynthesis;Glycosyltransferase LafB, responsible for the formation of Gal-Glc-DAG;	26	95	47	110	25	40	4	20	12	21	12	3
SEED;Cofactors, Vitamins, Prosthetic Groups, Pigments;Pyridoxine (vitamin B6) biosynthesis in plants;	20	34	29	42	32	57	69	40	22	26	16	28
SEED;DNA Metabolism;CRISPRs;CRISPR-associated protein, CT1972 family;	59	217	120	2	0	0	0	0	18	0	2	0
SEED;Amino Acids and Derivatives;Urea decomposition;Urea channel UreI;	7	8	1	71	130	195	0	2	0	4	3	2
SEED;DNA Metabolism;DNA replication, archaeal;Archaeal DNA polymerase I (EC 2.7.7.7);	12	0	2	0	2	2	14	15	40	102	68	167
SEED;Carbohydrates;Sugar utilization in Thermotogales;Hypothetical protein TM0950;	0	0	0	2	6	417	0	0	0	0	0	0
SEED;Carbohydrates;D-Tagatose and Galactitol Utilization;Galactitol-1-phosphate 5-dehydrogenase (EC 1.1.1.251);	71	14	23	44	39	83	44	34	35	7	10	21
SEED;Nitrogen Metabolism;Nitrosative stress;Hcp transcriptional regulator HcpR (Crp/Fnr family);	12	7	6	10	62	47	104	83	30	31	13	21
SEED;Respiration;Respiratory Complex I;NADH-ubiquinone oxidoreductase chain G2 (EC 1.6.5.3);	55	182	18	94	26	18	0	1	9	4	4	15
SEED;Cofactors, Vitamins, Prosthetic Groups, Pigments;Chlorophyll Biosynthesis in plants and prokaryotes;Protoporphyrin IX Mg-chelatase subunit H (EC 6.6.1.1);	16	26	30	104	55	63	7	9	5	42	27	46
SEED;Carbohydrates;Methylcitrate cycle;Propionate catabolism operon regulatory protein PrpR;	13	16	8	73	28	45	10	5	58	28	41	106
SEED;Membrane Transport;Proton-dependent Peptide Transporters;Di/tripeptide permease YjdL;	32	40	102	58	26	78	18	18	16	11	11	21
SEED;Cofactors, Vitamins, Prosthetic Groups, Pigments;Chlorophyll Biosynthesis in plants and prokaryotes;Protoporphyrin IX Mg-chelatase subunit D (EC 6.6.1.1);	17	19	21	47	34	61	2	9	0	28	40	155
SEED;Virulence;Cadmium resistance;Cadmium resistance protein;	82	119	14	60	39	12	27	23	15	19	20	3
SEED;Cofactors, Vitamins, Prosthetic Groups, Pigments;Experimental tye;FIG143828: Hypothetical protein YbgA;	3	13	2	80	74	209	4	7	3	11	5	23
SEED;Amino Acids and Derivatives;Arginine and Ornithine Degradation;Arginine utilization regulatory protein RocR;	29	25	39	21	4	68	37	34	42	24	28	86
SEED;Nitrogen Metabolism;Nitrilase;	33	38	13	40	41	40	52	42	42	33	31	33
SEED;RNA Metabolism;RNA polymerase bacterial;DNA-directed RNA polymerase delta (= beta'') subunit (EC 2.7.7.6);	31	14	13	26	18	2	48	16	106	28	40	98
SEED;Carbohydrates;Acetoin, butanediol metabolism;2,3-butanediol dehydrogenase, S-alcohol forming, (S)-acetoin-specific (EC 1.1.1.76);	40	47	10	67	65	147	2	1	3	24	17	18
SEED;Protein Metabolism;Protein chaperones;Chaperone-modulator protein CbpM;	35	22	14	28	33	18	63	63	40	18	37	70
SEED;Cell Wall and Capsule;Murein Hydrolases;Membrane-bound lytic murein transglycosylase C precursor (EC 3.2.1.-);	49	27	72	56	41	43	15	17	21	34	29	42
SEED;Amino Acids and Derivatives;Arginine and Ornithine Degradation;Arginine ABC transporter, permease protein ArtQ;	2	0	1	80	98	167	2	0	0	31	36	29
SEED;Cell Wall and Capsule;Colanic acid biosynthesis;Colanic acid biosynthsis UDP-glucose lipid carrier transferase WcaJ;	45	59	13	18	20	14	56	40	74	26	27	54
SEED;Virulence;Mercury resistance operon;Periplasmic mercury(+2) binding protein;	25	27	8	44	41	95	12	30	44	44	23	54
SEED;Carbohydrates;D-Galacturonate and D-Glucuronate Utilization;Novel D-mannonate dehydrogenase (EC 1.1.1.57);	13	26	78	17	43	54	14	26	24	67	44	42
SEED;Membrane Transport;Dot-Icm type IV secretion system;IcmB (DotO) protein;	8	1	2	33	43	44	77	61	47	23	20	90
SEED;RNA Metabolism;ATP-dependent RNA helicases, bacterial;ATP-dependent RNA helicase PA3950;	3	0	0	124	104	86	6	8	7	35	49	30
SEED;Protein Metabolism;tRNA aminoacylation, Ala;Alanyl-tRNA synthetase family protein;	40	65	108	22	43	65	13	16	21	4	10	46
SEED;Cell Wall and Capsule;Alginate metabolism;Poly(beta-D-mannuronate) C5 epimerase precursor (EC 5.1.3.-);	1	0	1	123	153	93	1	1	4	17	19	44
SEED;Cell Wall and Capsule;Legionaminic Acid Biosynthesis;UDP-Bac2Ac4Ac hydrolyzing 2-epimerase NeuC homolog;	12	67	32	2	16	98	47	33	32	37	23	59
SEED;Virulence;MexE-MexF-OprN Multidrug Efflux System;Outer membrane protein OprN;	7	13	9	76	122	118	5	2	3	37	37	30
SEED;Metabolism of Aromatic Compounds;Salicylate and gentisate catabolism;Fumarylacetoacetate (FAA) hydrolase (EC 4.1.1.68);	55	54	38	9	21	29	41	41	72	35	21	43
SEED;Iron acquisition and metabolism;Heme, hemin uptake and utilization systems in GramPositives;	22	41	23	40	152	134	3	6	14	13	8	7
SEED;Membrane Transport;Ton and Tol transport systems;Biopolymer transport ExbD protein;	35	30	38	32	34	28	90	51	41	18	16	51
SEED;RNA Metabolism;Rrf2 family transcriptional regulators;Predicted transcriptional regulator of sulfate transport, Rrf2 family;	5	11	14	24	28	249	18	8	51	16	14	27
SEED;Nucleosides and Nucleotides;Pseudouridine Metabolism;Hypothetical sugar kinase in cluster with indigoidine synthase indA , PfkB family of kinases;	23	38	22	47	32	166	8	6	11	29	28	58
SEED;Carbohydrates;D-Sorbitol(D-Glucitol) and L-Sorbose Utilization;Sorbitol operon transcription regulator;	42	95	88	13	35	36	25	12	22	54	14	32
SEED;Protein Metabolism;Peptidyl-prolyl cis-trans isomerase;Peptidyl-prolyl cis-trans isomerase ppiC (EC 5.2.1.8);	2	6	39	68	116	118	11	11	6	17	22	55
SEED;Protein Metabolism;Protein secretion by ABC-type exporters;ABC-type protease exporter, membrane fusion protein (MFP) family component PrtE/AprE;	38	44	34	13	1	25	38	55	66	42	58	58
SEED;Virulence;Beta-lactamase;Probable beta-lactamase ybxI precursor (EC 3.5.2.6);	0	0	0	105	153	131	6	0	3	31	31	16
SEED;Protein Metabolism;Ribosome activity modulation;	8	10	14	70	70	218	7	7	2	17	28	26
SEED;Cell Wall and Capsule;Teichoic and lipoteichoic acids biosynthesis;Teichoic acid translocation permease protein TagG;	6	16	12	29	185	189	5	2	1	24	6	2
SEED;Carbohydrates;Trehalose Uptake and Utilization;Trehalose 6-phosphate phosphorylase (EC 2.4.1.216);	78	54	20	38	73	16	46	48	26	22	18	39
SEED;Iron acquisition and metabolism;Hemin transport system;Hemin transport protein;	8	12	34	36	57	307	0	12	1	5	3	4
SEED;Regulation and Cell signaling;DNA-binding regulatory proteins, strays;Transcriptional regulator GbuR;	4	1	4	76	132	131	3	0	6	23	47	53
SEED;Regulation and Cell signaling;Orphan regulatory proteins;Two-component system response regulator CreC;	6	16	20	27	46	229	13	3	12	20	36	54
SEED;Cell Wall and Capsule;Legionaminic Acid Biosynthesis;Legionaminic acid biosynthesis protein PtmA;	4	23	8	25	29	231	28	21	23	33	20	37
SEED;Cofactors, Vitamins, Prosthetic Groups, Pigments;Pterin biosynthesis;4-amino-4-deoxy-L-arabinose transferase and related glycosyltransferases of PMT family;	31	6	11	79	58	190	4	4	0	76	14	9
SEED;Metabolism of Aromatic Compounds;Phenylpropanoid compound degradation;Chlorogenate esterase;	3	7	19	58	74	60	6	8	11	33	74	131
SEED;Carbohydrates;Erythritol utilization;Predicted erythritol ABC transporter 1, ATP-binding component 2;	39	38	36	33	30	92	39	35	35	48	16	44
SEED;Nitrogen Metabolism;Ammonia assimilation;ammonium/methylammonium permease;	18	16	27	105	71	105	6	14	12	60	23	29
SEED;DNA Metabolism;DNA structural proteins, bacterial;DNA-binding protein HU-alpha;	11	3	11	79	64	200	27	25	4	22	17	24
SEED;Motility and Chemotaxis;Bacterial motility:Gliding;GldD;	39	63	26	57	69	117	13	21	30	16	11	26
SEED;Virulence;Copper homeostasis;Copper resistance protein C precursor;	9	14	14	19	59	102	20	5	46	89	71	40
SEED;Carbohydrates;Propionyl-CoA to Succinyl-CoA Module;B12 binding domain of Methylmalonyl-CoA mutase (EC 5.4.99.2);	26	26	65	21	19	110	52	48	14	30	23	55
SEED;Membrane Transport;Sodium Hydrogen Antiporter;Na(+) H(+) antiporter subunit D (TC 2.A.63.1.2);	34	59	68	36	77	130	3	3	22	21	9	28
SEED;Cofactors, Vitamins, Prosthetic Groups, Pigments;Test Pyridoxin B6;PdxA-like;	28	25	22	16	29	56	111	101	51	16	20	17
SEED;Virulence;Type 4 secretion and conjugative transfer;IncF plasmid conjugative transfer pilus assembly protein TraW;	5	6	9	8	4	20	100	170	114	12	8	36
SEED;Amino Acids and Derivatives;Aromatic amino acid degradation;Putative 2,4-dihydroxyhept-2-ene-1,7-dioic acid aldolase;	60	85	67	16	43	16	39	26	71	19	11	39
SEED;Cell Division and Cell Cycle;Cyanobacterial Circadian Clock;Circadian oscillation regulator KaiB;	38	54	64	22	29	43	57	52	44	25	17	48
SEED;Regulation and Cell signaling;Toxin-antitoxin systems (other than RelBE and MazEF);YefM protein (antitoxin to YoeB);	29	37	22	47	63	133	42	37	9	19	12	47
SEED;Virulence;Mercury resistance operon;Mercuric transport protein, MerT;	41	10	6	51	33	62	57	53	39	43	23	79
SEED;Carbohydrates;Glycolate, glyoxylate interconversions;(S)-2-hydroxy-acid oxidase (EC 1.1.3.15);	21	160	96	28	20	64	12	9	25	12	14	36
SEED;Virulence;Type 4 secretion and conjugative transfer;IncQ plasmid conjugative transfer DNA nicking endonuclease TraR (pTi VirD2 homolog);	11	41	39	38	55	133	29	12	14	39	28	59
SEED;Phosphorus Metabolism;Phosphate metabolism;putative alkaline phosphatase-like protein;	43	45	40	53	79	98	13	5	8	69	22	25
SEED;Cell Wall and Capsule;Alginate metabolism;poly(beta-D-mannuronate) lyase (EC 4.2.2.3);	31	49	14	64	37	218	29	1	13	11	16	20
SEED;Carbohydrates;D-gluconate and ketogluconates metabolism;Hypothetical transcriptional regulator YqhC;	187	200	70	0	2	8	7	11	20	0	0	0
SEED;Carbohydrates;Mannose Metabolism;Predicted regulator of mannoside utilization, LacI family;	12	19	4	113	130	200	9	0	2	2	12	2
SEED;Virulence;Aminoglycoside adenylyltransferases;Aminoglycoside N6'-acetyltransferase (EC 2.3.1.82);	19	32	27	75	95	54	21	8	24	41	36	73
SEED;Miscellaneous;Metabolite repair;FIG016027: protein of unknown function YeaO;	22	30	26	51	68	230	7	4	4	15	11	38
SEED;Amino Acids and Derivatives;Arginine and Ornithine Degradation;Histidine ABC transporter, permease protein HisM (TC 3.A.1.3.1);	21	18	14	170	102	150	0	2	0	8	7	16
SEED;Nucleosides and Nucleotides;Pseudouridine Metabolism;Pseudouridine 5'-phosphate glycosidase;	47	78	125	52	27	19	33	40	37	26	4	21
SEED;Virulence;Mercury resistance operon;Organomercurial lyase (EC 4.99.1.2);	54	45	138	50	43	69	18	16	44	6	9	18
SEED;Cell Wall and Capsule;Rhamnose containing glycans;Alpha-L-Rha alpha-1,2-L-rhamnosyltransferase/alpha-L-Rha alpha-1,3-L- rhamnosyltransferase (EC 2.4.1.-);	25	63	68	46	41	76	14	30	110	9	17	14
SEED;Regulation and Cell signaling;Toxin-antitoxin systems (other than RelBE and MazEF);YafQ toxin protein;	76	59	86	39	39	113	35	33	12	0	16	5
SEED;Carbohydrates;Erythritol utilization;Predicted erythritol ABC transporter 1, permease component 2;	33	30	34	52	30	75	48	54	38	60	31	35
SEED;Carbohydrates;Mannose Metabolism;Mannoside ABC transport system, ATP-binding protein 1;	23	30	3	86	167	175	6	1	0	5	7	17
SEED;Amino Acids and Derivatives;Putrescine utilization pathways;Gamma-glutamyl-aminobutyraldehyde dehydrogenase (EC 1.2.1.-);	3	9	0	162	146	112	0	0	9	23	32	28
SEED;Carbohydrates;Deoxyribose and Deoxynucleoside Catabolism;Deoxyribose operon repressor, DeoR family;	41	46	23	55	34	60	29	10	37	37	29	125
SEED;Virulence;Type 4 secretion and conjugative transfer;IncF plasmid conjugative transfer protein TrbC;	8	4	4	3	5	30	69	181	147	20	10	48
SEED;Amino Acids and Derivatives;Polyamine Metabolism;Spermidine N1-acetyltransferase (EC 2.3.1.57);	33	101	110	5	38	22	38	9	125	19	14	16
SEED;Carbohydrates;Serine-glyoxylate cycle;GDSL-like lipase/acylhydrolase;	21	28	44	61	34	117	43	42	50	39	31	27
SEED;Metabolism of Aromatic Compounds;Toluene 4-monooxygenase (T4MO);Toluene-4-monooxygenase, subunit TmoA;	3	6	8	73	201	133	8	3	56	14	6	27
SEED;Protein Metabolism;tRNA aminoacylation, Ala;Alanyl-tRNA synthetase (EC 6.1.1.7), mitochondrial;	122	47	87	63	26	69	5	10	26	24	17	43
SEED;Cell Wall and Capsule;Xanthan Exopolysaccharide Biosynthesis and Export;Xanthan biosynthesis glycosyltransferase GumI;	136	90	26	124	63	100	0	0	0	0	2	3
SEED;Virulence;Type 4 secretion and conjugative transfer;IncF plasmid conjugative transfer pilus assembly protein TraE;	12	9	26	11	5	15	108	192	116	20	11	19
SEED;Stress Response;Choline and Betaine Uptake and Betaine Biosynthesis;Glycine betaine/L-proline ABC transporter, glycine betaine/L-proline- binding/permease protein;	7	5	10	80	73	91	26	10	148	24	39	32
SEED;Carbohydrates;Erythritol utilization;Predicted erythritol ABC transporter 1, permease component 1;	21	38	18	34	25	119	47	44	38	76	29	58
SEED;Stress Response;Choline and Betaine Uptake and Betaine Biosynthesis;GbcB Glycine betaine demethylase subunit B;	0	2	3	145	129	149	0	0	0	40	42	45
SEED;Cofactors, Vitamins, Prosthetic Groups, Pigments;Fe-S cluster assembly;DJ-1/YajL/PfpI superfamily, includes chaperone protein YajL (former ThiJ), parkinsonism-associated protein DJ-1, peptidases PfpI, Hsp31;	9	1	29	10	25	126	24	16	30	126	45	114
SEED;Cell Wall and Capsule;Alginate metabolism;RNA polymerase sigma-H factor AlgT;	27	9	24	107	79	79	34	22	48	53	30	45
SEED;Respiration;Soluble cytochromes and functionally related electron carriers;Cytochrome c552;	37	29	32	16	25	25	92	73	95	44	23	66
SEED;Nitrogen Metabolism;Ammonia assimilation;Ammonium transporter family;	49	46	123	41	41	46	37	17	61	26	15	56
SEED;Sulfur Metabolism;Sulfate reduction-associated complexes;tRNA 2-thiouridine synthesizing protein E (EC 2.8.1.-);	15	33	7	86	90	211	12	10	11	26	35	23
SEED;Stress Response;Redox-dependent regulation of nucleus processes;Glyceraldehyde-3-phosphate dehydrogenase (EC 1.2.1.12) (GAPDH);	42	48	49	57	98	101	19	15	7	54	31	38
SEED;Stress Response;Dimethylarginine metabolism;Protein arginine N-methyltransferase 1 (EC 2.1.1.-);	1	4	6	11	47	19	32	21	53	82	50	234
SEED;Membrane Transport;Type VI secretion systems;Phosphoprotein phosphatase PppA;	53	33	85	128	88	107	0	1	4	20	25	20
SEED;Protein Metabolism;Diphthamide biosynthesis;S-adenosylhomocysteine deaminase (EC 3.5.4.28);	3	7	1	60	173	137	12	10	13	40	33	75
SEED;Carbohydrates;Methylglyoxal Metabolism;NADPH-dependent methylglyoxal reductase (D-lactaldehyde dehydrogenase);	40	67	78	41	53	15	75	48	51	28	30	40
SEED;Carbohydrates;Inositol catabolism;Sodium/myo-inositol cotransporter;	3	1	2	13	38	80	34	51	55	155	82	55
SEED;Cofactors, Vitamins, Prosthetic Groups, Pigments;CoenzymeM Archaea;	58	73	82	52	74	76	32	11	38	36	10	27
SEED;Motility and Chemotaxis;Flagellum;Flagellar trans-acting factor FliX;	42	30	18	45	52	128	33	36	39	70	22	55
SEED;Cell Wall and Capsule;Brucella Wbk Region and LPS genes;Phosphomannomutase ManB (EC 5.4.2.8);	107	72	23	67	69	77	25	29	23	18	19	41
SEED;Regulation and Cell signaling;Murein hydrolase regulation and cell death;LysR family regulatory protein CidR;	16	36	56	51	54	57	29	19	40	67	54	92
SEED;Iron acquisition and metabolism;Hemin transport system;heme uptake regulator;	21	12	7	75	47	165	23	18	11	43	37	112
SEED;Iron acquisition and metabolism;Siderophore Pyoverdine;Hypothetical protein PvdX;	0	0	0	0	0	0	290	286	0	0	1	0
SEED;Potassium metabolism;Potassium homeostasis;Possible potassium-efflux system protein;	5	3	1	19	28	305	2	2	5	61	50	96
SEED;Virulence;Type 4 secretion and conjugative transfer;IncF plasmid conjugative transfer pilus assembly protein TraK;	5	9	7	12	2	25	130	175	146	28	9	31
SEED;Membrane Transport;Mannose-sensitive hemagglutinin type 4 pilus;MSHA pilin protein MshC;	0	0	0	103	103	249	10	7	11	27	33	38
SEED;Carbohydrates;Erythritol utilization;Predicted erythritol ABC transporter 2, substrate-binding component;	47	38	31	105	73	174	31	43	7	18	3	11
SEED;Thiamin;ThiD ThiE fusions;Thiazole tautomerase TenI (EC 5.3.99.10);	30	74	110	31	28	64	11	36	22	58	31	87
SEED;Cell Wall and Capsule;Legionaminic Acid Biosynthesis;Bacillosamine/Legionaminic acid biosynthesis aminotransferase PglE;	21	12	5	22	81	196	58	52	51	31	22	32
SEED;Virulence, Disease and Defense;Listeria surface proteins: Internalin-like proteins;Internalin-like protein (LPXTG motif) Lmo0333 homolog;	67	6	198	37	94	55	24	22	13	26	16	25
SEED;Stress Response;Glutathione: Non-redox reactions;Similar to Hydroxyacylglutathione hydrolase, but in an organism lacking glutathione biosynthesis;	35	41	24	28	39	70	28	36	56	87	57	84
SEED;Metabolism of Aromatic Compounds;Homogentisate pathway of aromatic compound degradation;Possible 3-(3-hydroxy-phenyl)propionate hydroxylase (EC 1.14.13.-);	64	62	26	31	57	76	51	35	17	95	21	51
SEED;Virulence, Disease and Defense;Legionella pneumophila Virulome;Phospholipase/lecithinase/hemolysin;	32	24	33	30	60	55	51	27	18	129	54	73
SEED;DNA Metabolism;DNA phosphorothioation;DNA sulfur modification protein DndB;	69	74	23	117	46	97	31	39	13	35	29	14
SEED;Respiration;Biogenesis of c-type cytochromes;Cytochrome c-type biogenesis protein CcmD, interacts with CcmCE;	10	7	11	67	55	69	114	103	57	23	18	54
SEED;Membrane Transport;Transport of Nickel and Cobalt;Nickel transport system permease protein NikC (TC 3.A.1.5.3);	38	88	131	122	58	37	20	14	24	13	3	42
SEED;RNA Metabolism;Rrf2 family transcriptional regulators;Predicted transcriptional regulator of 4-carboxymuconolactone decarboxylase, Rrf2 family;	65	102	71	56	51	146	14	7	13	10	16	43
SEED;Iron acquisition and metabolism;Siderophore Pyoverdine;PvdO, pyoverdine responsive serine/threonine kinase (predicted by OlgaV);	9	18	16	86	41	48	44	22	29	60	61	160
SEED;Membrane Transport;ESAT-6 proteins secretion system in Firmicutes;Putative toxin component near putative ESAT-related proteins, repetitive;	30	24	32	103	64	11	47	45	48	43	66	81
SEED;Regulation and Cell signaling;DNA-binding regulatory proteins, strays;LysR family transcriptional regulator YfeR;	29	53	67	28	29	35	26	44	38	111	66	72
SEED;Iron acquisition and metabolism;Siderophore pyochelin;Pyochelin biosynthetic protein PchC, predicted thioesterase;	90	179	91	47	14	5	12	14	32	12	17	86
SEED;DNA Metabolism;CRISP Cmr Cluster;CRISPR-associated RAMP Cmr6;	37	0	2	162	83	20	147	95	0	0	2	51
SEED;Carbohydrates;Beta-Glucoside Metabolism;Glucokinase, ROK family (EC 2.7.1.2);	49	8	69	49	70	35	24	27	90	79	35	65
SEED;Regulation and Cell signaling;Phd-Doc, YdcE-YdcD toxin-antitoxin (programmed cell death) systems;	33	37	42	27	69	102	11	11	12	43	61	152
SEED;RNA Metabolism;Spliceosome;Pre-mRNA splicing factor PRP8;	150	35	84	98	33	83	20	6	43	8	9	32
SEED;RNA Metabolism;RNA polymerase II;DNA-directed RNA polymerase II second largest subunit (EC 2.7.7.6);	120	39	40	76	36	33	17	5	35	40	57	105
SEED;Virulence;Type 4 secretion and conjugative transfer;Ynd;	16	31	17	48	102	72	0	1	5	94	81	136
SEED;Fatty Acids, Lipids, and Isoprenoids;Acyclic terpenes utilization;Acyclic terpenes utilization regulator AtuR, TetR family;	45	48	20	47	47	30	113	99	96	19	21	25
SEED;DNA Metabolism;DNA phosphorothioation;NifS-like cysteine desulfurase DndA;	78	96	63	102	37	109	25	29	29	12	9	31
SEED;Nitrogen Metabolism;Allantoin Utilization;Ureidoglycolate dehydrogenase (EC 1.1.1.154);	26	33	28	105	67	99	17	24	17	39	29	137
SEED;Cell Wall and Capsule;Xanthan Exopolysaccharide Biosynthesis and Export;Xanthan biosynthesis glycosyltransferase GumD;	127	90	30	111	107	149	0	0	3	4	2	0
SEED;Fatty Acids, Lipids, and Isoprenoids;Fatty Acid Biosynthesis FASII;Holo-[acyl-carrier protein] synthase, alternative (EC 2.7.8.7);	128	109	64	89	72	56	1	0	14	32	30	30
SEED;Carbohydrates;Erythritol utilization;Predicted erythritol ABC transporter 2, permease component;	70	58	37	76	91	163	36	31	14	19	9	23
SEED;Virulence;The mdtABCD multidrug resistance cluster;Response regulator BaeR;	6	14	1	153	182	142	9	11	14	29	34	34
SEED;Carbohydrates;Glycogen metabolism;Alpha-glucosidase, family 31 of glycosyl hydrolases, COG1501;	1	2	0	65	74	322	3	10	2	71	22	58
SEED;Virulence;Mycobacterium virulence operon involved in an unknown function with Superoxide dismutase;FIG017534: hypothetical protein;	104	81	44	127	94	11	6	31	25	20	29	58
SEED;Fatty Acids, Lipids, and Isoprenoids;Putative oxidase COG2907;FIG024285: Hypothetical protein;	1	2	1	132	47	324	29	10	3	19	36	27
SEED;Phosphorus Metabolism;Phosphate metabolism;Phosphatase, Ppx/GppA family;	33	30	26	105	79	215	28	20	21	23	25	26
SEED;Membrane Transport;Mannose-sensitive hemagglutinin type 4 pilus;MSHA biogenesis protein MshK;	1	1	0	105	115	268	8	2	4	38	22	70
SEED;DNA Metabolism;CRISPRs;CRISPR-associated protein, Cse3 family;	37	206	95	5	74	65	27	52	27	8	5	34
SEED;Metabolism of Aromatic Compounds;Central meta-cleavage pathway of aromatic compound degradation;Intradiol ring-cleavage dioxygenase (EC 1.13.11.1);	28	17	14	82	78	86	46	43	27	76	55	84
SEED;Membrane Transport;A TRAP transporter and a hypothetical;DUF1850 domain-containing protein;	44	17	19	95	111	180	24	16	20	23	29	58
SEED;Carbohydrates;Sugar utilization in Thermotogales;Trehalose ABC transporter, substrate-binding component;	36	4	4	56	15	141	156	133	21	12	9	52
SEED;Virulence;Aminoglycoside adenylyltransferases;Spectinomycin 9-O-adenylyltransferase;	31	109	39	93	123	222	0	4	7	5	2	6
SEED;Membrane Transport;Type III secretion system;Type III secretion inner membrane channel protein (LcrD,HrcV,EscV,SsaV);	9	15	16	14	24	5	106	92	113	79	90	78
SEED;Dormancy and Sporulation;Sporulation-associated proteins with broader functions;Protein of unknown function identified by role in sporulation (SpoVG);	19	15	61	14	40	49	92	75	36	99	39	104
SEED;Carbohydrates;Butanol Biosynthesis;	10	0	9	65	55	140	36	67	44	101	58	60
SEED;Protein Metabolism;Selenocysteine metabolism;selenocysteine-containing;	22	38	72	150	86	82	6	12	35	36	32	74
SEED;Protein Metabolism;Protein secretion by ABC-type exporters;Hemophore HasA outer membrane receptor HasR;	63	77	4	7	1	2	129	130	207	10	4	21
SEED;Membrane Transport;Mannose-sensitive hemagglutinin type 4 pilus;MSHA pilin protein MshB;	1	8	0	30	42	419	29	24	24	15	24	42
SEED;Carbohydrates;L-fucose utilization temp;L-fuconate dehydratase (EC 4.2.1.68);	27	56	80	38	105	145	39	57	14	6	3	93
SEED;Carbohydrates;Mannose Metabolism;Mannoside ABC transport system, ATP-binding protein 2;	20	30	13	120	171	242	9	0	5	14	27	12
SEED;Regulation and Cell signaling;cAMP signaling in bacteria;anthrax toxin moiety, protective antigen, pagA formerly pag, plasmid pXO1, B. anthracis (M22589, P13423);	0	0	0	129	15	103	12	5	8	71	106	219
SEED;Virulence;Type 4 secretion and conjugative transfer;Bores hole in peptidoglycan layer allowing type IV secretion complex assembly to occur (VirB1);	57	96	47	60	62	123	66	21	50	12	13	61
SEED;Carbohydrates;Xylose utilization;Possible alpha-xyloside ABC transporter, ATP-binding component;	63	274	88	88	53	38	14	12	12	12	7	10
SEED;Cell Wall and Capsule;Alginate metabolism;Alginate biosynthesis protein AlgX;	3	0	8	165	162	167	0	1	0	72	45	48
SEED;Cell Wall and Capsule;Legionaminic Acid Biosynthesis;Legionaminic acid synthase (EC 2.5.1.56);	27	47	31	25	31	199	60	34	77	38	57	46
SEED;Stress Response;Phage shock protein (psp) operon;Phage shock protein C;	52	30	48	55	66	156	26	22	39	77	52	53
SEED;Protein Metabolism;Proteolysis in bacteria, ATP-dependent;Nucleotide excision repair protein, with UvrB/UvrC motif;	19	21	35	39	48	78	44	48	51	125	72	100
SEED;Amino Acids and Derivatives;Lysine degradation;5-aminopentanamidase (EC 3.5.1.30);	79	155	152	53	43	57	40	33	39	9	14	11
SEED;DNA Metabolism;2-phosphoglycolate salvage;2-deoxyglucose-6-phosphate hydrolase YniC;	20	11	13	31	59	125	44	55	42	96	60	130
SEED;Miscellaneous;EC 4. 1. 1.- Carboxy-lyases;Oxalate decarboxylase (EC 4.1.1.2);	98	80	51	19	17	29	55	52	164	38	28	55
SEED;Sulfur Metabolism;Alkanesulfonate assimilation;Organosulfonate utilization protein SsuF;	51	60	15	35	61	42	123	160	82	28	16	14
SEED;Nucleosides and Nucleotides;Ribonucleotide reduction;Ribonucleotide reductase of class Ib (aerobic), alpha subunit (EC 1.17.4.1);	80	26	33	161	23	99	110	95	12	19	24	7
SEED;Amino Acids and Derivatives;Proline, 4-hydroxyproline uptake and utilization;Predicted 4-hydroxyproline dipeptidase;	23	27	11	48	120	178	25	6	9	128	55	60
SEED;Sulfur Metabolism;Alkanesulfonate assimilation;Putative alkylsulfatase (EC 1.14.11.17);	22	38	20	51	75	51	10	9	29	102	70	214
SEED;Carbohydrates;Trehalose Uptake and Utilization;Trehalose-6-phosphate hydrolase (EC 3.2.1.93);	50	86	5	57	70	82	77	77	39	33	46	69
SEED;Carbohydrates;Mannose Metabolism;Endo-alpha-mannosidase;	24	32	13	73	67	89	75	29	28	129	70	65
SEED;Cell Wall and Capsule;Lipid A modifications;Fe(2+)/alpha-ketoglutarate-dependent dioxygenase LpxO;	9	14	7	108	193	139	16	2	20	38	48	100
SEED;Carbohydrates;Beta-Glucoside Metabolism;Cellobiose phosphotransferase system YdjC-like protein;	44	39	157	36	73	119	26	16	12	85	33	54
SEED;Protein Metabolism;EC 3.4.13.- Dipeptidases;	52	7	2	20	35	224	144	145	11	21	11	23
SEED;Iron acquisition and metabolism;Alcaligin Siderophore;Putative iron reductase in siderophore [Alcaligin] cluster;	7	18	11	13	12	8	258	263	69	7	14	15
SEED;Protein Metabolism;N-linked Glycosylation in Bacteria;Alpha-1,4-N-acetylgalactosamine transferase PglJ (EC 2.4.1.-);	26	49	19	26	156	96	51	46	26	35	30	136
SEED;Metabolism of Aromatic Compounds;Benzoate degradation;	10	14	9	72	54	62	30	19	88	147	100	94
SEED;Carbohydrates;2-Ketogluconate Utilization;2-ketogluconate transporter;	36	54	0	56	43	195	81	49	45	45	42	56
SEED;Metabolism of Aromatic Compounds;Phenylpropanoid compound degradation;Vanillate O-demethylase oxygenase subunit (EC 1.14.13.82);	59	24	67	74	94	109	36	22	76	25	57	60
SEED;Nucleosides and Nucleotides;Pseudouridine Metabolism;Pseudouridine kinase (EC 2.7.1.83);	59	82	88	61	41	95	42	37	31	83	21	64
SEED;Nitrogen Metabolism;Denitrification;Nitric oxide reductase activation protein NorE;	44	79	26	106	70	178	8	8	30	36	32	87
SEED;Virulence;Type 4 secretion and conjugative transfer;IncQ plasmid conjugative transfer protein TraQ (RP4 TrbM homolog);	2	2	5	4	22	8	317	325	12	7	0	2
SEED;Potassium metabolism;Potassium homeostasis;Kef-type K+ transport systems (NAD-binding component fused to domain related to exopolyphosphatase);	30	25	110	11	24	29	182	150	47	29	21	50
SEED;Nitrogen Metabolism;Allantoin Utilization;Negative regulator of allantoin and glyoxylate utilization operons;	53	73	30	95	84	167	19	12	25	32	25	95
SEED;Regulation and Cell signaling;Quorum sensing in Yersinia;N-acyl homoserine lactone hydrolase;	66	61	90	67	123	161	27	18	41	26	11	25
SEED;Virulence, Disease and Defense;Adhesins in Staphylococcus;Predicted cell-wall-anchored protein SasA (LPXTG motif);	62	102	131	82	70	119	3	8	31	32	32	46
SEED;RNA Metabolism;Transcription factors bacterial;Transcription elongation factor GreB-related protein;	30	6	24	33	34	98	78	94	51	113	50	108
SEED;Stress Response;Glutathione: Non-redox reactions;Glutathione S-transferase, phi (EC 2.5.1.18);	33	23	34	61	125	90	48	35	38	63	56	116
SEED;Carbohydrates;Mannose Metabolism;Mannoside ABC transport system, permease protein 2;	29	44	23	117	211	248	9	3	9	4	17	15
SEED;Miscellaneous;YgfZ-Fe-S;Rhodanese domain protein;	167	108	75	11	25	41	55	69	44	24	28	83
SEED;Carbohydrates;Mannose Metabolism;Mannoside ABC transport system, permease protein 1;	7	27	11	133	210	296	6	6	1	14	17	7
SEED;Virulence;Resistance to Vancomycin;Vancomycin B-type resistance protein VanX;	58	47	21	37	42	163	70	57	16	120	54	53
SEED;Amino Acids and Derivatives;Arginine and Ornithine Degradation;Histidine ABC transporter, permease protein HisQ (TC 3.A.1.3.1);	29	37	35	144	106	214	15	9	13	43	29	68
SEED;Iron acquisition and metabolism;Siderophore Pyoverdine;Pyoverdine sidechain non-ribosomal peptide synthetase PvdJ;	30	73	51	70	358	23	33	23	12	4	19	50
SEED;Virulence;Type 4 secretion and conjugative transfer;IncW plasmid conjugative protein TrwB (TraD homolog);	3	2	10	13	42	329	99	97	23	61	35	34
SEED;Membrane Transport;ECF class transporters;Duplicated ATPase component BL0693 of energizing module of predicted ECF transporter;	13	28	2	102	251	299	0	5	11	26	7	5
SEED;Virulence;Multidrug Resistance Efflux Pumps;Probable transcription regulator protein of MDR efflux pump cluster;	9	8	6	28	44	74	141	95	34	101	72	141
SEED;Carbohydrates;D-galactonate catabolism;D-galactonate regulator, IclR family;	74	88	70	60	73	146	30	31	21	38	30	93
SEED;Iron acquisition and metabolism;Siderophore Pyoverdine;Hypothetical MbtH-like protein, PA2412 homolog;	64	58	26	52	84	134	58	51	66	50	57	55
SEED;DNA Metabolism;CRISPRs;CRISPR-associated protein, Cas5e family;	45	218	69	42	136	42	25	38	28	18	20	74
SEED;Phages, Prophages, Transposable elements, Plasmids;Phage tail proteins 2;Phage tail sheath monomer;	7	41	53	80	240	147	33	63	4	14	10	64
SEED;Respiration;Hydrogenases;Ni,Fe-hydrogenase III small subunit;	19	37	31	17	11	20	104	81	221	56	61	101
SEED;Carbohydrates;Serine-glyoxylate cycle;isobutyryl-CoA dehydrogenase;	23	20	10	138	78	240	33	26	21	72	33	65
SEED;Metabolism of Aromatic Compounds;Biphenyl Degradation;biphenyl-2,3-diol 1,2-dioxygenase III-related protein;	57	66	59	55	57	140	51	55	46	92	42	43
SEED;Cell Wall and Capsule;Colanic acid biosynthesis;Colanic acid biosynthesis glycosyl transferase WcaL;	40	152	235	55	46	59	18	19	53	30	35	21
SEED;Respiration;Terminal cytochrome C oxidases;Cytochrome c oxidase polypeptide IV(EC 1.9.3.1);	15	32	42	60	109	133	99	60	36	49	42	86
SEED;Iron acquisition and metabolism;Transport of Iron;Iron-uptake factor PiuC;	11	24	13	52	105	97	81	76	50	76	90	90
SEED;Cell Wall and Capsule;Colanic acid biosynthesis;Colanic acid biosynthesis glycosyl transferase WcaE;	8	59	36	24	190	164	88	47	39	65	28	17
SEED;Amino Acids and Derivatives;Aromatic amino acid degradation;Putative 5-carboxymethyl-2-hydroxymuconate semialdehyde dehydrogenase oxidoreductase protein (EC 1.2.1.60);	34	12	17	97	82	185	79	77	29	31	51	74
SEED;Cell Wall and Capsule;Teichuronic acid biosynthesis;Putative teichuronic acid biosynthesis glycosyl transferase TuaC;	17	35	30	28	131	424	4	9	40	23	14	14
SEED;Amino Acids and Derivatives;Phenylalanine and Tyrosine Branches from Chorismate;Periplasmic aromatic amino acid aminotransferase beta precursor (EC 2.6.1.57);	42	72	12	25	49	94	51	46	90	57	57	180
SEED;DNA Metabolism;YcfH;Putative deoxyribonuclease similar to YcfH, type 4;	33	108	80	60	39	25	66	115	51	97	60	41
SEED;Membrane Transport;Choline Transport;Sodium-Choline Symporter;	6	45	8	128	106	372	6	1	8	49	16	31
SEED;Virulence;Type 4 secretion and conjugative transfer;IncF plasmid conjugative transfer pilus assembly protein TraF;	12	10	16	6	9	18	126	249	120	75	45	90
SEED;Respiration;Na+ translocating decarboxylases and related biotin-dependent enzymes;Membrane protein associated with methylmalonyl-CoA decarboxylase;	111	33	18	39	77	236	24	9	73	37	40	80
SEED;Regulation and Cell signaling;WhiB and WhiB-type regulatory proteins_;WhiB-type transcription regulator;	56	132	175	110	110	129	8	14	14	7	11	19
SEED;Amino Acids and Derivatives;Aromatic amino acid degradation;Phenylalanine hydroxylase transcriptional activator PhhR;	0	1	0	215	176	206	6	7	8	58	60	51
SEED;DNA Metabolism;CRISPRs;CRISPR-associated protein Cas2;	15	77	27	58	114	61	68	63	67	76	70	96
SEED;Cofactors, Vitamins, Prosthetic Groups, Pigments;YgfZ;YgfY COG2938;	44	45	22	97	92	205	74	53	36	33	26	67
SEED;Virulence;Type 4 secretion and conjugative transfer;Inner membrane protein forms channel for type IV secretion of T-DNA complex (VirB3);	50	49	52	95	95	203	63	46	22	23	29	71
SEED;Respiration;Soluble electron carriers in plants;	12	22	12	102	201	162	4	5	0	85	55	141
SEED;Regulation and Cell signaling;Murein hydrolase regulation and cell death;Autolysis histidine kinase LytS;	9	34	44	91	165	141	40	40	30	58	56	101
SEED;Membrane Transport;Type 4 conjugative transfer system, IncI1 type;IncI1 plasmid conjugative transfer pilus-tip adhesin protein PilV;	0	0	0	17	0	794	0	0	0	0	0	0
SEED;Regulation and Cell signaling;CytR regulation;Transcriptional (co)regulator CytR;	10	8	24	105	148	466	5	2	12	11	12	9
SEED;Metabolism of Aromatic Compounds;n-Phenylalkanoic acid degradation;enoyl-CoA hydratase, R-specific;	1	6	7	84	128	349	34	24	12	45	58	65
SEED;Carbohydrates;N-Acetyl-Galactosamine and Galactosamine Utilization;Predicted cytoplasmic N-Acetyl-D-galactosamine oligosaccharide hydrolase;	0	19	4	44	13	729	1	1	0	1	0	5
SEED;Nitrogen Metabolism;Dissimilatory nitrite reductase;Nitrite reductase associated c-type cytochorome NirN;	17	87	58	66	81	87	41	44	140	53	47	96
SEED;Membrane Transport;Type 4 conjugative transfer system, IncI1 type;IncI1 plasmid conjugative transfer integral membrane protein TraY;	12	53	35	21	22	242	53	60	125	0	23	171
SEED;Cell Wall and Capsule;Serotype determining Capsular polysaccharide biosynthesis in Staphylococcus;Capsular polysaccharide synthesis enzyme Cap8C;	69	74	18	94	76	122	31	50	37	60	57	132
SEED;DNA Metabolism;DNA Repair Base Excision;Endonuclease VIII;	61	73	23	131	95	399	0	0	3	28	5	7
SEED;Carbohydrates;N-Acetyl-Galactosamine and Galactosamine Utilization;GALNS arylsulfatase regulator (Fe-S oxidoreductase);	8	94	208	35	13	104	25	17	28	99	34	160
SEED;Phages, Prophages, Transposable elements, Plasmids;Integrons;Integron integrase;	4	1	5	91	69	402	70	42	33	36	35	39
SEED;Carbohydrates;Erythritol utilization;Predicted erythritol ABC transporter 2, ATP-binding component;	84	63	37	144	111	241	34	43	24	25	9	12
SEED;Metabolism of Aromatic Compounds;Catechol branch of beta-ketoadipate pathway;	68	189	44	81	95	104	37	17	31	47	30	87
SEED;Miscellaneous;COG2363;	16	7	31	90	48	281	98	75	16	91	21	56
SEED;Membrane Transport;Transport of Nickel and Cobalt;Nickel transport system permease protein NikB (TC 3.A.1.5.3);	67	121	185	155	63	66	35	9	36	23	13	58
SEED;Stress Response;Ectoine biosynthesis and regulation;Putative regulatory protein associated with the ectoine operon;	12	0	3	89	61	382	2	4	0	88	74	119
SEED;Carbohydrates;Trehalose Uptake and Utilization;Predicted trehalose permease, MFS family, FucP subfamily;	2	0	6	79	36	259	26	30	32	90	95	179
SEED;Amino Acids and Derivatives;Prenylated indole derivatives in actinomycetes;Indole prenyltransferase (EC 2.5.1.-);	125	227	115	69	115	42	28	31	29	14	8	32
SEED;Iron acquisition and metabolism;Bacillibactin Siderophore;Bacillibactin synthetase component F (EC 2.7.7.-);	13	27	15	32	123	20	75	46	53	106	109	217
SEED;Respiration;Hydrogenases;NAD-reducing hydrogenase subunit HoxU (EC 1.12.1.2);	36	30	116	19	96	49	34	24	24	83	102	229
SEED;Carbohydrates;Propanediol utilization;	49	48	31	76	32	202	97	108	36	83	12	68
SEED;Virulence;Type 4 secretion and conjugative transfer;Conjugative transfer protein TrbD;	56	66	40	81	85	211	40	32	54	60	28	89
SEED;Carbohydrates;D-gluconate and ketogluconates metabolism;Positive regulator of L-idonate catabolism;	100	115	96	97	67	208	12	14	13	47	26	50
SEED;Cell Wall and Capsule;Lipid A modifications;Phosphoethanolamine transferase EptA specific for the 1 phosphate group of core-lipid A;	5	0	16	196	109	240	32	26	30	49	21	130
SEED;Protein Metabolism;Translation elongation factors bacterial;Translation elongation factor P-related protein;	22	18	39	63	89	396	29	26	25	77	28	44
SEED;Respiration;Respiratory dehydrogenases 1;Methylamine dehydrogenase light chain precursor (EC 1.4.99.3);	11	9	11	67	61	160	37	32	10	119	109	232
SEED;Regulation and Cell signaling;DNA-binding regulatory proteins, strays;Transcriptional activator protein LysR;	265	229	98	15	20	23	38	16	52	17	17	71
SEED;Cofactors, Vitamins, Prosthetic Groups, Pigments;NAD regulation;Predicted NAD regulator in Alphaproteobacteria;	88	113	85	32	38	85	54	42	105	65	34	121
SEED;Virulence, Disease and Defense;Pertussis toxin;	67	52	51	99	83	253	43	39	57	44	33	45
SEED;Amino Acids and Derivatives;Polyamine Metabolism;Transcriptional regulator, TetR family, associated with agmatine catabolism;	7	4	1	81	139	206	28	14	11	96	77	204
SEED;DNA Metabolism;CRISPRs;CRISPR-associated RecB family exonuclease Cas4;	14	160	37	24	74	63	55	51	105	83	94	108
SEED;Amino Acids and Derivatives;MethanopterinAromatic;	30	76	14	134	90	47	85	90	54	103	78	69
SEED;Carbohydrates;Erythritol utilization;D-erythrulose 4-phosphate dehydrogenase EryC (EC 1.1.1.-);	56	57	29	106	138	297	48	42	20	35	23	23
SEED;Amino Acids and Derivatives;Putrescine utilization pathways;Gamma-glutamyl-putrescine oxidase (EC1.4.3.-);	23	11	10	186	98	266	12	13	18	72	70	99
SEED;Phages, Prophages, Transposable elements, Plasmids;Conjugative transposon, Bacteroidales;Conjugative transposon protein TraK;	41	120	28	55	75	197	31	30	23	77	56	145
SEED;Amino Acids and Derivatives;Putrescine utilization pathways;Putative oxidoreductase in putrescine utilization cluster;	62	95	54	32	52	132	60	56	156	46	41	95
SEED;Membrane Transport;Mannose-sensitive hemagglutinin type 4 pilus;MSHA biogenesis protein MshP;	0	2	0	131	138	378	14	9	34	39	46	92
SEED;Nucleosides and Nucleotides;Ribonucleotide reduction;Ribonucleotide reductase of class Ib (aerobic), beta subunit (EC 1.17.4.1);	91	38	23	214	141	266	7	7	5	22	5	65
SEED;Virulence;Type 4 secretion and conjugative transfer;IncQ plasmid conjugative transfer DNA primase TraO (pTi TraA homolog);	37	65	87	28	28	132	94	95	81	52	66	123
SEED;Sulfur Metabolism;Galactosylceramide and Sulfatide metabolism;Galactocerebrosidase precursor (EC 3.2.1.46);	2	114	21	356	127	182	4	5	44	6	17	14
SEED;Cell Wall and Capsule;LOS core oligosaccharide biosynthesis;Beta-1,4-galactosyltransferase;	85	109	60	83	87	120	76	69	110	27	31	40
SEED;Carbohydrates;L-rhamnose utilization;L-rhamnose operon transcriptional activator RhaR;	12	2	8	207	139	242	8	16	20	80	65	100
SEED;Metabolism of Aromatic Compounds;Phenylpropanoid compound degradation;Trans-feruloyl-CoA synthase (EC 6.2.1.34);	7	14	3	86	240	119	40	31	26	134	83	118
SEED;DNA Metabolism;DNA-replication;Arrested fork binding;	54	57	96	17	10	21	281	275	16	18	9	48
SEED;Membrane Transport;Predicted secretion system X;Predicted secretion system X transmembrane protein 2;	26	33	8	23	40	127	88	86	101	146	107	118
SEED;Amino Acids and Derivatives;Arginine and Ornithine Degradation;Arginine/ornithine ABC transporter, ATP-binding protein AotP;	44	45	44	209	145	197	11	15	14	54	54	72
SEED;Respiration;Terminal cytochrome C oxidases;Cytochrome c oxidase (B(O/a)3-type) chain II (EC 1.9.3.1);	51	46	45	34	34	71	118	120	213	45	52	79
SEED;Membrane Transport;Type 4 conjugative transfer system, IncI1 type;Shufflon-specific DNA recombinase;	52	17	21	57	91	112	86	118	85	126	45	103
SEED;Respiration;Formate hydrogenase;Formate dehydrogenase O putative subunit;	38	82	249	103	168	163	9	8	21	12	7	56
SEED;Respiration;Hydrogenases;NAD-reducing hydrogenase subunit HoxH (EC 1.12.1.2);	48	47	247	36	73	70	61	59	65	57	62	92
SEED;Cell Wall and Capsule;Lipid A-Ara4N pathway ( Polymyxin resistance );UDP-glucuronic acid oxidase (UDP-4-keto-hexauronic acid decarboxylating) (EC 1.1.1.305);	85	169	53	37	209	56	27	32	181	17	22	30
SEED;Membrane Transport;Transport of Nickel and Cobalt;Nickel responsive regulator NikR;	44	38	41	38	27	96	92	70	117	155	67	134
SEED;Miscellaneous;Muconate lactonizing enzyme family;N-succinyl arginine/lysine racemase;	5	6	5	11	50	42	60	23	142	267	163	145
SEED;RNA Metabolism;RtcB RtcA;RtcB-like protein;	43	5	28	58	38	9	254	286	2	15	50	134
SEED;RNA Metabolism;Rrf2 family transcriptional regulators;Iron-responsive repressor RirA;	83	63	34	109	75	195	33	13	71	101	48	103
SEED;Regulation and Cell signaling;Murein hydrolase regulation and cell death;Antiholin-like protein LrgA;	45	84	53	104	122	152	41	48	56	71	72	82
SEED;Fatty Acids, Lipids, and Isoprenoids;Acyclic terpenes utilization;Isohexenylglutaconyl-CoA hydratase;	21	44	21	43	28	88	94	140	197	68	71	115
SEED;Carbohydrates;Trehalose Uptake and Utilization;Cytoplasmic trehalase (EC 3.2.1.28);	11	19	97	84	83	409	35	27	30	62	30	43
SEED;Cell Wall and Capsule;Lipopolysaccharide-related cluster in Alphaproteobacteria;Uncharacterized protein, Bsl7517 homolog;	72	72	58	97	99	162	41	42	61	62	57	112
SEED;Carbohydrates;N-Acetyl-Galactosamine and Galactosamine Utilization;Predicted secreted alpha-N-acetylgalactosaminidase (EC 3.2.1.49);	166	154	44	194	197	84	4	2	27	18	16	37
SEED;Motility and Chemotaxis;Flagellum;Negative regulator of flagellin synthesis;	23	36	4	73	97	57	149	169	128	74	52	81
SEED;Carbohydrates;Cellulosome;Alpha-glucosidase SusB (EC 3.2.1.20);	161	126	113	93	75	207	47	23	29	10	22	40
SEED;Stress Response;Bacterial hemoglobins;Protein containing plastocyanin/azurin family domain;	24	34	33	46	57	42	97	151	91	149	67	156
SEED;Protein Metabolism;EC 3.4.19.- Omega peptidases;Pyrrolidone-carboxylate peptidase (EC 3.4.19.3);	37	95	49	32	107	115	70	40	92	132	81	100
SEED;Carbohydrates;Maltose and Maltodextrin Utilization;Maltose operon periplasmic protein MalM;	2	0	0	20	14	27	481	329	1	27	21	28
SEED;Fatty Acids, Lipids, and Isoprenoids;Putative oxidase COG2907;FIG026291: Hypothetical periplasmic protein;	23	44	30	102	118	65	83	109	60	87	81	150
SEED;Stress Response;Glutathione-dependent pathway of formaldehyde detoxification;Uncharacterized protein YaiN in in formaldehyde detoxification operon;	125	119	63	131	117	256	25	25	34	20	15	23
SEED;Protein Metabolism;Proteolysis in bacteria, ATP-dependent;ATP-dependent protease La (EC 3.4.21.53);	73	110	128	103	62	386	15	7	9	28	9	24
SEED;Carbohydrates;Erythritol utilization;Predicted erythritol ABC transporter 1, substrate-binding component;	99	69	64	60	39	157	98	93	74	112	50	41
SEED;Carbohydrates;Chitin and N-acetylglucosamine utilization;Phosphatase NagD predicted to act in N-acetylglucosamine utilization subsystem;	19	8	96	65	194	171	45	36	9	88	75	158
SEED;Miscellaneous;YebC;Dihydroneopterin triphosphate pyrophosphohydolase, putative, Actinobacterial type, NudB-like;	149	256	117	90	133	36	25	45	48	14	26	25
SEED;Iron acquisition and metabolism;Siderophore Pyoverdine;PvdE, pyoverdine ABC export system, fused ATPase and permease components;	388	341	109	9	4	37	6	1	41	2	5	23
SEED;Carbohydrates;Deoxyribose and Deoxynucleoside Catabolism;Putative deoxyribose-specific ABC transporter, ATP-binding protein;	76	165	148	62	169	129	26	23	50	74	19	26
SEED;Carbohydrates;D-ribose utilization;Ribose ABC transport system, high affinity permease RbsD (TC 3.A.1.2.1);	47	66	24	29	67	40	227	215	59	93	43	58
SEED;Phages, Prophages, Transposable elements, Plasmids;Phage photosynthesis;	53	59	85	92	84	91	54	51	114	100	63	124
SEED;RNA Metabolism;Transcription initiation, bacterial sigma factors;RNA polymerase principal sigma factor HrdA;	92	206	102	118	139	42	77	36	55	22	30	52
SEED;Iron acquisition and metabolism;Siderophore Pyoverdine;Antisigma transmembrane sensor FpvR;	41	73	14	45	97	133	112	85	107	59	24	181
SEED;DNA Metabolism;2-phosphoglycolate salvage;Putative phosphatase YqaB;	7	24	18	28	67	79	56	62	98	236	134	162
SEED;Membrane Transport;Predicted secretion system X;Predicted secretion system X translation initiation factor;	34	15	11	16	30	85	152	149	140	141	68	133
SEED;Virulence;Type 4 secretion and conjugative transfer;Conjugative transfer protein TrbC;	70	83	71	147	112	233	41	17	70	46	36	50
SEED;Cell Wall and Capsule;Sialic Acid Metabolism;Transcriptional regulator NanR;	87	79	64	148	93	169	45	65	39	37	46	105
SEED;Virulence;Type 4 secretion and conjugative transfer;IncF plasmid conjugative transfer pilus assembly protein TraB;	12	27	21	6	6	56	208	313	220	45	17	47
SEED;Carbohydrates;Unknown oligosaccharide utilization Sde 1396;2nd GPH family transporter in unknown oligosaccharide utilization Sde 1396;	0	0	1	164	367	48	27	20	20	78	86	168
SEED;Membrane Transport;Curli production;Minor curlin subunit CsgB, nucleation component of curlin monomers;	94	68	150	154	219	233	4	4	0	24	9	20
SEED;Motility and Chemotaxis;Flagellum;Flagellar protein FlbB;	72	58	22	48	76	280	72	52	43	102	41	116
SEED;Amino Acids and Derivatives;Arginine and Ornithine Degradation;Arginine/ornithine ABC transporter, periplasmic arginine/ornithine binding protein;	140	69	51	204	133	201	4	5	9	55	66	47
SEED;Sulfur Metabolism;Alkanesulfonate assimilation;Putative arylsulfatase regulatory protein;	69	75	7	130	187	72	132	110	52	71	25	56
SEED;Phages, Prophages, Transposable elements, Plasmids;Conjugative transposon, Bacteroidales;Conjugative transposon protein TraJ;	161	4	35	66	82	395	76	42	23	54	27	22
SEED;Protein Metabolism;Ribosome LSU eukaryotic and archaeal;LSU ribosomal protein L35e (L29p);	175	235	143	40	20	6	28	40	162	20	33	86
SEED;Carbohydrates;Acetoin, butanediol metabolism;2,3-butanediol dehydrogenase, R-alcohol forming, (R)- and (S)-acetoin-specific (EC 1.1.1.4);	57	175	106	92	62	83	60	47	115	60	42	91
SEED;Motility and Chemotaxis;Flagellum;Flagellar biosynthesis protein FliT;	44	25	2	124	156	166	84	97	60	77	48	111
SEED;DNA Metabolism;CRISPRs;CRISPR-associated protein, Cse1 family;	26	146	62	83	250	99	43	107	14	18	18	129
SEED;Fatty Acids, Lipids, and Isoprenoids;Phospholipid and Fatty acid biosynthesis related cluster;Acyl carrier protein (ACP2);	17	12	22	111	141	289	33	35	57	65	60	155
SEED;Membrane Transport;Citrate Utilization System (CitAB, CitH, and tctABC);TctB citrate transporter;	91	367	55	127	146	170	4	4	13	12	15	1
SEED;Respiration;Terminal cytochrome C oxidases;FixO3 cytochrome-c oxidase subunit;	44	29	147	23	42	82	151	91	55	157	57	128
SEED;Carbohydrates;Mannitol Utilization;Mannitol-1-phosphate 5-dehydrogenase (EC 1.1.1.17);	126	75	430	175	126	42	7	5	14	1	5	4
SEED;Cell Wall and Capsule;Alginate metabolism;Alginate biosynthesis protein Alg8;	2	0	5	309	262	202	4	2	2	55	106	65
SEED;Phages, Prophages, Transposable elements, Plasmids;Integrons;Integron integrase IntI2;	1	2	44	92	229	576	2	2	9	14	16	31
SEED;Carbohydrates;Beta-Glucoside Metabolism;Endo-beta-1,3-1,4 glucanase (Licheninase) (EC 3.2.1.73);	40	50	53	83	62	283	27	24	31	65	60	247
SEED;Carbohydrates;Lacto-N-Biose I and Galacto-N-Biose Metabolic Pathway;Lacto-N-biose phosphorylase (EC 2.4.1.211);	3	8	4	9	43	49	37	17	28	365	130	334
SEED;Iron acquisition and metabolism;Heme, hemin uptake and utilization systems in GramPositives;Long-chain-fatty-acid--CoA ligase associated with anthrachelin biosynthesis;	71	42	40	38	62	310	71	38	65	96	57	142
SEED;Carbohydrates;D-gluconate and ketogluconates metabolism;2,5-diketo-D-gluconate reductase A (EC 1.1.1.274);	168	148	83	139	134	232	27	12	32	25	12	21
SEED;Stress Response;Hfl operon;Putative inner membrane protein YjeT (clustered with HflC);	59	55	29	78	70	279	109	115	100	22	44	75
SEED;Membrane Transport;Transport of Zinc;Zinc ABC transporter, ATP-binding protein ZnuC;	81	163	89	72	48	78	107	97	79	82	54	93
SEED;Carbohydrates;D-gluconate and ketogluconates metabolism;2-Keto-D-gluconate dehydrogenase (EC 1.1.99.4), membrane-bound, flavoprotein;	117	179	36	177	130	155	37	23	27	66	67	29
SEED;Carbohydrates;Fructose utilization;Fructose repressor FruR, LacI family;	0	26	2	158	99	610	6	8	10	45	45	34
SEED;Nucleosides and Nucleotides;Adenosyl nucleosidases;hypothetical protein Bcep3774, commonly clustered with carotenoid biosynthesis;	129	251	136	126	110	51	57	46	63	20	17	39
SEED;Regulation and Cell signaling;Cell envelope-associated LytR-CpsA-Psr transcriptional attenuators;Cell envelope-associated transcriptional attenuator LytR-CpsA-Psr, subfamily F2 (as in PMID19099556);	106	179	183	27	97	106	43	21	27	32	37	188
SEED;Carbohydrates;2-methylcitrate to 2-methylaconitate metabolism cluster;2-methylaconitate racemase;	138	109	46	135	115	194	18	23	28	73	47	128
SEED;Stress Response;Glutathione: Non-redox reactions;Distant similarity with leukotriene C4 synthase (microsomal glutathione S-transferase);	55	73	24	70	94	95	91	58	84	97	99	217
SEED;Regulation and Cell signaling;DNA-binding regulatory proteins, strays;LysR family transcriptional regulator PA0133;	5	6	15	212	132	166	14	1	26	174	120	189
SEED;Stress Response;Betaine biosynthesis from glycine;Glycine N-methyltransferase (EC 2.1.1.20);	137	273	148	119	179	47	30	31	55	6	8	28
SEED;DNA Metabolism;CRISP Cmr Cluster;CRISPR-associated RAMP Cmr2;	43	18	4	414	159	14	178	148	3	11	0	74
SEED;Phosphorus Metabolism;Phosphate metabolism;Manganese-dependent inorganic pyrophosphatase (EC 3.6.1.1);	27	99	74	43	80	82	46	40	58	240	88	192
SEED;Miscellaneous;EC 4. 1. 1.- Carboxy-lyases;Glutamate decarboxylase (EC 4.1.1.15);	185	387	44	110	172	90	20	4	12	9	14	29
SEED;Metabolism of Aromatic Compounds;Gallic acid utilization;Gallate permease;	43	134	100	34	31	61	187	88	124	51	53	171
SEED;Iron acquisition and metabolism;Siderophore Pyoverdine;ABC transporter in pyoverdin gene cluster, permease component;	12	4	6	146	90	153	42	19	13	137	159	300
SEED;Carbohydrates;L-rhamnose utilization;Transcriptional regulator of rhamnose utilization, GntR family;	91	170	26	139	102	87	17	26	21	49	107	255
SEED;Carbohydrates;D-Galacturonate and D-Glucuronate Utilization;Novel D-tagaturonate epimerase;	56	79	104	55	90	111	72	79	74	154	91	125
SEED;Carbohydrates;Maltose and Maltodextrin Utilization;ABC-type sugar transport system, periplasmic binding protein YcjN;	44	82	51	217	270	314	13	20	11	15	30	24
SEED;Cell Division and Cell Cycle;Two cell division clusters relating to chromosome partitioning;Pseudouridine synthase family protein;	173	521	86	99	79	34	4	11	39	18	13	17
SEED;Cell Wall and Capsule;O-Methyl Phosphoramidate Capsule Modification in Campylobacter;Pyruvate phosphate dikinase;	64	80	91	73	137	76	90	85	164	86	34	115
SEED;Carbohydrates;D-gluconate and ketogluconates metabolism;Gluconate 2-dehydrogenase (EC 1.1.99.3), membrane-bound, flavoprotein;	86	105	113	190	272	50	17	21	25	49	46	123
SEED;Virulence;Cobalt-zinc-cadmium resistance;Heavy metal resistance transcriptional regulator HmrR;	91	75	44	137	124	208	71	59	118	42	57	75
SEED;Virulence;Adaptation to d-cysteine;L-Cystine ABC transporter, periplasmic cystine-binding protein;	142	160	92	161	134	247	20	9	20	27	45	54
SEED;Carbohydrates;D-Galacturonate and D-Glucuronate Utilization;Uronate isomerase, family BH0493 (EC 5.3.1.12);	26	59	80	40	119	144	73	65	61	243	113	89
SEED;Metabolism of Aromatic Compounds;Anaerobic benzoate metabolism;Glutaryl-CoA dehydrogenase (EC 1.3.99.7);	53	70	66	101	76	121	67	56	118	150	113	134
SEED;Carbohydrates;Soluble methane monooxygenase (sMMO);Methane monooxygenase component A beta chain (EC 1.14.13.25);	71	209	274	165	53	125	42	28	45	52	14	48
SEED;DNA Metabolism;DNA-replication;DNA replication protein DnaC;	75	73	109	147	71	407	60	30	55	18	61	26
SEED;Sulfur Metabolism;Utilization of glutathione as a sulphur source;Putative glutathione transporter,solute-binding component;	96	104	68	132	104	99	76	90	76	55	76	157
SEED;Carbohydrates;L-rhamnose utilization;Transcriptional regulator of rhamnose utilization, LysR family;	8	6	8	1	0	0	460	500	141	4	7	2
SEED;Amino Acids and Derivatives;Arginine and Ornithine Degradation;Histidine ABC transporter, ATP-binding protein HisP (TC 3.A.1.3.1);	53	100	56	153	113	275	26	28	40	88	49	159
SEED;Membrane Transport;Mannose-sensitive hemagglutinin type 4 pilus;MSHA biogenesis protein MshN;	2	4	4	145	274	287	50	45	28	62	59	182
SEED;Motility and Chemotaxis;Bacterial Chemotaxis;Chemotaxis protein CheX;	66	38	60	75	128	156	81	61	80	182	86	131
SEED;Nucleosides and Nucleotides;Pyrimidine utilization;Pyrimidine ABC transporter, ATP-binding protein;	80	112	88	137	80	223	74	37	36	95	51	134
SEED;Virulence;Type 4 secretion and conjugative transfer;IncF plasmid conjugative transfer pilus assembly protein TraU;	13	20	28	9	41	103	158	277	212	153	50	83
SEED;Membrane Transport;Widespread colonization island;Flp pilus assembly protein, pilin Flp;	85	77	66	127	119	173	82	65	63	101	69	123
SEED;Carbohydrates;Maltose and Maltodextrin Utilization;Inner membrane ABC transporter permease protein YcjO;	71	96	274	164	219	289	12	3	5	5	10	5
SEED;Phages, Prophages, Transposable elements, Plasmids;CBSS-203122.12.peg.188;Mll9366 protein;	26	51	22	54	72	193	25	7	41	152	263	247
SEED;DNA Metabolism;DNA topoisomerases, Type II, ATP-dependent;DNA topoisomerase VI subunit A (EC 5.99.1.3);	27	32	79	90	115	151	132	84	88	155	52	149
SEED;Nitrogen Metabolism;Denitrification;Nitrous oxide reductase maturation periplasmic protein NosX;	73	98	46	102	155	165	55	31	68	137	86	139
SEED;Protein Metabolism;Protein degradation;Aminopeptidase C (EC 3.4.22.40);	113	179	36	187	224	248	27	36	14	21	20	50
SEED;Carbohydrates;D-galactonate catabolism;D-Galactonate repressor DgoR;	60	111	131	66	39	62	161	128	194	59	42	104
SEED;Cell Wall and Capsule;LOS core oligosaccharide biosynthesis;Lipopolysaccharide 1,2-N-acetylglucosaminetransferase (EC 2.4.1.56);	66	57	31	31	106	332	215	215	46	18	14	33
SEED;Regulation and Cell signaling;DNA-binding regulatory proteins, strays;Nitrogen assimilation regulatory protein Nac;	75	86	80	148	182	312	37	41	55	20	30	101
SEED;Virulence;Beta-lactamase;Regulatory protein BlaR1;	57	126	83	179	71	45	269	254	9	14	5	56
SEED;Carbohydrates;Maltose and Maltodextrin Utilization;Inner membrane ABC transporter permease protein YcjP;	174	170	383	136	106	49	31	22	39	12	23	23
SEED;Virulence, Disease and Defense;Cytolethal distending toxins;	235	302	177	111	93	60	26	34	73	21	19	24
SEED;Membrane Transport;Mannose-sensitive hemagglutinin type 4 pilus;MSHA pilin protein MshA;	11	9	10	91	124	145	81	92	29	175	148	261
SEED;Predictions based on plant-prokaryote comparative analysis;At1g26220 At1g32070;Tyrosine recombinase XerC;	27	68	37	146	197	144	92	79	118	68	81	122
SEED;RNA Metabolism;ATP-dependent RNA helicases, bacterial;ATP-dependent RNA helicase VVA0939;	0	0	2	223	352	259	24	29	34	105	63	90
SEED;Metabolism of Aromatic Compounds;Benzoate degradation;Ring hydroxylating dioxygenase, alpha subunit (EC 1.14.12.13);	65	66	35	96	68	66	67	58	107	113	82	359
SEED;Virulence;Type 4 secretion and conjugative transfer;Ync;	46	108	44	81	159	149	85	70	54	91	77	223
SEED;Carbohydrates;Chitin and N-acetylglucosamine utilization;predicted N-acetylglucosamine kinase, glucokinase-like (EC 2.7.1.59);	98	17	19	264	325	364	4	2	0	49	8	37
SEED;Respiration;Soluble cytochromes and functionally related electron carriers;Cytochrome c-552 precursor;	15	10	14	85	84	92	46	34	82	186	161	378
SEED;Regulation and Cell signaling;DNA-binding regulatory proteins, strays;LysR family transcriptional regulator near succinyl-CoA:3-ketoacid-coenzyme A transferase;	28	11	21	96	89	93	54	53	65	181	193	306
SEED;DNA Metabolism;CRISPRs;CRISPR-associated protein, Csd2/Csh2 family;	26	194	70	71	122	119	67	49	141	107	97	130
SEED;Carbohydrates;Inositol catabolism;Major myo-inositol transporter IolT;	30	355	67	88	117	20	72	68	99	198	43	36
SEED;Phages, Prophages, Transposable elements, Plasmids;Conjugative transposon, Bacteroidales;Conjugative transposon protein TraN;	69	189	57	51	110	250	71	54	20	96	90	137
SEED;Regulation and Cell signaling;Acyl Homoserine Lactone (AHL) Autoinducer Quorum Sensing_;	30	22	50	187	140	250	66	53	63	104	88	142
SEED;Dormancy and Sporulation;F1453 mlsummers;two-component response regulator;	79	102	154	93	127	125	54	37	124	108	73	120
SEED;Carbohydrates;Xylose utilization;Xyloside transporter XynT;	63	38	95	61	112	110	101	28	111	263	88	127
SEED;Miscellaneous;Metabolite repair;Free methionine-(R)-sulfoxide reductase, contains GAF domain;	43	83	65	202	248	362	21	10	30	42	46	46
SEED;Virulence, Disease and Defense;Tolerance to colicin E2;Inner membrane protein CreD-like protein;	62	57	51	184	158	474	25	29	21	30	16	92
SEED;Dormancy and Sporulation;Sporulation Cluster;	42	45	77	182	227	422	20	16	27	74	40	34
SEED;RNA Metabolism;ATP-dependent RNA helicases, bacterial;DEAD-box ATP-dependent RNA helicase CshB (EC 3.6.4.13);	90	184	59	79	252	162	110	58	73	25	24	98
SEED;Iron acquisition and metabolism;Iron siderophore sensor & receptor system;Iron siderophore receptor protein;	97	59	54	145	121	268	55	39	72	53	72	187
SEED;Fatty Acids, Lipids, and Isoprenoids;Phospholipid and Fatty acid biosynthesis related cluster;FIG025233: SAM-dependent methyltransferases;	102	4	12	5	4	6	497	480	98	4	7	6
SEED;Nucleosides and Nucleotides;Pyrimidine utilization;Transcriptional regulator RutR of pyrimidine catabolism (TetR family);	107	92	39	116	142	192	87	94	46	107	49	156
SEED;Phages, Prophages, Transposable elements, Plasmids;Listeria Pathogenicity Island LIPI-1 extended;Zinc metalloproteinase precursor (EC 3.4.24.29);	33	102	156	80	54	227	28	20	26	217	126	161
SEED;Carbohydrates;L-Arabinose utilization;Predicted L-arabinose ABC transport system, permease protein 1;	0	0	0	189	245	532	34	17	10	65	61	77
SEED;RNA Metabolism;Ribonuclease H;Ribonuclease HI-related protein 2;	15	4	1	119	139	235	32	23	23	195	168	277
SEED;RNA Metabolism;Rrf2 family transcriptional regulators;Predicted transcriptional regulator of cysteine synthase, Rrf2 family;	44	38	23	99	107	373	69	81	49	121	67	162
SEED;RNA Metabolism;RNA polymerase bacterial;DNA-directed RNA polymerase alpha subunit domain;	43	11	54	69	100	163	109	103	100	143	104	238
SEED;Fatty Acids, Lipids, and Isoprenoids;Putative oxidase COG2907;FIG002577: Putative lipoprotein precursor;	15	30	27	170	130	355	89	59	50	97	85	131
SEED;Carbohydrates;Pyruvate metabolism II: acetyl-CoA, acetogenesis from pyruvate;Putative membrane protein, clustering with ActP;	45	52	55	143	183	173	90	72	137	81	92	125
SEED;Iron acquisition and metabolism;Heme, hemin uptake and utilization systems in GramPositives;Hypothetical, distant similarity with heme-degrading oxygenase IsdG;	89	73	79	163	110	242	57	42	107	90	80	122
SEED;Respiration;NiFe hydrogenase maturation;[NiFe] hydrogenase metallocenter assembly protein HypC;	120	178	100	109	142	343	50	50	29	45	32	61
SEED;Miscellaneous;Synechocystis experimental;Similar to non-heme chloroperoxidase, sll5080 homolog;	40	45	116	103	88	320	59	38	130	120	62	140
SEED;Carbohydrates;Hexose Phosphate Uptake System;Homolog of fucose/glucose/galactose permeases;	30	40	38	24	86	115	55	8	173	352	183	161
SEED;Carbohydrates;L-rhamnose utilization;Pedicted L-rhamnose permease, NCS1 Family;	17	14	2	87	122	234	16	14	20	269	149	325
SEED;Cell Wall and Capsule;Legionaminic Acid Biosynthesis;Legionaminic acid cytidylyltransferase (EC 2.7.7.43);	74	36	92	30	40	134	167	132	117	121	104	223
SEED;Regulation and Cell signaling;Autoinducer 2 (AI-2) transport and processing (lsrACDBFGE operon);LsrR, transcriptional repressor of lsr operon;	188	165	162	166	147	257	30	12	46	28	31	48
SEED;Nitrogen Metabolism;Amidase clustered with urea and nitrile hydratase functions;Amidase clustered with urea ABC transporter and nitrile hydratase functions;	87	108	38	157	471	284	21	8	45	14	17	37
SEED;Cofactors, Vitamins, Prosthetic Groups, Pigments;Methanofuran;Possible glutaminyl transferase clustered with tetrahydromethanopterin biosynthesis genes;	28	33	26	80	30	53	277	228	227	82	68	160
SEED;Nucleosides and Nucleotides;Pyrimidine utilization;Pyrimidine ABC transporter, transmembrane component 1;	170	145	125	172	125	186	38	38	34	75	43	143
SEED;Amino Acids and Derivatives;Putrescine utilization pathways;Glycine/D-amino acid oxidase (deaminating) in putrescine utilization cluster;	56	65	49	207	349	154	120	36	68	93	64	35
SEED;Regulation and Cell signaling;cAMP signaling in bacteria;Adenylate/guanylate cyclase (EC 4.6.1.2);	111	174	177	52	144	199	105	90	94	61	27	62
SEED;Cell Wall and Capsule;Lipid A modifications;Transcriptional regulatory protein PhoP;	2	3	5	238	324	509	15	9	13	44	55	80
SEED;Amino Acids and Derivatives;Glycine and Serine Utilization;D-serine dehydratase transcriptional activator;	37	56	22	174	218	303	80	101	86	70	57	94
SEED;Virulence;MexE-MexF-OprN Multidrug Efflux System;Multidrug efflux transporter MexF;	39	64	32	218	265	202	53	29	85	97	105	110
SEED;Regulation and Cell signaling;DNA-binding regulatory proteins, strays;LysR family transcriptional regulator PA2758;	201	160	64	171	285	244	15	6	28	53	43	31
SEED;Predictions based on plant-prokaryote comparative analysis;At1g01770;Small uncharacterized protein Bpro_4170;	159	119	76	172	133	180	80	68	100	60	53	102
SEED;Respiration;Soluble cytochromes and functionally related electron carriers;Cytochrome C550 (Soluble cytochrome C);	51	29	34	107	95	84	264	262	64	60	84	173
SEED;Metabolism of Aromatic Compounds;Catechol branch of beta-ketoadipate pathway;3-oxoadipate enol-lactone hydrolase;	245	373	152	131	135	58	40	47	54	13	27	42
SEED;Stress Response;Oxidative stress;superoxide dismutase [Fe-Zn] (EC 1.15.1.1);	242	421	111	113	133	58	50	40	45	20	26	63
SEED;Metabolism of Aromatic Compounds;Central meta-cleavage pathway of aromatic compound degradation;4-oxalocrotonate tautomerase (EC 5.3.2.-);	91	68	55	114	103	198	133	128	115	87	88	144
SEED;Membrane Transport;Ton and Tol transport systems;Putative TolA protein;	21	44	29	99	107	282	114	80	208	131	69	143
SEED;Metabolism of Aromatic Compounds;Catechol branch of beta-ketoadipate pathway;Muconolactone isomerase (EC 5.3.3.4),putative;	56	130	87	177	121	285	72	77	62	80	84	100
SEED;Cell Division and Cell Cycle;Cyanobacterial Circadian Clock;Circadian phase modifier;	80	122	375	78	91	119	131	103	59	43	33	98
SEED;Amino Acids and Derivatives;Lysine degradation;Saccharopine dehydrogenase (EC 1.5.1.9);	153	149	28	158	73	436	44	28	41	73	32	117
SEED;DNA Metabolism;DNA repair, bacterial;Very-short-patch mismatch repair endonuclease (G-T specific);	120	139	73	89	116	161	81	72	63	171	77	172
SEED;Regulation and Cell signaling;cAMP signaling in bacteria;Putative insecticidal toxin complex;	49	111	52	190	115	43	124	225	120	28	24	264
SEED;Miscellaneous;Microbial ethylene biosynthesis;2-oxoglutarate/L-arginine monooxygenase/decarboxylase (succinate-forming) (EC 1.14.11.34);	147	606	82	205	106	47	30	27	33	23	25	18
SEED;Carbohydrates;D-Sorbitol(D-Glucitol) and L-Sorbose Utilization;Glucitol operon activator protein;	231	211	96	281	166	19	31	71	49	49	60	96
SEED;Cell Wall and Capsule;Xanthan Exopolysaccharide Biosynthesis and Export;Xanthan biosynthesis glucuronosyltransferase GumK;	116	92	39	221	131	725	0	0	0	3	14	21
SEED;Carbohydrates;Chitin and N-acetylglucosamine utilization;N-Acetyl-D-glucosamine ABC transport system ATP-binding protein;	115	115	66	174	145	290	75	66	46	103	48	119
SEED;Metabolism of Aromatic Compounds;Protocatechuate branch of beta-ketoadipate pathway;dicarboxylic acid transporter PcaT;	418	331	149	60	93	123	35	11	56	64	17	10
SEED;Regulation and Cell signaling;DNA-binding regulatory proteins, strays;LysR family transcriptional regulator YnfL;	44	74	43	75	149	177	85	42	85	251	177	166
SEED;Membrane Transport;Widespread colonization island;Similar to secretin RcpA/CpaC, associated with Flp pilus assembly;	108	113	58	128	146	278	64	65	124	112	46	127
SEED;Amino Acids and Derivatives;Lysine degradation;L-pipecolate oxidase (1.5.3.7);	124	94	64	147	163	317	55	31	40	95	83	162
SEED;Carbohydrates;D-Galacturonate and D-Glucuronate Utilization;Transcriptional regulator KdgR, KDG operon repressor;	79	191	101	116	144	91	105	132	231	36	46	109
SEED;Sulfur Metabolism;Taurine Utilization;Taurine-binding periplasmic protein TauA;	110	81	42	130	126	224	160	175	180	29	61	63
SEED;Virulence;Type 4 secretion and conjugative transfer;Conjugative transfer protein TrbP (IncF TraX homolog);	6	21	50	30	36	697	212	138	135	9	22	28
SEED;Nitrogen Metabolism;Allantoin Utilization;Ureidoglycolate hydrolase (EC 3.5.3.19);	106	110	83	230	178	255	34	26	58	71	73	164
SEED;Virulence, Disease and Defense;Listeria surface proteins: Internalin-like proteins;Internalin-like protein (LPXTG motif) Lmo0610 homolog;	92	26	6	34	38	148	473	427	46	33	39	31
SEED;Stress Response;Choline and Betaine Uptake and Betaine Biosynthesis;Glycine betaine ABC transport system, permease/glycine betaine-binding protein OpuABC;	295	694	65	52	118	43	23	25	34	11	8	31
SEED;Cofactors, Vitamins, Prosthetic Groups, Pigments;Coenzyme PQQ synthesis;	220	85	30	192	257	293	32	29	29	77	48	111
SEED;Amino Acids and Derivatives;Proline, 4-hydroxyproline uptake and utilization;Ureidoglycolate/malate/sulfolactate dehydrogenase family (EC 1.1.1.-);	36	116	70	168	151	370	37	34	70	121	83	147
SEED;Motility and Chemotaxis;Flagellum;Negative regulator of flagellin synthesis FlgM;	23	33	20	191	239	305	56	48	81	104	104	200
SEED;Carbohydrates;Hexose Phosphate Uptake System;Transcriptional regulatory protein UhpA;	76	123	34	148	192	158	80	122	84	137	100	153
SEED;Sulfur Metabolism;Bacterial pathways for dimethylsulfoniopropionate and acrylate catabolism;Dimethylsulfoniopropionate (DSMP) lyase DddQ;	121	121	58	85	92	209	93	95	127	88	103	221
SEED;Phages, Prophages, Transposable elements;Phage Dual Exonuclease Exclusion;Predicted 3'-5' exonuclease related to the exonuclease domain of PolB;	4	3	0	0	10	1403	0	0	0	0	0	0
SEED;Motility and Chemotaxis;Flagellum;Flagellin protein FlaG;	20	21	13	112	153	348	99	91	107	127	101	231
SEED;Amino Acids and Derivatives;Lysine degradation;Saccharopine dehydrogenase [NAD+, L-lysine-forming] (EC 1.5.1.7);	199	374	184	159	198	52	44	53	74	13	21	52
SEED;Amino Acids and Derivatives;Glutamine, Glutamate, Aspartate and Asparagine Biosynthesis;Glutamine synthetase (EC 6.3.1.2);	34	19	14	151	109	281	68	166	265	56	64	201
SEED;Respiration;Formate hydrogenase;Hydrogenase-4 transcriptional activator;	14	10	85	47	96	686	78	39	68	82	72	155
SEED;Membrane Transport;Transport of Manganese;Manganese ABC transporter, ATP-binding protein SitB;	113	109	103	159	172	247	61	44	62	156	77	142
SEED;Respiration;Biogenesis of cytochrome c oxidases;Frataxin homolog CyaY, facilitates iron supply for heme A synthesis or Fe-S cluster assembly;	50	48	69	84	102	133	285	290	217	52	48	69
SEED;Carbohydrates;L-Arabinose utilization;Predicted L-arabinose ABC transport system, periplasmic arabinose-binding protein;	15	37	20	239	250	648	33	7	12	53	56	77
SEED;Carbohydrates;D-gluconate and ketogluconates metabolism;2,5-diketo-D-gluconic acid reductase B (EC 1.1.1.274);	230	181	82	224	183	377	26	8	18	46	19	54
SEED;DNA Metabolism;CRISPRs;CRISPR-associated protein, Cse4 family;	71	419	146	141	242	126	26	49	34	41	45	108
SEED;Protein Metabolism;N-linked Glycosylation in Bacteria;Alpha-1,3-N-acetylgalactosamine transferase PglA (EC 2.4.1.-);	124	217	114	86	140	87	101	82	104	74	101	223
SEED;Carbohydrates;L-Arabinose utilization;Predicted L-arabinose ABC transport system, permease protein 2;	0	0	2	270	229	723	27	9	11	70	37	83
SEED;Iron acquisition and metabolism;Hemin transport system;heme uptake transmembrane sensor;	41	61	32	149	332	223	42	28	53	147	117	238
SEED;Dormancy and Sporulation;Spore pigment biosynthetic cluster in Actinomycetes;Polyketide hydroxylase WhiE VIII;	181	413	185	185	179	49	50	42	80	23	35	46
SEED;Membrane Transport;Predicted secretion system X;Predicted secretion system X FIG084745: hypothetical protein;	11	1	10	42	52	180	175	161	127	284	187	255
SEED;Amino Acids and Derivatives;Polyamine Metabolism;S-adenosylmethionine decarboxylase proenzyme (EC 4.1.1.50), prokaryotic class 1A;	88	37	86	290	283	478	8	22	26	75	55	39
SEED;Virulence, Disease and Defense;Streptococcus pyogenes Virulome;	362	382	106	49	145	321	10	6	68	16	10	13
SEED;DNA Metabolism;DNA repair, bacterial UvrD and related helicases;DNA helicase IV;	254	85	56	71	24	598	56	55	1	25	2	264
SEED;Amino Acids and Derivatives;Polyamine Metabolism;DNA-binding response regulator, LuxR family, near polyamine transporter;	120	104	74	40	123	80	335	328	147	54	39	47
SEED;Nucleosides and Nucleotides;Purine Utilization;Xanthine/uracil transporter;	201	367	217	179	162	85	58	56	88	24	23	39
SEED;Respiration;Hydrogenases;NAD-reducing hydrogenase subunit HoxF (EC 1.12.1.2);	60	66	235	47	104	64	67	56	74	151	225	353
SEED;Cell Wall and Capsule;Major Outer Membrane Proteins;Osmolarity sensory histidine kinase EnvZ;	21	40	34	332	300	353	31	36	66	101	84	108
SEED;Membrane Transport;Riboflavin transporters;Putative riboflavin transporter RibN homologue;	39	25	19	251	270	763	3	8	25	46	32	28
SEED;Virulence;MexE-MexF-OprN Multidrug Efflux System;Multidrug efflux membrane fusion protein MexE;	54	98	116	169	248	157	114	67	180	88	86	137
SEED;Metabolism of Aromatic Compounds;Phenylpropanoid compound degradation;Lignostilbene-alpha,beta-dioxygenase and related enzymes;	94	165	92	117	264	83	172	117	224	44	65	79
SEED;Carbohydrates;D-gluconate and ketogluconates metabolism;High-affinity gluconate transporter GntT;	199	417	240	170	166	55	48	50	80	25	23	51
SEED;Cell Wall and Capsule;Teichoic and lipoteichoic acids biosynthesis;diglucosyldiacylglycerol synthase (LTA membrane anchor synthesis);	97	227	121	257	194	175	36	18	44	156	73	130
SEED;DNA Metabolism;DNA topoisomerases, Type II, ATP-dependent;DNA topoisomerase VI subunit B (EC 5.99.1.3);	31	39	178	72	102	180	170	125	113	186	110	227
SEED;Membrane Transport;Transport of Zinc;Zinc-regulated TonB-dependent outer membrane receptor;	48	54	18	235	240	292	141	97	44	79	84	201
SEED;Protein Metabolism;N-linked Glycosylation in Bacteria;N-linked glycosylation glycosyltransferase PglG;	3	6	6	288	301	602	24	17	18	83	80	107
SEED;Carbohydrates;D-gluconate and ketogluconates metabolism;Gluconate permease;	15	11	12	303	391	328	29	24	30	104	113	180
SEED;Stress Response;Hfl operon;GTP-binding protein related to HflX;	34	50	52	127	106	141	121	101	120	162	161	367
SEED;Regulation and Cell signaling;cAMP signaling in bacteria;CAMP phosphodiesterases class-II:Metallo-beta-lactamase superfamily;	39	10	50	35	93	210	196	219	135	189	144	222
SEED;Cell Wall and Capsule;dTDP-rhamnose synthesis;dTDP-rhamnosyl transferase RfbF (EC 2.-.-.-);	164	119	93	150	121	279	126	55	171	88	48	133
SEED;Regulation and Cell signaling;Murein hydrolase regulation and cell death;tRNA-dihydrouridine synthase C (EC 1.-.-.-);	258	187	111	121	104	173	52	108	137	117	88	95
SEED;Dormancy and Sporulation;Spore pigment biosynthetic cluster in Actinomycetes;Polyketide cyclase WhiE VII;	247	444	141	155	238	132	27	41	54	19	20	36
SEED;Carbohydrates;Inositol catabolism;Myo-inositol 2-dehydrogenase 2 (EC 1.1.1.18);	34	38	31	170	79	173	69	49	39	234	221	427
SEED;Carbohydrates;Tricarballylate Utilization;TcuA: flavoprotein used to oxidize tricarballylate to cis-aconitate;	98	52	68	252	210	410	83	58	111	93	54	79
SEED;Cofactors, Vitamins, Prosthetic Groups, Pigments;YgfZ;DUF1794;	191	218	287	249	209	178	30	49	44	37	24	52
SEED;RNA Metabolism;Transcription factors bacterial;COG2740: Predicted nucleic-acid-binding protein implicated in transcription termination;	120	87	102	178	200	362	64	50	42	98	80	186
SEED;Carbohydrates;Tricarballylate Utilization;TcuB: works with TcuA to oxidize tricarballylate to cis-aconitate;	88	84	62	267	261	306	97	64	80	111	52	98
SEED;Respiration;NiFe hydrogenase maturation;[NiFe] hydrogenase nickel incorporation protein HypA;	136	237	321	120	193	150	112	104	49	42	41	68
SEED;Dormancy and Sporulation;Spore pigment biosynthetic cluster in Actinomycetes;Polyketide chain length factor WhiE-CLF paralog;	291	378	48	140	326	272	22	28	20	17	11	22
SEED;Phages, Prophages, Transposable elements, Plasmids;Conjugative transposon, Bacteroidales;Conjugative transposon protein TraM;	37	393	45	71	135	360	37	50	48	96	116	189
SEED;Phosphorus Metabolism;Alkylphosphonate utilization;PhnG protein;	58	78	52	151	95	200	259	244	186	78	64	118
SEED;Metabolism of Aromatic Compounds;Phenylpropanoid compound degradation;Probable vanillate O-demethylase oxygenase subunit oxidoreductase protein (EC 1.14.13.-);	20	4	7	64	52	188	553	497	170	3	12	22
SEED;Amino Acids and Derivatives;Arginine and Ornithine Degradation;Succinylornithine transaminase (EC 2.6.1.81);	32	40	143	110	171	456	62	63	81	131	82	224
SEED;Carbohydrates;Erythritol utilization;Erythritol phosphate dehydrogenase EryB;	152	132	46	145	183	429	87	91	63	121	43	103
SEED;Fatty Acids, Lipids, and Isoprenoids;Polyhydroxybutyrate metabolism;Poly(3-hydroxyalkanoate) depolymerase;	91	94	459	244	177	169	26	22	28	110	73	102
SEED;Stress Response;Glutathione: Non-redox reactions;Uncharacterized GST-like protein yncG;	173	168	110	35	32	57	384	353	155	55	19	55
SEED;DNA Metabolism;DNA-replication;Primosomal replication protein N;	124	113	83	95	134	113	251	238	187	74	41	146
SEED;Carbohydrates;Erythritol utilization;Erythritol transcriptional regulator EryD;	172	127	107	177	176	497	71	47	54	81	30	70
SEED;Protein Metabolism;EC 3.4.24.- Metalloendopeptidases;Vibriolysin, extracellular zinc protease (EC 3.4.24.25);	42	69	49	292	113	661	32	22	113	42	101	73
SEED;Regulation and Cell signaling;Orphan regulatory proteins;Sensory histidine kinase in two-component regulatory system with RstA;	318	260	89	94	122	180	77	47	104	105	80	136
SEED;Membrane Transport;Transport of Zinc;Zinc ABC transporter, periplasmic-binding protein ZnuA;	59	173	67	107	58	144	230	187	79	230	102	179
SEED;Stress Response;Bacterial hemoglobins;Hypothetical protein in Cyanoglobin locus;	15	21	16	149	217	386	112	96	81	160	118	245
SEED;Predictions based on plant-prokaryote comparative analysis;At1g01770;	58	113	72	108	69	171	124	201	309	109	112	176
SEED;Sulfur Metabolism;Alkanesulfonate assimilation;sulfonate monooxygenase;	163	304	195	112	164	190	97	67	79	63	50	150
SEED;Miscellaneous;YebC;FIG019327: membrane domain;	225	323	244	201	188	183	37	52	46	27	44	66
SEED;Virulence;Resistance to Vancomycin;Vancomycin response regulator VanR;	185	584	190	195	188	159	25	19	30	9	41	12
SEED;Stress Response;Glutathione analogs: mycothiol;NADPH-dependent mycothiol reductase Mtr;	203	862	94	144	121	73	23	13	31	19	29	29
SEED;Carbohydrates;2-methylcitrate to 2-methylaconitate metabolism cluster;2-Methylcitrate dehydratase AcnD;	94	122	81	275	194	418	15	19	46	99	34	244
SEED;Stress Response;Ectoine biosynthesis and regulation;Aspartokinase (EC 2.7.2.4) associated with ectoine biosynthesis;	22	1	24	189	94	1145	5	22	7	39	28	67
SEED;Protein Metabolism;Ribosome biogenesis bacterial;Similar to ribosomal large subunit pseudouridine synthase A;	226	231	110	151	220	122	87	77	165	63	40	157
SEED;Membrane Transport;Transport of Manganese;Manganese ABC transporter, inner membrane permease protein SitD;	113	98	99	130	155	254	113	94	60	187	97	256
SEED;Metabolism of Aromatic Compounds;Benzoate transport and degradation cluster;P-hydroxylaminobenzoate lyase;	23	35	26	77	53	121	293	361	250	119	110	199
SEED;Virulence;Cobalt-zinc-cadmium resistance;Hypothetical protein involved in heavy metal export;	41	66	43	243	373	487	59	17	27	111	77	129
SEED;Membrane Transport;Mannose-sensitive hemagglutinin type 4 pilus;MSHA pilin protein MshD;	15	18	4	128	162	455	149	137	135	136	105	234
SEED;DNA Metabolism;DNA repair, bacterial;Methyl-directed repair DNA adenine methylase (EC 2.1.1.72);	23	43	109	54	279	728	104	104	92	24	32	87
SEED;Amino Acids and Derivatives;Putrescine utilization pathways;Putrescine utilization regulator;	54	34	20	224	236	656	84	73	30	88	58	127
SEED;Fatty Acids, Lipids, and Isoprenoids;Betaine lipids in bactera;S-adenosylmethionine:diacylgycerolhomoserine-N-methyltransferase, BtaB protein;	81	102	79	150	148	301	78	66	68	250	137	226
SEED;Iron acquisition and metabolism;Siderophore Pyoverdine;Acyl-homoserine lactone acylase PvdQ (EC 3.5.1.-), quorum-quenching;	561	526	184	98	130	97	9	4	53	1	13	12
SEED;Nitrogen Metabolism;Nitrosative stress;Functional role page for Anaerobic nitric oxide reductase transcription regulator NorR;	259	306	219	85	198	104	123	99	155	43	29	75
SEED;Virulence, Disease and Defense;Streptococcus pyogenes recombinatorial zone;Chaperonin (heat shock protein 33);	31	60	90	145	173	407	167	126	112	130	72	190
SEED;DNA Metabolism;DNA structural proteins, bacterial;DNA-binding protein HBsu;	26	57	41	232	806	279	48	62	30	44	29	60
SEED;Cell Wall and Capsule;KDO2-Lipid A biosynthesis;regulator of length of O-antigen component of lipopolysaccharide chains;	3	0	12	167	114	1262	13	13	7	36	47	41
SEED;Respiration;Hydrogenases;Ni,Fe-hydrogenase I cytochrome b subunit;	60	66	78	70	112	128	154	167	275	210	137	271
SEED;Carbohydrates;Melibiose Utilization;Melibiose operon regulatory protein;	174	168	120	208	183	178	43	20	31	129	149	328
SEED;Carbohydrates;Glycerol and Glycerol-3-phosphate Uptake and Utilization;GlpG protein (membrane protein of glp regulon);	9	13	9	208	225	533	70	50	27	143	148	296
SEED;Carbohydrates;N-Acetyl-Galactosamine and Galactosamine Utilization;Predicted N-Acetyl-D-galactosamine oligosaccharide permease;	202	216	99	98	132	462	108	84	159	23	51	98
SEED;Sulfur Metabolism;Galactosylceramide and Sulfatide metabolism;Neuraminidase NanP;	40	213	40	172	275	571	34	18	66	96	57	151
SEED;Stress Response;Oxidative stress;Fumarate and nitrate reduction regulatory protein;	38	30	26	233	418	514	42	19	64	103	102	144
SEED;Phages, Prophages, Transposable elements;Phage Dual Exonuclease Exclusion;Phage DNA binding protein HkaK;	0	0	0	0	5	1731	0	0	0	0	0	0
SEED;RNA Metabolism;Transcription initiation, bacterial sigma factors;RNA polymerase principal sigma factor HrdD;	225	502	216	193	171	80	68	80	82	23	54	47
SEED;Respiration;Biogenesis of cbb3-type cytochrome c oxidases;Putative analog of CcoH, COG3198;	24	24	19	210	261	519	83	89	117	136	108	156
SEED;Nitrogen Metabolism;Nitrosative stress;Anaerobic nitric oxide reductase flavorubredoxin;	95	70	66	101	71	154	143	83	99	211	211	442
SEED;Cell Wall and Capsule;Rhamnose containing glycans;Glycerol-3-phosphate cytidylyltransferase (EC 2.7.7.39);	254	342	295	73	135	104	99	143	174	33	42	53
SEED;Carbohydrates;D-gluconate and ketogluconates metabolism;L-idonate, D-gluconate, 5-keto-D-gluconate transporter;	235	470	238	187	221	81	47	84	82	31	29	49
SEED;Nucleosides and Nucleotides;Ribonucleotide reduction;Ribonucleotide reductase of class III (anaerobic), activating protein (EC 1.97.1.4);	96	82	67	250	177	660	62	71	50	94	55	103
SEED;Respiration;Na(+)-translocating NADH-quinone oxidoreductase and rnf-like group of electron transport complexes;Na(+)-translocating NADH-quinone reductase subunit E (EC 1.6.5.-);	4	5	4	225	251	640	17	14	13	197	143	255
SEED;Carbohydrates;Maltose and Maltodextrin Utilization;Zinc-type alcohol dehydrogenase YcjQ;	122	181	370	244	283	349	23	35	31	38	34	60
SEED;Protein Metabolism;Inteins;Amino-terminal intein-mediated trans-splice;	91	229	189	53	103	149	166	135	343	45	62	213
SEED;Phages, Prophages, Transposable elements;Phage integration and excision;Phage integrase;	80	29	10	6	77	20	235	159	62	51	170	880
SEED;Membrane Transport;Mannose-sensitive hemagglutinin type 4 pilus;MSHA biogenesis protein MshJ;	7	5	3	212	271	532	63	78	55	124	176	260
SEED;Protein Metabolism;Ribosome biogenesis bacterial;RNA pseudouridylate synthase, group 1;	185	212	59	203	262	197	79	92	75	148	94	189
SEED;Membrane Transport;Transport of Zinc;Zinc transporter, ZIP family;	78	156	68	179	182	399	143	114	41	158	115	163
SEED;Carbohydrates;Serine-glyoxylate cycle;Phosphoglyceromutase;	128	342	797	203	87	79	21	49	20	10	6	61
SEED;Carbohydrates;L-rhamnose utilization;Predicted rhamnose oligosaccharide ABC transport system, permease component 2;	71	272	125	273	422	385	37	44	64	24	37	51
SEED;Carbohydrates;Xylose utilization;D-xylose 1-dehydrogenase (EC 1.1.1.175);	58	133	102	123	167	164	146	176	268	131	136	204
SEED;RNA Metabolism;RNA processing and degradation, bacterial;Ribonuclease I precursor (EC 3.1.27.6);	360	262	139	188	255	283	28	15	39	85	43	116
SEED;Carbohydrates;Dihydroxyacetone kinases;Putative dihydroxyacetone kinase (EC 2.7.1.29), dihydroxyacetone binding subunit;	115	156	71	194	279	578	58	39	41	106	73	105
SEED;Cell Wall and Capsule;Peptidoglycan biosynthesis--gjo;UDP-N-acetylmuramoylalanyl-D-glutamate--L,L-2,6-diaminopimelate ligase;	230	381	213	86	127	164	200	194	22	52	50	98
SEED;Metabolism of Aromatic Compounds;Phenylacetyl-CoA catabolic pathway (core);	119	47	61	171	105	174	266	240	245	102	72	217
SEED;Stress Response;SigmaB stress responce regulation;anti-sigma B factor RsbT;	97	200	128	161	183	281	210	154	103	77	75	152
SEED;Protein Metabolism;tRNA aminoacylation, Thr;Threonyl-tRNA synthetase-related protein;	50	248	308	284	325	399	14	29	19	33	37	78
SEED;Carbohydrates;N-Acetyl-Galactosamine and Galactosamine Utilization;Tagatose-6-phosphate kinase AgaZ (EC 2.7.1.144);	283	306	113	76	95	424	92	86	132	17	35	169
SEED;Miscellaneous;Metabolite repair;FIG002003: Protein YdjA;	78	39	71	192	281	437	61	48	84	139	146	255
SEED;Cell Wall and Capsule;Teichoic and lipoteichoic acids biosynthesis;CDP-glycerol: N-acetyl-beta-D-mannosaminyl-1,4-N-acetyl-D-glucosaminyldiphosphoundecaprenyl glycerophosphotransferase;	2	3	12	139	716	846	13	14	5	35	18	29
SEED;Carbohydrates;N-Acetyl-Galactosamine and Galactosamine Utilization;Galactosamine-6-phosphate isomerase (EC 5.3.1.-);	70	151	81	81	256	544	116	118	211	33	27	155
SEED;Cell Wall and Capsule;Exopolysaccharide Biosynthesis;Exopolysaccharide biosynthesis glycosyltransferase EpsF (EC 2.4.1.-);	49	55	53	76	94	344	101	94	158	261	196	369
SEED;Nitrogen Metabolism;Denitrification;Nitrite reductase accessory protein NirV;	167	185	126	271	208	363	47	44	111	91	58	189
SEED;Stress Response;Choline and Betaine Uptake and Betaine Biosynthesis;HTH-type transcriptional regulator BetI;	149	148	96	270	379	384	56	41	21	104	73	139
SEED;Carbohydrates;N-Acetyl-Galactosamine and Galactosamine Utilization;N-acetylgalactosamine-6-sulfatase (EC 3.1.6.4);	113	109	92	123	113	125	60	50	82	234	255	508
SEED;Metabolism of Aromatic Compounds;Benzoate degradation;Benzoate 1,2-dioxygenase alpha subunit (EC 1.14.12.10);	31	64	75	133	100	140	135	58	181	399	265	283
SEED;Motility and Chemotaxis;Flagellum;Flagellar transcriptional activator FlhD;	126	125	77	150	185	239	268	263	148	82	80	126
SEED;Motility and Chemotaxis;Flagellum;Flagellar protein FlbD;	277	228	286	340	221	74	44	66	60	68	92	116
SEED;Stress Response;Glutathione: Non-redox reactions;Phytochelatin synthase (EC 2.3.2.15), bacterial type;	162	151	91	138	148	153	168	144	270	116	106	225
SEED;Phages, Prophages, Transposable elements, Plasmids;IbrA and IbrB: co-activators of prophage gene expression;Co-activator of prophage gene expression IbrB;	0	111	6	0	143	1603	1	0	0	7	3	0
SEED;Regulation and Cell signaling;DNA-binding regulatory proteins, strays;LysR family transcriptional regulator PA3398;	11	10	74	189	249	768	28	51	54	131	105	204
SEED;RNA Metabolism;ATP-dependent RNA helicases, bacterial;ATP-dependent RNA helicase YfmL;	60	91	79	101	281	232	160	151	252	98	164	218
SEED;Cofactors, Vitamins, Prosthetic Groups, Pigments;5-FCL-like-OF;	422	236	137	453	259	46	50	97	49	13	52	74
SEED;Respiration;Na(+)-translocating NADH-quinone oxidoreductase and rnf-like group of electron transport complexes;Na(+)-translocating NADH-quinone reductase subunit D (EC 1.6.5.-);	11	6	5	242	305	684	17	12	19	185	121	282
SEED;Iron acquisition and metabolism;Siderophore Pyoverdine;Thioesterase PvdG involved in non-ribosomal peptide biosynthesis;	188	129	46	203	254	327	186	200	150	116	38	59
SEED;Membrane Transport;Predicted secretion system X;Predicted secretion system X protein GspG-like 2;	73	106	38	93	96	143	283	298	315	158	114	183
SEED;DNA Metabolism;DNA phosphorothioation;DNA sulfur modification protein DndD;	100	245	98	177	77	241	60	59	596	85	87	82
SEED;Virulence;Resistance to chromium compounds;Chromate resistance protein ChrB;	68	96	92	274	378	289	123	73	57	147	103	209
SEED;Phages, Prophages, Transposable elements, Plasmids;Conjugative transposon, Bacteroidales;Conjugative transposon protein TraI;	190	332	56	91	119	381	93	37	56	117	189	253
SEED;Respiration;Formate hydrogenase;NAD-dependent formate dehydrogenase delta subunit;	74	79	51	153	156	238	247	259	172	135	103	252
SEED;Virulence, Disease and Defense;Adhesion of Campylobacter;Fibronectin/fibrinogen-binding protein;	162	198	82	212	214	340	45	18	38	172	144	298
SEED;Miscellaneous;At1g69340 At2g40600;COG2110, Macro domain, possibly ADP-ribose binding module;	161	181	177	183	136	227	130	112	96	125	103	293
SEED;Metabolism of Aromatic Compounds;Phenylpropanoid compound degradation;Putative phthalate 4,5-dioxygenase oxygenase subunit (OhpA2);	18	13	12	226	231	386	65	35	49	223	221	452
SEED;Cofactors, Vitamins, Prosthetic Groups, Pigments;p-Aminobenzoyl-Glutamate Utilization;Aminobenzoyl-glutamate transport protein;	12	22	26	199	295	1010	12	1	49	129	87	99
SEED;Stress Response;Cold shock, CspA family of proteins;Cold shock protein CspE;	99	218	92	173	157	225	285	278	199	66	45	106
SEED;Virulence;Type 4 secretion and conjugative transfer;IncF plasmid conjugative transfer protein TraN;	31	27	78	24	69	124	354	449	395	155	62	178
SEED;Respiration;Respiratory dehydrogenases 1;Methylamine dehydrogenase heavy chain precursor (EC 1.4.99.3);	6	10	24	169	176	287	42	31	66	273	317	551
SEED;DNA Metabolism;DNA phosphorothioation;3'-phosphoadenosine 5'-phosphosulfate sulfurtransferase DndC;	205	251	86	181	125	171	82	98	511	91	78	76
SEED;Membrane Transport;Predicted secretion system X;Predicted secretion system X pseudopilin PulG-like;	63	137	40	157	159	174	149	195	312	196	192	190
SEED;Motility and Chemotaxis;Flagellum;Flagellar biosynthesis protein FlgN;	38	46	38	200	223	377	136	97	143	165	172	329
SEED;Regulation and Cell signaling;The Chv regulatory system of Alphaproteobacteria;ATP-binding protein ManX;	123	79	144	127	138	299	101	79	163	305	136	271
SEED;Respiration;Respiratory dehydrogenases 1;quinoprotein alcohol dehydrogenase;	72	21	33	204	196	123	361	352	62	168	169	205
SEED;Cell Wall and Capsule;LOS core oligosaccharide biosynthesis;Lipopolysaccharide core biosynthesis protein WaaP (EC 2.7.-.-), heptosyl-I-kinase;	11	3	9	120	73	848	158	163	70	199	133	179
SEED;Carbohydrates;D-gluconate and ketogluconates metabolism;Predicted gluconate TRAP family transporter, DctM subunit;	106	173	74	283	222	534	67	33	68	71	51	287
SEED;Amino Acids and Derivatives;Lysine degradation;Outer membrane porin, OprD family;	0	0	11	449	722	457	8	3	1	102	108	113
SEED;Virulence;Type 4 secretion and conjugative transfer;IncF plasmid conjugative transfer pilus assembly protein TraH;	29	15	55	31	39	56	344	661	366	167	114	100
SEED;Carbohydrates;N-Acetyl-Galactosamine and Galactosamine Utilization;Predicted N-acetylgalactosamine kinase, COG2971 (EC 2.7.1.157);	216	212	76	94	176	572	111	95	154	96	43	138
SEED;Membrane Transport;Predicted secretion system X;Predicted secretion system X protein GspG-like 3;	49	125	43	69	124	104	338	371	264	222	121	156
SEED;Phages, Prophages, Transposable elements, Plasmids;Conjugative transposon, Bacteroidales;Putative mobilization protein BF0133;	56	598	82	125	78	478	67	64	70	140	81	152
SEED;Virulence;Mercury resistance operon;Mercuric resistance operon regulatory protein;	96	112	132	219	197	533	49	49	128	139	112	226
SEED;DNA Metabolism;DNA-replication;Primosomal protein I;	30	16	9	58	524	323	218	209	285	44	134	142
SEED;Protein Metabolism;Ribosome biogenesis bacterial;Ribosomal-protein-L7p-serine acetyltransferase;	147	213	135	289	216	506	135	114	85	36	37	84
SEED;Regulation and Cell signaling;cAMP signaling in bacteria;Putative Heme-regulated two-component response regulator;	102	75	157	81	120	350	159	186	123	212	220	217
SEED;Virulence;Multidrug Resistance Efflux Pumps;Transcription regulator of multidrug efflux pump operon, TetR (AcrR) family;	103	154	73	149	144	131	405	450	224	83	52	49
SEED;DNA Metabolism;DNA Helicase of Unknown Function;Hypothetical protein (associated with DNA helicase - Rad25 homolog);	40	115	160	171	340	513	53	66	109	124	85	252
SEED;Phages, Prophages, Transposable elements, Plasmids;Conjugative transposon, Bacteroidales;Putative conjugative transposon mobilization protein BF0132;	112	363	62	101	104	465	91	68	44	184	151	287
SEED;Secondary Metabolism;2-isocapryloyl-3R-hydroxymethyl-gamma-butyrolactone and other bacterial morphogens;Pleiotropic negative regulator for morphological and physiological development in Streptomyces, BldD;	378	289	164	437	302	34	39	88	77	39	73	112
SEED;Carbohydrates;D-Galacturonate and D-Glucuronate Utilization;Uronate dehydrogenase (EC 1.1.1.203);	129	142	71	236	276	256	205	244	122	121	99	135
SEED;Carbohydrates;L-rhamnose utilization;L-rhamnose mutarotase;	255	280	130	258	200	171	213	200	119	52	50	109
SEED;Protein Metabolism;Ribosome biogenesis bacterial;hypothetical protein sometimes fused to ribosomal protein S6 glutaminyl transferase;	71	69	52	270	307	503	62	63	111	147	122	265
SEED;Sulfur Metabolism;Alkanesulfonate assimilation;probable dibenzothiophene desulfurization enzyme;	163	251	139	217	196	473	89	59	87	123	106	144
SEED;Respiration;Hydrogenases;[Ni/Fe] hydrogenase, group 1, small subunit;	216	377	179	244	388	301	58	82	74	45	39	44
SEED;Carbohydrates;L-rhamnose utilization;L-rhamnose-proton symporter;	127	174	61	256	131	667	140	140	118	46	80	119
SEED;Nucleosides and Nucleotides;Pyrimidine utilization;Pyrimidine ABC transporter, transmembrane component 2;	240	252	211	335	289	349	40	33	63	66	40	151
SEED;Membrane Transport;Sodium Hydrogen Antiporter;Na(+) H(+) antiporter subunit F;	88	102	46	247	341	515	87	65	65	136	136	256
SEED;Respiration;CO Dehydrogenase;Uncharacterized MobA-related protein;	140	202	119	215	258	380	102	85	139	139	85	221
SEED;DNA Metabolism;DNA repair, bacterial UmuCD system;Error-prone repair protein UmuD;	93	67	64	62	196	470	233	210	122	207	145	217
SEED;Carbohydrates;D-Sorbitol(D-Glucitol) and L-Sorbose Utilization;Putative transcriptional regulator of sorbose uptake and utilization genes;	212	205	167	322	285	511	57	33	35	64	49	150
SEED;Cell Wall and Capsule;Lipopolysaccharide-related cluster in Alphaproteobacteria;FIG043197: Inositol monophosphatase family protein;	178	197	105	191	183	368	120	92	127	158	102	270
SEED;Protein Metabolism;Periplasmic disulfide interchange;Thiol:disulfide interchange protein DsbG precursor;	63	61	16	94	165	295	508	439	266	38	38	117
SEED;Carbohydrates;Glycerol and Glycerol-3-phosphate Uptake and Utilization;Glycerol-3-phosphate transporter;	126	145	241	204	198	271	110	88	173	233	127	185
SEED;Fatty Acids, Lipids, and Isoprenoids;Phospholipid and Fatty acid biosynthesis related cluster;FIG035331: hypothetical protein;	48	27	28	142	173	474	372	393	322	65	25	34
SEED;Phosphorus Metabolism;Phosphate metabolism;Low-affinity inorganic phosphate transporter;	163	225	50	239	245	355	39	57	68	169	147	348
SEED;Metabolism of Aromatic Compounds;Gallic acid utilization;Gallic acid utilization transcriptional regulator, LysR family;	96	144	74	125	232	168	222	190	353	99	156	247
SEED;Unclassified;Heme and heme d1 biosynthesis from siroheme;	70	170	124	198	217	267	137	97	273	139	196	220
SEED;Fatty Acids, Lipids, and Isoprenoids;Isoprenoinds for Quinones;(2E,6Z)-farnesyl diphosphate synthase (EC 2.5.1.68);	184	385	194	286	351	336	74	89	71	50	40	49
SEED;Protein Metabolism;tRNA aminoacylation, Phe;Protein with domain from phenylalanyl-tRNA synthetase alpha chain;	255	967	318	192	87	131	21	25	40	25	19	30
SEED;Metabolism of Aromatic Compounds;Protocatechuate branch of beta-ketoadipate pathway;3-oxoadipate enol-lactone hydrolase/4-carboxymuconolactone decarboxylase;	162	422	179	315	232	300	67	61	175	59	58	87
SEED;Carbohydrates;L-rhamnose utilization;Transcriptional regulator of rhamnose utilization, DeoR family;	111	167	110	222	254	184	146	152	222	142	105	305
SEED;Carbohydrates;Glycerate metabolism;	100	280	84	292	295	596	98	73	88	42	62	111
SEED;Carbohydrates;L-fucose utilization temp;2,4-diketo-3-deoxy-L-fuconate hydrolase;	135	157	104	205	124	167	85	70	104	218	198	555
SEED;Fatty Acids, Lipids, and Isoprenoids;Isoprenoid Biosynthesis: Interconversions;	56	83	142	131	199	492	183	179	113	137	99	316
SEED;Dormancy and Sporulation;Spore pigment biosynthetic cluster in Actinomycetes;Polyketide beta-ketoacyl synthase WhiE-KS;	342	683	181	217	214	117	72	66	88	32	34	93
SEED;Protein Metabolism;Putative TldE-TldD proteolytic complex;TldD-domain protein;	40	101	128	265	335	630	61	67	84	132	109	203
SEED;Sulfur Metabolism;Taurine Utilization;Taurine transporter substrate-binding protein;	279	554	203	187	241	145	100	90	103	81	64	121
SEED;Phages, Prophages, Transposable elements, Plasmids;Listeria Pathogenicity Island LIPI-1 extended;Phosphatidylinositol-specific phospholipase C (EC 4.6.1.13);	137	280	597	313	306	345	50	50	29	10	27	26
SEED;Virulence;Type 4 secretion and conjugative transfer;	111	110	91	189	117	451	258	192	261	132	93	166
SEED;DNA Metabolism;DNA-replication;DNA primase (EC 2.7.7.-), phage-associated;	73	103	249	128	424	227	155	161	234	135	183	102
SEED;Membrane Transport;Type III secretion system;Type III secretion inner membrane protein (YscT,HrcT,SpaR,EscT,EpaR1,homologous to flagellar export components);	65	51	12	128	188	84	616	639	278	22	52	45
SEED;Regulation and Cell signaling;Oxygen and light sensor PpaA-PpsR;	285	564	433	214	215	163	48	35	62	30	52	87
SEED;Stress Response;Glutathione-dependent pathway of formaldehyde detoxification;Transcriptional regulator, LysR family, in formaldehyde detoxification operon;	8	50	28	273	331	860	80	56	54	165	146	155
SEED;Carbohydrates;L-fucose utilization temp;L-fuconolactone hydrolase;	110	101	41	364	349	721	38	16	23	111	98	235
SEED;Virulence;Type 4 secretion and conjugative transfer;IncF plasmid conjugative transfer protein TraD;	40	30	75	59	81	420	311	518	306	177	85	109
SEED;Membrane Transport;Riboflavin transporters;Riboflavin transporter RibN;	100	54	39	228	267	318	130	90	76	198	244	469
SEED;Carbohydrates;Glycolate, glyoxylate interconversions;Glycolate utilization operon transcriptional activator GlcC;	132	128	64	300	252	378	49	25	39	211	185	454
SEED;DNA Metabolism;CRISPRs;CRISPR-associated protein, Csn1 family;	77	34	17	96	165	420	13	50	21	515	277	534
SEED;Respiration;Biogenesis of cbb3-type cytochrome c oxidases;Type cbb3 cytochrome oxidase biogenesis protein CcoH;	118	112	135	176	171	338	114	118	173	280	168	321
SEED;Virulence, Disease and Defense;Tolerance to colicin E2;Conserved uncharacterized protein CreA;	179	172	105	261	231	308	141	130	183	197	84	234
SEED;Membrane Transport;Predicted secretion system X;Predicted secretion system X protein GspG-like;	28	64	44	88	79	153	396	488	356	197	125	207
SEED;Regulation and Cell signaling;Toxin-antitoxin systems (other than RelBE and MazEF);YoeB toxin protein;	312	301	203	149	265	234	69	64	180	62	107	291
SEED;Carbohydrates;D-gluconate and ketogluconates metabolism;Hypothetical oxidoreductase YqhD (EC 1.1.-.-);	4	0	0	312	361	998	71	63	30	129	134	141
SEED;Stress Response;Glutathione: Biosynthesis and gamma-glutamyl cycle;Putative exported protein clustered with Gamma-glutamyltranspeptidase;	115	59	99	152	117	198	417	402	204	179	140	165
SEED;DNA Metabolism;DNA topoisomerases, Type I, ATP-independent;DNA topoisomerase III, Burkholderia type (EC 5.99.1.2);	43	64	50	451	297	418	176	128	157	118	146	203
SEED;Amino Acids and Derivatives;Arginine and Ornithine Degradation;Succinylglutamate desuccinylase (EC 3.5.1.96);	40	61	74	148	126	122	547	569	188	99	102	181
SEED;Miscellaneous;Broadly distributed proteins not in subsystems;YciL protein;	128	104	73	251	253	603	81	90	51	198	141	292
SEED;Carbohydrates;Maltose and Maltodextrin Utilization;Putative sucrose phosphorylase (EC 2.4.1.7);	52	105	163	162	148	1135	21	8	29	243	101	105
SEED;Membrane Transport;Type III secretion system;Type III secretion inner membrane protein (YscU,SpaS,EscU,HrcU,SsaU, homologous to flagellar export components);	30	34	21	9	4	12	666	717	601	54	70	58
SEED;Carbohydrates;Xylose utilization;Putative xylulose kinase (EC 2.7.1.17);	156	163	469	326	300	398	158	133	39	53	45	42
SEED;Protein Metabolism;N-linked Glycosylation in Bacteria;4-amino-6-deoxy-N-Acetyl-D-hexosaminyl-(Lipid carrier) acetyltrasferase;	252	262	89	325	353	428	125	119	106	46	51	135
SEED;Amino Acids and Derivatives;Putrescine utilization pathways;Putrescine importer;	130	270	823	180	141	157	163	128	169	33	31	69
SEED;Protein Metabolism;EC 3.4.13.- Dipeptidases;Xaa-Pro dipeptidase PepQ (EC 3.4.13.9);	102	168	105	188	322	305	238	158	338	92	125	157
SEED;Protein Metabolism;EC 3.4.13.- Dipeptidases;Alpha-aspartyl dipeptidase Peptidase E (EC 3.4.13.21);	234	677	170	225	147	181	31	40	68	179	170	180
SEED;Potassium metabolism;Potassium homeostasis;Binding-protein-dependent transport systems inner membrane component:ATP/GTP-binding site motif A (P-loop) :TrkA-N:Potassium e;	206	244	129	300	324	338	114	72	91	191	97	199
SEED;Carbohydrates;Chitin and N-acetylglucosamine utilization;Predicted N-acetyl-glucosamine kinase 2, ROK family (EC 2.7.1.59);	420	429	144	240	328	522	39	49	50	22	29	37
SEED;Amino Acids and Derivatives;Aromatic amino acid degradation;Putative fumarylacetoacetate (FAA) hydrolase;	90	109	85	138	225	306	133	110	190	328	217	388
[truncated: 1,481 more rows]

## Sheet: TMM
SEED_category	Tomato_FW_1	Tomato_FW_2	Tomato_FW_3	Tomato_TWW_1	Tomato_TWW_2	Tomato_TWW_3	Lettuce_FW_1	Lettuce_FW_2	Lettuce_FW_3	Lettuce_TWW_1	Lettuce_TWW_2	Lettuce_TWW_3
SEED;Virulence, Disease and Defense;Bacterial cyanide production and tolerance mechanisms;Sulfate transporter family protein in cluster with carbonic anhydrase;	1.01515	0	0.0133798	0	0	0	0	0	0	0	0	0
SEED;Cell Wall and Capsule;Teichoic and lipoteichoic acids biosynthesis;Hypohetical Teichoic Acid Biosynthesis Protein;	0	0	0	0	0	0.575701	0	0	0	0	0	0
SEED;Iron acquisition and metabolism;Siderophore Pyoverdine;Outer membrane pyoverdine eflux protein;	0.00152572	0.869567	0.0132494	0	0	0	0	0	0	0	0	0
SEED;Secondary Metabolism;Phenazine biosynthesis;Phenazine biosynthesis protein PhzD;	1.01515	0	0.0133798	0	0	0	0	0	0	0	0	0
SEED;Regulation and Cell signaling;Toxin-antitoxin system in Mycobacterium;VapC21 antibacterial toxin protein;	0	0	0	0	0	0.575701	0	0	0	0	0	0
SEED;Secondary Metabolism;Phenazine biosynthesis;Phenazine biosynthesis protein PhzF;	0.00152572	0.869567	0.0132494	0	0	0	0	0	0	0	0	0
SEED;Regulation and Cell signaling;Rcs phosphorelay signal transduction pathway;DNA-binding capsular synthesis response regulator RcsB;	0.0015512	0	1.13834	0	0	0	0	0	0	0	0	0
SEED;Protein Metabolism;Ribosome LSU eukaryotic and archaeal;LSU ribosomal protein L34e;	0	0	0	0	0.786568	0	0	0	0	0	0	0
SEED;Protein Metabolism;Ribosome SSU mitochondrial;SSU ribosomal protein S19p (S15e), mitochondrial;	0	0	0	0	0	0.575701	0	0	0	0	0	0
SEED;RNA Metabolism;RNA polymerase archaeal;DNA-directed RNA polymerase subunit K (EC 2.7.7.6);	0	0	0	0	0	0	0	0	0	0.0238905	0.0400309	0.886329
SEED;Cell Wall and Capsule;Anthrose Biosynthesis;Methyltransferase, anthrose biosynthesis;	0	0	0	0	0	0.575701	0	0	0	0	0	0
SEED;Dormancy and Sporulation;Sporulation gene orphans;Stage V sporulation protein AC (SpoVAC);	0.0015512	0	1.13834	0	0	0	0	0	0	0	0	0
SEED;RNA Metabolism;RNA polymerase archaeal;DNA-directed RNA polymerase subunit D (EC 2.7.7.6);	0	0	0	0	0	0.575701	0	0	0	0	0	0
SEED;Protein Metabolism;Ribosome SSU eukaryotic and archaeal;SSU ribosomal protein S18e (S13p);	0	0	0	0	0.786568	0	0	0	0	0	0	0
SEED;Fatty Acids, Lipids, and Isoprenoids;Mycobacterial FadE proteins Acyl-CoA dehydrogenase;Acyl-CoA dehydrogenase (EC 1.3.8.1), Mycobacterial subgroup FadE20;	0.0015512	0	1.13834	0	0	0	0	0	0	0	0	0
SEED;Fatty Acids, Lipids, and Isoprenoids;Mycobacterial FadD proteins (fatty acid CoA- and AMP- ligases);Long-chain fatty-acid-CoA ligase (EC 6.2.1.3), Mycobacterial subgroup FadD36;	0	0	0	0	0.786568	0	0	0	0	0	0	0
SEED;Membrane Transport;ECF class transporters;Substrate-specific component Cce_1529 of predicted ECF transporter;	0	0	0	0	1.60828	0	0	0	0	0	0	0
SEED;RNA Metabolism;Wyeosine-MimG Biosynthesis;Fe-S OXIDOREDUCTASE (1.8.-.-) Wyeosine biosynthesis;	0	0	0	0	0.748438	0.50036	0	0	0	0	0	0
SEED;Protein Metabolism;Ribosome LSU eukaryotic and archaeal;LSU ribosomal protein L35Ae;	0	0	0	0.767459	0.747166	0	0	0	0	0	0	0
SEED;Dormancy and Sporulation;Spore germination;Spore germination protein GerKB;	0	0	0	0	0	1.21312	0	0	0	0	0	0
SEED;Central metabolism;EC 6.4.1.- Ligases that form carbon-carbon bonds;2-oxoglutarate carboxylase, large subunit (EC 6.4.1.7);	2.02817	0	0.0256702	0	0	0	0	0	0	0	0	0
SEED;Fatty Acids, Lipids, and Isoprenoids;Mycobacterial HadABC proteins ((3R)-hydroxyacyl-ACP dehydrates of FASII);(3R)-hydroxyacyl-ACP dehydratase subunit HadC;	0	0	0	0	1.60828	0	0	0	0	0	0	0
SEED;Amino Acids and Derivatives;Lysine degradation;L-lysine aminomutase regulator;	0.00297836	0	2.25668	0	0	0	0	0	0	0	0	0
SEED;Photosynthesis;Phycobilisome;Allophycocyanin beta chain;	0.00297836	0	2.25668	0	0	0	0	0	0	0	0	0
SEED;Protein Metabolism;Ribosome SSU eukaryotic and archaeal;SSU ribosomal protein S26e;	0	0	0	0	0.748438	0.50036	0	0	0	0	0	0
SEED;Iron acquisition and metabolism;Heme, hemin uptake and utilization systems in GramPositives;Sensor histidine kinase colocalized with HrtAB transporter;	0	0	0	0	0	0	0.0317984	2.39703	0.0330522	0	0	0
SEED;Virulence;Mycobacterial MmpL3 membrane protein cluster;	0	0	0	0	0	1.21312	0	0	0	0	0	0
SEED;Carbohydrates;Maltose and Maltodextrin Utilization;Maltose regulon regulatory protein MalI (repressor for malXY);	1.01859	0	1.16959	0	0	0	0	0	0	0	0	0
SEED;DNA Metabolism;YcfH;Putative deoxyribonuclease similar to YcfH, type 2;	0	0	0	0	0	1.21312	0	0	0	0	0	0
SEED;Mitochondrial electron transport system in plants;Respiratory complex I in plants (mitochondrial);NADH dehydrogenase [ubiquinone] flavoprotein 1 (EC 1.6.5.3) (EC 1.6.99.3);	1.01859	0	1.16959	0	0	0	0	0	0	0	0	0
SEED;Carbohydrates;Acetoin, butanediol metabolism;2,3-butanediol dehydrogenase, S-alcohol forming, (R)-acetoin-specific (EC 1.1.1.4);	1.01515	0	0.0133798	0.803679	0	0	0	0	0	0	0	0
SEED;Potassium metabolism;pH adaptation potassium efflux system;pH adaptation potassium efflux system c;	0	0	0	0	0.748438	0.50036	0	0	0	0	0	0
SEED;Regulation and Cell signaling;Quorum-sensing in Vibrio;	0.00289011	1.75672	0.0252193	0	0	0	0	0	0	0	0	0
SEED;Cofactors, Vitamins, Prosthetic Groups, Pigments;Chlorophyll Biosynthesis in plants and prokaryotes;Protein BchJ, involved in reduction of C-8 vinyl of divinyl protochlorophyllide;	0	0	0	0	0	0	0	0	0	2.42915	0.0790832	0
SEED;Membrane Transport;Twin-arginine translocation system;Twin-arginine translocation protein TatE;	0.00297836	0	2.25668	0	0	0	0	0	0	0	0	0
SEED;Cofactors, Vitamins, Prosthetic Groups, Pigments;Niacin, NAD and NADP biosynthesis in plants;NADH kinase (EC 2.7.1.86);	0	0	0	0	0	1.84537	0	0	0	0	0	0
SEED;Cell Wall and Capsule;Sialic Acid Metabolism;Putative sugar isomerase involved in processing of exogenous sialic acid;	0	0	0	0	0	0	0	0	0	0.0640399	0.10854	2.68451
SEED;RNA Metabolism;ATP-dependent RNA helicases, bacterial;ATP-dependent RNA helicase VF1437;	0	0	0	0	0	0	0.0167206	1.21218	0.0173753	1.28691	1.51143	0
SEED;Iron acquisition and metabolism;Petrobactin-mediated iron uptake system;Petrobactin ABC transporter, periplasmic binding protein;	1.01515	0	0.0133798	0	0	1.21312	0	0	0	0	0	0
SEED;Protein Metabolism;Ribosome SSU eukaryotic and archaeal;SSU ribosomal protein S13e (S15p);	0	0	0	0	0	0	0	0	0	1.3352	2.88615	0
SEED;Miscellaneous;Synechocystis experimental;Similar to non-heme chloroperoxidase;	0	0	0	0	0	0	0.0166689	0.0231239	1.15568	1.28384	0.0775007	0.859362
SEED;Fatty Acids, Lipids, and Isoprenoids;Mycobacterial FadE proteins Acyl-CoA dehydrogenase;Acyl-CoA dehydrogenase (EC 1.3.8.1), Mycobacterial subgroup FadE4;	0	0	0	0	0	0	0	0	0	0.0656399	1.58804	1.75512
SEED;Protein Metabolism;Ribosome SSU eukaryotic and archaeal;SSU ribosomal protein S12e;	0	0	0	1.59683	0	0.440186	0	0	0	0	0	0
SEED;Virulence;Mycobacterial MmpL12 membrane protein cluster;	0.00411983	2.64048	0.0361078	0	0	0	0	0	0	0	0	0
SEED;Protein Metabolism;Ribosome LSU eukaryotic and archaeal;LSU ribosomal protein L12a (P1/P2);	0	0	0	0	0	0	0	0	0	3.63957	0.114646	0
SEED;Protein Metabolism;Ribosome LSU eukaryotic and archaeal;LSU ribosomal protein L37Ae;	0	0	0	0	1.60828	0	0.0166689	0.0231239	1.15568	0	0	0
SEED;Cell Wall and Capsule;Serotype determining Capsular polysaccharide biosynthesis in Staphylococcus;Capsular polysaccharide synthesis enzyme Cap8J;	0	0	0	0	0	1.84537	0	0	0	0	0	0
SEED;Membrane Transport;Transport of Nickel and Cobalt;Nickel transport ATP-binding protein NikE (TC 3.A.1.5.3);	0.00429289	0	3.38114	0	0	0	0	0	0	0	0	0
SEED;Protein Metabolism;Ribosome SSU mitochondrial;SSU ribosomal protein S16p, mitochondrial;	0	0	0	0	2.424	0	0	0	0	0	0	0
SEED;Dormancy and Sporulation;Spore germination;Protein GerPB, required for proper assembly of spore coat, mutations lead to super-dormant spore;	0.00429289	0	3.38114	0	0	0	0	0	0	0	0	0
SEED;Stress Response;Choline and Betaine Uptake and Betaine Biosynthesis;Osmotically activated L-carnitine/choline ABC transporter, permease protein OpuCD;	0.00429289	0	3.38114	0	0	0	0	0	0	0	0	0
SEED;Respiration;Na(+)-translocating NADH-quinone oxidoreductase and rnf-like group of electron transport complexes;Probable exported or periplasmic protein in ApbE locus;	0	0	0	0	0	1.84537	0	0	0	0	0	0
SEED;Iron acquisition and metabolism;Siderophore Enterobactin;Ferric enterobactin transport system permease protein FepG (TC 3.A.1.14.2);	0	0	0	0	1.56149	0.440532	0	0	0	0	0	0
SEED;Protein Metabolism;Proteasome eukaryotic;proteasome subunit beta1 (EC 3.4.25.1);	0	0	0	0	2.424	0	0	0	0	0	0	0
SEED;Cofactors, Vitamins, Prosthetic Groups, Pigments;5-FCL-like protein;Thiamin-phosphate synthase ThiN (EC 2.5.1.3);	1.02118	1.72303	0.0363985	0	0	0	0	0	0	0	0	0
SEED;DNA Metabolism;YcfH;Putative deoxyribonuclease similar to YcfH, type 3;	0.00523564	3.52076	0.0460708	0	0	0	0	0	0	0	0	0
SEED;Carbohydrates;Chitin and N-acetylglucosamine utilization;N-acetylglucosamine-regulated outer membrane porin;	0.00550537	0	4.51159	0	0	0	0	0	0	0	0	0
SEED;Photosynthesis;Photosystem II;Photosystem II 12 kDa extrinsic protein (PsbU);	0.00550537	0	4.51159	0	0	0	0	0	0	0	0	0
SEED;Photosynthesis;Photosystem I;photosystem I assembly related protein Ycf37;	0.00550537	0	4.51159	0	0	0	0	0	0	0	0	0
SEED;Iron acquisition and metabolism;Siderophore Enterobactin;Isochorismate synthase (EC 5.4.4.2) [enterobactin] siderophore;	0	0	0	0	0	2.46969	0	0	0	0	0	0
SEED;Carbohydrates;L-fucose utilization;L-fucose operon activator;	0.00417619	1.72243	1.19429	0	0	0	0	0	0	0.0238905	0.0400309	0.886329
SEED;Carbohydrates;Fructooligosaccharides(FOS) and Raffinose Utilization;Two-component sensor kinase YesM (EC 2.7.3.-);	0	0	0	0	0	2.46969	0	0	0	0	0	0
SEED;Membrane Transport;ESAT-6 proteins secretion system in Firmicutes;Putative secretion accessory protein EsaA/YueB;	0.00550537	0	4.51159	0	0	0	0	0	0	0	0	0
SEED;Iron acquisition and metabolism;Petrobactin-mediated iron uptake system;Petrobactin ABC transporter, ATP-binding protein;	0	0	0	0	0	2.46969	0	0	0	0	0	0
SEED;Protein Metabolism;Peptide methionine sulfoxide reductase;Thiol:disulfide oxidoreductase associated with MetSO reductase;	0	0	0	0	1.52243	1.04489	0	0	0	0	0	0
SEED;Cell Wall and Capsule;Inner membrane protein YhjD and conserved cluster involved in LPS biosynthesis;Protein YhjJ, putative peptidase;	0.00550537	0	4.51159	0	0	0	0	0	0	0	0	0
SEED;Virulence;Fosfomycin resistance;Fosfomycin resistance protein FosB;	0	0	0	0	0	2.46969	0	0	0	0	0	0
SEED;Phages, Prophages, Transposable elements, Plasmids;Phage neck proteins;Phage neck;	0	0	0	0	0	2.46969	0	0	0	0	0	0
SEED;Carbohydrates;Maltose and Maltodextrin Utilization;Maltose/maltodextrin ABC transporter 2, substrate binding periplasmic protein MalE2;	1.01515	0	0.0133798	0	0.717486	1.12057	0	0	0	0	0	0
SEED;Membrane Transport;Agrobacterium opine transport;Nopaline transporter periplasmic substrate-binding protein NocT;	0	0	0	0	0.691455	1.74465	0	0	0	0	0	0
SEED;Respiration;Carbon monoxide induced hydrogenase;Carbon monoxide-responsive transcriptional activator CooA;	0.00523564	3.52076	0.0460708	0	0	0	0	0	0	0	0	0
SEED;Membrane Transport;Dot-Icm type IV secretion system;IcmE (DotG) protein;	0	0	0	0	1.52243	1.04489	0	0	0	0	0	0
SEED;Respiration;Hydrogenases;cytochrome-c3 hydrogenase gamma chain;	0	0	0	0	0	0	4.55776	0.0800247	0.0595705	0	0	0
SEED;Motility and Chemotaxis;Flagellum;Flagellin protein FlaD;	0	0	0	0	1.52243	1.04489	0	0	0	0	0	0
SEED;RNA Metabolism;tRNA splicing;ADP-ribose 1-phosphate phophatase;	2.03536	1.69524	0.0467521	0	0	0	0	0	0	0	0	0
SEED;Carbohydrates;Mannose Metabolism;Transcriptional regulator of mannoside utilization, variant 2, LacI family;	0.0015512	0	1.13834	0	2.424	0	0	0	0	0	0	0
SEED;Cell Wall and Capsule;Pseudaminic Acid Biosynthesis;UDP-N-acetylglucosamine 4,6-dehydratase (inverting) (EC 4.2.1.115);	0	0	0	0	0	0	1.21611	2.45757	0.0471263	0.0238905	0.0400309	0.886329
SEED;Cell Division and Cell Cycle;Bacterial Cytoskeleton;Penicillin-binding protein PBP2;	0	0	0	0	0	2.46969	0	0	0	0	0	0
SEED;Cell Division and Cell Cycle;Control of cell elongation - division cycle in Bacilli;RecU Holliday junction resolvase;	0	0	0	0	0	0	0	0	0	0.0889959	5.54485	0
SEED;RNA Metabolism;RNA polymerase III;DNA-directed RNA polymerase III 17 kDa polypeptide (EC 2.7.7.6);	0	0	0	0	0.691455	1.74465	0	0	0	0	0	0
SEED;Photosynthesis;Photosystem I;photosystem I assembly related protein Ycf3;	0.00417619	1.72243	1.19429	0	0.786568	0	0	0	0	0	0	0
SEED;Carbohydrates;Sugar utilization in Thermotogales;Regulator of myo-inositol utilization IolR, ROK family;	0.00550537	0	4.51159	0	0	0	0	0	0	0	0	0
SEED;Protein Metabolism;Translation initiation factors eukaryotic and archaeal;Eukaryotic translation initiation factor 2 alpha subunit;	0	0	0	0	0	0	0	0	0	4.86006	0.147806	0
SEED;Cell Division and Cell Cycle;Bacterial Cytoskeleton;Cell-shape determining protein MreBH;	0	0	0	0	1.52243	1.04489	0	0	0	0	0	0
SEED;Respiration;Hydrogenases;quinone-reactive Ni/Fe-hydrogenase, small subunit;	0.00550537	0	4.51159	0	0	0	0	0	0	0	0	0
SEED;Iron acquisition and metabolism;Siderophore Enterobactin;Ferric enterobactin transport system permease protein FepD (TC 3.A.1.14.2);	1.02118	1.72303	0.0363985	0.803679	0	0	0	0	0	0	0	0
SEED;Protein Metabolism;Ribosome LSU mitochondrial;LSU ribosomal protein L22p (L17e), mitochondrial;	0	0	0	0	0.691455	1.74465	0	0	0	0	0	0
SEED;Regulation and Cell signaling;HPr catabolite repression system;Inorganic pyrophospatase PpaX;	0	0	0	0	3.2327	0	0	0	0	0	0	0
SEED;Amino Acids and Derivatives;Polyamine Metabolism;Transcriptional regulator, luxR family, associated with agmatine catabolism;	0	0	0	0	1.52243	1.04489	0	0	0	0	0	0
SEED;Photosynthesis;Chlorosome;Chlorosome protein I, 2Fe-2S ferredoxin;	0	0	0	0	0	2.46969	0	0	0	0	0	0
SEED;Carbohydrates;D-Galacturonate and D-Glucuronate Utilization;Pectin lyase (EC 4.2.2.10);	0.00423387	0.817015	2.29303	0	0	0	0.0167206	1.21218	0.0173753	0	0	0
SEED;Fatty Acids, Lipids, and Isoprenoids;Polyprenyl Diphosphate Biosynthesis;Glycosyl-4,4'-diaponeurosporenoate acyltransferase precursor (EC 2.3.1.-);	0.00152572	0.869567	0.0132494	0	0	0	0	0	0	0.069049	4.14375	0
SEED;Metabolism of Aromatic Compounds;Anaerobic Aromatic Degredation (benzoate);Hypothetical acetyltransferases BadL;	0	0	0	0	0	2.46969	0	0	0	0	0	0
SEED;DNA Metabolism;DNA repair, bacterial MutL-MutS system;MutS domain protein, family 4;	0	0	0	0	0	0	0	0	0	0.0811783	0.13827	3.57978
SEED;Virulence;Streptococcus pneumoniae Vancomycin Tolerance Locus;Sensor histidine kinase VncS;	0	0	0	0	0	0	0	0	0	0.0889959	5.54485	0
SEED;Cell Wall and Capsule;LOS core oligosaccharide biosynthesis;Lipopolysaccharide core biosynthesis protein RfaZ;	0	0	0	0	0	0	0	0	0	0.0830281	1.65677	2.65104
SEED;Dormancy and Sporulation;Spore germination;Protein GerPA, required for proper assembly of spore coat, mutations lead to super-dormant spore;	0.00543592	0.797491	3.42031	0	0	0	0	0	0	0	0	0
SEED;Motility and Chemotaxis;Rhamnolipids in Pseudomonas;(R)-3-hydroxydecanoyl-ACP:CoA transacylase PhaG (3-hydroxyacyl-CoA-acyl carrier protein transferase) (EC 2.4.1.-);	0	0	0	0	0	1.84537	0	0	0	0.0246255	1.41005	0
SEED;Nucleosides and Nucleotides;De Novo Pyrimidine Synthesis;Aspartate carbamoyltransferase regulatory chain (PyrI);	0.00662545	0	5.64742	0	0	0	0	0	0	0	0	0
SEED;Respiration;Alternative NAD(P)H dehydrogenases in plants;NADPH-dependent diflavin oxidoreductase (EC 1.6.99.-);	0	0	0	1.52538	1.48395	0.34791	0	0	0	0	0	0
SEED;Dormancy and Sporulation;Spore germination;Spore cortex-lytic enzyme CwlJ;	0.00662545	0	5.64742	0	0	0	0	0	0	0	0	0
SEED;Carbohydrates;Sugar utilization in Thermotogales;Galactose oligosaccharide ABC transporter, substrate binding protein;	2.03815	2.5742	0.0559825	0	0	0	0	0	0	0	0	0
SEED;Carbohydrates;Particulate methane monooxygenase (pMMO);Particulate methane monooxygenase A-subunit (EC 1.14.13.25);	0	0	0	0	0	0	2.35832	2.50859	0.0598801	1.2295	0.0409287	0
SEED;Virulence;beta-Fimbriae;Beta-fimbriae probable major subunit;	0	0	0	0.693589	0.667338	1.65958	0	0	0	0	0	0
SEED;Carbohydrates;L-rhamnose utilization;Transcriptional regulator of rhamnose utilization, AraC family;	0	0	0	0	0	3.08652	0	0	0	0	0	0
SEED;Protein Metabolism;Inteins;Carboxy-terminal intein-mediated trans-splice;	0.00625395	4.39798	0.0552335	0	0	0	0	0	0	0	0	0
SEED;Carbohydrates;L-rhamnose utilization;Predicted L-rhamnose permease RhaY;	0	0	0	0	0.717486	1.12057	0	0	0	1.28384	0.0775007	0.859362
SEED;Nucleosides and Nucleotides;Purine conversions;Adenosine kinase (EC 2.7.1.20);	0	0	0	0.713007	1.51997	0.390628	0	0	0	0.0238905	0.0400309	0.886329
SEED;Iron acquisition and metabolism;Siderophore Pyoverdine;Putative dipeptidase, pyoverdin biosynthesis PvdM;	0	0	0	0	0	0	1.26158	0.0958468	4.62945	0	0	0
SEED;Fatty Acids, Lipids, and Isoprenoids;Mycobacterial FadD proteins (fatty acid CoA- and AMP- ligases);Long-chain fatty-acid-AMP ligase, Mycobacterial subgroup FadD32;	0	0	0	0	0	0	0	0	0	3.76346	0.17331	1.70935
SEED;Nucleotide sugars;UDP-L-arabinose biosynthesis in plants;L-arabinokinase (EC 2.7.1.46);	1.02577	0.781312	3.45555	0	0	0	0	0	0	0	0	0
SEED;Motility and Chemotaxis;Flagellar motility;Flagellin;	1.01515	0	0.0133798	0	0	0	0.0166689	0.0231239	1.15568	0.0673084	2.87917	0.837198
SEED;Cell Wall and Capsule;Teichoic and lipoteichoic acids biosynthesis;Regulation of D-alanyl-lipoteichoic acid biosynthesis, sensor histidine kinase;	0.00647305	1.66979	3.45417	0	0	0	0	0	0	0	0	0
SEED;Photosynthesis;Photosystem I;photosystem I subunit II (PsaD);	0.00662545	0	5.64742	0	0	0	0	0	0	0	0	0
SEED;Cofactors, Vitamins, Prosthetic Groups, Pigments;Menaquinone biosynthesis from chorismate via 1,4-dihydroxy-6-naphthoate;UbiD family decarboxylase associated with menaquinone via futalosine;	0	0	0	0	0	3.08652	0	0	0	0	0	0
SEED;Carbohydrates;Sugar utilization in Thermotogales;Myo-inositol-1-phosphate ABC transporter, ATP-binding protein InoK;	2.03555	0.798384	1.21713	0	0.786568	0	0	0	0	0	0	0
SEED;Fatty Acids, Lipids, and Isoprenoids;Carnitine Metabolism in Microorganisms;L-carnitine/gamma-butyrobetaine antiporter;	0.00662545	0	5.64742	0	0	0	0	0	0	0	0	0
SEED;Iron acquisition and metabolism;Siderophore Enterobactin;Proofreading thioesterase in enterobactin biosynthesis EntH;	0.00429289	0	3.38114	1.63996	0	0	0	0	0	0	0	0
SEED;Membrane Transport;ESAT-6 proteins secretion system in Firmicutes;Tetratrico-peptide repeat (TPR) protein within ESAT-6 gene cluster;	2.03873	0	3.45694	0	0	0	0	0	0	0	0	0
SEED;RNA Metabolism;RNA polymerase archaeal;DNA-directed RNA polymerase subunit B' (EC 2.7.7.6);	0	0	0	0	1.48906	1.65996	0	0	0	0	0	0
SEED;Carbohydrates;L-fucose utilization temp;dehydrogenase clustered with L-fuconate utilization genes;	0	0	0	0	0	1.21312	0	0	0	0.0640399	0.10854	2.68451
SEED;Membrane Transport;ECF class transporters;Duplicated ATPase component of energizing module of predicted tryptophan ECF transporter;	0	0	0	0	1.48906	1.65996	0	0	0	0	0	0
SEED;Dormancy and Sporulation;Spore germination;Spore germination protein GerAB, germination response to L-alanine and related amino acids (earliest stage);	0.00662545	0	5.64742	0	0	0	0	0	0	0	0	0
SEED;Photosynthesis;Phycobilisome;Allophycocyanin alpha chain;	0.00662545	0	5.64742	0	0	0	0	0	0	0	0	0
SEED;Regulation and Cell signaling;Two-component regulatory systems in Campylobacter;Two-component system response regulator DccR;	0.00662545	0	5.64742	0	0	0	0	0	0	0	0	0
SEED;Virulence;Type 4 secretion and conjugative transfer;IncF plasmid conjugative transfer DNA-nicking and unwinding protein TraI;	0	0	0	0	0	0	0	0	0	3.7787	3.08447	0
SEED;Cell Wall and Capsule;Capsular Polysaccharides Biosynthesis and Assembly;Putative capsular polysaccharide transport protein YegH;	0.00647305	1.66979	3.45417	0	0	0	0	0	0	0	0	0
SEED;Protein Metabolism;Proteasome eukaryotic;proteasome regulatory subunit Rpn4;	0	0	0	0	2.32938	0.981324	0	0	0	0	0	0
SEED;Virulence, Disease and Defense;Listeria surface proteins: Internalin-like proteins;Internalin-like protein (LPXTG motif) Lin0372 homolog;	0	0	0	0	0	0	0	0	0	4.9379	1.73893	0
SEED;Fatty Acids, Lipids, and Isoprenoids;Mycobacterial FadD proteins (fatty acid CoA- and AMP- ligases);	0	0	0	0	0	0	2.35832	2.50859	0.0598801	0.0238905	0.0400309	0.886329
SEED;Membrane Transport;ESAT-6 proteins secretion system in Firmicutes;Putative ESAT-secreted protein, BA2188 homolog;	0.00625395	4.39798	0.0552335	0	0	0	0	0	0	0	0	0
SEED;Dormancy and Sporulation;Spore germination;Spore germination protein GerQB;	0.00662545	0	5.64742	0	0	0	0	0	0	0	0	0
SEED;RNA Metabolism;RNA polymerase I;DNA-directed RNA polymerase I 13.7 kDa polypeptide (EC 2.7.7.6);	0	0	0	0	0.66903	2.36459	0	0	0	0	0	0
SEED;Fatty Acids, Lipids, and Isoprenoids;Polyunsaturated fatty acids biosynthesis in plants;	0.00632574	3.48275	1.23421	0	0	0	0	0	0	0	0	0
SEED;Carbohydrates;Cellulosome;Outer membrane protein SusF;	0.00662545	0	5.64742	0	0	0	0	0	0	0	0	0
SEED;Cell Wall and Capsule;LOS core oligosaccharide biosynthesis;Lipopolysaccharide core biosynthesis protein RfaY;	0	0	0	0	0	3.08652	0	0	0	0	0	0
SEED;Secondary Metabolism;2-isocapryloyl-3R-hydroxymethyl-gamma-butyrolactone and other bacterial morphogens;Putative methyltransferase,bldM, influences various aspects of colony growth and development;	0.00625395	4.39798	0.0552335	0	0	0	0	0	0	0	0	0
SEED;Stress Response;Regulation of Oxidative Stress Response;Aerobic respiration control protein arcA;	0	0	0	0	4.03494	0	0	0	0	0	0	0
SEED;Amino Acids and Derivatives;Polyamine Metabolism;Arginine/ornithine antiporter;	0	0	0	0	0	0	0	0	0	2.59537	1.72751	1.70863
SEED;Iron acquisition and metabolism;Siderophore Enterobactin;2,3-dihydro-2,3-dihydroxybenzoate dehydrogenase (EC 1.3.1.28) [enterobactin] siderophore;	0.00662545	0	5.64742	0	0	0	0.0167206	1.21218	0.0173753	0	0	0
SEED;Nucleosides and Nucleotides;Xanthine Metabolism in Bacteria;Hypoxanthine/guanine permease PbuG;	0	0	0	0	0	0	0	0	0	5.00712	3.16714	0
SEED;Phages, Prophages, Transposable elements, Plasmids;T4-like non-cyanophage core proteins;Phage DNA topoisomerase large subunit (EC 5.99.1.3);	0	0	0	0	0	3.69662	0	0	0	0	0	0
SEED;Carbohydrates;Unknown sugar utilization (cluster yphABCDEFG);Predicted sugar ABC transport system, permease protein YphD;	0	0	0	3.24156	0.662111	0	0	0	0	0.0246255	1.41005	0
SEED;Cofactors, Vitamins, Prosthetic Groups, Pigments;Pterin biosynthesis;Dihydropteridine reductase (EC 1.5.1.34);	0	0	0	0	0	0	0	0	0	4.98843	0.201828	1.69138
SEED;Cell Wall and Capsule;Brucella Wbk Region and LPS genes;Perosamine synthetase Per;	0	0	0	0	3.13305	0.926889	0	0	0	0	0	0
SEED;Carbohydrates;Beta-Glucoside Metabolism;PTS system, beta-glucoside-specific IIA component;	0.00662545	0	5.64742	0	0	0.575701	0	0	0	0	0	0
SEED;Cell Wall and Capsule;Sortase;Cell wall surface anchor family protein;	0	0	0	0	0	0	0.0166689	0.0231239	1.15568	6.08939	0.178749	0
SEED;Membrane Transport;Sodium Hydrogen Antiporter;Na(+) H(+) antiporter subunit A (TC 2.A.63.1.3);	0	0	0	0	3.13305	0.926889	0	0	0	0	0	0
SEED;Phages, Prophages, Transposable elements, Plasmids;Staphylococcal pathogenicity islands SaPI;Hypothetical SAV0792 homolog in superantigen-encoding pathogenicity islands SaPI;	0	0	0	0	0	0	5.75212	1.40026	0.0819384	0	0	0
SEED;Cell Wall and Capsule;Sialic Acid Metabolism;CMP-N-acetylneuraminate-beta-galactosamide-alpha-2,3-sialyltransferase (EC 2.4.99.-);	0	0	0	0	3.2327	0	0.0317984	2.39703	0.0330522	0	0	0
SEED;Nucleosides and Nucleotides;Xanthosine utilization (xap region);Putative xanthosine permease;	0	0	0	0	0	3.69662	0	0	0	0	0	0
SEED;Cell Wall and Capsule;Exopolysaccharide Biosynthesis;Capsular polysaccharide synthesis enzyme CpsE;	0	0	0	0	0	0	0	0	0	7.32644	0.207653	0
SEED;Protein Metabolism;Ribosome SSU eukaryotic and archaeal;SSU ribosomal protein S27Ae;	0	0	0	0.715857	0	1.74428	0	0	0	0.0463131	1.50739	0.858972
SEED;Cell Wall and Capsule;Rhamnose containing glycans;Polysialic acid transport protein KpsM;	0	0	0	0	0.66903	2.36459	0	0	0	1.2295	0.0409287	0
SEED;Virulence;Copper homeostasis: copper tolerance;Secreted protein, suppressor for copper-sensitivity ScsC;	0	0	0	1.63996	0	0	0	0	0	3.70634	0.14533	0.820704
SEED;Motility and Chemotaxis;Bacterial motility:Gliding;GldI;	0	0	0	0	0	3.69662	0	0	0	0	0	0
SEED;Nucleotide sugars;UDP-D-galacturonate biosynthesis in plants;Galacturonokinase (EC 2.7.1.44);	2.04075	2.54721	1.25195	0	0	0	0	0	0	0	0	0
SEED;Iron acquisition and metabolism;Siderophore pyochelin;2,3-dihydroxybenzoate-AMP ligase (EC 2.7.7.58) [enantio-pyochelin] siderophore;	0	0	0	0.672276	2.28811	0.9266	0	0	0	0	0	0
SEED;Sulfur Metabolism;CFE Sulfur Oxidation;Adenylylsulfate reductase membrane anchor;	1.01515	0	0.0133798	0	0	0	0.0167206	1.21218	0.0173753	0.0811783	0.13827	3.57978
SEED;Regulation and Cell signaling;Sex pheromones in Enterococcus faecalis and other Firmicutes;Putative pheromone cAM373 precursor lipoprotein CamS;	0.00662545	0	5.64742	0	0	0.575701	0	0	0	0	0	0
SEED;Carbohydrates;L-ascorbate utilization (and related gene clusters);L-xylulose/3-keto-L-gulonate kinase (EC 2.7.1.-);	0	0	0	0	3.2327	0	0	0	0	0.0476196	2.7651	0
SEED;Photosynthesis;Photosystem II;Photosystem II CP43 protein (PsbC);	0	0	0	0	0	0	0	0	0	2.65269	5.80976	0
SEED;Cell Wall and Capsule;Polyglycerolphosphate lipoteichoic acid biosynthesis;Lipoteichoic acid synthase LtaS Type IIIa;	0.00734137	3.44977	2.37355	0	0	0	0	0	0	0	0	0
SEED;Carbohydrates;N-Acetyl-Galactosamine and Galactosamine Utilization;N-Acetyl-D-galactosamine permease, possible;	0	0	0	0	4.83139	0	0	0	0	0	0	0
SEED;Protein Metabolism;Proteasome archaeal;Proteasome subunit beta (EC 3.4.25.1), archaeal;	0	0	0	2.33911	2.28126	0	0	0	0	0	0	0
SEED;Predictions based on plant-prokaryote comparative analysis;At2g25870;Putative phosphatase YigL, haloacid dehalogenase-like phosphatase family;	0	0	0	1.49617	2.2847	0.310838	0	0	0	0	0	0
SEED;Respiration;Formate hydrogenase;Putative formate dehydrogenase, cytochrome B subunit (EC 1.2.1.2);	0.0076619	0	6.78801	0	0	0	0	0	0	0	0	0
SEED;Metabolism of Aromatic Compounds;Central meta-cleavage pathway of aromatic compound degradation;3,4-dihydroxyphenylacetate 2,3-dioxygenase;	0	0	0	0	3.2327	0	1.14947	0.0231157	0.0173155	1.2295	0.0409287	0
SEED;Stress Response;Oxidative stress;Metallothionein;	0.00297836	0	2.25668	0	0	1.21312	1.18621	1.26424	0.032949	0	0	0
SEED;Membrane Transport;Phosphoglycerate transport system;Phosphoglycerate transport system sensor protein PgtB (EC 2.7.3.-);	0	0	0	0	0	0	2.41556	4.91919	0.0824782	0	0	0
SEED;Secondary Metabolism;Nonribosomal peptide synthetases (NRPS) in Frankia sp. Ccl3;NRPS module 2 PG-PG-Asn;	0.00758002	0.766434	5.68908	0	0	0	0	0	0	0	0	0
SEED;Carbohydrates;Maltose and Maltodextrin Utilization;PTS system, maltose and glucose-specific IIC component (EC 2.7.1.69);	0.007188	5.27251	0.0636975	0	0	0	0	0	0	0	0	0
SEED;Cell Wall and Capsule;Sialic Acid Metabolism;ABC transporter, predicted N-acetylneuraminate transport system permease protein 2;	0	0	0	0.669169	3.97547	0	0	0	0	0	0	0
SEED;DNA Metabolism;Uracil-DNA glycosylase;U/G & T/G mismatch specific glycosylase (Pa-MIG);	0	0	0	0	0	3.69662	0	0	0	0	0	0
SEED;Protein Metabolism;Ribosome LSU mitochondrial;LSU ribosomal protein MRPL31, mitochondrial;	0	0	0	1.47695	0.628465	2.19507	0	0	0	0	0	0
SEED;Dormancy and Sporulation;Sporulation gene orphans;Stage V sporulation protein AD (SpoVAD);	0.00862263	0	7.93283	0	0	0	0	0	0	0	0	0
SEED;Amino Acids and Derivatives;Arginine and Ornithine Degradation;Arginine ABC transporter, ATP-binding protein ArtP;	0	0	0	0	0	1.21312	0	0	0	2.58954	0.170677	2.62455
SEED;Iron acquisition and metabolism;Iron(III) dicitrate transport system Fec;Iron(III) dicitrate transmembrane sensor protein FecR;	0	0	0	0	1.43448	2.8852	0	0	0	0	0	0
SEED;Membrane Transport;ABC transporter of unknown substrate X;Putative ABC transporter of substrate X, permease subunit II;	3.04976	0.782233	1.23645	0	0	0	0.0166689	0.0231239	1.15568	0.0238905	0.0400309	0.886329
SEED;Respiration;Anaerobic respiratory reductases;Heterodisulfide reductase, cytochrome reductase subunit;	0	0	0	0	0	0	0.0891975	8.44287	0.0928079	0	0	0
SEED;Metabolism of Aromatic Compounds;Benzoate catabolism;3-Oxoadipate enol-lactonase (EC 3.1.1.24);	0.00820751	4.32514	2.39411	0	0	0	0	0	0	0	0	0
SEED;Carbohydrates;Lactose and Galactose Uptake and Utilization;Lactose phosphotransferase system repressor;	0	0	0	0	0	0	2.43772	2.62434	3.58724	0	0	0
SEED;Virulence, Disease and Defense;MymA operon of Mycobacterium tuberculosis;	1.01515	0	0.0133798	0	0	0	6.85486	0.110199	0.0817595	0	0	0
SEED;Protein Metabolism;Ribosome LSU mitochondrial;LSU ribosomal protein L32p, mitochondrial;	2.02817	0	0.0256702	0	2.32938	0.981324	0	0	0	0	0	0
SEED;Dormancy and Sporulation;Spore germination;Spore germination protein GerKA;	2.04306	2.52363	2.39627	0	0	0	0	0	0	0	0	0
SEED;Membrane Transport;Type III secretion system;Type III secretion outermembrane pore forming protein (YscC,MxiD,HrcC, InvG);	0	0	0	0	0	0	5.79449	2.62415	0.0918741	0	0	0
SEED;Membrane Transport;Sodium Hydrogen Antiporter;Na(+) H(+) antiporter subunit E (TC 2.A.63.1.2);	0	0	0	0	3.0922	1.52471	0	0	0	0	0	0
SEED;Cell Wall and Capsule;Major Outer Membrane Proteins;Outer membrane protein OmpK;	0	0	0	0	3.0922	1.52471	0	0	0	0	0	0
SEED;Carbohydrates;Sucrose utilization;Family 13 glycosyl hydrolase, row 724;	0.00837049	2.52193	4.61988	0	0	0	0	0	0	0	0	0
SEED;Iron acquisition and metabolism;Siderophore Pyoverdine;Putative iron-regulated membrane protein, PA2403 homolog;	0	0	0	0	0.786568	0	0	0	0	0.119979	5.78443	1.68847
SEED;Membrane Transport;ESAT-6 proteins secretion system in Firmicutes;Putative ESAT-secreted protein, BA2187 homolog;	0.0076619	0	6.78801	0	0	0	0.0166689	0.0231239	1.15568	0	0	0
SEED;Carbohydrates;Serine-glyoxylate cycle;Malate synthase-related protein;	0	0	0	0	5.62268	0	0	0	0	0	0	0
SEED;Photosynthesis;Phycobilisome;Phycobilisome core component;	2.04365	0	5.73009	0	0	0	0	0	0	0	0	0
SEED;Motility and Chemotaxis;Archaeal Flagellum;Flagella-related protein FlaI;	0	0	0	0	0	0	0	0	0	8.57029	0.234684	0
SEED;Plastidial (cyanobacterial) electron transport system;Cytochrome b6-f complex in plants (plastidial) and cyanobacteria;Cytochrome b6-f complex subunit, cytochrome b6, putative;	0.00862263	0	7.93283	0	0	0	0	0	0	0	0	0
SEED;Dormancy and Sporulation;Sporulation gene orphans;Stage IV sporulation protein A;	0.00862263	0	7.93283	0	0	0	0	0	0	0	0	0
SEED;DNA Metabolism;DNA repair, bacterial UvrD and related helicases;ATP-dependent DNA helicase UvrD/PcrA/Rep;	1.02383	0	3.42165	0.803679	0	0	0.0167206	1.21218	0.0173753	0.0450693	0.0759731	1.78671
SEED;Phages, Prophages, Transposable elements, Plasmids;Phage head and packaging;Phage head completion protein (T4-like gp14);	0	0	0	0	6.40937	0	0	0	0	0	0	0
SEED;Dormancy and Sporulation;Spore germination;Putative peptidoglycan hydrolase YvbX, NOT involved in spore germination;	0	0	0	0	3.05585	2.12725	0	0	0	0	0	0
SEED;Protein Metabolism;Ribosome biogenesis bacterial;Similar to ribosomal large subunit pseudouridine synthase A, group 2;	0	0	0	0	0	4.89946	0	0	0	0	0	0
SEED;Iron acquisition and metabolism;Petrobactin-mediated iron uptake system;Petrobactin ABC transporter, permease protein I;	1.01515	0	0.0133798	0	0	4.30072	0	0	0	0	0	0
SEED;Cofactors, Vitamins, Prosthetic Groups, Pigments;Chlorophyll Degradation;Red chlorophyll catabolite reductase (EC 1.3.1.80);	1.03009	4.29615	2.41353	0	0	0	0	0	0	0	0	0
SEED;Phages, Prophages, Transposable elements, Plasmids;CBSS-203122.12.peg.188;ISPsy4, transposition helper protein;	0.0015512	0	1.13834	0	0	0	0	0	0	3.86432	1.83269	2.58014
SEED;Carbohydrates;Unknown sugar utilization (cluster yphABCDEFG);Predicted sugar ABC transport system, ATP-binding protein YphE;	2.03574	0	2.32586	0.711547	2.36972	0	0	0	0	0	0	0
SEED;Photosynthesis;Photosystem II;Photosystem II manganese-stabilizing protein (PsbO);	1.03077	0	7.97766	0	0	0	0	0	0	0	0	0
SEED;Motility and Chemotaxis;Flagellar motility;Putative lipoprotein required for motility;	0	0	0	0	0	0	2.4576	1.44504	5.86586	0	0	0
SEED;Fatty Acids, Lipids, and Isoprenoids;Myxoxanthophyll biosynthesis in Cyanobacteria;C-1'-hydroxylase CruF;	0.00951477	0	9.08142	0	0	0	0	0	0	0	0	0
SEED;Respiration;Energy conserving hydrogenase, Methanococcales-Methanobacteriales-Methanopyrales;	0	0	0	0	0	0	0.0316206	0.0439777	2.29147	6.16973	1.79762	0
SEED;Cell Wall and Capsule;Teichoic and lipoteichoic acids biosynthesis;Monogalactosyldiacylglycerol synthase precursor;	0.0015512	0	1.13834	0	0	0	0.0786981	0.110347	6.89089	0.0246255	1.41005	0
SEED;Miscellaneous;Lactate Racemization;LarB: implicated in lactate racemization;	0	0	0	0.711547	2.36972	0	0	0	0	1.36858	1.66202	1.72979
SEED;Miscellaneous;Nicotinate catabolism, anaerobic;Nicotinate dehydrogenase, FAD-subunit (EC 1.17.1.5);	2.03853	0.781774	2.35247	0	2.424	0	0	0	0	0	0	0
SEED;Carbohydrates;Fructooligosaccharides(FOS) and Raffinose Utilization;Hyaluronoglucosaminidase (EC 3.2.1.35);	1.02563	1.67046	2.35139	0	2.424	0	0	0	0	0	0	0
SEED;Cell Wall and Capsule;Xanthan Exopolysaccharide Biosynthesis and Export;Outer membrane protein GumB, involved in the export of xanthan;	0	0	0	0	0	4.89946	0	0	0	0	0	0
SEED;Dormancy and Sporulation;Spore germination;Uncharacterized spore germination protein YndE;	0.00951477	0	9.08142	0	0	0	0	0	0	0	0	0
SEED;RNA Metabolism;Spliceosome;U4/U6 small nuclear ribonucleoprotein component PRP3;	0	0	0	0	0	0	0.0317984	2.39703	0.0330522	1.42365	0.193484	4.43914
SEED;Virulence;Type 4 secretion and conjugative transfer;Conjugative transfer protein ELI_04330;	0	0	0	0	0	0	1.2963	1.42408	5.8272	0.0246255	1.41005	0
SEED;Dormancy and Sporulation;Spore germination;Spore germination protein GerKC;	0.0015512	0	1.13834	0	0	4.30072	0	0	0	0	0	0
SEED;Virulence;The mdtABCD multidrug resistance cluster;Multidrug transporter MdtB;	0.00429289	0	3.38114	0.714444	0.689827	1.04461	0	0	0	1.2295	0.0409287	0
SEED;RNA Metabolism;rRNA modification bacteria;Ribosomal RNA small subunit methyltransferase B (EC 2.1.1.-);	0	0	0	0.803679	0	0	4.68152	2.62421	1.30906	0	0	0
SEED;Membrane Transport;ECF class transporters;Transmembrane component of energizing module of predicted pantothenate ECF transporter;	0	0	0	0	0	0	0	0	0	0.136333	0.236013	7.14126
SEED;Protein Metabolism;Proteasome archaeal;Proteasome subunit alpha (EC 3.4.25.1), archaeal;	0.00297836	0	2.25668	0.672276	2.28811	0.9266	0	0	0	0	0	0
SEED;Virulence;Copper homeostasis: copper tolerance;Membrane protein, suppressor for copper-sensitivity ScsB;	1.01849	0.840786	0.025443	0	0	0	0	0	0	2.63441	1.78023	2.60027
SEED;Protein Metabolism;Ribosome LSU eukaryotic and archaeal;LSU ribosomal protein L8e (L2p);	0	0	0	0.767459	0.747166	0	0	0	0	6.16973	1.79762	0
SEED;Protein Metabolism;Ribosome LSU mitochondrial;LSU ribosomal protein L43mt, mitochondrial;	3.05001	0	2.35356	1.63996	0	0	0.0166689	0.0231239	1.15568	0	0	0
SEED;Virulence;Copper homeostasis;Copper-binding periplasmic protein;	0	0	0	0	0	0	0.0786981	0.110347	6.89089	1.28384	0.0775007	0.859362
SEED;Phages, Prophages, Transposable elements, Plasmids;Phage Family Inoviridae;Phage assembly protein;	0	0	0	0	0	4.89946	0	0	0	0	0	0
SEED;Carbohydrates;D-Galacturonate and D-Glucuronate Utilization;Fructuronate transporter GntP;	0.00951477	0	9.08142	0	0	0	0	0	0	0	0	0
SEED;Protein Metabolism;Ribosome SSU eukaryotic and archaeal;SSU ribosomal protein S29e (S14p);	3.04618	0	1.21786	3.2944	0	0	0	0	0	0	0	0
SEED;Membrane Transport;ECF class transporters;ATPase component of energizing module of predicted pantothenate ECF transporter;	0.00820751	4.32514	2.39411	0	0	0.575701	0	0	0	0	0	0
SEED;Amino Acids and Derivatives;MethanopterinAromatic;UbiD family decarboxylase, MJ1133 type;	0.00152572	0.869567	0.0132494	0	0	0	3.46155	1.34265	0.059725	3.63957	0.114646	0
SEED;Cell Wall and Capsule;Teichuronic acid biosynthesis;Putative teichuronic acid biosynthesis glycosyl transferase TuaH;	0	0	0	3.08646	3.00728	0.22203	0	0	0	0	0	0
SEED;Cell Division and Cell Cycle;Control of cell elongation - division cycle in Bacilli;FIG001721: Predicted N6-adenine-specific DNA methylase;	0.0065486	0.780847	4.55235	0	0	0	0	0	0	3.71365	1.67286	0
SEED;Carbohydrates;D-Galacturonate and D-Glucuronate Utilization;Predicted D-glucuronide-specific TRAP transporter, substrate-binding component;	1.02731	2.54635	2.37463	0	0	0.575701	1.14947	0.0231157	0.0173155	1.2295	0.0409287	0
SEED;Cell Wall and Capsule;Sialic Acid Metabolism;ABC transporter, predicted N-acetylneuraminate-binding protein;	0.00152572	0.869567	0.0132494	0	2.37298	0.390817	0	0	0	0.0811783	0.13827	3.57978
SEED;DNA Metabolism;DNA replication, archaeal;Replication factor C small subunit;	0	0	0	1.45798	0	3.49039	0	0	0	0.0238905	0.0400309	0.886329
SEED;Carbohydrates;Hexose Phosphate Uptake System;Hexose phosphate uptake regulatory protein UhpC;	0	0	0	1.43682	0.598719	3.40506	0	0	0	0	0	0
SEED;Membrane Transport;Type III secretion system;Type III secretion inner membrane protein (YscS,homologous to flagellar export components);	0.00647305	1.66979	3.45417	0	0.786568	0	0.0452256	1.30688	2.33593	0	0	0
SEED;Membrane Transport;Peptide ABC transport system Sap;Peptide transport system permease protein SapC;	0	0	0	0	0	5.49337	0	0	0	0	0	0
SEED;Protein Metabolism;Ribosome LSU eukaryotic and archaeal;LSU ribosomal protein L14e;	0	0	0	1.4304	3.0153	1.42032	0	0	0	0	0	0
SEED;Cell Wall and Capsule;Polyglycerolphosphate lipoteichoic acid biosynthesis;Lipoteichoic acid synthase LtaS Type Ib;	0.00951477	0	9.08142	0	0.786568	0	0	0	0	0	0	0
SEED;Protein Metabolism;Ribosome SSU eukaryotic and archaeal;SSU ribosomal protein S16e (S9p);	0	0	0	0.626922	3.01927	2.06601	0	0	0	0	0	0
SEED;Cell Wall and Capsule;Exopolysaccharide Biosynthesis;Putative uncharacterized protein in cluster with two glycosyl transferases;	0.007188	5.27251	0.0636975	2.47052	0	0	0	0	0	0	0	0
SEED;Carbohydrates;Propanediol utilization;Propanediol utilization polyhedral body protein PduA;	0	0	0	0	0.748438	0.50036	0	0	0	5.05023	1.83843	1.6752
SEED;Photosynthesis;Phycobilisome;Phycobilisome core-membrane linker polypeptide;	0.00951477	0	9.08142	0	0	0	1.14947	0.0231157	0.0173155	0	0	0
SEED;Protein Metabolism;Ribosome LSU eukaryotic and archaeal;LSU ribosomal protein L19e;	1.01515	0	0.0133798	0.641531	2.22517	2.1268	0	0	0	0	0	0
SEED;Phages, Prophages, Transposable elements, Plasmids;Conjugative transposon, Bacteroidales;Conjugative transposon protein TraA;	0	0	0	0	0	5.49337	0	0	0	0	0	0
SEED;Fatty Acids, Lipids, and Isoprenoids;Cholesterol catabolic operon in Mycobacteria;Putative cytochrome P450 IgrA;	1.02118	1.72303	0.0363985	0.693589	0.667338	1.65958	0	0	0	0.0246255	1.41005	0
SEED;Protein Metabolism;Ribosome LSU mitochondrial;LSU ribosomal protein L34p, mitochondrial;	0.00152572	0.869567	0.0132494	3.2944	0	0	0.0574791	1.34278	3.48083	0	0	0
SEED;Protein Metabolism;Ribosome LSU mitochondrial;LSU ribosomal protein L11p (L12e), mitochondrial;	0	0	0	0.623917	4.67757	0.8008	0	0	0	0	0	0
SEED;Membrane Transport;Mannose-sensitive hemagglutinin type 4 pilus;MSHA biogenesis protein MshH;	0	0	0	0	3.05585	2.12725	0	0	0	0.0238905	0.0400309	0.886329
SEED;Carbohydrates;Sucrose utilization;PTS system, sucrose-specific IIB component (EC 2.7.1.69);	0.0103447	0	10.2334	0	0	0	0	0	0	0	0	0
SEED;Regulation and Cell signaling;Regulatory Intramembrane Proteolysis Pathways;Sterol regulatory element binding transcription factor sre1;	0	0	0	0	1.39129	4.09358	0	0	0	0	0	0
SEED;Metabolism of Aromatic Compounds;Hydroxyaromatic decarboxylase family;Hydroxyaromatic non-oxidative decarboxylase protein D (EC 4.1.1.-);	0.00958366	7.88292	0.0856712	0	0	0	0	0	0	0	0	0
SEED;Virulence;Type 4 secretion and conjugative transfer;Conjugative transfer protein TrbO;	0.00152572	0.869567	0.0132494	0	0	3.69662	0.0317984	2.39703	0.0330522	0	0	0
SEED;Protein Metabolism;Ribosome SSU eukaryotic and archaeal;SSU ribosomal protein S30e;	0	0	0	2.25911	1.38394	2.06513	0	0	0	0	0	0
SEED;Carbohydrates;D-Tagatose and Galactitol Utilization;Galactitol utilization operon repressor;	0	0	0	0	0	2.46969	0	0	0	2.59537	1.72751	1.70863
SEED;Iron acquisition and metabolism;Siderophore Enterobactin;Ferric enterobactin-binding periplasmic protein FepB (TC 3.A.1.14.2);	0.00958366	7.88292	0.0856712	0	0	0	0	0	0	0	0	0
SEED;Protein Metabolism;Ribosome SSU mitochondrial;SSU ribosomal protein S17p (S11e), mitochondrial;	1.01515	0	0.0133798	0.640013	3.0518	1.46931	0	0	0	0	0	0
SEED;Photosynthesis;Phycobilisome;Phycocyanin alpha chain;	0.0103447	0	10.2334	0	0	0	0	0	0	0	0	0
SEED;Membrane Transport;ECF class transporters;Duplicated ATPase component TTE1589 of energizing module of predicted methylthioadenosine ECF transporter;	0.0100842	2.48284	6.90199	0	0	0	0	0	0	0.0238905	0.0400309	0.886329
SEED;Dormancy and Sporulation;Sporulation gene orphans;Sporulation initiation phosphotransferase B (Spo0B);	0.010519	6.03832	3.57396	0	0	0	0	0	0	0	0	0
SEED;Carbohydrates;D-gluconate and ketogluconates metabolism;Glucose dehydrogenase (EC 1.1.99.10), membrane-bound, flavoprotein;	0	0	0	0	0	6.08293	0	0	0	0	0	0
SEED;Secondary Metabolism;Paerucumarin Biosynthesis;	0	0	0	0	0	0	0.0166689	0.0231239	1.15568	0.147608	0.256396	8.02785
SEED;Carbohydrates;Calvin-Benson-Bassham cycle in plants;	0.00152572	0.869567	0.0132494	0	0	0.575701	0.0316206	0.0439777	2.29147	4.98843	0.201828	1.69138
SEED;Stress Response;Glutathione: Non-redox reactions;Uncharacterized GST-like protein yibF;	0.0111181	0	11.3883	0	0	0	0	0	0	0	0	0
SEED;Carbohydrates;N-Acetyl-Galactosamine and Galactosamine Utilization;N-acetylgalactosamine kinase, ROK-type (EC 2.7.1.157);	2.03209	0.817837	0.0366931	0	5.62268	0	0	0	0	0	0	0
SEED;DNA Metabolism;DNA replication, archaeal;DNA replication helicase protein MCM;	0.0015512	0	1.13834	0	3.85106	2.06645	0	0	0	0	0	0
SEED;Carbohydrates;N-Acetyl-Galactosamine and Galactosamine Utilization;Chondroitinase (chondroitin lyase);	1.01515	0	0.0133798	0	7.19194	0	0	0	0	0	0	0
SEED;Phages, Prophages, Transposable elements;Phage cyanophage;Phage T4-like structural protein, T4 GC0119;	0	0	0	0.803679	0	0	0	0	0	2.73745	4.71242	3.44924
SEED;Respiration;Formate hydrogenase;Formate dehydrogenase related protein;	0.0106871	4.24399	5.8163	0	0	0	0	0	0	0	0	0
SEED;Virulence, Disease and Defense;Listeria surface proteins: Internalin-like proteins;Internalin D (LPXTG motif);	0	0	0	0	5.47269	1.37769	0	0	0	0	0	0
SEED;Nitrogen Metabolism;Nitrate and nitrite ammonification;Respiratory nitrate reductase subunit, conjectural (EC 1.7.99.4);	0.0015512	0	1.13834	0	3.2327	0	0	0	0	2.59537	1.72751	1.70863
SEED;Membrane Transport;Proton-dependent Peptide Transporters;Di/tripeptide permease DtpA;	0.0076619	0	6.78801	0	0	0	0	0	0	4.86006	0.147806	0
SEED;Cell Wall and Capsule;Teichoic and lipoteichoic acids biosynthesis;galactosamine-containing minor teichoic acid biosynthesis protein;	0	0	0	0	3.88953	1.46968	0	0	0	1.28384	0.0775007	0.859362
SEED;Protein Metabolism;Ribosome LSU mitochondrial;LSU ribosomal protein L53mt, mitochondrial;	0	0	0	1.40708	5.46064	0.19852	0	0	0	0	0	0
SEED;Iron acquisition and metabolism;Heme, hemin uptake and utilization systems in GramPositives;Heme transporter IsdDEF, permease component IsdF;	0.0111181	0	11.3883	0	0	0	0	0	0	0	0	0
SEED;Phages, Prophages, Transposable elements, Plasmids;Prophage-encoded Rst operon;RstA phage-related replication protein;	0	0	0	0	0	0	0	0	0	0.158113	0.275512	8.91323
SEED;Plastidial (cyanobacterial) electron transport system;Cytochrome b6-f complex in plants (plastidial) and cyanobacteria;Cytochrome b6-f complex iron-sulfur subunit PetC1 (Rieske iron sulfur protein EC 1.10.9.1);	0.00536783	1.69395	2.32378	0	0.649376	2.97897	0	0	0	0	0	0
SEED;Membrane Transport;ESAT-6 proteins secretion system in Mycobacteria (locus ESX-1);AAA+ family protein ATPase EccA1, component of Type VII secretion system ESX-1;	1.03179	1.60149	6.90421	0	0.786568	0	0	0	0	0	0	0
SEED;Protein Metabolism;Ribosome LSU eukaryotic and archaeal;LSU ribosomal protein L13Ae (L13p);	0	0	0	0	0	0	0.0317093	1.26428	1.19397	1.48972	7.33052	1.65899
SEED;Fatty Acids, Lipids, and Isoprenoids;Mycobacterial FadE proteins Acyl-CoA dehydrogenase;Acyl-CoA dehydrogenase (EC 1.3.8.1), Mycobacterial subgroup FadE34;	3.06111	0.734021	5.79493	0	0	0	1.14947	0.0231157	0.0173155	0	0	0
SEED;Fatty Acids, Lipids, and Isoprenoids;Phospholipid and Fatty acid biosynthesis related cluster;FIG064705: cation/hydrogen antiporter;	0	0	0	0	0	0	0	0	0	0.180117	12.9413	0.753286
SEED;Photosynthesis;Photosystem II;Cytochrome b559 alpha chain (PsbE);	0.0111181	0	11.3883	0	0	0	0	0	0	0	0	0
SEED;Photosynthesis;Photosystem I;photosystem I P700 chlorophyll a apoprotein subunit Ia (PsaA);	3.06348	0	8.05534	0	0	0	0	0	0	0	0	0
SEED;Carbohydrates;Hexose Phosphate Uptake System;Hexose phosphate transport protein UhpT;	0.00862263	0	7.93283	2.47052	0	0	0	0	0	0	0	0
SEED;Carbohydrates;(GlcNAc)2 Catabolic Operon;(GlcNAc)2 ABC transporter, periplasmic substrate-binding protein;	0.00523564	3.52076	0.0460708	0	2.25812	2.196	0	0	0	0	0	0
SEED;Amino Acids and Derivatives;Ketoisovalerate oxidoreductase;conserved protein associated with acetyl-CoA C-acyltransferase;	0.0113275	5.11436	5.84108	0	0	0	0	0	0	0	0	0
SEED;Membrane Transport;Sodium Hydrogen Antiporter;Na(+) H(+) antiporter subunit B (TC 2.A.63.1.2);	0	0	0	0	0.577346	5.97369	0	0	0	0	0	0
SEED;Cell Wall and Capsule;Recycling of Peptidoglycan Amino Acids;Gamma-D-Glutamyl-meso-Diaminopimelate Amidase;	1.03179	1.60149	6.90421	0.768561	0	0.500213	0	0	0	0	0	0
SEED;Regulation and Cell signaling;Oxygen and light sensor PpaA-PpsR;Transcriptional regulator, PpsR;	0	0	0	1.63996	0	0	0	0	0	5.1299	0.2682	4.36143
SEED;Carbohydrates;alpha carboxysome;CsoS1D-associated protein 3;	0	0	0	0	0	0	10.4194	2.72605	0.124076	0	0	0
SEED;Virulence, Disease and Defense;Listeria surface proteins: Internalin-like proteins;Internalin-like protein (LPXTG motif) Lin0661 homolog;	0	0	0	0	0	4.89946	0.0451106	0.0628851	3.4334	0	0	0
SEED;Carbohydrates;Unknown carbohydrate utilization ( cluster Ydj );Putative HTH-type transcriptional regulator YdjF;	0	0	0	0	0	0	0.0316206	0.0439777	2.29147	0.164546	10.1107	1.64599
SEED;RNA Metabolism;RNA polymerase II initiation factors;Transcription initiation factor IIH p34 subunit;	0	0	0	0.602707	3.78021	2.60553	0	0	0	0	0	0
SEED;Carbohydrates;L-rhamnose utilization;L-rhamnonate dehydratase (EC 4.2.1.90);	0	0	0	0	0	0	0.119025	0.16808	12.7263	0	0	0
SEED;Phages, Prophages, Transposable elements, Plasmids;Phage Family Inoviridae;	0	0	0	0	0	0	0	0	0	7.66676	7.65654	0
SEED;Cell Wall and Capsule;Mycobacterial cell wall virulence lipid phthiocerol dimycocerosate (PDIM);ATP-dependent efflux pump essential for phthiocerol dimycocerosates translocation, ATP-binding protein DrrA-like;	0.0111607	6.90763	3.59142	0	0	0	0	0	0	0	0	0
SEED;Amino Acids and Derivatives;Aromatic amino acid interconversions with aryl acids;Indolepyruvate oxidoreductase subunit IorA-like (EC 1.2.7.8);	2.04926	6.91077	1.31086	0	0	0	0	0	0	0	0	0
SEED;Protein Metabolism;Ribosome SSU eukaryotic and archaeal;SSU ribosomal protein S19e;	3.04618	0	1.21786	1.56073	0	1.04433	0.0316206	0.0439777	2.29147	1.2295	0.0409287	0
SEED;Phages, Prophages, Transposable elements, Plasmids;T7-like phage core proteins;T7-like phage head-to-tail joining protein;	0	0	0	0	0	0	3.655	9.85937	0.125205	0	0	0
SEED;RNA Metabolism;RNA polymerase II initiation factors;Transcription initiation factor IID 90 kDa subunit;	0	0	0	0.604131	2.96322	3.26088	0	0	0	0	0	0
SEED;Carbohydrates;Trehalose Uptake and Utilization;Trehalose operon transcriptional repressor;	0.0118401	0	12.546	0	0	0	0	0	0	0	0	0
SEED;DNA Metabolism;DNA replication, archaeal;Replication factor C large subunit;	3.04951	1.67178	0.0563626	1.49844	1.45491	0.92631	0	0	0	0	0	0
SEED;Virulence, Disease and Defense;MymA operon of Mycobacterium tuberculosis;Monooxygenase, flavin-binding family in mymA operon;	0.0118427	6.87838	4.73768	0	0	0	0	0	0	0	0	0
SEED;RNA Metabolism;Wyeosine-MimG Biosynthesis;tRNA methylase Trm12p Wyeosine biosynthesis;	6.0899	0.756571	0.0740643	0	0	0	0.0573457	0.0801099	4.58108	1.2295	0.0409287	0
SEED;Protein Metabolism;Ribosome LSU eukaryotic and archaeal;LSU ribosomal protein L24e;	0.00152572	0.869567	0.0132494	0.620876	6.34729	0	1.14947	0.0231157	0.0173155	0.0238905	0.0400309	0.886329
SEED;Carbohydrates;Xylose utilization;D-xylose-specific 1-epimerase (mutarotase);	0	0	0	0	4.83139	0	0	0	0	2.62855	0.196214	3.51784
SEED;Protein Metabolism;Ribosome LSU mitochondrial;LSU ribosomal protein L17p, mitochondrial;	0.00543592	0.797491	3.42031	0.646014	0	4.19047	0	0	0	0	0	0
SEED;Iron acquisition and metabolism;Siderophore pyochelin;Pyochelin synthetase PchF, non-ribosomal peptide synthetase module;	0.00543592	0.797491	3.42031	0	2.424	0	1.18621	1.26424	0.032949	0.069049	4.14375	0
SEED;Cell Wall and Capsule;Pseudaminic Acid Biosynthesis;Pseudaminic acid cytidylyltransferase (EC 2.7.7.43);	0	0	0	0	0	0	1.14947	0.0231157	0.0173155	10.036	3.4655	0.749946
SEED;Regulation and Cell signaling;Toxin-antitoxin system in Mycobacterium;VapC22 antibacterial toxin protein;	4.06049	0	1.23721	0.692099	1.48652	0.981036	0	0	0	0.0463131	1.50739	0.858972
SEED;Nucleosides and Nucleotides;Xanthosine utilization (xap region);Xanthosine phosphorylase (EC 2.4.2.1);	0	0	0	1.52761	0.665621	0.980747	0	0	0	2.68056	4.57046	1.67377
SEED;Amino Acids and Derivatives;MethanopterinAromatic;4-hydroxybenzoate synthetase (chorismate lyase);	0	0	0	3.2944	0	0	0	0	0	3.89565	0.244704	4.38413
SEED;Cell Wall and Capsule;Teichuronic acid biosynthesis;Teichuronic acid biosynthesis protein TuaB;	4.07429	0	5.79687	0	0	0	0.0317093	1.26428	1.19397	1.2295	0.0409287	0
SEED;Cell Wall and Capsule;Capsular Polysaccharides Biosynthesis and Assembly;Phosphoanhydride phosphohydrolase (EC 3.1.3.2) (pH 2.5 acid phosphatase) (AP);	3.06693	0.709654	9.23702	0	0	0	0	0	0	0	0	0
SEED;Virulence;Streptococcus pneumoniae Vancomycin Tolerance Locus;Two-component response regulator VncR;	0.00647305	1.66979	3.45417	0	0	0	0.0880719	0.123693	8.05184	0	0	0
SEED;Iron acquisition and metabolism;Siderophore Pyoverdine;Pyoverdine efflux carrier and ATP binding protein;	0	0	0	0	9.51885	0	0	0	0	0	0	0
SEED;Carbohydrates;Mannitol Utilization;PTS system, mannitol-specific cryptic IIB component (EC 2.7.1.69);	1.03036	2.50203	4.64996	0	1.52243	1.04489	0	0	0	0	0	0
SEED;Phages, Prophages, Transposable elements, Plasmids;Plasmid-encoded T-DNA transfer;ATPase required for both assembly of type IV secretion complex and secretion of T-DNA complex, VirB4;	0	0	0	0	3.81628	2.66447	0	0	0	1.28691	1.51143	0
SEED;Regulation and Cell signaling;Two-component regulatory systems in Campylobacter;Putative two-component response regulator;	0.00536783	1.69395	2.32378	0	0	0.575701	5.7931	0.123565	2.4552	0	0	0
SEED;Dormancy and Sporulation;Sporulation Cluster;RNA binding protein, contains ribosomal protein S1 domain;	0	0	0	0	0	7.25057	0	0	0	0	0	0
SEED;Fatty Acids, Lipids, and Isoprenoids;Fatty acid degradation regulons;Fatty acid degradation regulator YsiA, TetR family;	0	0	0	0	0	7.25057	0	0	0	0	0	0
SEED;Regulation and Cell signaling;Toxin-antitoxin system in Mycobacterium;VapB2 protein (antitoxin to VapC2);	0.00152572	0.869567	0.0132494	0	5.47269	1.37769	0.0316206	0.0439777	2.29147	0	0	0
SEED;Carbohydrates;Beta-Glucoside Metabolism;AscBF operon repressor;	3.06348	0	8.05534	0	0	0	0	0	0	1.3352	2.88615	0
SEED;Regulation and Cell signaling;Pseudomonas quinolone signal PQS;Putative non-ribosomal peptide synthetase in AHQ biosynthetic operon;	0	0	0	0	0	0	5.97214	9.95968	0.138123	0	0	0
SEED;Protein Metabolism;Ribosome LSU mitochondrial;LSU ribosomal protein L3p (L3e), mitochondrial;	2.04095	1.65032	2.37572	0	0	1.21312	0	0	0	3.7787	3.08447	0
SEED;Metabolism of Aromatic Compounds;Biphenyl Degradation;Biphenyl dioxygenase system ferredoxin component;	1.03321	0	10.2784	0	0	1.84537	0	0	0	0	0	0
SEED;Membrane Transport;Transport of Zinc;Candidate Zn-dependent transcriptional regulator, MntR/DtxR family;	0.00951477	0	9.08142	0	0	0.575701	0	0	0	4.86006	0.147806	0
SEED;Protein Metabolism;Ribosome LSU eukaryotic and archaeal;LSU ribosomal protein L36e;	0	0	0	1.37464	1.3221	5.1115	0	0	0	0	0	0
SEED;Amino Acids and Derivatives;Urea decomposition;Partial urea carboxylase (EC 6.3.4.6);	0.0100842	2.48284	6.90199	1.55859	0.68817	0.390439	0	0	0	0	0	0
SEED;Protein Metabolism;Ribosome LSU eukaryotic and archaeal;LSU ribosomal protein P2 (L7/L12);	4.07399	0.734462	4.68046	0	0.786568	0	0.0166689	0.0231239	1.15568	0.0476196	2.7651	0
SEED;RNA Metabolism;RNA polymerase II initiation factors;Transcription initiation factor IIH p80 subunit;	0	0	0	1.37464	1.3221	5.1115	0	0	0	0	0	0
SEED;Iron acquisition and metabolism;Siderophore pyochelin;Probable MFS transporter in enantio-pyochelin gene cluster;	4.07311	3.37666	1.29225	0.715857	0	1.74428	0	0	0	0	0	0
SEED;Protein Metabolism;Protein secretion by ABC-type exporters;ABC exporter for hemopore HasA, outer membrane component HasF;	0	0	0	0.767459	0.747166	0	0	0	0	13.5991	0.327	0
SEED;RNA Metabolism;tRNA nucleotidyltransferase;tRNA nucleotidyltransferase, archaeal type (EC 2.7.7.21) (EC 2.7.7.25);	4.06818	0	3.51573	2.3112	1.42681	0.878722	0	0	0	0	0	0
SEED;Cell Wall and Capsule;Anthrose Biosynthesis;Enoyl-CoA hydratase (EC 4.2.1.17), anthrose biosynthesis;	0	0	0	0.693589	0.667338	1.65958	0	0	0	7.52561	1.92876	1.65001
SEED;RNA Metabolism;RNA polymerase archaeal initiation factors;Transcription initiation factor B;	0.0102571	0.732693	9.12364	0	0	0	0	0	0	6.08939	0.178749	0
SEED;Photosynthesis;Photosystem I;photosystem I P700 chlorophyll a apoprotein subunit Ib (PsaB);	2.05432	0	13.7913	0	0	0	0	0	0	0	0	0
SEED;Carbohydrates;Beta-Glucoside Metabolism;Transcriptional antiterminator of lichenan operon, BglG family;	0.0137413	0	16.0327	0	0	0	0	0	0	0	0	0
SEED;Cell Wall and Capsule;Lipopolysaccharide-related cluster in Alphaproteobacteria;FIG081201: hypothetical protein;	0.00543592	0.797491	3.42031	0.60764	7.12966	0	0	0	0	0	0	0
SEED;Phages, Prophages, Transposable elements, Plasmids;Phage head and packaging;Phage prohead protease protein (EC 3.4.-.-);	0	0	0	0	0	0	2.542	0.194203	13.9932	0	0	0
SEED;RNA Metabolism;RNA polymerase II initiation factors;Transcription initiation factor IIH cyclin-dependent kinase 7;	0	0	0	2.15615	4.50076	2.46094	0	0	0	0	0	0
SEED;Protein Metabolism;Ribosome SSU mitochondrial;SSU ribosomal protein S14p (S29e), mitochondrial;	3.05584	1.63285	2.39735	0.695059	0	2.36413	1.14947	0.0231157	0.0173155	1.2295	0.0409287	0
SEED;Nucleosides and Nucleotides;De Novo Pyrimidine Synthesis;Carbamoyl-phosphate synthase large chain B (EC 6.3.5.5);	0	0	0	0	0	0	0.137118	0.194252	16.2562	0	0	0
SEED;Cell Division and Cell Cycle;Bacterial Cytoskeleton;Z-ring-associated protein ZapA;	0.00550537	0	4.51159	8.12903	0	0	0	0	0	0	0	0
SEED;Cell Division and Cell Cycle;Two cell division clusters relating to chromosome partitioning;Signal recognition particle associated protein;	0	0	0	0.580172	0.545511	7.04248	0	0	0	0	0	0
SEED;Cell Wall and Capsule;Brucella Wbk Region and LPS genes;Formyltransferase WbkC;	0	0	0	0	11.056	0	0	0	0	0	0	0
SEED;Virulence, Disease and Defense;Bacitracin Stress Response;Two-component sensor kinase YvcQ;	0	0	0	0	0	8.40504	0	0	0	0	0	0
SEED;Cell Wall and Capsule;Teichoic and lipoteichoic acids biosynthesis;Regulation of D-alanyl-lipoteichoic acid biosynthesis, DltR;	0.00837049	2.52193	4.61988	0	0	0	1.28103	4.91929	1.29291	0.0238905	0.0400309	0.886329
SEED;Membrane Transport;Ton and Tol transport systems;Sialic acid-regulated TonB-dependent outer membrane receptor;	0	0	0	2.15142	6.12552	1.2423	0	0	0	0	0	0
SEED;Dormancy and Sporulation;Spore germination;Spore cortex-lytic enzyme, N-acetylglucosaminidase SleL (EC 3.2.1.-);	0.00152572	0.869567	0.0132494	0.657579	1.43195	2.19554	1.14947	0.0231157	0.0173155	4.9287	0.176	0.80607
SEED;DNA Metabolism;DNA repair, bacterial MutL-MutS system;MutS domain protein, family 6;	0	0	0	0	0	0	0	0	0	1.5615	0.344497	11.5311
SEED;Fatty Acids, Lipids, and Isoprenoids;Fatty Acid Biosynthesis FASI;Trans-2,3-enoyl-cozyme A reductase of elongase (EC 1.-.-.-);	0	0	0	2.15615	4.50076	2.46094	0	0	0	0	0	0
SEED;Cofactors, Vitamins, Prosthetic Groups, Pigments;Chlorophyll Biosynthesis in plants and prokaryotes;Bacteriochlorophyllide c C12 methyltransefase BchR;	1.02759	0.766903	4.58984	1.45581	0.612836	2.80165	0	0	0	0	0	0
SEED;Protein Metabolism;Ribosome LSU mitochondrial;LSU ribosomal protein L28p, mitochondrial;	4.06818	0	3.51573	0.715857	0	1.74428	0	0	0	0.0640399	0.10854	2.68451
SEED;Stress Response;Glutathionylspermidine and Trypanothione;	0.00297836	0	2.25668	0	0	0	0.131479	0.186077	15.0777	0	0	0
SEED;Protein Metabolism;Ribosome SSU eukaryotic and archaeal;SSU ribosomal protein S11e (S17p);	0	0	0	5.49508	3.72561	0	1.21562	0.0628667	2.33553	0	0	0
SEED;Carbohydrates;Trehalose Uptake and Utilization;PTS system, trehalose-specific IIB component (EC 2.7.1.69);	0	0	0	0	3.7557	3.85633	0	0	0	0.069049	4.14375	0
SEED;Protein Metabolism;Glycine reductase, sarcosine reductase and betaine reductase;	0	0	0	0.767459	0.747166	0	0	0	0	1.54934	0.329352	10.6484
SEED;Phages, Prophages, Transposable elements;Transposase in enterics;Transposase STM474_p1058;	0.014299	0	17.1988	0	0	0	0	0	0	0	0	0
SEED;Phages, Prophages, Transposable elements;T7-like non-cyanophage core proteins;Phage lysin, N-acetylmuramoyl-L-alanine amidase (EC 3.5.1.28);	0	0	0	0	0	3.08652	0	0	0	9.95094	0.299698	1.64026
SEED;Nitrogen Metabolism;Nitrosative stress;Hydroxylamine reductase (EC 1.7.-.-);	4.08416	3.29299	7.04073	0	0	0	0.0167206	1.21218	0.0173753	0	0	0
SEED;Dormancy and Sporulation;Sporulation Cluster;FIG006789: Stage V sporulation protein;	0.0118401	0	12.546	0	0	0	2.35757	0.0800673	2.37243	0	0	0
SEED;Metabolism of Aromatic Compounds;Toluene 4-monooxygenase (T4MO);Toluene-4-monooxygenase, subunit TmoC;	0.00884465	7.01473	0.0788517	0	0	0	0	0	0	8.57029	0.234684	0
SEED;Protein Metabolism;Ribosome SSU eukaryotic and archaeal;SSU ribosomal protein S28e;	0.00152572	0.869567	0.0132494	1.44922	3.04771	0.837427	0	0	0	0.113192	1.76904	4.43784
SEED;Iron acquisition and metabolism;Siderophore Enterobactin;Apo-aryl carrier domain of EntB;	4.06049	0	1.23721	1.44475	4.71596	0	0	0	0	1.28384	0.0775007	0.859362
SEED;Regulation and Cell signaling;Regulatory Intramembrane Proteolysis Pathways;Endoribonuclease (EC 3.1.26.-) IRE1;	0	0	0	2.13978	5.28306	2.42142	0	0	0	0	0	0
SEED;Carbohydrates;L-Arabinose utilization;Protein AraJ precursor;	5.07046	0	0.0571339	0.610612	5.46668	0.76779	0	0	0	0	0	0
SEED;Protein Metabolism;tRNA aminoacylation, Glu and Gln;Glutamyl-tRNA(Gln) amidotransferase transferase subunit (EC 6.3.5.7);	0.00289011	1.75672	0.0252193	0	7.19194	0	0	0	0	1.37673	4.27615	0
SEED;Protein Metabolism;Ribosome LSU mitochondrial;LSU ribosomal protein L36p, mitochondrial;	5.07944	0	2.39954	2.31703	0	2.19461	0	0	0	1.2295	0.0409287	0
SEED;Stress Response;Betaine biosynthesis from glycine;Dimethylglycine N-methyltransferase;	0	0	0	5.41713	2.06679	2.41978	0	0	0	0	0	0
SEED;Miscellaneous;Synechocystis experimental;Lipase (EC 3.1.1.3) family protein, sll1969 homolog;	0	0	0	0	0	0	2.43887	6.13242	0.092433	1.47731	3.2675	4.38157
SEED;Respiration;Tetrathionate respiration;Tetrathionate reductase two-component response regulator;	0	0	0	0	0	0.575701	0.0316206	0.0439777	2.29147	6.49239	7.71304	1.61986
SEED;Cell Wall and Capsule;Brucella Wbk Region and LPS genes;GDP-mannose 4,6 dehydratase Gmd (EC 4.2.1.47);	0	0	0	0	0	0	0.0317984	2.39703	0.0330522	11.343	3.54684	1.61425
SEED;Virulence, Disease and Defense;Cytolysin and Lipase operon in Vibrio;Lipase precursor (EC 3.1.1.3);	1.01515	0	0.0133798	0	0	0	8.20555	0.17719	5.98487	1.28691	1.51143	0
SEED;Iron acquisition and metabolism;Siderophore Enterobactin;Enterobactin exporter EntS;	3.06111	0.734021	5.79493	1.63996	0	0	0.0166689	0.0231239	1.15568	1.33145	1.59286	0.837661
SEED;Protein Metabolism;Ribosome SSU eukaryotic and archaeal;SSU ribosomal protein S23e (S12p);	2.04844	3.35442	4.7003	1.59683	0	0.440186	0.0166689	0.0231239	1.15568	0.0246255	1.41005	0
SEED;Cofactors, Vitamins, Prosthetic Groups, Pigments;NAD and NADP cofactor biosynthesis global;Predicted N-ribosylNicotinamide CRP-like regulator;	2.02817	0	0.0256702	0	6.1786	2.50561	0	0	0	0	0	0
SEED;Nucleosides and Nucleotides;Purine conversions;5'-nucleotidase family protein in cluster with NagD-like phosphatase;	1.03698	5.03592	9.31444	0	0	0	0	0	0	0	0	0
SEED;Protein Metabolism;Translation elongation factors eukaryotic and archaeal;Translation elongation factor 1 beta subunit;	3.05824	2.50368	2.41566	1.63996	0	0	0.0316206	0.0439777	2.29147	0.069049	4.14375	0
SEED;Regulation and Cell signaling;A conserved operon linked to TyrR and possibly involved in virulence;Membrane protein YcjF;	0	0	0	0	7.70224	3.00323	0	0	0	0	0	0
SEED;Carbohydrates;Lactose and Galactose Uptake and Utilization;Galactose/methyl galactoside ABC transport system, permease protein MglC (TC 3.A.1.2.3);	1.03614	12.1659	0.119192	0	0.786568	0	0	0	0	0	0	0
SEED;Protein Metabolism;Ribosome LSU mitochondrial;LSU ribosomal protein L4p (L1e), mitochondrial;	0	0	0	2.13335	2.85292	4.90487	0	0	0	0	0	0
SEED;Respiration;Reductive Dechlorination;Tetrachloroethene reductive dehalogenase TceA;	0	0	0	0	6.89036	3.62988	0	0	0	0	0	0
SEED;Iron acquisition and metabolism;Iron acquisition in Vibrio;Ferric vulnibactin receptor VuuA;	0	0	0	0	0	0	0	0	0	10.23	0.39231	6.94898
SEED;Iron acquisition and metabolism;ABC-type iron transport system;ABC Fe3+ siderophore transporter, inner membrane subunit;	2.03227	0	1.19561	1.59484	0.71445	0	0.0316206	0.0439777	2.29147	1.49396	8.67111	0.770267
SEED;Carbohydrates;D-gluconate and ketogluconates metabolism;Gluconate 2-dehydrogenase (EC 1.1.99.3), membrane-bound, cytochrome c;	0	0	0	0	7.19194	0	1.18621	1.26424	0.032949	2.60744	4.39326	0
SEED;Protein Metabolism;Ribosome SSU eukaryotic and archaeal;SSU ribosomal protein S21e;	2.04115	0.767369	3.48664	2.26191	0.597015	2.72807	0.0166689	0.0231239	1.15568	0	0	0
SEED;RNA Metabolism;Transcription factors cyanobacterial RpoD-like sigma factors;Cyanobacteria-specific RpoD-like sigma factor, type-13;	0	0	0	1.35309	0.535381	6.95048	0	0	0	1.2295	0.0409287	0
SEED;Carbohydrates;Chitobiose;N,N'-diacetylchitobiose utilization operon protein YdjC;	1.02577	0.781312	3.45555	0	3.0922	1.52471	0.0166689	0.0231239	1.15568	1.33145	1.59286	0.837661
SEED;Phages, Prophages, Transposable elements, Plasmids;Integrons;Integron integrase IntI4;	0	0	0	0.564489	0.528714	8.19919	0	0	0	0	0	0
SEED;Virulence;Type 4 secretion and conjugative transfer;Conjugative transfer protein s043;	0	0	0	0	0	0	0	0	0	0.208911	0.369725	14.206
SEED;Membrane Transport;Transport of Nickel and Cobalt;Additional component NikL of nickel ECF transporter;	0.0076619	0	6.78801	0	0	6.08293	0	0	0	0	0	0
SEED;Photosynthesis;Phycobilisome;	5.0887	2.47033	2.44899	1.55859	0.68817	0.390439	0	0	0	2.42915	0.0790832	0
SEED;Protein Metabolism;Proteasome eukaryotic;proteasome regulatory subunit Rpn11;	1.01515	0	0.0133798	1.37087	2.91301	3.79056	0.0316206	0.0439777	2.29147	0	0	0
SEED;Predictions based on plant-prokaryote comparative analysis;At4g17370;Oxidoreductase, NAD(P)-dependent, weak similarity to Myo-inositol 2-dehydrogenase;	7.11695	1.58107	2.46439	1.59683	0	0.440186	1.14947	0.0231157	0.0173155	1.2295	0.0409287	0
SEED;Metabolism of Aromatic Compounds;Naphtalene and antracene degradation;naphthalene dioxygenase ferredoxin;	0.00647305	1.66979	3.45417	1.56073	0	1.04433	4.6042	0.0957767	1.2725	1.32784	0.110515	1.75577
SEED;Protein Metabolism;Diphthamide biosynthesis;Diphthamide biosynthesis protein 3 (Kluyveromyces lactis toxin-insensitive protein 11);	0	0	0	2.28085	2.21855	0.837147	0	0	0	2.72614	1.90666	5.27266
SEED;Membrane Transport;Dot-Icm type IV secretion system;IcmC (DotE) protein;	0	0	0	0	0	8.978	0	0	0	2.42915	0.0790832	0
SEED;Plastidial (cyanobacterial) electron transport system;Cytochrome b6-f complex in plants (plastidial) and cyanobacteria;Cytochrome b6-f complex subunit, cytochrome b6;	2.03574	0	2.32586	0	0	0	0.125461	0.17737	13.901	0.0246255	1.41005	0
SEED;Arabinose Sensor and transport module;An Arabinose Sensor;Arabinose sensor protein;	0	0	0	0	0.631922	3.58772	4.76901	7.45669	0.117658	0	0	0
SEED;Carbohydrates;D-glucosaminate utilization;L-seryl-tRNA(Sec) selenium transferase-related protein;	0.00152572	0.869567	0.0132494	0.673804	1.45749	1.58713	3.46155	1.34265	0.059725	1.42772	1.7746	3.51673
SEED;Nucleosides and Nucleotides;De Novo Purine Biosynthesis;YabJ, a purine regulatory protein and member of the highly conserved YjgF family;	0.00289011	1.75672	0.0252193	0	0	1.84537	1.14947	0.0231157	0.0173155	5.23571	6.24341	2.5193
SEED;Potassium metabolism;pH adaptation potassium efflux system;pH adaption potassium efflux system protein PhaF;	0.0015512	0	1.13834	0.675314	0.647658	2.2739	1.18601	0.0439636	1.19373	2.70479	3.27544	3.46927
SEED;Amino Acids and Derivatives;Leucine Biosynthesis;Probable transcriptional activator for leuABCD operon;	0	0	0	0	0	0	1.21611	2.45757	0.0471263	0.221894	17.5609	1.60242
SEED;Cofactors, Vitamins, Prosthetic Groups, Pigments;p-Aminobenzoyl-Glutamate Utilization;Catalyzes the cleavage of p-aminobenzoyl-glutamate to p-aminobenzoate and glutamate, subunit A;	1.0292	0.754271	5.72808	0.669169	3.97547	0	0	0	0	1.36468	0.140564	2.65193
SEED;Membrane Transport;Type III secretion system;Type III secretion chaperone protein for YopD (SycD);	0	0	0	0	0	1.84537	0.0573457	0.0801099	4.58108	4.03849	10.3713	0.747719
SEED;Cell Wall and Capsule;Vibrio Polysaccharide (VPS) Biosynthesis;Transcriptional regulator CdgA;	0.0065486	0.780847	4.55235	3.80667	4.51886	0.685734	0	0	0	0	0	0
SEED;Miscellaneous;Lactate Racemization;LarC1: implicated in lactate racemization;	0	0	0	0	6.40937	0	0	0	0	9.98032	3.42302	0
SEED;Miscellaneous;Synechocystis experimental;Phospholipase/carboxylesterase family protein, sll1284 homolog;	0.00662545	0	5.64742	0	0	0	0.0786981	0.110347	6.89089	6.24184	3.24118	0
SEED;Protein Metabolism;Ribosome SSU eukaryotic and archaeal;SSU ribosomal protein S17e;	6.09424	0.745357	1.2822	4.73593	2.15895	0.197743	0	0	0	0	0	0
SEED;Carbohydrates;N-Acetyl-Galactosamine and Galactosamine Utilization;Predicted exported glycosyl hydrolase family 31 protein;	6.11107	5.94589	1.33756	0	0.786568	0	0.0452256	1.30688	2.33593	0	0	0
SEED;Regulation and Cell signaling;Toxin-antitoxin system in Mycobacterium;HigB1 antibacterial toxin protein;	1.01515	0	0.0133798	0	0	0	0	0	0	17.606	2.16498	1.59169
SEED;Membrane Transport;Curli production;Transcriptional regulator CsgD for 2nd curli operon;	1.01515	0	0.0133798	1.56073	0	1.04433	0.0166689	0.0231239	1.15568	5.24179	2.01098	6.11581
SEED;Respiration;Biogenesis of c-type cytochromes;Putative ATP-binding component of ABC transporter involved in cytochrome c biogenesis;	0	0	0	0	6.25871	1.33883	0	0	0	3.86432	1.83269	2.58014
SEED;Cell Wall and Capsule;Brucella Wbk Region and LPS genes;Mannosyltransferase WbkA;	0.00837049	2.52193	4.61988	0.601278	4.60156	1.96337	0	0	0	0	0	0
SEED;Virulence;Mercury resistance operon;Mercuric transport protein, MerC;	0	0	0	0	0.631922	3.58772	1.29604	0.123668	6.94043	3.70634	0.14533	0.820704
SEED;Protein Metabolism;Ribosome SSU eukaryotic and archaeal;SSU ribosomal protein S15Ae (S8p);	6.10094	2.4711	1.30413	1.52761	0.665621	0.980747	1.18621	1.26424	0.032949	0.0238905	0.0400309	0.886329
SEED;RNA Metabolism;eukaryotic rRNA modification and related functions;	4.06049	0	1.23721	0.641531	2.22517	2.1268	0	0	0	0.100885	3.06042	2.6227
SEED;Stress Response;Redox-dependent regulation of nucleus processes;Poly [ADP-ribose] polymerase-1 (EC 2.4.2.30);	0	0	0	0	0	6.08293	0	0	0	1.46929	0.238869	6.21963
SEED;Protein Metabolism;Ribosome LSU mitochondrial;LSU ribosomal protein L6p (L9e), mitochondrial;	7.12071	0.711237	4.7481	2.47052	0	0	0.0317093	1.26428	1.19397	0.0238905	0.0400309	0.886329
SEED;Stress Response;Tellurite resistance: Chromosomal determinants;Tellurite resistance protein TehB;	0	0	0	1.45798	0	3.49039	0	0	0	3.9759	3.38447	4.33888
SEED;RNA Metabolism;ATP-dependent RNA helicases, bacterial;ATP-dependent RNA helicase YxiN;	0	0	0	0	0	0	8.35647	12.5578	1.4144	0	0	0
SEED;Virulence, Disease and Defense;Cholera toxin;	0	0	0	0	0.786568	0	0	0	0	10.3644	9.51188	3.3458
SEED;Protein Metabolism;Ribosome LSU eukaryotic and archaeal;LSU ribosomal protein L44e;	2.03873	0	3.45694	3.20225	0	0.92573	0.0574791	1.34278	3.48083	0.0849459	2.97622	1.72908
SEED;Nucleosides and Nucleotides;Xanthosine utilization (xap region);Xanthosine permease;	0	0	0	4.70256	2.13773	0.736796	0	0	0	6.30684	4.67626	0
SEED;Cell Wall and Capsule;Vibrio Polysaccharide (VPS) Biosynthesis;Hemolysin-related protein Vcp;	0	0	0	0	0	0	1.40186	8.97185	13.0322	0	0	0
SEED;Metabolism of Aromatic Compounds;Quinate degradation;3-dehydroshikimate dehydratase;	0.0015512	0	1.13834	2.27501	3.87495	0	0	0	0	0.16514	4.75419	6.1582
SEED;DNA Metabolism;Uracil-DNA glycosylase;Uracil DNA glycosylase superfamily protein;	0.0146375	7.64965	9.35812	0	0	0	0	0	0	0.0450693	0.0759731	1.78671
SEED;Nucleosides and Nucleotides;Purine Utilization;Xanthine transporter,putative;	2.02817	0	0.0256702	0	0	8.978	0.0317984	2.39703	0.0330522	0	0	0
SEED;Respiration;Hydrogenases;Periplasmic [Fe] hydrogenase large subunit (EC 1.12.7.2);	0	0	0	0.803679	0	0	0	0	0	7.87927	6.60458	6.91461
SEED;DNA Metabolism;CRISPRs;CRISPR-associated protein, Cas5h family;	0	0	0	2.11262	6.03547	2.96271	0.0316206	0.0439777	2.29147	0	0	0
SEED;Phages, Prophages, Transposable elements, Plasmids;Phage head and packaging;Phage head completion protein (phi29 gp12-like);	0	0	0	0	0	4.30072	7.02022	5.09611	0.117278	2.42915	0.0790832	0
SEED;Metabolism of Aromatic Compounds;Phenylpropanoid compound degradation;hydroxycinnamate specific porine;	0	0	0	0	3.60582	7.94624	0	0	0	0	0	0
SEED;RNA Metabolism;RNA polymerase III;DNA-directed RNA polymerase III 47 kDa polypeptide (EC 2.7.7.6);	0	0	0	0.53928	8.4367	2.92748	0.0166689	0.0231239	1.15568	0	0	0
SEED;Cell Wall and Capsule;Vibrio Polysaccharide (VPS) Biosynthesis;Hemolysin-related protein RbmC;	1.01849	0.840786	0.025443	0	0	0	4.68152	2.62421	1.30906	9.95094	0.299698	1.64026
SEED;RNA Metabolism;RNA polymerase II;DNA-directed RNA polymerase II 45 kDa polypeptide (EC 2.7.7.6);	0	0	0	4.49082	7.57066	1.12939	0	0	0	0	0	0
SEED;Amino Acids and Derivatives;Cinnamic Acid Degradation;Hca operon (3-phenylpropionic acid catabolism) transcriptional activator HcaR;	1.01515	0	0.0133798	0	0	1.21312	3.58962	2.65412	3.61439	0.138603	1.85786	6.21799
SEED;Virulence;Type 4 secretion and conjugative transfer;Conjugative transfer protein TrbA;	0	0	0	0	0	6.08293	1.18621	1.26424	0.032949	7.396	0.23162	0.782728
SEED;Cell Wall and Capsule;Lipid A-Ara4N pathway ( Polymyxin resistance );Polymyxin resistance protein PmrM;	16.2626	1.52375	1.37209	0	0	0	0	0	0	0	0	0
SEED;Mitochondrial electron transport system in plants;Respiratory complex III (cytochrome b-c1) in plants;Putative ubiquinol-cytochrome c reductase complex core protein II (subunit COR2);	0	0	0	0	0	0	2.41478	2.5907	2.43216	6.47855	0.341096	7.00407
SEED;Phages, Prophages, Transposable elements, Plasmids;Plasmid-encoded T-DNA transfer;T-DNA border endonuclease, VirD1;	0	0	0	0	0	0	0	0	0	0.234539	0.418409	17.721
SEED;Carbohydrates;Maltose and Maltodextrin Utilization;Putative oxidoreductase YcjS (EC 1.-.-.-), NADH-binding;	2.04326	1.63219	3.51292	4.823	0.605812	0.247989	2.35794	1.34269	1.25072	0.0246255	1.41005	0
SEED;Cell Wall and Capsule;Vibrio Polysaccharide (VPS) Biosynthesis;Hypothetical protein RbmB;	0	0	0	0	0	0	0.164689	0.234469	23.3569	0	0	0
SEED;Membrane Transport;ECF class transporters;Candidate substrate-specific domain of ECF transporters in Mycobacteria;	0	0	0	0	0	0	0.0880719	0.123693	8.05184	12.5678	4.99923	0
SEED;Iron acquisition and metabolism;Siderophore [Alcaligin-like];Siderophore [Alcaligin-like] biosynthesis complex, short chain;	0	0	0	0.739962	0	1.12031	0	0	0	4.14547	7.97166	7.82625
SEED;Protein Metabolism;Peptide methionine sulfoxide reductase;Two-component response regulator yesN, associated with MetSO reductase;	0	0	0	0	0	0	6.9032	1.42386	0.0916888	0.188052	2.01776	10.6461
SEED;Respiration;Ubiquinone Menaquinone-cytochrome c reductase complexes;TPR-repeat-containing protein, putative component of Menaquinone-cytochrome C reductase;	1.0305	1.6156	5.7612	0	0	0	3.66938	2.74602	8.25837	0	0	0
SEED;Membrane Transport;ECF class transporters;Transmembrane component Cce_1531 of energizing module of predicted ECF transporter;	0	0	0	2.08489	4.37107	5.95314	0	0	0	0	0	0
SEED;Regulation and Cell signaling;Oxygen and light sensor PpaA-PpsR;Heme-binding SCHIC domain protein, putative oxygen sensor;	0	0	0	0	4.83139	0	0	0	0	0.193935	0.341638	12.445
SEED;Protein Metabolism;Ribosome SSU mitochondrial;SSU ribosomal protein S6p, mitochondrial;	6.09856	0	3.56287	0.632822	0	4.78895	0.0316206	0.0439777	2.29147	0	0	0
SEED;Nitrogen Metabolism;Nitrosative stress;Nitric oxide reductase FlRd-NAD(+) reductase (EC 1.18.1.-);	0	0	0	0	0	0	0	0	0	7.92489	6.67473	8.68066
SEED;RNA Metabolism;RNA polymerase II initiation factors;Transcription initiation factor IIH p44 subunit;	3.06278	2.46879	4.70189	3.16439	0	1.52321	0.0452256	1.30688	2.33593	0	0	0
SEED;Regulation and Cell signaling;Regulatory Intramembrane Proteolysis Pathways;Sterol regulatory element binding transcription factor sre2;	9.14986	0	4.76841	4.86843	0.621338	0	0	0	0	0	0	0
SEED;Membrane Transport;ESAT-6 proteins secretion system in Mycobacteria (locus ESX-1);Regulator protein EspR, component of Type VII secretion system ESX-1;	0	0	0	0.553497	7.69562	2.38602	0	0	0	1.36858	1.66202	1.72979
SEED;Protein Metabolism;Ribosome SSU eukaryotic and archaeal;SSU ribosomal protein S6e;	5.07046	0	0.0571339	3.06955	0.582531	2.66244	0.0577476	3.65577	1.25133	0.0238905	0.0400309	0.886329
SEED;Protein Metabolism;Ribosome LSU mitochondrial;LSU ribosomal protein L41mt, mitochondrial;	3.04175	0	0.0369917	3.73077	3.62353	3.58205	0	0	0	0	0	0
SEED;Iron acquisition and metabolism;Siderophore Enterobactin;Enterobactin synthetase component F, serine activating enzyme (EC 2.7.7.-);	2.04898	0.724634	8.0529	0	0.649376	2.97897	0.0573457	0.0801099	4.58108	0	0	0
SEED;RNA Metabolism;RNA processing and degradation, bacterial;Ribonuclease E inhibitor RraB;	0	0	0	2.08863	2.79416	7.22725	0	0	0	0	0	0
SEED;Protein Metabolism;Ribosome LSU eukaryotic and archaeal;LSU ribosomal protein L26e (L24p);	5.07522	0	1.25424	3.01254	2.92802	1.9185	0.0316206	0.0439777	2.29147	0	0	0
SEED;DNA Metabolism;CRISPRs;CRISPR-associated protein, Csa2 family;	0.00289011	1.75672	0.0252193	0	3.02323	2.72965	0	0	0	0.147608	0.256396	8.02785
SEED;Protein Metabolism;Ribosome LSU eukaryotic and archaeal;LSU ribosomal protein L21e;	8.14719	2.3933	7.10385	0	0	1.21312	1.18601	0.0439636	1.19373	0	0	0
SEED;Membrane Transport;Type 4 conjugative transfer system, IncI1 type;IncI1 plasmid pilus assembly protein PilO;	7.10575	0	1.28296	0	0	0	5.97214	9.95968	0.138123	0	0	0
SEED;Motility and Chemotaxis;Bacterial Chemotaxis;Methyl-accepting chemotaxis protein III (ribose and galactose chemoreceptor protein);	2.04115	0.767369	3.48664	0.670731	3.12888	0.311039	1.18601	0.0439636	1.19373	0.138322	8.53643	0.779665
SEED;Carbohydrates;Beta-Glucoside Metabolism;Predicted beta-glucoside transporter, GPH family;	0	0	0	0	0	0	0.156524	0.222517	20.9851	0.069049	4.14375	0
SEED;Iron acquisition and metabolism;Siderophore pyochelin;Outer membrane receptor for ferric enantio-pyochelin;	2.03815	2.5742	0.0559825	0	8.51499	2.38641	0	0	0	0	0	0
SEED;Miscellaneous;At5g04520 AT1G06240;Disulfide bond chaperones of the HSP33 family;	0	0	0	0	0	4.30072	0	0	0	11.3619	0.367926	4.27958
SEED;Cofactors, Vitamins, Prosthetic Groups, Pigments;Coenzyme B synthesis;Coenzyme B synthesis from 2-oxoglutarate: steps 5, 9, and 13;	1.03698	11.2359	2.51146	0	0	0	0	0	0	0.0967724	0.165582	4.47282
SEED;Protein Metabolism;Proteasome bacterial;Lon-like protease with PDZ domain;	0	0	0	0	15.6185	0	0	0	0	0.0238905	0.0400309	0.886329
SEED;Cell Wall and Capsule;Lipid A-Ara4N pathway ( Polymyxin resistance );Polymyxin resistance protein PmrL, sucrose-6 phosphate hydrolase;	2.02817	0	0.0256702	0	0	0	8.37158	6.54033	8.43023	0	0	0
SEED;Virulence, Disease and Defense;Adhesins in Staphylococcus;Clumping factor ClfA, fibrinogen-binding protein;	0	0	0	0	0	0	1.28075	3.76026	2.43262	2.85735	6.44046	7.86314
SEED;Dormancy and Sporulation;SpoVS protein family;	0.00958366	7.88292	0.0856712	0	7.91643	0.177104	0.0167206	1.21218	0.0173753	0	0	0
SEED;Respiration;Biogenesis of cytochrome c oxidases;Hypotehtical protein in Cytochrome oxidase biogenesis cluster;	2.03555	0.798384	1.21713	0	0	0	7.07883	3.95937	3.69813	4.9287	0.176	0.80607
SEED;Carbohydrates;Lactose utilization;Evolved beta-D-galactosidase, alpha subunit;	2.04715	1.60211	5.793	0	0.717486	1.12057	3.6147	7.40644	0.109945	0	0	0
SEED;Cell Wall and Capsule;LOS core oligosaccharide biosynthesis;Heptosyltransferase family protein, lipopolysaccharide core biosynthesis;	0	0	0	0.767459	0.747166	0	0.0451106	0.0628851	3.4334	5.39746	9.41139	6.0288
SEED;Virulence;Multidrug Resistance Efflux Pumps;Multidrug efflux RND transporter MexD;	0.00293364	0.840438	1.16904	0	0	0	3.61329	3.87557	3.63915	1.52173	0.29641	8.88012
SEED;Iron acquisition and metabolism;Heme, hemin uptake and utilization systems in GramPositives;Heme efflux system ATPase HrtA;	1.02118	1.72303	0.0363985	2.12897	4.45135	3.62831	0.0167206	1.21218	0.0173753	2.42915	0.0790832	0
SEED;Carbohydrates;Chitin and N-acetylglucosamine utilization;N-Acetyl-D-glucosamine permease 2, possible;	3.07492	10.2449	5.99842	0	0	0	0.0316206	0.0439777	2.29147	0	0	0
SEED;Protein Metabolism;Ribosome SSU eukaryotic and archaeal;SSU ribosomal protein S3Ae;	9.13261	0	0.0895986	5.59263	0	1.37529	0.0166689	0.0231239	1.15568	0.0450693	0.0759731	1.78671
SEED;Protein Metabolism;tRNA aminoacylation, Cys;domain similar to cysteinyl-tRNA synthetase and MshC;	1.03546	11.3043	0.114443	0	2.29148	1.58751	0	0	0	0.0476196	2.7651	0
SEED;Virulence;Heat shock protein Hsp22.5 involved in pathogenesis of Mycobacterium tuberculosis;Mycobacterial persistence regulator MprA (Two component response transcriptional regulatory protein);	1.03949	4.97992	13.9415	0	0	1.21312	0.0167206	1.21218	0.0173753	0	0	0
SEED;Respiration;Hydrogenases;Coenzyme F420-reducing hydrogenase, gamma subunit;	1.02906	1.63154	4.62158	1.39998	2.14989	3.26031	2.27986	0.0439495	0.0328463	2.42915	0.0790832	0
SEED;Protein Metabolism;Translation initiation factors eukaryotic and archaeal;Eukaryotic translation initiation factor 2 gamma subunit;	3.05899	0	5.76516	3.75424	6.89269	0.10526	0	0	0	0	0	0
SEED;Amino Acids and Derivatives;Methionine Salvage;2-hydroxy-3-keto-5-methylthiopentenyl-1-phosphate phosphatase related protein;	0	0	0	0.739962	0	1.12031	2.32216	0.0628484	1.22459	9.04257	0.40215	8.73522
SEED;Fatty Acids, Lipids, and Isoprenoids;Mycobacterial FadD proteins (fatty acid CoA- and AMP- ligases);Long-chain fatty-acid-CoA ligase (EC 6.2.1.3), Mycobacterial subgroup FadD19;	4.07928	6.88445	0.105399	2.25911	1.38394	2.06513	2.27986	0.0439495	0.0328463	0	0	0
SEED;Regulation and Cell signaling;Symbiotic colonization and sigma-dependent biofilm formation gene cluster;Sigma-54 dependent transcriptional regulator SypG;	1.01515	0	0.0133798	2.07546	0.486908	10.3067	0	0	0	0	0	0
SEED;Potassium metabolism;pH adaptation potassium efflux system;pH adaption potassium efflux system protein PhaE;	1.01515	0	0.0133798	0	7.73888	2.42265	0	0	0	3.86432	1.83269	2.58014
SEED;Membrane Transport;Transport of Manganese;Predicted manganese transporter, 11 TMS;	0	0	0	7.71548	0	6.47188	0	0	0	1.2295	0.0409287	0
SEED;Virulence, Disease and Defense;Salmonella invasion locus;Surface presentation of antigens protein SpaO;	5.10425	7.63669	4.83256	2.37724	1.48134	0	0	0	0	0	0	0
SEED;Carbohydrates;Glycerol fermentation to 1,3-propanediol;Glycerol dehydratase medium subunit (EC 4.2.1.30);	0	0	0	2.94205	2.06048	4.90421	2.32216	0.0628484	1.22459	2.55028	1.66738	0.820211
SEED;Metabolism of Aromatic Compounds;Toluene 4-monooxygenase (T4MO);Toluene-4-monooxygenase, subunit TmoF;	4.08007	4.20693	3.61224	0	0.786568	0	1.24041	0.0800886	3.48027	2.64648	4.48715	0.792019
SEED;Protein Metabolism;Ribosome LSU mitochondrial;LSU ribosomal protein MRPL25, mitochondrial;	4.05586	0	0.0474491	0.55029	5.2405	4.84828	1.14947	0.0231157	0.0173155	0.0238905	0.0400309	0.886329
SEED;Amino Acids and Derivatives;Lysine degradation;Beta-lysine acetyltransferase (EC 2.3.1.-);	0	0	0	14.938	3.48423	0	0	0	0	0	0	0
SEED;RNA Metabolism;RNA polymerase II initiation factors;Transcription initiation factor IIF beta subunit;	3.05001	0	2.35356	4.5981	1.28917	3.67587	0.0573457	0.0801099	4.58108	0	0	0
SEED;Regulation and Cell signaling;DNA-binding regulatory proteins, strays;LysR family transcriptional regulator PA5218;	0.00152572	0.869567	0.0132494	3.63772	9.88987	1.64321	0	0	0	0.0238905	0.0400309	0.886329
SEED;Miscellaneous;At1g54520;Hypothetical glycine rich membrane protein DUF1517;	0	0	0	0	0	12.9265	0	0	0	2.42915	0.0790832	0
SEED;RNA Metabolism;RNA polymerase I;DNA-directed RNA polymerase I 36 kDa polypeptide (EC 2.7.7.6);	0	0	0	3.63886	1.97404	8.88103	0	0	0	0	0	0
SEED;Membrane Transport;Transport of Molybdenum;Predicted molybdate-responsive regulator YvgK in bacilli;	0	0	0	1.29242	0.488073	10.9576	0	0	0	1.28384	0.0775007	0.859362
SEED;General Stress Response and Stationary Phase Response;RpoS Regulators SG1;Hnr protein;	0.0125153	0	13.7061	0.803679	0	0	1.21586	1.30684	1.22487	0.136333	0.236013	7.14126
SEED;Virulence;Copper homeostasis: copper tolerance;Membrane protein, suppressor for copper-sensitivity ScsD;	4.0923	4.09994	12.8379	0	0	0	1.24041	0.0800886	3.48027	0	0	0
SEED;RNA Metabolism;RNA polymerase III;DNA-directed RNA polymerase III 25 kDa polypeptide (EC 2.7.7.6);	1.02773	0	5.69109	2.92017	0	8.02096	0	0	0	0	0	0
SEED;Respiration;Formate hydrogenase;hydrogenase, group 4, HycE subunit, putative;	0	0	0	0	0	0	0	0	0	0.255742	0.459298	21.2283
SEED;Cell Wall and Capsule;YjeE;CBS domain protein sometimes clustered with YjeE;	0	0	0	0	0.649376	2.97897	5.96983	5.18933	4.86569	0.0967724	0.165582	4.47282
SEED;Carbohydrates;Glycolate, glyoxylate interconversions;Putative phosphoglycolate phosphatase (EC 3.1.3.18 );	0	0	0	0	0	0	0.175439	0.25026	26.9218	1.2295	0.0409287	0
SEED;Carbohydrates;Mannitol Utilization;Mannitol operon activator, BglG family;	3.07477	11.1299	4.85215	1.55859	0.68817	0.390439	1.14947	0.0231157	0.0173155	0	0	0
SEED;Virulence, Disease and Defense;Listeria surface proteins: Internalin-like proteins;Internalin C2 (LPXTG motif);	0.0115168	10.4781	0.103687	0	3.17941	0.348304	0.0451106	0.0628851	3.4334	2.60133	3.07632	0.80505
SEED;Virulence, Disease and Defense;Bacitracin Stress Response;Response regulator LiaR;	2.04659	4.27038	2.43106	0	2.15592	4.60232	0.0684949	0.0958702	5.73378	0	0	0
SEED;Metabolism of Aromatic Compounds;Biphenyl Degradation;Biphenyl dioxygenase beta subunit (EC 1.14.12.18);	9.17395	3.21418	11.7682	0	0	0	0.0316206	0.0439777	2.29147	0	0	0
SEED;Dormancy and Sporulation;Sporulation gene orphans;Stage IV sporulation pro-sigma-K processing enzyme (SpoIVFB);	2.05199	0	11.4744	0	1.48906	1.65996	3.56456	4.97105	0.0922462	0.0238905	0.0400309	0.886329
SEED;DNA Metabolism;Restriction-Modification System;Type III restriction-modification system DNA endonuclease res (EC 3.1.21.5);	5.07046	0	0.0571339	0	0	0	1.14947	0.0231157	0.0173155	0.228601	0.407058	16.843
SEED;Photosynthesis;Bacteriorhodopsin;	0	0	0	0	13.8502	2.76031	0	0	0	0.0246255	1.41005	0
SEED;DNA Metabolism;DNA repair, bacterial RecFOR pathway;	0.00423387	0.817015	2.29303	1.28161	6.71931	5.85228	0	0	0	0	0	0
SEED;Miscellaneous;Nicotinate catabolism, anaerobic;Nicotinate dehydrogenase, large molybdopterin subunit (EC 1.17.1.5);	3.07442	7.61581	8.26649	0	0	0	4.64528	1.4003	1.29196	0	0	0
SEED;Virulence;Cobalt-zinc-cadmium resistance;Zinc transporter ZitB;	0.00662545	0	5.64742	0	0	0	0	0	0	2.94627	18.1559	5.10037
SEED;Fatty Acids, Lipids, and Isoprenoids;Fatty Acid Biosynthesis FASII;Transcriptional regulator of fatty acid biosynthesis FabT;	0.0121758	3.31804	9.22938	0.646014	0	4.19047	0.0316206	0.0439777	2.29147	0.0640399	0.10854	2.68451
SEED;Cell Wall and Capsule;Teichuronic acid biosynthesis;Teichuronic acid biosynthesis protein TuaE, putative secreted polysaccharide polymerase;	0	0	0	1.55642	1.51746	0	0	0	0	16.5736	3.77146	5.10069
SEED;Membrane Transport;ABC transporter of unknown substrate X;Putative ABC transporter of substrate X, permease subunit I;	4.09175	6.72147	9.42417	0	1.60828	0	0.0453411	2.45762	1.22515	0	0	0
SEED;RNA Metabolism;RNA polymerase II initiation factors;Transcription initiation factor IIB;	0	0	0	6.01897	4.27994	5.72037	0	0	0	0	0	0
SEED;Metabolism of Aromatic Compounds;p-cymene degradation;2-hydroxypenta-2,4-dienoate hydratase (CmtF) (EC 4.2.1.-);	2.04135	0	4.59155	0.57628	2.89587	5.03754	0	0	0	0.111048	0.190806	5.36393
SEED;Protein Metabolism;Proteasome eukaryotic;proteasome subunit alpha1 (EC 3.4.25.1);	5.09504	0	8.12032	3.07289	0	3.32763	1.18601	0.0439636	1.19373	2.42915	0.0790832	0
SEED;Protein Metabolism;Ribosome LSU eukaryotic and archaeal;LSU ribosomal protein L23Ae (L23p);	7.12071	0.711237	4.7481	5.5	2.91714	0.155839	0.0316206	0.0439777	2.29147	0	0	0
SEED;Carbohydrates;Particulate methane monooxygenase (pMMO);Particulate methane monooxygenase C-subunit (EC 1.14.13.25);	4.08464	1.55149	9.2961	0.714444	0.689827	1.04461	1.26266	4.86055	0.0718356	3.63957	0.114646	0
SEED;Metabolism of Aromatic Compounds;Benzoate degradation;benzoate-specific porin;	0	0	0	13.2593	3.46917	1.57748	0	0	0	0	0	0
SEED;Cell Wall and Capsule;Xanthan Exopolysaccharide Biosynthesis and Export;Xanthan biosynthesis acetyltransferase GumG;	0	0	0	0	0	0	0	0	0	5.50668	3.81515	17.5634
SEED;Phages, Prophages, Transposable elements, Plasmids;Vibrio pathogenicity island;Lipoprotein, ToxR-activated gene, TagA;	0	0	0	0	6.80214	5.37612	0	0	0	8.57029	0.234684	0
SEED;Iron acquisition and metabolism;Alcaligin Siderophore;Siderophore [Alcaligin] biosynthesis complex, short chain;	0.00662545	0	5.64742	0	0	0	12.9979	10.2365	2.62492	0	0	0
SEED;Membrane Transport;Dot-Icm type IV secretion system;IcmJ (DotN) protein;	0	0	0	0	2.25812	2.196	0	0	0	0.23273	3.66105	15.0211
SEED;Virulence, Disease and Defense;Diphtheria toxin;	2.03574	0	2.32586	1.32911	6.87829	2.38563	0	0	0	7.32644	0.207653	0
SEED;Respiration;Coenzyme F420 hydrogenase;Putative coenzyme F420-dependent oxidoreductase MJ1349;	4.07632	1.5907	4.70349	0.768561	0	0.500213	1.27994	0.110322	5.78296	5.11526	4.66578	0.771768
SEED;Protein Metabolism;SCIFF peptide maturase system;SCIFF radical SAM maturase;	0.0125153	0	13.7061	0	0	0	0	0	0	12.6337	6.47491	0
SEED;Motility and Chemotaxis;Bacterial motility:Gliding;PilH;	1.04042	5.82996	15.1282	0.739962	0	1.12031	0.0453411	2.45762	1.22515	0	0	0
SEED;Phosphorus Metabolism;High affinity phosphate transporter and control of PHO regulon;Putative periplasmic phosphate-binding protein PstS (Catenulisporaceae type);	4.07788	4.22665	2.46145	0.803679	0	0	6.94561	1.44486	1.32361	3.87195	3.22463	1.67449
SEED;Cell Wall and Capsule;Sialic Acid Metabolism;ABC transporter, predicted N-acetylneuraminate transport system permease protein 1;	3.05824	2.50368	2.41566	2.31703	0	2.19461	5.7931	0.123565	2.4552	2.58954	0.170677	2.62455
SEED;Cell Division and Cell Cycle;Cyanobacterial Circadian Clock;Clock-associated two-component sensor histidine kinase SasA;	3.07017	0	12.6699	0.595495	2.13304	4.52113	0	0	0	0.0238905	0.0400309	0.886329
SEED;Iron acquisition and metabolism;RCJ pfr;	0	0	0	12.4319	2.69465	3.27289	0	0	0	0	0	0
SEED;RNA Metabolism;Transcription initiation, bacterial sigma factors;RNA polymerase sigma factor SigV;	6.09776	1.60458	1.29372	1.31985	6.84736	2.96315	0.0166689	0.0231239	1.15568	0	0	0
SEED;Virulence;Mercury resistance operon;Mercuric transport protein, MerE;	0.0015512	0	1.13834	0.803679	0	0	1.14947	0.0231157	0.0173155	22.8376	0.502448	5.08097
SEED;Potassium metabolism;pH adaptation potassium efflux system;pH adaption potassium efflux system protein PhaG;	0	0	0	0.602707	3.78021	2.60553	1.14947	0.0231157	0.0173155	6.54694	2.08803	7.86794
SEED;Miscellaneous;Synechocystis experimental;Hypothetical protein, slr1506/slr1944 homolog;	0	0	0	0	1.60828	0	0.0451106	0.0628851	3.4334	22.8237	6.82648	0
SEED;Protein Metabolism;Protein secretion by ABC-type exporters;Secreted alkaline metalloproteinase (EC 3.4.24.-), PrtA/B/C/G homolog;	0	0	0	0.553497	7.69562	2.38602	0	0	0	0.177326	6.19728	6.13283
SEED;Respiration;Hydrogenases;Periplasmic [Fe] hydrogenase (EC 1.12.7.2);	0.00417619	1.72243	1.19429	1.33417	4.45562	4.26362	0	0	0	3.93046	0.265196	5.27408
SEED;RNA Metabolism;RNA polymerase III;DNA-directed RNA polymerase III 12.5 kDa polypeptide (EC 2.7.7.6);	3.05312	0.767834	2.37681	6.89402	5.12215	2.24088	1.14947	0.0231157	0.0173155	0	0	0
SEED;Cell Wall and Capsule;Mycobacterial cell wall virulence lipid phthiocerol dimycocerosate (PDIM);Phenolpthiocerol synthesis type-I polyketide synthase PpsB (EC 2.3.1.41);	0.0015512	0	1.13834	0	0	1.21312	8.33453	7.7079	4.93046	5.10602	3.29152	1.66108
SEED;Virulence, Disease and Defense;Streptococcus pyogenes Virulome;Collagen-like surface protein;	0.0131478	0	14.8684	0	0	0	1.33511	3.90653	7.06273	3.77099	1.73317	0.805562
SEED;Predictions based on plant-prokaryote comparative analysis;At4g10620 At3g57180 At3g47450;FIG145533: Methyltransferase (EC 2.1.1.-);	0	0	0	0	5.43169	1.96378	0.147394	0.209195	18.6179	1.2295	0.0409287	0
SEED;Metabolism of Aromatic Compounds;p-cymene degradation;p-cymene monooxygenase, hydroxylase subunit(CymAa);	0.00523564	3.52076	0.0460708	0	0	0	1.35397	0.177345	12.7747	5.24982	3.47559	5.20823
SEED;Cofactors, Vitamins, Prosthetic Groups, Pigments;p-Aminobenzoyl-Glutamate Utilization;Catalyzes the cleavage of p-aminobenzoyl-glutamate to p-aminobenzoate and glutamate, subunit B;	2.05149	2.44005	8.11346	1.36073	2.09528	5.03681	1.14947	0.0231157	0.0173155	0.0246255	1.41005	0
SEED;Amino Acids and Derivatives;Arginine and Ornithine Degradation;Lysine-arginine-ornithine-binding periplasmic protein precursor (TC 3.A.1.3.1);	1.03063	0.743096	6.87015	1.30609	5.1902	5.37483	0	0	0	2.42915	0.0790832	0
SEED;Regulation and Cell signaling;Murein hydrolase regulation and cell death;Holin-like protein CidA;	2.03815	2.5742	0.0559825	0	8.32443	5.85353	0.0316206	0.0439777	2.29147	0	0	0
SEED;Fatty Acids, Lipids, and Isoprenoids;Polyprenyl Diphosphate Biosynthesis;4,4'-diaponeurosporenoate glycosyltransferase (EC 2.4.1.-);	7.12984	5.02613	3.66692	0	0	0	0.0576131	2.50871	2.37329	8.70179	0.277421	1.65067
SEED;Carbohydrates;Lactose and Galactose Uptake and Utilization;Mgl repressor and galactose ultrainduction factor GalS, HTH-type transcriptional regulator;	0	0	0	2.84799	0.47546	10.7934	0	0	0	3.77099	1.73317	0.805562
SEED;Protein Metabolism;Ribosome LSU mitochondrial;LSU ribosomal protein L15p (L27Ae), mitochondrial;	5.09217	0.717803	5.85017	6.98713	1.25351	3.53847	0	0	0	0	0	0
SEED;RNA Metabolism;RNA polymerase archaeal;DNA-directed RNA polymerase subunit B (EC 2.7.7.6);	4.07981	5.09638	2.47375	1.38383	2.93524	3.19849	0	0	0	6.08939	0.178749	0
SEED;Cofactors, Vitamins, Prosthetic Groups, Pigments;Thiamin Copy RZ;	3.07612	8.46177	9.43929	1.52312	2.32262	0	1.21586	1.30684	1.22487	0	0	0
SEED;Carbohydrates;Fructooligosaccharides(FOS) and Raffinose Utilization;MSM (multiple sugar metabolism) operon regulatory protein;	4.05586	0	0.0474491	1.52982	0	1.6592	14.1159	8.99633	1.42415	0	0	0
SEED;Carbohydrates;Beta-Glucoside Metabolism;PTS system, cellobiose-specific IIB component (EC 2.7.1.69);	2.04696	2.48444	4.67717	2.92945	1.272	6.13514	0	0	0	3.63957	0.114646	0
SEED;DNA Metabolism;DNA replication, archaeal;Archaeal DNA polymerase II small subunit (EC 2.7.7.7);	0.00536783	1.69395	2.32378	2.03101	10.6144	3.91427	0	0	0	0	0	0
SEED;Virulence, Disease and Defense;Listeria surface proteins: Internalin-like proteins;internalin, putative (LPXTG motif);	0.0015512	0	1.13834	1.23456	16.8672	1.55446	0	0	0	0	0	0
SEED;Carbohydrates;D-Galacturonate and D-Glucuronate Utilization;Uxu operon transcriptional regulator;	0.00536783	1.69395	2.32378	0	1.56149	0.440532	16.3969	7.7797	0.172199	0.0450693	0.0759731	1.78671
SEED;Virulence;Copper homeostasis;Transcriptional activator protein CopR;	0	0	0	0	1.18763	16.0663	0	0	0	0	0	0
SEED;Cell Wall and Capsule;Sialic Acid Metabolism;Sialic acid-induced transmembrane protein YjhT(NanM), possible mutarotase;	7.12882	1.54525	7.06635	0	3.72912	4.44866	2.27986	0.0439495	0.0328463	0	0	0
SEED;Protein Metabolism;Ribosome LSU mitochondrial;LSU ribosomal protein L19p, mitochondrial;	0	0	0	0	4.77629	0.278471	0	0	0	10.473	6.78026	9.53598
SEED;Carbohydrates;Acetyl-CoA fermentation to Butyrate;Ferredoxin-like protein;	0.00152572	0.869567	0.0132494	0	0.786568	0	8.26544	6.41897	2.56663	12.5873	2.08924	2.4926
SEED;Protein Metabolism;Ribosome LSU eukaryotic and archaeal;LSU ribosomal protein L23e (L14p);	4.06818	0	3.51573	3.84933	0.558534	3.19685	4.68033	0.123591	3.5861	0.0849459	2.97622	1.72908
SEED;Regulation and Cell signaling;cAMP signaling in bacteria;Purine cyclase-related protein;	5.1065	10.2481	3.70305	0	7.13711	0.198909	0	0	0	0	0	0
SEED;Metabolism of Aromatic Compounds;Naphtalene and antracene degradation;Naphthalene 1,2-dioxygenase system ferredoxin--NAD(+) reductase component (EC 1.18.1.3);	0.00289011	1.75672	0.0252193	0	0	0	7.22242	5.31746	10.7327	0.162006	8.76113	2.54294
SEED;Dormancy and Sporulation;Sporulation gene orphans;Stage V sporulation protein whose disruption leads to the production of immature spores (SpoVK);	0.00647305	1.66979	3.45417	2.25911	1.38394	2.06513	0	0	0	15.099	0.4038	3.36543
SEED;Respiration;Respiratory Complex I;NADH dehydrogenase subunit 4L;	4.06395	1.65164	0.0653028	3.2944	0	0	2.47781	8.57434	0.110136	5.24179	2.01098	6.11581
SEED;Nucleosides and Nucleotides;De Novo Purine Biosynthesis;IMP cyclohydrolase (EC 3.5.4.10) [alternate form];	1.01515	0	0.0133798	0.509794	0	14.4957	0.0167206	1.21218	0.0173753	0.0640399	0.10854	2.68451
SEED;Protein Metabolism;Ribosome SSU mitochondrial;SSU ribosomal protein S8p (S15Ae), mitochondrial;	7.12378	0.704508	5.89654	7.1817	1.32034	0.155469	0.0576131	2.50871	2.37329	0.0476196	2.7651	0
SEED;Carbohydrates;Methanogenesis from methylated compounds;Methylcobalamin:coenzyme M methyltransferase, methanol-specific;	0.0181924	12.7446	14.107	0	0	0	0.0573457	0.0801099	4.58108	0	0	0
SEED;Respiration;Anaerobic respiratory reductases;Dissimilatory sulfite reductase (desulfoviridin), alpha and beta subunits;	2.05856	5.8431	12.833	0	0.577346	5.97369	0	0	0	0	0	0
SEED;Cell Wall and Capsule;Colanic acid biosynthesis;Colanic acid biosysnthesis protein WcaK;	5.09948	0	10.4249	0	0.530117	8.8724	1.14947	0.0231157	0.0173155	0	0	0
SEED;Iron acquisition and metabolism;Siderophore Achromobactin;Outer membrane receptor proteins, likely involved in siderophore uptake;	0	0	0	17.1567	1.90299	2.62876	0	0	0	0	0	0
SEED;Regulation and Cell signaling;Toxin-antitoxin system in Mycobacterium;VapC2 antibacterial toxin protein;	8.14918	3.25201	7.11992	0	0.717486	1.12057	0	0	0	8.78449	3.41525	0.756546
SEED;Cell Wall and Capsule;Xanthan Exopolysaccharide Biosynthesis and Export;Xanthan biosynthesis glycosyltransferase GumH;	0	0	0	2.0795	10.8052	0.57591	0	0	0	0.191255	9.02987	5.2031
SEED;Membrane Transport;Proton-dependent Peptide Transporters;Di/tripeptide permease DtpT;	4.06756	1.6335	1.26786	2.20073	0.561716	4.51972	0.0687877	2.5526	3.52161	0.128684	3.20047	4.40723
SEED;Virulence, Disease and Defense;Mediator of hyperadherence YidE in Enterobacteria and its conserved region;Mediator of hyperadherence YidE;	0	0	0	4.42989	4.29912	6.37756	0.0166689	0.0231239	1.15568	2.63441	1.78023	2.60027
SEED;Virulence, Disease and Defense;Listeria surface proteins: Internalin-like proteins;Internalin-like protein (LPXTG motif) Lmo0801 homolog;	0	0	0	0	11.3732	6.25682	0	0	0	4.86006	0.147806	0
SEED;Protein Metabolism;Ribosome SSU mitochondrial;SSU ribosomal protein S7p (S5e), mitochondrial;	0	0	0	1.23265	4.99347	12.7733	0	0	0	0	0	0
SEED;RNA Metabolism;RNA polymerase II initiation factors;Transcription initiation factor IIH p52 subunit;	2.03574	0	2.32586	4.38242	8.1797	5.04805	0	0	0	1.2295	0.0409287	0
SEED;DNA Metabolism;DNA replication, archaeal;Archaeal DNA polymerase II large subunit (EC 2.7.7.7);	2.04075	2.54721	1.25195	0.629891	1.38886	3.40567	0	0	0	7.81778	0.399357	9.63847
SEED;Metabolism of Aromatic Compounds;p-cymene degradation;P-cymene monooxygenase, reductase subunit(CymAb) (EC 1.17.1.-);	0	0	0	0	0	0	3.77042	1.59389	19.9664	5.23571	6.24341	2.5193
SEED;Protein Metabolism;Ribosome LSU eukaryotic and archaeal;LSU ribosomal protein L17e (L22p);	12.2188	2.35642	9.48543	3.24517	0	0.347515	0.0316206	0.0439777	2.29147	0.0450693	0.0759731	1.78671
SEED;Cell Wall and Capsule;Capsular surface virulence antigen loci;Vi polysaccharide export inner-membrane protein vexB;	10.1954	4.91368	12.98	0.767459	0.747166	0	0.0451106	0.0628851	3.4334	0	0	0
SEED;Carbohydrates;Glycerol fermentation to 1,3-propanediol;Glycerol dehydratase small subunit (EC 4.2.1.30);	2.02817	0	0.0256702	1.45798	0	3.49039	10.6169	8.91434	1.408	1.39622	0.168102	3.54643
SEED;RNA Metabolism;RNA polymerase III;DNA-directed RNA polymerase III 74 kDa polypeptide (EC 2.7.7.6);	0	0	0	2.79602	8.17004	6.82344	0.0573457	0.0801099	4.58108	0	0	0
SEED;Amino Acids and Derivatives;Arginine and Ornithine Degradation;Arginine permease RocE;	4.07519	5.14469	0.0937847	3.15353	2.24459	0	2.35832	2.50859	0.0598801	2.78776	0.316283	8.85011
SEED;Carbohydrates;D-Tagatose and Galactitol Utilization;PTS system, galactitol-specific IIB component (EC 2.7.1.69);	1.01859	0	1.16959	0	0	0.575701	1.32349	2.6809	7.02609	22.7185	2.23855	1.57559
SEED;Cell Wall and Capsule;Lipid A modifications;Lipid A 3-O-deacylase;	5.09526	5.9665	1.32958	6.09125	7.53253	0.56109	0	0	0	0	0	0
SEED;Protein Metabolism;Ribosome SSU eukaryotic and archaeal;SSU ribosomal protein S5e (S7p);	7.11737	0.718625	3.60025	7.01412	1.2627	2.96009	1.24041	0.0800886	3.48027	1.2295	0.0409287	0
SEED;Regulation and Cell signaling;MazEF toxin-antitoxing (programmed cell death) system;Programmed cell death toxin ChpB;	11.2006	4.95567	6.03066	0	0	0.575701	1.21611	2.45757	0.0471263	3.87195	3.22463	1.67449
SEED;Cell Wall and Capsule;Xanthan Exopolysaccharide Biosynthesis and Export;Xanthan biosynthesis oligosaccharidyl-lipid flippase GumJ;	0	0	0	2.12461	6.06336	2.38524	0.0317984	2.39703	0.0330522	2.86188	7.85784	6.95851
SEED;Protein Metabolism;Glycine reductase, sarcosine reductase and betaine reductase;Glycine/sarcosine/betaine reductase component C chain 1;	3.08074	14.4665	10.6971	2.47052	0	0	1.14947	0.0231157	0.0173155	0	0	0
SEED;Cell Division and Cell Cycle;Bacterial Cytoskeleton;Cell division protein FtsN;	2.05296	7.72175	3.63781	8.56519	5.9466	0	0	0	0	0	0	0
SEED;Phages, Prophages, Transposable elements, Plasmids;Conjugative transposon, Bacteroidales;Conjugative transposon protein TraD;	0	0	0	3.64315	4.31631	6.42513	0	0	0	11.1592	1.97877	0
SEED;Protein Metabolism;Ribosome LSU mitochondrial;LSU ribosomal protein MRPL35, mitochondrial;	16.2671	0.672909	3.71262	3.94177	0	2.06425	0.0166689	0.0231239	1.15568	1.32784	0.110515	1.75577
SEED;Protein Metabolism;Ribosome SSU eukaryotic and archaeal;SSU ribosomal protein S27e;	0	0	0	0	0	3.69662	0.112451	2.70492	9.31274	1.60472	6.51932	10.5355
SEED;Protein Metabolism;Ribosome LSU eukaryotic and archaeal;LSU ribosomal protein L12e (L11p);	0	0	0	0	0	3.08652	1.29684	3.80326	3.58781	4.19105	5.21265	13.1621
SEED;Regulation and Cell signaling;Oxygen and light sensor PpaA-PpsR;PpaA, heme-binding SCHIC domain sensory protein, regulator for photosystem formation;	0	0	0	7.86238	2.04548	1.18994	0	0	0	6.64343	6.59562	7.81215
SEED;Carbohydrates;D-Galacturonate and D-Glucuronate Utilization;Exopolygalacturonate lyase (EC 4.2.2.9);	0.0103447	0	10.2334	0	4.03494	0	7.24215	17.4499	0.173423	0	0	0
SEED;Respiration;Hydrogenases;NADP-reducing hydrogenase, subunit C;	2.05182	0.709258	10.3547	1.63996	0	0	8.05767	1.44482	0.100678	2.78776	0.316283	8.85011
SEED;Iron acquisition and metabolism;Heme, hemin uptake and utilization systems in GramPositives;Iron compound ABC uptake transporter substrate-binding protein PiaA;	9.15822	2.40233	4.81273	10.3397	2.03804	0	0	0	0	0.0450693	0.0759731	1.78671
SEED;RNA Metabolism;RNA polymerase II initiation factors;Transcription initiation factor IIE alpha subunit;	0	0	0	0.470071	11.9917	9.01048	0	0	0	0	0	0
SEED;Stress Response;Choline and Betaine Uptake and Betaine Biosynthesis;Alcohol dehydrogenase GbsB (type III ), essential for the utilization of choline (EC 1.1.1.1);	0.00862263	0	7.93283	1.42823	3.84163	0.800528	0.0167206	1.21218	0.0173753	9.07342	5.12374	6.03226
SEED;Sulfur Metabolism;Inorganic Sulfur Assimilation;Ferredoxin--sulfite reductase, bacillial type (EC 1.8.7.1);	0.0203215	8.31174	28.0294	0	0	0	0	0	0	0	0	0
SEED;Respiration;Soluble cytochromes and functionally related electron carriers;FIG135464: Cytochrome c4;	1.01849	0.840786	0.025443	2.34799	0	1.58637	8.14086	3.90608	0.117088	5.39834	13.6074	2.47281
SEED;Virulence;Multidrug Resistance Efflux Pumps;Multidrug efflux RND membrane fusion protein MexC;	0.0110307	0.723776	10.2754	4.4085	10.6223	1.60924	0	0	0	1.2295	0.0409287	0
SEED;Protein Metabolism;Ribosome SSU mitochondrial;SSU ribosomal protein S12p (S23e), mitochondrial;	2.02817	0	0.0256702	1.29112	5.15003	6.53109	0.0317093	1.26428	1.19397	0.162761	3.3618	7.07414
SEED;Carbohydrates;Trehalose Uptake and Utilization;Transcriptional regulator of trehalose utilization, LacI family;	0	0	0	13.0586	5.70541	4.29067	0	0	0	1.2295	0.0409287	0
SEED;Membrane Transport;Ton and Tol transport systems;Putative Ton-B dependent hemine receptor;	0.0137413	0	16.0327	0	0	4.89946	2.43887	6.13242	0.092433	3.81311	0.198995	2.6012
SEED;Respiration;NiFe hydrogenase maturation;[NiFe] hydrogenase nickel incorporation protein HybF;	0.00523564	3.52076	0.0460708	2.77132	10.4689	6.71654	0	0	0	0	0	0
SEED;Amino Acids and Derivatives;Polyamine Metabolism;Transcriptional regulator, MerR family, near polyamine transporter;	0.00845352	1.63088	5.72608	0	8.64297	0.686913	0.0166689	0.0231239	1.15568	1.58819	11.987	4.27157
SEED;Virulence, Disease and Defense;Adhesion of Campylobacter;Putative fibronectin domain-containing lipoprotein;	0	0	0	0	9.28862	2.35313	0.104708	0.147489	10.3836	3.94492	3.33643	3.45029
SEED;Cell Wall and Capsule;Lipopolysaccharide assembly;Outer membrane chaperone Skp (OmpH) precursor;	2.03815	2.5742	0.0559825	8.41625	7.4072	1.59293	1.18601	0.0439636	1.19373	1.33145	1.59286	0.837661
SEED;Regulation and Cell signaling;Autoinducer 2 (AI-2) transport and processing (lsrACDBFGE operon);Autoinducer 2 (AI-2) ABC transport system, fused AI2 transporter subunits and ATP-binding component;	5.08525	3.37764	0.0878307	4.47776	2.77408	5.89867	5.70423	0.0957534	0.0711554	0.0246255	1.41005	0
SEED;Respiration;Anaerobic respiratory reductases;CoB--CoM heterodisulfide reductase subunit D (EC 1.8.98.1);	4.0737	1.60335	3.56016	1.46794	3.92248	0	3.56309	1.42399	3.58667	1.55624	3.49163	8.81902
SEED;Protein Metabolism;Proteasome eukaryotic;proteasome regulatory subunit Rpn12;	13.232	4.94765	4.88977	3.96907	1.39909	0.24819	0.0453411	2.45762	1.22515	0.0450693	0.0759731	1.78671
SEED;Motility and Chemotaxis;Bacterial motility:Gliding;pilin;	0.00530108	2.60377	1.2157	0	4.03494	0	11.9587	14.045	7.37707	0	0	0
SEED;Carbohydrates;Lacto-N-Biose I and Galacto-N-Biose Metabolic Pathway;N-acetylhexosamine 1-kinase;	1.01515	0	0.0133798	0	0	6.08293	0.0316206	0.0439777	2.29147	11.7641	14.1152	4.19713
SEED;Iron acquisition and metabolism;Siderophore Pyoverdine;Probable thioesterase involved in non-ribosomal peptide biosynthesis, PA2411 homolog;	7.15363	1.47563	26.8548	0	0	0	4.55776	0.0800247	0.0595705	0	0	0
SEED;Carbohydrates;Dihydroxyacetone kinases;DHA-specific IIA component;	2.05798	10.2433	7.14016	0.715857	0	1.74428	0.0166689	0.0231239	1.15568	0.167931	0.293491	9.79754
SEED;Iron acquisition and metabolism;Iron acquisition in Vibrio;	0	0	0	0	0	0	10.7722	10.3286	9.68635	5.21892	3.43568	4.321
SEED;Dormancy and Sporulation;Bacillus biofilm matrix protein component TasA and homologs;Signal peptidase SipW (EC 3.4.21.89), required for TasA secretion;	0.0102571	0.732693	9.12364	0	0	0	9.64413	16.4893	7.3779	0	0	0
SEED;Protein Metabolism;Proteasome eukaryotic;proteasome subunit beta3 (EC 3.4.25.1);	11.1969	2.37322	7.15345	6.27212	2.079	1.24086	0.0317093	1.26428	1.19397	0.0238905	0.0400309	0.886329
SEED;RNA Metabolism;RNA polymerase II;DNA-directed RNA polymerase II 32 kDa polypeptide (EC 2.7.7.6);	11.1858	0.688857	4.81526	5.47806	1.31126	1.87789	2.45723	0.135985	6.98463	0	0	0
SEED;Miscellaneous;At2g44920 At1g12250;Putative lumenal protein, contains 8 pentapeptide repeats, sll0577 homolog;	1.02344	2.60459	0.0464095	0	4.83139	0	4.87811	5.26105	9.51323	1.53283	4.82005	6.13435
SEED;DNA Metabolism;CRISPRs;	2.04287	3.42294	1.26635	0	3.51097	11.9251	4.55776	0.0800247	0.0595705	0	0	0
SEED;Regulation and Cell signaling;A conserved operon linked to TyrR and possibly involved in virulence;Conserved protein YcjX with nucleoside triphosphate hydrolase domain;	0.00152572	0.869567	0.0132494	3.503	19.7366	2.01834	0	0	0	0	0	0
SEED;DNA Metabolism;DNA repair, bacterial UvrD and related helicases;Plasmid conjugative transfer DNA helicase TrhI;	1.02142	0	2.29399	1.28969	1.9973	9.66088	7.08091	7.54409	0.131512	0	0	0
SEED;Iron acquisition and metabolism;Heme, hemin uptake and utilization systems in GramPositives;Two-component response regulator colocalized with HrtAB transporter;	2.04512	2.50286	3.53638	1.35891	2.89252	4.38063	3.68482	2.7639	9.42467	0.0450693	0.0759731	1.78671
SEED;Metabolism of Aromatic Compounds;N-heterocyclic aromatic compound degradation;1H-3-hydroxy-4-oxoquinaldine 2,4-dioxygenase;	5.11667	5.76033	19.8892	0.689057	3.17526	0	0.0453411	2.45762	1.22515	0	0	0
SEED;Respiration;Tetrathionate respiration;Octaheme tetrathionate reductase;	0.00429289	0	3.38114	5.94058	10.4889	3.23536	0.0316206	0.0439777	2.29147	1.32784	0.110515	1.75577
SEED;Iron acquisition and metabolism;Siderophore Enterobactin;Ferric enterobactin transport ATP-binding protein FepC (TC 3.A.1.14.2);	0	0	0	9.25033	2.71922	4.50807	0	0	0	2.81327	7.67349	4.30167
SEED;Virulence;Multidrug efflux pump in Campylobacter jejuni (CmeABC operon);Transcriptional repressor of CmeABC operon, CmeR;	10.1532	0.719853	0.102407	0	0	0	15.4008	10.348	6.19494	0	0	0
SEED;Stress Response;Gycosylglycerates;Glucosylglycerate synthase (EC 2.4.1.268);	5.11726	6.61706	19.9089	0.738659	0.715984	0.440359	4.60479	1.37344	0.0713246	0	0	0
SEED;Stress Response;Glutathione: Non-redox reactions;Phytochelatin synthase (EC 2.3.2.15), eukaryotic type;	5.0989	1.55199	8.17119	4.00862	1.42158	0	1.14947	0.0231157	0.0173155	2.87558	7.91096	7.84312
SEED;Miscellaneous;EC 4.1.3.- Oxo-acid-lyases;4-hydroxy-2-oxoglutarate aldolase (EC 4.1.3.16);	0.00530108	2.60377	1.2157	1.23649	1.92489	15.2713	0	0	0	0.0476196	2.7651	0
SEED;Metabolism of Aromatic Compounds;Biphenyl Degradation;Biphenyl dioxygenase alpha subunit (EC 1.14.12.18);	9.1757	3.20807	12.9291	4.6021	5.29627	0.12076	0	0	0	0	0	0
SEED;Protein Metabolism;Ribosome LSU eukaryotic and archaeal;LSU ribosomal protein L10e (L16p);	11.1863	0	5.95501	3.75812	1.28028	4.90355	0.0684949	0.0958702	5.73378	0.0238905	0.0400309	0.886329
SEED;Stress Response;Glutathione: Non-redox reactions;Glutathione S-transferase, theta (EC 2.5.1.18);	1.01515	0	0.0133798	7.49261	7.28561	6.6518	4.55776	0.0800247	0.0595705	0	0	0
SEED;Protein Metabolism;Ribosome LSU eukaryotic and archaeal;LSU ribosomal protein L39e;	5.07944	0	2.39954	0	0.717486	1.12057	2.32216	0.0628484	1.22459	10.5322	9.79166	9.51001
SEED;Predictions based on plant-prokaryote comparative analysis;At4g10620 At3g57180 At3g47450;FIG001553: Hydrolase, HAD subfamily IIIA;	0.00297836	0	2.25668	1.63996	0	0	0.0880719	0.123693	8.05184	0.269424	0.485984	23.8549
SEED;Carbohydrates;Maltose and Maltodextrin Utilization;Sugar phosphate isomerases/epimerases family protein YcjR;	5.11488	16.2245	6.08517	0	3.2327	0	1.26239	3.71151	1.27344	0	0	0
SEED;Protein Metabolism;Ribosome SSU eukaryotic and archaeal;SSU ribosomal protein S2e (S5p);	9.16363	2.38607	7.12151	7.94413	0.532008	1.24028	3.49965	0.0958001	2.40395	0.0463131	1.50739	0.858972
SEED;Stress Response;Choline and Betaine Uptake and Betaine Biosynthesis;Osmotically activated L-carnitine/choline ABC transporter, ATP-binding protein OpuCA;	4.08086	1.56914	6.99531	0	0.786568	0	2.27986	0.0439495	0.0328463	0.255742	0.459298	21.2283
SEED;Respiration;Na+ translocating decarboxylases and related biotin-dependent enzymes;Biotin carboxyl carrier protein of methylmalonyl-CoA:Pyruvate transcarboxylase;	0	0	0	0	0.786568	0	2.52042	5.16134	7.12542	30.3953	2.30972	0.698945
SEED;Iron acquisition and metabolism;Siderophore Enterobactin;4'-phosphopantetheinyl transferase (EC 2.7.8.-) [enterobactin] siderophore;	2.04623	6.07306	0.0865282	0	0	0.575701	4.64588	2.59057	0.0821178	0.264099	11.0928	14.0149
SEED;Nucleosides and Nucleotides;Hydantoin metabolism;hydantoin racemase;	0	0	0	0.581465	0	7.721	0.0167206	1.21218	0.0173753	9.23321	3.79617	13.1081
SEED;Protein Metabolism;Ribosome SSU mitochondrial;SSU ribosomal protein S25mt, mitochondrial;	13.2152	1.53428	2.52902	7.04822	0.517464	2.99911	0.0451106	0.0628851	3.4334	0.0640399	0.10854	2.68451
SEED;Miscellaneous;EC 4.1.3.- Oxo-acid-lyases;4-hydroxy-2-oxohexanoate aldolase (EC 4.1.3.n1);	0	0	0	2.18369	0.551761	5.11075	0.0317984	2.39703	0.0330522	4.29988	31.686	0.696399
SEED;Cell Wall and Capsule;Polyglycerolphosphate lipoteichoic acid biosynthesis;Lipoteichoic acid synthase LtaS Type IVa;	4.09385	6.69437	11.7401	4.81811	1.3965	0	4.76845	6.279	1.34989	0	0	0
SEED;RNA Metabolism;RNA polymerase II;DNA-directed RNA polymerase II 19 kDa polypeptide (EC 2.7.7.6);	8.1166	0	0.0823007	4.69356	3.7579	0	1.14947	0.0231157	0.0173155	4.17834	5.1855	12.2808
SEED;Virulence, Disease and Defense;Bacitracin Stress Response;Conserved protein LiaG in B. subtilis in Lia cluster;	4.10106	10.922	18.8097	0	0	0	0.0882316	1.42413	6.94135	0	0	0
SEED;Cell Wall and Capsule;Brucella Wbk Region and LPS genes;Mannose-6-phosphate isomerase ManA (EC 5.3.1.8);	3.0684	7.7233	2.49454	1.47695	0.628465	2.19507	1.33511	3.90653	7.06273	2.72057	0.262227	6.18966
SEED;Secondary Metabolism;Phenazine biosynthesis;FAD-dependent monooxygenase PhzS;	0.0150156	3.25622	15.0136	0	3.17941	0.348304	0.137118	0.194252	16.2562	1.36468	0.140564	2.65193
SEED;Virulence;Mercury resistance operon;Mercuric resistance operon coregulator;	0.00417619	1.72243	1.19429	2.3831	0	0.980458	1.18601	0.0439636	1.19373	18.0832	2.31838	13.0257
SEED;Cell Wall and Capsule;Lipid A modifications;Phosphoethanolamine transferase specific for the outer Kdo residue of lipopolysaccharide;	0	0	0	9.60123	1.28829	0	0	0	0	5.53879	14.1885	11.2784
SEED;Carbohydrates;Xylose utilization;predicted xylose isomerase;	4.06049	0	1.23721	0	2.22845	2.80273	2.27986	0.0439495	0.0328463	24.1913	6.90447	1.56302
SEED;Fatty Acids, Lipids, and Isoprenoids;Phospholipid and Fatty acid biosynthesis related cluster;FIG085779: Lipoprotein;	0	0	0	11.2259	0.517932	0	0	0	0	15.5659	12.8143	5.06408
SEED;RNA Metabolism;RNA polymerase archaeal;DNA-directed RNA polymerase subunit A (EC 2.7.7.6);	5.11105	6.68313	11.7602	2.22867	3.80252	0.767262	0.0167206	1.21218	0.0173753	0.135832	7.21188	1.67234
SEED;Amino Acids and Derivatives;Arginine and Ornithine Degradation;Arginine/ornithine ABC transporter, permease protein AotQ;	0.00429289	0	3.38114	0	0	0	1.31212	8.512	0.101815	20.645	9.99874	6.80912
SEED;Protein Metabolism;Ribosome LSU mitochondrial;LSU ribosomal protein L1p (L10Ae), mitochondrial;	15.2697	3.19968	8.37836	3.84187	2.12134	1.91811	1.14947	0.0231157	0.0173155	2.42915	0.0790832	0
SEED;Respiration;Hydrogenases;Ni,Fe-hydrogenase I large subunit;	0	0	0	0	0	0	0	0	0	0.317951	2.3646	35.1826
SEED;Membrane Transport;Type III secretion system orphans;BarA sensory histidine kinase (= VarS = GacS);	0	0	0	5.22497	5.86684	4.54257	1.14947	0.0231157	0.0173155	6.58968	5.0741	6.94486
SEED;Protein Metabolism;Ribosome SSU mitochondrial;SSU ribosomal protein S4p (S9e), mitochondrial;	2.02817	0	0.0256702	3.58266	11.3412	3.27636	1.14947	0.0231157	0.0173155	1.53969	1.99598	8.84814
SEED;Regulation and Cell signaling;Pseudomonas quinolone signal PQS;Hypothetical protein in AHQ biosynthetic operon;	5.11248	4.93331	15.2063	0.767459	0.747166	0	4.82899	1.52244	9.42369	1.32784	0.110515	1.75577
SEED;Metabolism of Aromatic Compounds;Benzoate degradation;Benzoate catabolic operon transcription regulator;	0	0	0	12.1988	1.87603	10.6096	0	0	0	0.0673084	2.87917	0.837198
SEED;DNA Metabolism;CRISPR-associated cluster;CRISPR-associated RAMP, TM1809 family;	1.03315	7.80967	1.31018	0	1.34057	5.87441	0.0166689	0.0231239	1.15568	11.5353	2.16176	6.91835
SEED;Sulfur Metabolism;Bacterial pathways for dimethylsulfoniopropionate and acrylate catabolism;Malonate-semialdehyde dehydrogenase (EC 1.2.1.18);	2.05534	0	14.953	6.85169	1.96673	6.37569	0	0	0	0.0640399	0.10854	2.68451
SEED;Virulence, Disease and Defense;Bacitracin Stress Response;Two-component response regulator YvcP;	0	0	0	0	0	0	17.9011	27.8126	0.220796	1.40438	3.0683	1.7079
SEED;Virulence;Mycobacterial virulence operon MCE involved in cell invasion;	0.00411983	2.64048	0.0361078	1.22982	7.3284	10.9215	2.41401	0.110298	4.67164	0.0238905	0.0400309	0.886329
SEED;Secondary Metabolism;Nonribosomal peptide synthetases (NRPS) in Frankia sp. Ccl3;NRPS loading module Thr-PG-PG-Thr;	1.03391	9.5775	0.104113	0	3.50018	12.4866	0.0317093	1.26428	1.19397	0.0238905	0.0400309	0.886329
SEED;RNA Metabolism;RNA polymerase II initiation factors;Transcription initiation factor IID 60 kDa subunit;	1.0213	0.817427	1.19495	6.61562	12.6217	7.05856	0	0	0	0	0	0
SEED;Protein Metabolism;tRNA aminoacylation, Tyr;Tyrosyl-tRNA synthetase (EC 6.1.1.1), mitochondrial;	17.2925	4.075	2.57406	1.31662	8.46414	1.75347	0.0316206	0.0439777	2.29147	0	0	0
SEED;RNA Metabolism;RNA polymerase III initiation factors;	8.13625	1.56197	3.63142	7.67999	1.97296	5.1862	1.26158	0.0958468	4.62945	0.0450693	0.0759731	1.78671
SEED;Motility and Chemotaxis;Flagellum in Campylobacter;Flagellar hook subunit protein;	1.01515	0	0.0133798	2.03101	10.6144	3.91427	2.27986	0.0439495	0.0328463	13.8499	2.11497	2.48476
SEED;Protein Metabolism;Proteasome eukaryotic;proteasome subunit alpha7 (EC 3.4.25.1);	4.0714	0	4.65501	3.53875	10.4254	7.24807	0.0166689	0.0231239	1.15568	0.0246255	1.41005	0
SEED;DNA Metabolism;CRISPRs;CRISPR-associated protein Csf2;	12.1956	0	3.66102	0	4.54282	3.79176	7.10666	7.58242	1.37932	0.0450693	0.0759731	1.78671
SEED;Respiration;trimethylamine N-oxide (TMAO) reductase;Sensor protein torS (EC 2.7.3.-);	15.2334	0	0.125003	0	0	11.808	0	0	0	5.0969	1.88012	2.56262
SEED;Phages, Prophages, Transposable elements, Plasmids;Conjugative transposon, Bacteroidales;Conjugative transposon protein TraQ;	0.00152572	0.869567	0.0132494	10.5354	7.93509	9.30876	0	0	0	0	0	0
SEED;Iron acquisition and metabolism;Alcaligin Siderophore;Siderophore [Alcaligin] biosynthesis complex, long chain;	4.06049	0	1.23721	1.42387	5.50529	0	0.187756	2.90913	29.3844	0.0673084	2.87917	0.837198
SEED;Membrane Transport;Choline Transport;Choline ABC transporter ATP-binding protein;	0	0	0	6.6331	6.43966	11.7683	0	0	0	0.0849459	2.97622	1.72908
SEED;Metabolism of Aromatic Compounds;Biphenyl Degradation;Small subunit naph/bph dioxygenase;	0	0	0	0	0	2.46969	6.98289	0.147331	3.63752	13.1477	9.97808	13.0077
SEED;Regulation and Cell signaling;Trans-envelope signaling system VreARI in Pseudomonas;Extracytoplasmic function (ECF) sigma factor VreI;	14.2473	3.21672	6.04406	1.55859	0.68817	0.390439	4.87641	0.2091	14.0722	0.0238905	0.0400309	0.886329
SEED;Iron acquisition and metabolism;Heme, hemin uptake and utilization systems in GramPositives;Hypothetical similar to CcmC, putative heme lyase for CcmE;	7.1576	15.1756	18.9258	0.738659	0.715984	0.440359	0	0	0	0	0	0
SEED;Predictions based on plant-prokaryote comparative analysis;At1g14345;ATPase of the AAA+ family protein associated with FIG137771 hypothetical protein;	3.05262	2.54806	0.0648964	0	0	2.46969	9.69488	15.3837	14.4468	2.42915	0.0790832	0
SEED;RNA Metabolism;RNA polymerase III initiation factors;RNA polymerase III transcription initiation factor (TFIIIC) 131 kDa subunit;	0	0	0	3.49702	14.2121	7.66614	0	0	0	2.59537	1.72751	1.70863
SEED;Stress Response;Osmoprotectant ABC transporter YehZYXW of Enterobacteriales;Osmoprotectant ABC transporter inner membrane protein YehW;	3.0682	8.61706	1.33571	0.638484	3.8847	0.837708	4.91802	13.7994	4.95752	1.32784	0.110515	1.75577
SEED;Virulence;Copper homeostasis: copper tolerance;Copper homeostasis protein CutF precursor;	0.0015512	0	1.13834	11.3529	4.12134	11.0986	0.0166689	0.0231239	1.15568	0.0238905	0.0400309	0.886329
SEED;Protein Metabolism;Proteasome eukaryotic;proteasome regulatory subunit Rpn10;	9.16061	3.26235	4.82542	4.48083	1.99866	6.52825	1.26212	2.55254	2.40484	0.0450693	0.0759731	1.78671
SEED;Stress Response;Phage shock protein (psp) operon;Phage shock protein B;	1.03139	4.26923	3.55613	0.646014	0	4.19047	12.9971	9.02032	3.8052	7.396	0.23162	0.782728
SEED;Photosynthesis;Photosystem II;Photosystem II stability/assembly factor HCF136/Ycf48;	2.02817	0	0.0256702	8.20595	18.9117	0	0	0	0	0.124186	0.21421	6.25335
SEED;Iron acquisition and metabolism;Siderophore Pyoverdine;Cation ABC transporter, periplasmic cation-binding protein, PA2407 homolog;	0	0	0	14.5468	1.86609	9.94931	0	0	0	0.0987964	1.71647	3.54533
SEED;Secondary Metabolism;Phytoalexin biosynthesis;	0.0118427	6.87838	4.73768	3.04144	1.34672	2.60406	1.21562	0.0628667	2.33553	17.7976	6.73992	1.57799
SEED;Carbohydrates;L-Arabinose utilization;Alpha-arabinosides ABC transport system, permease protein 1;	1.03139	4.26923	3.55613	2.03317	5.84936	8.14218	2.27986	0.0439495	0.0328463	2.74898	7.43882	1.64733
[truncated: 2,784 more rows]

## Sheet: Deseq2
SEED_category	sampleA	sampleB	baseMeanA	baseMeanB	baseMean	log2FoldChange	lfcSE	stat	pvalue	padj
[truncated: 2,938 more rows]

## Sheet: goseq
SEED_category	baseMean	Relative abundance	Relative abundance range	Log2FC	log10Pvalue	Irrigation enrichment
[truncated: 22 more rows]
