# Supplementary material for: The microbiome as a biosensor: functional profiles elucidate hidden stress in hosts
Source: Microbiome. 2020 May 21;8:71. doi: 10.1186/s40168-020-00850-9 (PMC7243336; doi:10.1186/s40168-020-00850-9)
Supplement: Supplementary file 10 — Additional file 9: Table S8. Correlation between enriched SEED subsystems and environmental variables (pH, DOC, Na+, K+, DN). [file 40168_2020_850_MOESM9_ESM.xlsx]

## Sheet: Pearson's correlation R
SEED category	TN	DOC	K	Na	EC	pH
NQR and rnf-like group	0.193542	0.617359	0.808763	0.800175	0.735989	0.789867
Chlorophyll Biosynthesis in plants and prokaryotes	0.043464	0.554546	0.745456	0.743326	0.654524	0.227848
Mannose-sensitive hemagglutinin type 4 pilus	0.121329	0.678365	0.650615	0.657891	0.523327	0.879638
Phenylpropanoid compound degradation	0.158935	-0.622961	-0.377169	-0.277539	-0.293533	0.183606
Photosystem II-type photosynthetic reaction center	0.0272921	0.334254	0.607024	0.635177	0.543706	0.372434
Urea decomposition	0.307152	0.131864	0.41086	0.424955	0.371192	0.708796
Sodium Hydrogen Antiporter	0.083153	0.861454	0.804583	0.776971	0.662106	0.617641
Phospholipid and Fatty acid biosynthesis	0.112999	0.540592	0.537038	0.543791	0.418484	0.917432
CBSS 203122 12 peg 188	0.27956	0.682806	0.900744	0.89653	0.817688	0.469354
A TRAP transporter	0.145138	0.81552	0.810118	0.78145	0.651068	0.577606
pH adaptation potassium efflux system	0.315144	0.665756	0.860537	0.895055	0.839231	0.457676
Lipid A modifications	0.135178	0.782932	0.776531	0.755299	0.640394	0.774106
DNA-binding regulatory proteins	-0.0137424	-0.422703	-0.234962	-0.210133	-0.161499	0.536646
Alginate metabolism	0.170564	-0.149662	0.226408	0.246679	0.258268	0.686073
MexE-MexF-OprN Multidrug Efflux System	0.354424	0.639783	0.676488	0.721451	0.550721	0.463478
Arginine and Ornithine Degradation	0.115619	0.461487	0.645865	0.593648	0.576397	0.878745
Siderophore Pyoverdine	-0.13034	0.360295	-0.0971589	-0.115131	-0.137805	0.274401
Taurine Utilization	-0.321107	-0.770267	-0.806973	-0.83657	-0.667756	-0.531372
2-Ketogluconate Utilization	-0.331716	-0.656065	-0.709821	-0.731324	-0.619409	0.0611392
Purine Utilization	-0.323162	-0.527607	-0.688835	-0.707827	-0.624721	-0.770183
Rhamnose containing glycans	-0.106254	-0.553669	-0.779526	-0.712744	-0.706795	-0.817028
SigmaB stress response regulation	-0.347538	-0.352196	-0.565335	-0.595503	-0.532621	-0.723412

## Sheet: P value
SEED category	TN	DOC	K	Na	EC	pH
NQR and rnf-like group	0.546706	0.0324514	0.00144684	0.00177461	0.00635433	0.00223996
Chlorophyll Biosynthesis in plants and prokaryotes	0.893307	0.0613158	0.00538722	0.00559435	0.0209165	0.476324
Mannose-sensitive hemagglutinin type 4 pilus	0.7072	0.0153082	0.0219618	0.0200454	0.0808027	0.000162005
Phenylpropanoid compound degradation	0.621748	0.0304742	0.226809	0.382454	0.354446	0.56786
Photosystem II-type photosynthetic reaction center	0.932903	0.28828	0.0363385	0.026465	0.0676655	0.23317
Urea decomposition	0.331482	0.682899	0.184586	0.16849	0.234855	0.00986216
Sodium Hydrogen Antiporter	0.79724	0.000317113	0.00159998	0.00294723	0.018993	0.0323498
Phospholipid and Fatty acid biosynthesis	0.726597	0.0695702	0.071789	0.0676142	0.175765	2.62775e-05
CBSS 203122 12 peg 188	0.378853	0.0144007	6.40916e-05	7.83283e-05	0.0011577	0.123705
A TRAP transporter	0.652669	0.00122343	0.00139972	0.00268474	0.0218388	0.0492082
pH adaptation potassium efflux system	0.318396	0.0181146	0.000327218	8.38594e-05	0.000641499	0.134627
Lipid A modifications	0.675309	0.00260192	0.00297406	0.00450387	0.0248748	0.00312514
DNA-binding regulatory proteins	0.966189	0.171	0.462277	0.512137	0.616062	0.0720366
Alginate metabolism	0.596113	0.642472	0.479191	0.439572	0.417658	0.013759
MexE-MexF-OprN Multidrug Efflux System	0.258319	0.0250574	0.0157042	0.00808632	0.0635074	0.129125
Arginine and Ornithine Degradation	0.720481	0.130996	0.0232827	0.0418484	0.0497972	0.000167839
Siderophore Pyoverdine	0.686396	0.249954	0.763882	0.721618	0.669312	0.388079
Taurine Utilization	0.308818	0.00337615	0.00151097	0.000693095	0.0176462	0.0754256
2-Ketogluconate Utilization	0.292182	0.0205145	0.00970852	0.00687618	0.0317177	0.850288
Purine Utilization	0.305556	0.0779105	0.0132331	0.0100092	0.0298713	0.0033818
Rhamnose containing glycans	0.742411	0.0618139	0.00279518	0.00927979	0.0101676	0.00117739
SigmaB stress response regulation	0.268335	0.261536	0.0554192	0.0410512	0.0746133	0.00783419
