# Supplementary material for: The microbiome as a biosensor: functional profiles elucidate hidden stress in hosts
Source: Microbiome. 2020 May 21;8:71. doi: 10.1186/s40168-020-00850-9 (PMC7243336; doi:10.1186/s40168-020-00850-9)
Supplement: Supplementary file 11 — Additional file 10: Table S9. KEGG metagenomic (DNA based) analysis. Including: count table, TMM normalized table, DEseq2 result, pathway and module enrichment analysis. [file 40168_2020_850_MOESM10_ESM.xlsx]

## Sheet: Count
KEGG ID	Tomato_FW_1	Tomato_FW_2	Tomato_FW_3	Tomato_TWW_1	Tomato_TWW_2	Tomato_TWW_3	Lettuce_FW_1	Lettuce_FW_2	Lettuce_FW_3	Lettuce_TWW_1	Lettuce_TWW_2	Lettuce_TWW_3
"KEGG2011;Unclassified;K17601;"	0	0	0	0	0	0	0	2	1	4	6	11
"KEGG2011;Unclassified;K10359;"	0	0	0	3	0	16	1	0	0	0	3	7
"KEGG2011;Unclassified;K12067;"	12	9	27	14	13	55	150	202	138	108	65	65
"KEGG2011;Unclassified;K13102;"	3	0	0	2	13	5	4	0	3	0	4	4
"KEGG2011;Unclassified;K15786;"	229	224	133	379	290	618	92	97	66	109	68	273
"KEGG2011;K2000016 Environmental Information Processing;Membrane Transport;K1002010 ABC transporters;K11051 multidrug/hemolysin transport system permease protein;"	22	14	14	38	31	24	0	0	0	0	0	1
"KEGG2011;Unclassified;K14997;"	30	9	21	16	12	23	10	10	7	9	8	10
"KEGG2011;Unclassified;K08955;"	49	17	22	24	28	27	2	0	19	5	5	19
"KEGG2011;K2000011 Genetic Information Processing;Replication and Repair;K1003440 Homologous recombination;K03581 exodeoxyribonuclease V alpha subunit [EC:3.1.11.5];"	1167	1941	1289	1948	2410	3818	1577	1728	1114	1345	887	2058
"KEGG2011;K1001100 Metabolism;Lipid Metabolism;K1000100 Steroid biosynthesis;K01824 cholestenol delta-isomerase [EC:5.3.3.5];"	20	1	5	18	11	20	1	0	4	6	1	4
"KEGG2011;K1001100 Metabolism;Amino Acid Metabolism;K1000300 Lysine biosynthesis;K01929 UDP-N-acetylmuramoyl-tripeptide--D-alanyl-D-alanine ligase [EC:6.3.2.10];"	0	0	0	0	0	0	0	0	0	0	0	0
"KEGG2011;K2000016 Environmental Information Processing;Signal Transduction;K1002020 Two-component system;K08083 two-component system, LytT family, response regulator AlgR;"	665	558	527	1188	1364	2464	1107	1051	914	685	632	1184
"KEGG2011;Unclassified;K13104;"	3	1	2	6	9	9	0	0	0	0	0	3
"KEGG2011;K1001100 Metabolism;Carbohydrate Metabolism;K1000010 Glycolysis / Gluconeogenesis;K11532 fructose-1,6-bisphosphatase II / sedoheptulose-1,7-bisphosphatase [EC:3.1.3.11 3.1.3.37];"	0	0	0	0	0	0	0	0	0	0	0	0
"KEGG2011;Unclassified;K08070;"	10	10	8	6	8	13	26	80	93	16	7	32
"KEGG2011;K1001100 Metabolism;Energy Metabolism;K1000190 Oxidative phosphorylation;K00329 NADH dehydrogenase [EC:1.6.5.3];"	14	9	4	11	7	31	37	22	21	48	26	64
"KEGG2011;Unclassified;K03640;"	770	813	626	1608	2040	2577	1558	1453	1450	1121	904	1972
"KEGG2011;K1001100 Metabolism;Carbohydrate Metabolism;K1000620 Pyruvate metabolism;K04021 aldehyde dehydrogenase;"	1	4	2	57	16	139	8	16	7	3	3	11
"KEGG2011;Unclassified;K15460;"	39	104	4	81	89	135	18	10	23	22	20	28
"KEGG2011;Unclassified;K15117;"	14	0	15	16	5	13	6	2	9	12	8	25
"KEGG2011;Unclassified;K09424;"	0	0	0	1	0	4	0	0	0	0	0	0
"KEGG2011;K1001100 Metabolism;Amino Acid Metabolism;K1000310 Lysine degradation;"	2843	2803	2563	4289	4483	8226	2818	2466	3442	3300	2453	4700
"KEGG2011;K1001100 Metabolism;Amino Acid Metabolism;K1000400 Phenylalanine, tyrosine and tryptophan biosynthesis;K04518 prephenate dehydratase [EC:4.2.1.51];"	1341	1342	775	1633	1297	1346	510	497	652	794	508	994
"KEGG2011;Unclassified;K20156;"	2	2	0	0	0	2	0	0	0	0	0	0
"KEGG2011;K1001100 Metabolism;Lipid Metabolism;K1000561 Glycerolipid metabolism;K00086 1,3-propanediol dehydrogenase [EC:1.1.1.202];"	0	0	2	0	16	6	0	0	0	0	0	2
"KEGG2011;K1001100 Metabolism;Lipid Metabolism;K1000592 alpha-Linolenic acid metabolism;K10527 enoyl-CoA hydratase/3-hydroxyacyl-CoA dehydrogenase [EC:4.2.1.17 1.1.1.35 1.1.1.211];"	5	7	6	0	13	2	7	8	7	6	10	9
"KEGG2011;K1001100 Metabolism;Energy Metabolism;K1000190 Oxidative phosphorylation;K02127 F-type H+-transporting ATPase subunit b;"	0	0	0	0	0	0	0	0	0	0	0	0
"KEGG2011;Unclassified;K06175;"	377	344	285	738	886	1492	709	606	346	245	241	350
"KEGG2011;Unclassified;K15981;"	458	1271	360	402	272	104	114	115	126	46	60	67
"KEGG2011;K2000011 Genetic Information Processing;K2000012 Transcription;K1003040 Spliceosome;K12897 transformer-2 protein;"	0	0	0	0	0	0	1	0	0	7	6	15
"KEGG2011;K2000020 Cellular Processes;Cell Motility;K1002040 Flagellar assembly;K02388 flagellar basal-body rod protein FlgC;"	613	554	435	1241	1322	2106	902	935	1012	920	599	1147
"KEGG2011;Unclassified;K15930;"	1	4	6	2	5	3	0	0	1	0	0	1
"KEGG2011;K1001100 Metabolism;Carbohydrate Metabolism;K1000620 Pyruvate metabolism;K01512 acylphosphatase [EC:3.6.1.7];"	0	0	0	0	0	0	0	0	0	0	0	0
"KEGG2011;Unclassified;K08095;"	3378	2419	1252	3834	2427	317	355	747	689	352	711	1174
"KEGG2011;K2000016 Environmental Information Processing;Membrane Transport;K1002010 ABC transporters;K10557 AI-2 transport system permease protein;"	1	1	1	25	6	48	0	0	3	0	1	2
"KEGG2011;Unclassified;K13120;"	0	0	0	1	1	1	0	0	0	0	0	0
"KEGG2011;K2000016 Environmental Information Processing;Membrane Transport;K1002010 ABC transporters;K10001 glutamate/aspartate transport system substrate-binding protein;"	2031	2207	1135	2103	2387	2202	4451	4406	3844	1200	1024	1506
"KEGG2011;K2000034 Human Diseases;Neurodegenerative Diseases;K1005016 Huntington's disease;K04533 huntingtin;"	0	0	0	0	7	1	0	0	0	2	0	0
"KEGG2011;K1001100 Metabolism;Carbohydrate Metabolism;K1000640 Propanoate metabolism;K00822 beta-alanine--pyruvate transaminase [EC:2.6.1.18];"	0	0	0	0	0	0	0	0	0	0	0	0
"KEGG2011;K2000016 Environmental Information Processing;Membrane Transport;K1003070 Bacterial secretion system;K03195 type IV secretion system protein VirB10;"	510	661	440	1004	1161	2429	797	587	1138	644	458	1291
"KEGG2011;Unclassified;K19795;"	3	38	2	15	18	23	2	1	0	2	4	0
"KEGG2011;K2000016 Environmental Information Processing;Membrane Transport;K1002010 ABC transporters;K05648 ATP-binding cassette, subfamily A (ABC1), member 5;"	0	0	0	0	0	0	0	0	0	3	0	0
"KEGG2011;Unclassified;K14335;"	349	720	359	578	717	679	567	522	652	454	367	615
"KEGG2011;K1001100 Metabolism;Carbohydrate Metabolism;K1000562 Inositol phosphate metabolism;K01093 4-phytase / acid phosphatase [EC:3.1.3.26 3.1.3.2];"	0	0	0	0	0	0	0	0	0	0	0	0
"KEGG2011;K2000016 Environmental Information Processing;Signal Transduction;K1002020 Two-component system;K02584 Nif-specific regulatory protein;"	354	313	495	745	775	1048	1208	1196	569	617	392	1031
"KEGG2011;Unclassified;K08225;"	0	17	10	0	0	0	0	0	0	0	0	0
"KEGG2011;K2000016 Environmental Information Processing;Signal Transduction;K1004010 MAPK signaling pathway;K04460 serine/threonine-protein phosphatase 5 [EC:3.1.3.16];"	40	1	22	24	22	29	10	11	4	18	22	14
"KEGG2011;Unclassified;K03327;"	2045	2310	1616	4009	4414	7333	2918	2569	2216	2030	1492	2878
"KEGG2011;K1001100 Metabolism;Nucleotide Metabolism;K1000230 Purine metabolism;K02083 allantoate deiminase [EC:3.5.3.9];"	177	198	94	217	203	784	130	116	107	199	76	167
"KEGG2011;Unclassified;K17785;"	27	7	31	51	26	41	8	13	24	17	29	62
"KEGG2011;Unclassified;K00612;"	2358	2772	2653	2433	2538	2697	4358	4000	3433	1890	1413	2693
"KEGG2011;K1001100 Metabolism;Carbohydrate Metabolism;K1000030 Pentose phosphate pathway;K01807 ribose 5-phosphate isomerase A [EC:5.3.1.6];"	0	0	0	0	0	0	0	0	0	0	0	0
"KEGG2011;Unclassified;K14282;"	0	0	0	0	7	0	4	11	20	64	67	105
"KEGG2011;K1001100 Metabolism;Nucleotide Metabolism;K1000230 Purine metabolism;K00942 guanylate kinase [EC:2.7.4.8];"	3396	3558	2398	2128	2448	3377	1834	1640	2737	1597	1333	2985
"KEGG2011;Unclassified;K15362;"	0	0	4	0	0	0	7	20	11	53	56	125
"KEGG2011;Unclassified;K13727;"	2	6	7	4	2	0	10	8	44	6	2	15
"KEGG2011;Unclassified;K03924;"	3739	4631	3477	6880	7593	11677	5030	4664	4646	3559	2954	5382
"KEGG2011;Unclassified;K01185;"	276	235	142	476	1744	1277	720	473	541	591	449	727
"KEGG2011;K1001100 Metabolism;Carbohydrate Metabolism;K1000620 Pyruvate metabolism;K01655 homocitrate synthase [EC:2.3.3.14];"	0	0	0	0	0	0	0	0	0	0	0	0
"KEGG2011;Unclassified;K14981;"	615	534	531	826	837	1161	512	338	492	644	373	810
"KEGG2011;Unclassified;K14487;"	0	3	3	0	0	0	0	0	0	0	0	0
"KEGG2011;K2000016 Environmental Information Processing;Membrane Transport;K1002010 ABC transporters;K11958 neutral amino acid transport system ATP-binding protein;"	1	1	2	0	0	2	0	0	1	1	3	4
"KEGG2011;K1001100 Metabolism;Amino Acid Metabolism;K1000330 Arginine and proline metabolism;K00618 amino-acid N-acetyltransferase [EC:2.3.1.1];"	38	8	23	15	13	17	6	0	11	2	1	8
"KEGG2011;Unclassified;K19278;"	5	6	8	5	0	4	9	54	59	0	4	7
"KEGG2011;K1001100 Metabolism;Carbohydrate Metabolism;K1000053 Ascorbate and aldarate metabolism;K00103 L-gulonolactone oxidase [EC:1.1.3.8];"	55	26	32	130	187	204	49	60	33	27	48	88
"KEGG2011;K1001100 Metabolism;Amino Acid Metabolism;K1000260 Glycine, serine and threonine metabolism;K00283 glycine dehydrogenase subunit 2 [EC:1.4.4.2];"	639	771	759	1149	1336	2297	812	648	908	1041	860	1771
"KEGG2011;Unclassified;K14190;"	0	0	0	0	0	0	33	14	2	0	0	0
"KEGG2011;Unclassified;K15440;"	7	1	0	3	17	6	2	1	5	0	2	0
"KEGG2011;Unclassified;K13634;"	498	521	327	1140	1349	2097	1656	1545	1451	1263	1054	1566
"KEGG2011;K1001100 Metabolism;Metabolism of Cofactors and Vitamins;K1000790 Folate biosynthesis;K01737 6-pyruvoyltetrahydropterin/6-carboxytetrahydropterin synthase [EC:4.2.3.12 4.1.2.50];"	653	559	427	636	818	1633	947	926	892	433	500	897
"KEGG2011;K2000016 Environmental Information Processing;Membrane Transport;K1002010 ABC transporters;K06074 vitamin B12 transport system ATP-binding protein [EC:3.6.3.33];"	0	0	0	0	2	0	0	0	0	1	1	0
"KEGG2011;K2000011 Genetic Information Processing;Replication and Repair;K1003440 Homologous recombination;K03582 exodeoxyribonuclease V beta subunit [EC:3.1.11.5];"	2613	2296	1755	4698	4099	4861	746	1196	1552	896	1123	2207
"KEGG2011;K2000011 Genetic Information Processing;Folding, Sorting and Degradation;K1003018 RNA degradation;K12589 exosome complex component RRP42;"	25	4	9	14	0	4	0	2	3	0	0	8
"KEGG2011;Unclassified;K14537;"	41	9	29	30	26	34	10	3	13	20	11	18
"KEGG2011;Unclassified;K16873;"	289	602	205	338	320	325	144	115	179	178	113	289
"KEGG2011;K1001100 Metabolism;Biosynthesis of Other Secondary Metabolites;K1000945 Stilbenoid, diarylheptanoid and gingerol biosynthesis;"	0	0	0	0	0	0	0	0	0	0	0	0
"KEGG2011;K2000034 Human Diseases;Infectious Diseases;K1005130 Pathogenic Escherichia coli infection;K11294 nucleolin;"	18	16	16	31	122	247	12	10	24	28	33	41
"KEGG2011;K1001100 Metabolism;Carbohydrate Metabolism;K1000010 Glycolysis / Gluconeogenesis;K01624 fructose-bisphosphate aldolase, class II [EC:4.1.2.13];"	0	0	0	0	0	0	0	0	0	0	0	0
"KEGG2011;Unclassified;K09043;"	14	4	12	17	3	8	0	0	1	0	3	12
"KEGG2011;K2000011 Genetic Information Processing;K2000013 Translation;K1003010 Ribosome;K02942 large subunit ribosomal protein LP1;"	0	0	0	0	0	0	5	1	2	11	15	47
"KEGG2011;K2000011 Genetic Information Processing;K2000013 Translation;K1003010 Ribosome;K02947 small subunit ribosomal protein S10e;"	4	1	4	9	2	13	1	0	0	2	0	2
"KEGG2011;K1001100 Metabolism;Energy Metabolism;K1000190 Oxidative phosphorylation;K00342 NADH-quinone oxidoreductase subunit M [EC:1.6.5.3];"	4053	4988	3520	5712	5942	9861	4447	3974	4229	3736	2714	5023
"KEGG2011;Unclassified;K17498;"	43	161	290	16	22	52	124	138	177	2	35	12
"KEGG2011;K1001100 Metabolism;Amino Acid Metabolism;K1000400 Phenylalanine, tyrosine and tryptophan biosynthesis;K05359 arogenate/prephenate dehydratase [EC:4.2.1.91 4.2.1.51];"	9	8	18	0	3	2	2	7	2	2	3	15
"KEGG2011;Unclassified;K15053;"	22	2	17	14	8	13	0	2	6	1	0	0
"KEGG2011;K1001100 Metabolism;Nucleotide Metabolism;K1000240 Pyrimidine metabolism;K13421 uridine monophosphate synthetase [EC:2.4.2.10 4.1.1.23];"	0	0	0	0	0	0	0	0	0	0	0	0
"KEGG2011;K1001100 Metabolism;Carbohydrate Metabolism;K1000620 Pyruvate metabolism;K01961 acetyl-CoA carboxylase, biotin carboxylase subunit [EC:6.4.1.2 6.3.4.14];"	0	0	0	0	0	0	0	0	0	0	0	0
"KEGG2011;K2000011 Genetic Information Processing;K2000013 Translation;K1003010 Ribosome;K02971 small subunit ribosomal protein S21e;"	2	1	3	3	1	7	0	0	1	0	0	0
"KEGG2011;K1001100 Metabolism;Carbohydrate Metabolism;K1000010 Glycolysis / Gluconeogenesis;K01895 acetyl-CoA synthetase [EC:6.2.1.1];"	0	0	0	0	0	0	0	0	0	0	0	0
"KEGG2011;Unclassified;K14375;"	0	2	0	0	0	0	0	0	0	6	7	0
"KEGG2011;K2000016 Environmental Information Processing;Signal Transduction;K1004310 Wnt signaling pathway;K01397 matrix metalloproteinase-7 (matrilysin, uterine) [EC:3.4.24.23];"	0	0	0	0	0	0	0	0	9	0	0	0
"KEGG2011;Unclassified;K16651;"	1	0	1	0	11	6	0	0	2	0	1	0
"KEGG2011;K1001100 Metabolism;Carbohydrate Metabolism;K1000040 Pentose and glucuronate interconversions;K00848 rhamnulokinase [EC:2.7.1.5];"	0	0	0	0	0	0	0	0	0	0	0	0
"KEGG2011;K1001100 Metabolism;Carbohydrate Metabolism;K1000040 Pentose and glucuronate interconversions;K01820 [EC:5.3.1.-];"	0	0	0	0	0	0	0	0	0	0	0	0
"KEGG2011;Unclassified;K19573;"	0	0	0	0	0	0	1	0	3	5	8	22
"KEGG2011;Unclassified;K02600;"	2875	3041	2233	4842	4864	8447	3334	2933	3512	3065	2188	4231
"KEGG2011;K1001100 Metabolism;Biosynthesis of Polyketides and Terpenoids;K1000904 Diterpenoid biosynthesis;"	0	0	0	0	0	0	0	0	0	0	0	0
"KEGG2011;Unclassified;K12961;"	0	0	0	0	12	6	0	0	0	0	0	0
"KEGG2011;K1001100 Metabolism;Carbohydrate Metabolism;K1000053 Ascorbate and aldarate metabolism;K03079 L-ribulose-5-phosphate 3-epimerase [EC:5.1.3.22];"	15	19	14	8	8	0	5	3	10	0	5	13
"KEGG2011;K1001100 Metabolism;Amino Acid Metabolism;K1000350 Tyrosine metabolism;K00553 phenylethanolamine N-methyltransferase [EC:2.1.1.28];"	0	1	3	0	0	0	0	0	0	0	0	0
"KEGG2011;K1001100 Metabolism;Metabolism of Other Amino Acids;K1000430 Taurine and hypotaurine metabolism;K03119 taurine dioxygenase [EC:1.14.11.17];"	1609	3015	1520	1219	1466	1521	1924	1644	1440	943	750	1073
"KEGG2011;Unclassified;K16055;"	218	154	166	462	464	1104	188	136	168	177	147	334
"KEGG2011;Unclassified;K02019;"	352	430	275	464	542	634	736	681	540	417	295	697
"KEGG2011;K2000016 Environmental Information Processing;Signal Transduction;K1002020 Two-component system;K11689 C4-dicarboxylate transporter, DctQ subunit;"	233	209	105	148	117	161	90	80	193	144	138	262
"KEGG2011;Unclassified;K14832;"	54	8	14	30	12	51	6	5	6	15	14	42
"KEGG2011;Unclassified;K18814;"	0	0	5	3	3	10	8	16	3	4	14	14
"KEGG2011;Unclassified;K14405;"	14	2	2	4	1	1	0	2	0	0	0	2
"KEGG2011;Unclassified;K15727;"	1104	1393	934	1919	3125	5318	1537	1171	1400	2426	1743	3149
"KEGG2011;K1001100 Metabolism;Amino Acid Metabolism;K1000330 Arginine and proline metabolism;K00147 glutamate-5-semialdehyde dehydrogenase [EC:1.2.1.41];"	2313	2799	1759	3549	3683	6493	3049	2623	2726	2589	1977	3586
"KEGG2011;Unclassified;K16092;"	2105	2125	1638	3259	3377	5953	3525	3074	3078	2882	2297	4119
"KEGG2011;Unclassified;K16090;"	2595	2450	2228	4126	5626	6227	5722	5426	5643	4480	3056	5406
"KEGG2011;Unclassified;K08138;"	7	17	21	51	91	73	84	67	143	137	89	138
"KEGG2011;K1001100 Metabolism;Lipid Metabolism;K1000561 Glycerolipid metabolism;K06121 glycerol dehydratase medium subunit [EC:4.2.1.30];"	1	0	0	4	3	10	2	2	2	2	1	1
"KEGG2011;Unclassified;K17361;"	0	0	0	0	1	4	0	0	0	0	0	0
"KEGG2011;Unclassified;K17733;"	330	400	104	646	504	1273	685	601	413	194	244	434
"KEGG2011;K1001100 Metabolism;Metabolism of Other Amino Acids;K1000480 Glutathione metabolism;K07751 PepB aminopeptidase [EC:3.4.11.23];"	0	0	11	0	5	35	0	0	0	0	0	0
"KEGG2011;K1001100 Metabolism;Energy Metabolism;K1000190 Oxidative phosphorylation;K03891 ubiquinol-cytochrome c reductase cytochrome b subunit;"	1367	2496	548	622	796	460	153	166	178	76	76	131
"KEGG2011;K2000016 Environmental Information Processing;Membrane Transport;K1003070 Bacterial secretion system;K03194 type IV secretion system protein VirB1;"	186	198	146	403	467	693	160	121	214	174	117	184
"KEGG2011;K1001100 Metabolism;Energy Metabolism;K1000680 Methane metabolism;K00600 glycine hydroxymethyltransferase [EC:2.1.2.1];"	0	0	0	0	0	0	0	0	0	0	0	0
"KEGG2011;Unclassified;K06795;"	1	0	10	3	8	0	0	0	0	0	0	0
"KEGG2011;Unclassified;K08224;"	398	489	212	293	312	524	73	23	133	37	40	107
"KEGG2011;Unclassified;K16628;"	83	13	31	34	18	43	695	593	92	18	32	231
"KEGG2011;K2000016 Environmental Information Processing;Membrane Transport;K1002060 Phosphotransferase system (PTS);K08485 phosphocarrier protein NPr;"	0	0	2	0	1	0	0	0	0	0	0	0
"KEGG2011;Unclassified;K17722;"	395	397	462	438	463	552	308	302	321	258	261	358
"KEGG2011;K2000025 Organismal Systems;Excretory System;K1004964 Proximal tubule bicarbonate reclamation;K13577 solute carrier family 25 (mitochondrial dicarboxylate transporter), member 10;"	30	6	18	20	10	8	0	2	3	2	0	5
"KEGG2011;Unclassified;K08356;"	53	16	39	66	68	90	32	36	51	89	66	69
"KEGG2011;K1001100 Metabolism;Energy Metabolism;K1000710 Carbon fixation in photosynthetic organisms;K11358 aspartate aminotransferase [EC:2.6.1.1];"	0	0	0	0	0	0	0	0	0	0	0	0
"KEGG2011;K2000011 Genetic Information Processing;K2000012 Transcription;K1003040 Spliceosome;K12830 splicing factor 3B subunit 3;"	77	7	27	53	45	45	13	22	35	64	43	108
"KEGG2011;Unclassified;K07067;"	363	711	273	217	275	151	90	77	98	36	34	64
"KEGG2011;Unclassified;K14999;"	0	0	0	0	0	0	2	0	0	2	1	11
"KEGG2011;Unclassified;K03241;"	33	5	12	33	12	24	0	2	12	1	5	4
"KEGG2011;Unclassified;K03395;"	118	124	55	419	369	962	368	303	183	228	196	391
"KEGG2011;Unclassified;K15782;"	102	71	35	135	167	296	83	45	19	59	37	50
"KEGG2011;Unclassified;K02505;"	0	0	15	0	0	0	0	0	0	6	0	0
"KEGG2011;Unclassified;K15898;"	45	104	6	56	7	9	0	0	0	0	8	4
"KEGG2011;Unclassified;K15323;"	25	3	6	23	1	4	1	2	2	2	3	3
"KEGG2011;K1001100 Metabolism;Energy Metabolism;K1000910 Nitrogen metabolism;K03385 nitrite reductase (cytochrome c-552) [EC:1.7.2.2];"	165	135	432	279	464	942	473	463	335	427	265	472
"KEGG2011;K2000011 Genetic Information Processing;K2000013 Translation;K1000970 Aminoacyl-tRNA biosynthesis;K01893 asparaginyl-tRNA synthetase [EC:6.1.1.22];"	526	347	458	1031	1225	2109	358	284	246	330	236	494
"KEGG2011;K1001100 Metabolism;Metabolism of Other Amino Acids;K1000450 Selenocompound metabolism;K01763 selenocysteine lyase [EC:4.4.1.16];"	1	0	0	0	1	3	0	0	0	2	0	3
"KEGG2011;Unclassified;K16137;"	1635	1567	945	2088	2191	2943	1365	1273	1454	1408	1003	1657
"KEGG2011;Unclassified;K18337;"	40	73	92	780	165	201	52	12	82	344	225	519
"KEGG2011;K1001100 Metabolism;Biosynthesis of Polyketides and Terpenoids;K1001056 Biosynthesis of type II polyketide backbone;K05553 act minimal PKS acyl carrier protein;"	101	229	78	56	69	32	2	28	34	5	18	12
"KEGG2011;Unclassified;K15271;"	4	0	0	0	6	13	0	7	2	24	6	31
"KEGG2011;Unclassified;K14441;"	1795	1665	1439	3517	3488	6173	2999	2731	2639	2543	1795	2732
"KEGG2011;Unclassified;K08856;"	18	7	23	11	7	15	1	4	7	0	2	8
"KEGG2011;K1001100 Metabolism;Energy Metabolism;K1000190 Oxidative phosphorylation;K13380 NADH-quinone oxidoreductase subunit B/C/D [EC:1.6.5.3];"	1	0	0	1	0	3	0	0	0	0	0	0
"KEGG2011;K1001100 Metabolism;Biosynthesis of Other Secondary Metabolites;K1000960 Tropane, piperidine and pyridine alkaloid biosynthesis;K08081 Tropinone reductase 1 [EC:1.1.1.206];"	146	121	161	341	342	606	4	18	11	48	21	44
"KEGG2011;Unclassified;K08670;"	1	7	2	2	0	0	18	8	12	1	6	15
"KEGG2011;K2000016 Environmental Information Processing;Membrane Transport;K1003070 Bacterial secretion system;K11907 type VI secretion system protein VasG;"	1815	2169	1427	3103	3369	4790	6135	5611	4294	1429	1670	3296
"KEGG2011;Unclassified;K03790;"	1004	1464	739	1009	1062	1330	461	405	480	486	327	613
"KEGG2011;Unclassified;K13125;"	15	2	13	18	3	3	0	0	2	1	2	4
"KEGG2011;K1001100 Metabolism;Lipid Metabolism;K1000561 Glycerolipid metabolism;K13519 lysophospholipid acyltransferase [EC:2.3.1.51 2.3.1.23 2.3.1.-];"	0	0	0	0	0	0	0	0	0	0	0	0
"KEGG2011;Unclassified;K13119;"	11	4	14	6	3	2	0	0	2	0	8	9
"KEGG2011;Unclassified;K06196;"	477	675	359	501	625	643	204	178	339	446	227	477
"KEGG2011;Unclassified;K14621;"	0	0	0	0	1	4	0	0	2	6	5	4
"KEGG2011;K2000020 Cellular Processes;Cell Motility;K1004810 Regulation of actin cytoskeleton;K05747 Wiskott-Aldrich syndrome protein;"	0	0	0	0	0	0	0	0	0	0	0	0
"KEGG2011;K1001100 Metabolism;Carbohydrate Metabolism;K1000520 Amino sugar and nucleotide sugar metabolism;K02564 glucosamine-6-phosphate deaminase [EC:3.5.99.6];"	390	485	273	354	416	380	148	111	128	113	93	186
"KEGG2011;K2000016 Environmental Information Processing;Signal Transduction;K1002020 Two-component system;K07697 two-component system, sporulation sensor kinase B [EC:2.7.13.3];"	0	3	0	3	3	1	11	4	14	0	8	28
"KEGG2011;K2000016 Environmental Information Processing;Signal Transduction;K1002020 Two-component system;K06596 chemosensory pili system protein ChpA (sensor histidine kinase/response regulator);"	4419	4252	3047	9617	10126	20176	11466	11752	8740	6307	5189	9563
"KEGG2011;Unclassified;K14189;"	146	151	87	343	395	758	221	167	284	331	185	306
"KEGG2011;Unclassified;K03234;"	102	21	48	64	37	71	15	15	28	24	21	91
"KEGG2011;K1001100 Metabolism;Biosynthesis of Polyketides and Terpenoids;K1000900 Terpenoid backbone biosynthesis;K03527 4-hydroxy-3-methylbut-2-enyl diphosphate reductase [EC:1.17.1.2];"	2774	2908	1572	3792	3759	5059	2372	2271	2093	1909	1508	2699
"KEGG2011;K2000034 Human Diseases;Neurodegenerative Diseases;K1005012 Parkinson's disease;K08844 leucine-rich repeat kinase 2 [EC:2.7.11.1];"	0	0	0	1	8	22	0	0	0	0	0	0
"KEGG2011;Unclassified;K07729;"	2473	1379	905	39501	849	548	521	697	1364	428	243	782
"KEGG2011;Unclassified;K02077;"	526	749	262	605	631	847	395	281	441	369	305	540
"KEGG2011;K2000011 Genetic Information Processing;Replication and Repair;K1003030 DNA replication;K03469 ribonuclease HI [EC:3.1.26.4];"	1619	1731	1218	1455	1637	2377	1208	986	1388	1034	855	1855
"KEGG2011;K1001100 Metabolism;Biosynthesis of Polyketides and Terpenoids;K1001053 Biosynthesis of siderophore group nonribosomal peptides;"	122	113	131	198	208	548	106	27	68	95	83	183
"KEGG2011;K2000020 Cellular Processes;Transport and Catabolism;K1004144 Endocytosis;K11839 ubiquitin carboxyl-terminal hydrolase 8 [EC:3.4.19.12];"	47	14	15	28	11	31	5	0	13	3	7	28
"KEGG2011;Unclassified;K13106;"	15	0	1	3	1	2	0	0	0	0	2	0
"KEGG2011;Unclassified;K08784;"	3	1	3	0	0	0	2	1	0	0	0	0
"KEGG2011;K1001100 Metabolism;Metabolism of Cofactors and Vitamins;K1000860 Porphyrin and chlorophyll metabolism;K09882 cobaltochelatase CobS [EC:6.6.1.2];"	1290	927	872	1742	1586	2772	825	542	903	1229	796	1540
"KEGG2011;K1001100 Metabolism;Glycan Biosynthesis and Metabolism;K1000510 N-Glycan biosynthesis;K03847 alpha-1,6-mannosyltransferase [EC:2.4.1.260];"	44	10	13	22	5	13	2	2	10	14	6	3
"KEGG2011;Unclassified;K03448;"	8	2	7	25	20	25	0	0	2	3	0	2
"KEGG2011;K2000020 Cellular Processes;Cell Growth and Death;K1004112 Cell cycle - Caulobacter;K13585 holdfast attachment protein HfaA;"	4	6	12	0	3	18	5	12	0	0	1	9
"KEGG2011;Unclassified;K15781;"	671	517	321	764	486	326	83	166	116	71	147	229
"KEGG2011;K1001100 Metabolism;Biosynthesis of Polyketides and Terpenoids;K1000523 Polyketide sugar unit biosynthesis;K01790 dTDP-4-dehydrorhamnose 3,5-epimerase [EC:5.1.3.13];"	0	0	0	0	0	0	0	0	0	0	0	0
"KEGG2011;Unclassified;K17490;"	0	0	2	1	0	0	0	0	0	0	0	1
"KEGG2011;K1001100 Metabolism;Amino Acid Metabolism;K1000250 Alanine, aspartate and glutamate metabolism;K00278 L-aspartate oxidase [EC:1.4.3.16];"	0	0	0	0	0	0	0	0	0	0	0	0
"KEGG2011;Unclassified;K10902;"	0	0	0	0	0	0	0	0	1	0	0	6
"KEGG2011;Unclassified;K07978;"	19	12	27	0	0	0	2	4	5	0	1	2
"KEGG2011;K1001100 Metabolism;Amino Acid Metabolism;K1000340 Histidine metabolism;K02500 cyclase [EC:4.1.3.-];"	1448	1775	1191	2350	2778	4464	2791	2395	2009	1711	1648	2827
"KEGG2011;K2000016 Environmental Information Processing;Membrane Transport;K1003070 Bacterial secretion system;K02456 general secretion pathway protein G;"	693	881	561	1341	1713	2620	2121	2131	2115	1472	1079	1890
"KEGG2011;Unclassified;K12140;"	79	101	144	127	72	106	222	205	367	299	279	446
"KEGG2011;K1001100 Metabolism;Carbohydrate Metabolism;K1000051 Fructose and mannose metabolism;K00100 [EC:1.1.1.-];"	0	0	0	0	0	0	0	0	0	0	0	0
"KEGG2011;K2000034 Human Diseases;Infectious Diseases;K1005111 Vibrio cholerae pathogenic cycle;K10912 two-component system, repressor protein LuxO;"	134	43	20	119	156	432	59	60	14	101	30	103
"KEGG2011;Unclassified;K14771;"	56	6	19	29	23	19	4	0	23	0	0	2
"KEGG2011;Unclassified;K02444;"	962	757	497	1197	1196	1910	1268	1240	762	667	504	1076
"KEGG2011;Unclassified;K14339;"	2	3	19	46	232	106	0	1	7	18	1	8
"KEGG2011;Unclassified;K19697;"	0	0	0	0	0	0	7	0	0	0	0	0
"KEGG2011;Unclassified;K18730;"	68	11	43	66	22	21	15	18	26	39	53	58
"KEGG2011;K2000011 Genetic Information Processing;Folding, Sorting and Degradation;K1004130 SNARE interactions in vesicular transport;K08486 syntaxin 1B/2/3;"	7	0	1	3	18	21	0	4	3	12	17	16
"KEGG2011;Unclassified;K18896;"	134	265	139	117	179	42	30	30	55	6	8	28
"KEGG2011;Unclassified;K18844;"	24	69	67	49	87	133	12	5	11	7	5	11
"KEGG2011;Unclassified;K20329;"	55	46	7	152	85	102	358	330	58	91	87	172
"KEGG2011;K1001100 Metabolism;Lipid Metabolism;K1000564 Glycerophospholipid metabolism;K00623 choline O-acetyltransferase [EC:2.3.1.6];"	0	0	0	0	1	4	0	0	0	0	0	0
"KEGG2011;Unclassified;K15849;"	0	0	0	0	0	0	0	0	0	0	0	0
"KEGG2011;K1001100 Metabolism;Energy Metabolism;K1000910 Nitrogen metabolism;K00366 ferredoxin-nitrite reductase [EC:1.7.7.1];"	301	303	292	230	286	416	374	254	121	328	175	318
"KEGG2011;Unclassified;K19413;"	0	0	0	3	4	0	0	0	0	7	5	14
"KEGG2011;K2000011 Genetic Information Processing;Folding, Sorting and Degradation;K1003050 Proteasome;K03433 proteasome beta subunit [EC:3.4.25.1];"	346	616	157	168	209	79	59	64	75	33	23	45
"KEGG2011;Unclassified;K18437;"	0	0	0	0	0	9	0	0	0	0	0	0
"KEGG2011;Unclassified;K14633;"	3	4	7	12	29	17	1	0	2	1	4	4
"KEGG2011;K1001100 Metabolism;Nucleotide Metabolism;K1000240 Pyrimidine metabolism;K00610 aspartate carbamoyltransferase regulatory subunit;"	0	0	0	0	0	0	0	0	0	0	0	0
"KEGG2011;Unclassified;K19691;"	109	28	77	56	57	108	27	18	33	27	28	57
"KEGG2011;K1001100 Metabolism;Carbohydrate Metabolism;K1000020 Citrate cycle (TCA cycle);K00026 malate dehydrogenase [EC:1.1.1.37];"	0	0	0	0	0	0	0	0	0	0	0	0
"KEGG2011;Unclassified;K15414;"	8	4	8	7	11	4	1	3	0	0	0	1
"KEGG2011;K2000016 Environmental Information Processing;Membrane Transport;K1002010 ABC transporters;K09969 general L-amino acid transport system substrate-binding protein;"	1223	1222	966	1701	1689	2736	908	730	1140	1330	827	1572
"KEGG2011;Unclassified;K11650;"	29	4	17	35	10	20	7	0	2	1	6	10
"KEGG2011;Unclassified;K11938;"	2	12	11	9	8	9	3	15	5	18	5	4
"KEGG2011;K1001100 Metabolism;Metabolism of Cofactors and Vitamins;K1000740 Riboflavin metabolism;K00861 riboflavin kinase [EC:2.7.1.26];"	7	0	5	5	0	1	1	0	3	0	0	0
"KEGG2011;K1001100 Metabolism;Amino Acid Metabolism;K1000380 Tryptophan metabolism;K11816 indole-3-pyruvate monooxygenase [EC:1.14.13.168];"	45	31	53	29	30	17	4	6	12	15	21	33
"KEGG2011;K1001100 Metabolism;Metabolism of Cofactors and Vitamins;K1000130 Ubiquinone and other terpenoid-quinone biosynthesis;K00591 polyprenyldihydroxybenzoate methyltransferase / 3-demethylubiquinol 3-O-methyltransferase [EC:2.1.1.114 2.1.1.64];"	0	0	2	1	0	4	0	0	0	2	3	31
"KEGG2011;Unclassified;K08793;"	23	14	12	6	15	17	6	11	21	34	28	47
"KEGG2011;K1001100 Metabolism;Amino Acid Metabolism;K1000360 Phenylalanine metabolism;K05708 3-phenylpropionate/trans-cinnamate dioxygenase alpha subunit [EC:1.14.12.19];"	484	682	239	266	551	486	76	61	89	67	93	68
"KEGG2011;Unclassified;K17257;"	0	0	0	0	0	0	1	1	4	11	1	8
"KEGG2011;K2000016 Environmental Information Processing;Signal Transduction;K1002020 Two-component system;K07686 two-component system, NarL family, uhpT operon response regulator UhpA;"	0	0	0	7	13	32	1	0	4	2	0	0
"KEGG2011;K1001100 Metabolism;Energy Metabolism;K1000195 Photosynthesis;K02704 photosystem II CP47 chlorophyll apoprotein;"	4	0	0	0	0	9	7	9	11	9	18	12
"KEGG2011;Unclassified;K10406;"	0	3	0	2	3	9	8	1	21	4	8	7
"KEGG2011;Unclassified;K09774;"	727	659	533	1174	1360	2391	1246	1196	974	942	745	1311
"KEGG2011;K1001100 Metabolism;Nucleotide Metabolism;K1000230 Purine metabolism;K12319 guanylate cyclase soluble subunit beta [EC:4.6.1.2];"	0	0	0	0	0	0	0	0	0	0	0	0
"KEGG2011;K1001100 Metabolism;Amino Acid Metabolism;K1000270 Cysteine and methionine metabolism;K00772 5'-methylthioadenosine phosphorylase [EC:2.4.2.28];"	636	845	555	586	791	985	748	610	699	703	469	1027
"KEGG2011;Unclassified;K17646;"	27	8	21	31	4	14	4	2	4	6	0	0
"KEGG2011;Unclassified;K14449;"	265	167	164	412	581	529	480	380	381	779	408	934
"KEGG2011;Unclassified;K16543;"	0	0	0	0	0	0	0	2	3	8	9	26
"KEGG2011;Unclassified;K01410;"	43	18	36	37	24	51	10	15	29	39	39	71
"KEGG2011;K1001100 Metabolism;Energy Metabolism;K1000195 Photosynthesis;K02705 photosystem II CP43 chlorophyll apoprotein;"	0	0	0	0	0	0	0	0	0	0	0	0
"KEGG2011;Unclassified;K09528;"	9	0	15	2	0	5	0	0	0	6	2	7
"KEGG2011;K2000011 Genetic Information Processing;K2000012 Transcription;K1003040 Spliceosome;K12845 U4/U6 small nuclear ribonucleoprotein SNU13;"	1	4	2	0	0	1	0	0	1	0	0	0
"KEGG2011;Unclassified;K13114;"	11	27	14	28	11	11	9	11	14	8	6	2
"KEGG2011;K1001100 Metabolism;Carbohydrate Metabolism;K1000020 Citrate cycle (TCA cycle);K00030 isocitrate dehydrogenase (NAD+) [EC:1.1.1.41];"	395	400	527	947	898	1838	894	797	634	339	253	512
"KEGG2011;K2000016 Environmental Information Processing;Signal Transduction;K1002020 Two-component system;K11690 C4-dicarboxylate transporter, DctM subunit;"	792	662	455	666	633	1016	598	563	732	601	466	883
"KEGG2011;Unclassified;K14209;"	66	5	34	22	16	23	6	16	29	37	30	47
"KEGG2011;Unclassified;K18130;"	0	1	1	18	7	9	0	0	0	0	2	2
"KEGG2011;Unclassified;K10649;"	0	1	0	0	0	2	0	0	0	0	0	0
"KEGG2011;K1001100 Metabolism;Lipid Metabolism;K1000565 Ether lipid metabolism;K01122 ectonucleotide pyrophosphatase/phosphodiesterase family member 2 [EC:3.1.4.39];"	0	0	0	0	5	0	0	0	0	0	0	0
"KEGG2011;Unclassified;K16396;"	22	108	6	142	51	18	44	15	28	39	21	78
"KEGG2011;K1001100 Metabolism;Carbohydrate Metabolism;K1000650 Butanoate metabolism;K00109 2-hydroxyglutarate dehydrogenase [EC:1.1.99.2];"	4	19	11	0	2	2	2	0	2	1	2	15
"KEGG2011;K2000025 Organismal Systems;Endocrine System;K1004914 Progesterone-mediated oocyte maturation;"	702	176	379	454	247	452	103	61	201	228	158	302
"KEGG2011;Unclassified;K15268;"	810	776	497	1195	1386	2500	1141	1173	962	778	655	1074
"KEGG2011;Unclassified;K17632;"	0	0	0	0	1	2	0	1	0	0	0	0
"KEGG2011;K1001100 Metabolism;Biosynthesis of Polyketides and Terpenoids;K1001053 Biosynthesis of siderophore group nonribosomal peptides;K12239 dihydroaeruginoic acid synthetase;"	8	8	26	1	2	21	0	0	1	0	0	0
"KEGG2011;Unclassified;K16011;"	1263	1186	786	2417	2709	3923	3333	2890	2042	1861	1493	2530
"KEGG2011;Unclassified;K18895;"	0	0	0	2	5	0	0	0	0	10	8	4
"KEGG2011;K2000011 Genetic Information Processing;K2000012 Transcription;K1003040 Spliceosome;K12864 beta-catenin-like protein 1;"	46	16	6	16	12	18	8	4	14	22	6	20
"KEGG2011;K1001100 Metabolism;Energy Metabolism;K1000190 Oxidative phosphorylation;K05577 NAD(P)H-quinone oxidoreductase subunit 5 [EC:1.6.5.3];"	16	24	74	105	204	512	62	102	54	141	128	412
"KEGG2011;Unclassified;K06912;"	335	245	209	363	467	585	1418	1004	1133	1487	880	1241
"KEGG2011;K2000016 Environmental Information Processing;Membrane Transport;K1002010 ABC transporters;K09810 lipoprotein-releasing system ATP-binding protein [EC:3.6.3.-];"	1089	1196	786	1960	1978	3267	1432	1213	1245	1304	902	1709
"KEGG2011;K2000011 Genetic Information Processing;Replication and Repair;K1003410 Base excision repair;K01246 DNA-3-methyladenine glycosylase I [EC:3.2.2.20];"	819	992	745	1272	1574	1987	886	824	955	848	528	1078
"KEGG2011;Unclassified;K19306;"	10	0	15	16	2	7	0	0	5	0	2	0
"KEGG2011;Unclassified;K05548;"	56	149	131	114	93	69	27	24	40	48	51	45
"KEGG2011;K2000011 Genetic Information Processing;Replication and Repair;K1003030 DNA replication;K04802 proliferating cell nuclear antigen;"	0	0	0	0	0	0	0	0	0	0	0	0
"KEGG2011;Unclassified;K14938;"	3	1	0	13	12	6	31	36	23	29	13	27
"KEGG2011;K1001100 Metabolism;Nucleotide Metabolism;K1000230 Purine metabolism;K13758 retinal rod rhodopsin-sensitive cGMP 3',5'-cyclic phosphodiesterase subunit delta;"	0	0	0	0	0	0	0	2	0	0	0	2
"KEGG2011;Unclassified;K18324;"	0	0	14	0	0	0	0	0	0	0	0	0
"KEGG2011;Unclassified;K19971;"	1	2	3	0	0	0	0	0	0	0	0	0
"KEGG2011;Unclassified;K10531;"	1402	1968	966	1643	1583	811	461	543	410	317	359	716
"KEGG2011;K2000016 Environmental Information Processing;Membrane Transport;K1002010 ABC transporters;K05677 ATP-binding cassette, subfamily D (ALD), member 3;"	0	0	0	0	0	0	0	0	0	0	0	0
"KEGG2011;Unclassified;K17970;"	47	6	23	40	22	28	0	0	4	5	10	5
"KEGG2011;K2000011 Genetic Information Processing;Folding, Sorting and Degradation;K1003018 RNA degradation;K03514 non-canonical poly(A) RNA polymerase PAPD5/7 [EC:2.7.7.19];"	25	13	20	20	14	24	4	1	6	9	13	28
"KEGG2011;Unclassified;K12288;"	0	0	1	0	0	0	0	0	0	0	0	0
"KEGG2011;Unclassified;K15130;"	13	5	8	11	2	5	0	1	7	0	1	6
"KEGG2011;K1001100 Metabolism;Metabolism of Cofactors and Vitamins;K1000860 Porphyrin and chlorophyll metabolism;K02189 cobalt-precorrin 5A hydrolase [EC:3.7.1.12];"	55	66	47	150	141	167	55	111	156	70	46	102
"KEGG2011;K1001100 Metabolism;Lipid Metabolism;K1000140 Steroid hormone biosynthesis;K12345 3-oxo-5-alpha-steroid 4-dehydrogenase 3 [EC:1.3.1.22 1.3.1.94];"	16	3	16	13	2	10	1	0	3	0	1	7
"KEGG2011;K2000020 Cellular Processes;Cell Growth and Death;K1004110 Cell cycle;K02178 checkpoint serine/threonine-protein kinase [EC:2.7.11.1];"	0	0	0	0	0	0	0	0	0	0	0	0
"KEGG2011;K1001100 Metabolism;Xenobiotics Biodegradation and Metabolism;Benzoate degradation via CoA ligation;K07535 2-hydroxycyclohexanecarboxyl-CoA dehydrogenase [EC:1.1.1.-];"	40	47	85	50	29	44	81	68	97	82	58	75
"KEGG2011;Unclassified;K19860;"	3	0	0	0	0	0	2	1	0	0	4	5
"KEGG2011;K2000016 Environmental Information Processing;Signal Transduction;K1002020 Two-component system;K04751 nitrogen regulatory protein P-II 1;"	847	907	500	1067	1053	1556	626	555	589	635	413	751
"KEGG2011;Unclassified;K01751;"	155	213	164	149	297	368	187	149	258	177	164	248
"KEGG2011;Unclassified;K18816;"	168	165	82	166	244	438	80	26	89	178	91	179
"KEGG2011;Unclassified;K18592;"	0	2	4	2	9	0	0	0	3	3	1	0
"KEGG2011;K2000011 Genetic Information Processing;Folding, Sorting and Degradation;K1003060 Protein export;K03070 preprotein translocase subunit SecA;"	0	0	0	0	0	0	0	0	0	0	0	0
"KEGG2011;K2000025 Organismal Systems;Environmental Adaptation;K1004626 Plant-pathogen interaction;K13412 calcium-dependent protein kinase [EC:2.7.11.1];"	0	4	4	0	0	0	3	4	11	7	1	7
"KEGG2011;K1001100 Metabolism;Energy Metabolism;K1000190 Oxidative phosphorylation;K02148 V-type H+-transporting ATPase subunit C;"	0	0	0	0	0	0	0	0	0	0	0	0
"KEGG2011;Unclassified;K12273;"	9	3	7	9	18	10	1	0	4	3	7	11
"KEGG2011;K2000016 Environmental Information Processing;Membrane Transport;K1003070 Bacterial secretion system;K11003 hemolysin D;"	670	1242	609	848	1373	1438	1154	1392	962	352	299	584
"KEGG2011;Unclassified;K14268;"	0	0	4	166	112	120	0	2	0	56	57	76
"KEGG2011;Unclassified;K14572;"	189	78	66	96	103	137	32	34	88	93	123	222
"KEGG2011;K1001100 Metabolism;Nucleotide Metabolism;K1000230 Purine metabolism;K03043 DNA-directed RNA polymerase subunit beta [EC:2.7.7.6];"	0	0	0	0	0	0	0	0	0	0	0	0
"KEGG2011;K2000020 Cellular Processes;Cell Motility;K1002030 Bacterial chemotaxis;K02417 flagellar motor switch protein FliN/FliY;"	0	0	0	0	0	0	0	0	0	0	0	0
"KEGG2011;Unclassified;K15178;"	32	6	13	11	3	21	2	1	6	1	4	0
"KEGG2011;K2000016 Environmental Information Processing;Signal Transduction;K1002020 Two-component system;K07649 two-component system, OmpR family, sensor histidine kinase TctE [EC:2.7.13.3];"	3429	3616	2020	3787	3514	4244	8353	7837	5813	2271	2182	3556
"KEGG2011;K1001100 Metabolism;Metabolism of Cofactors and Vitamins;K1000770 Pantothenate and CoA biosynthesis;K00867 type I pantothenate kinase [EC:2.7.1.33];"	629	747	455	802	745	1112	268	179	304	466	254	498
"KEGG2011;K2000025 Organismal Systems;Immune System;K1004666 Fc gamma R-mediated phagocytosis;"	161	34	62	134	58	82	21	27	70	59	81	94
"KEGG2011;K2000011 Genetic Information Processing;Folding, Sorting and Degradation;K1003060 Protein export;K03076 preprotein translocase subunit SecY;"	0	0	0	0	0	0	0	0	0	0	0	0
"KEGG2011;K1001100 Metabolism;Amino Acid Metabolism;K1000310 Lysine degradation;K01582 lysine decarboxylase [EC:4.1.1.18];"	0	0	0	0	0	0	0	0	0	0	0	0
"KEGG2011;Unclassified;K15507;"	54	6	10	16	15	25	2	0	9	3	3	13
"KEGG2011;K2000016 Environmental Information Processing;Membrane Transport;K1002010 ABC transporters;K09688 capsular polysaccharide transport system permease protein;"	206	195	167	521	615	870	377	350	342	487	267	464
"KEGG2011;K1001100 Metabolism;Carbohydrate Metabolism;K1000520 Amino sugar and nucleotide sugar metabolism;K12452 CDP-6-deoxy-D-xylo-4-hexulose-3-dehydrase;"	428	167	148	190	422	314	211	119	110	360	229	488
"KEGG2011;K1001100 Metabolism;Energy Metabolism;K1000910 Nitrogen metabolism;K01914 aspartate--ammonia ligase [EC:6.3.1.1];"	0	0	0	0	0	0	0	0	0	0	0	0
"KEGG2011;Unclassified;K06016;"	2092	2416	1358	2617	2680	3683	2759	2755	2332	1441	1099	2103
"KEGG2011;Unclassified;K11279;"	13	3	0	6	1	7	0	0	2	0	0	0
"KEGG2011;Unclassified;K17292;"	20	0	8	13	4	5	1	0	12	4	2	6
"KEGG2011;Unclassified;K18058;"	487	1569	320	420	244	137	69	55	65	44	50	37
"KEGG2011;Unclassified;K09021;"	14	24	19	48	23	43	6	9	4	22	16	42
"KEGG2011;Unclassified;K17215;"	362	564	268	448	427	732	68	70	175	191	250	630
"KEGG2011;K1001100 Metabolism;Metabolism of Cofactors and Vitamins;K1000860 Porphyrin and chlorophyll metabolism;K00595 precorrin-6Y C5,15-methyltransferase (decarboxylating) [EC:2.1.1.132];"	888	1388	1093	928	1084	1091	335	381	431	387	272	612
"KEGG2011;K2000011 Genetic Information Processing;K2000013 Translation;K1003010 Ribosome;K02884 large subunit ribosomal protein L19;"	777	842	592	1286	1237	1997	828	664	744	837	597	1094
"KEGG2011;K1001100 Metabolism;Glycan Biosynthesis and Metabolism;K1000563 Glycosylphosphatidylinositol(GPI)-anchor biosynthesis;K07542 phosphatidylinositol glycan, class V [EC:2.4.1.-];"	30	7	3	10	0	5	2	0	6	9	4	14
"KEGG2011;Unclassified;K06368;"	0	0	1	0	0	0	0	0	0	0	0	0
"KEGG2011;K2000011 Genetic Information Processing;Replication and Repair;K1003430 Mismatch repair;K03573 DNA mismatch repair protein MutH;"	15	18	30	28	68	182	20	16	41	30	30	80
"KEGG2011;K1001100 Metabolism;Carbohydrate Metabolism;K1000500 Starch and sucrose metabolism;K01208 cyclomaltodextrinase [EC:3.2.1.54];"	6	54	20	35	46	29	15	8	27	66	20	106
"KEGG2011;K1001100 Metabolism;Amino Acid Metabolism;K1000260 Glycine, serine and threonine metabolism;"	9281	10470	6538	13181	13100	17042	11019	10381	9841	7956	6141	11574
"KEGG2011;K1001100 Metabolism;Lipid Metabolism;K1000600 Sphingolipid metabolism;K04713 sphinganine C4-monooxygenase [EC:1.14.13.169];"	38	10	24	22	20	13	4	4	6	0	1	5
"KEGG2011;Unclassified;K15825;"	0	10	0	0	0	0	0	0	0	0	0	0
"KEGG2011;K2000011 Genetic Information Processing;Replication and Repair;K1003440 Homologous recombination;K04066 primosomal protein N' (replication factor Y) (superfamily II helicase) [EC:3.6.4.-];"	3744	3681	2651	5898	6264	10095	4272	4299	3826	3694	3003	5750
"KEGG2011;K2000016 Environmental Information Processing;Signal Transduction;K1002020 Two-component system;K03408 purine-binding chemotaxis protein CheW;"	0	0	0	0	0	0	0	0	0	0	0	0
"KEGG2011;K1001100 Metabolism;Amino Acid Metabolism;K1000330 Arginine and proline metabolism;K09251 putrescine aminotransferase [EC:2.6.1.82];"	212	670	158	210	194	264	85	74	109	48	51	35
"KEGG2011;Unclassified;K17700;"	0	0	0	0	1	1	0	0	0	0	0	0
"KEGG2011;K1001100 Metabolism;Energy Metabolism;K1000680 Methane metabolism;K03315;"	45	40	44	220	283	835	24	24	14	93	78	111
"KEGG2011;Unclassified;K16014;"	1120	2244	878	894	880	593	194	241	323	101	123	189
"KEGG2011;Unclassified;K16481;"	16	2	4	6	6	6	18	23	2	6	2	1
"KEGG2011;Unclassified;K03979;"	2355	2251	1828	3007	3185	5584	2387	2107	2102	2029	1491	2575
"KEGG2011;Unclassified;K02839;"	35	34	85	61	93	77	41	62	118	127	101	170
"KEGG2011;Unclassified;K09399;"	0	0	0	0	0	1	0	0	0	0	0	0
"KEGG2011;Unclassified;K19499;"	0	0	0	0	0	1	0	0	0	3	0	3
"KEGG2011;Unclassified;K17865;"	86	61	77	135	127	189	90	78	121	182	81	153
"KEGG2011;Unclassified;K15357;"	1	2	6	3	1	5	0	0	2	0	0	0
"KEGG2011;Unclassified;K12437;"	381	726	457	444	412	143	92	131	150	91	63	129
"KEGG2011;Unclassified;K15032;"	2	6	0	1	1	0	2	1	6	6	3	0
"KEGG2011;Unclassified;K10669;"	45	16	6	20	1	7	4	0	4	2	0	2
"KEGG2011;K1001100 Metabolism;Amino Acid Metabolism;K1000290 Valine, leucine and isoleucine biosynthesis;K00835 valine--pyruvate aminotransferase [EC:2.6.1.66];"	13	22	8	286	374	944	26	23	33	81	110	104
"KEGG2011;K2000011 Genetic Information Processing;K2000012 Transcription;K1003040 Spliceosome;K12662 U4/U6 small nuclear ribonucleoprotein PRP4;"	63	13	20	30	16	20	2	3	8	8	8	28
"KEGG2011;Unclassified;K08131;"	0	0	0	78	73	85	0	0	0	1	2	2
"KEGG2011;Unclassified;K08592;"	0	0	0	0	0	0	2	3	0	10	7	15
"KEGG2011;K1001100 Metabolism;Carbohydrate Metabolism;K1000562 Inositol phosphate metabolism;K01106 inositol-1,4,5-trisphosphate 5-phosphatase [EC:3.1.3.56];"	0	0	0	0	0	0	0	0	0	0	0	0
"KEGG2011;K1001100 Metabolism;Nucleotide Metabolism;K1000230 Purine metabolism;K03816 xanthine phosphoribosyltransferase [EC:2.4.2.22];"	11	21	19	54	40	46	2	4	2	17	16	4
"KEGG2011;Unclassified;K17781;"	0	0	0	0	0	3	0	0	0	0	0	0
"KEGG2011;K1001100 Metabolism;Energy Metabolism;K1000910 Nitrogen metabolism;K02588 nitrogenase iron protein NifH [EC:1.18.6.1];"	0	0	0	0	0	0	0	0	0	0	0	0
"KEGG2011;Unclassified;K06693;"	16	3	5	7	5	9	4	2	2	8	7	15
"KEGG2011;Unclassified;K19419;"	0	0	2	0	0	0	0	0	0	0	0	0
"KEGG2011;Unclassified;K18042;"	0	0	0	0	0	0	0	0	1	4	3	10
"KEGG2011;K1001100 Metabolism;Xenobiotics Biodegradation and Metabolism;K1000791 Atrazine degradation;K03382 hydroxyatrazine ethylaminohydrolase [EC:3.5.99.3];"	80	82	65	87	96	124	28	13	41	20	10	42
"KEGG2011;Unclassified;K10419;"	1	0	0	0	1	1	0	0	1	0	2	2
"KEGG2011;Unclassified;K03674;"	0	0	0	0	0	0	0	0	0	1	2	0
"KEGG2011;K1001100 Metabolism;Glycan Biosynthesis and Metabolism;K1000540 Lipopolysaccharide biosynthesis;K03269 UDP-2,3-diacylglucosamine hydrolase [EC:3.6.1.54];"	494	535	365	996	1262	2046	1340	1186	764	725	604	1010
"KEGG2011;Unclassified;K01990;"	22873	31015	18814	27055	25713	29997	12477	12719	13402	11010	10088	17725
"KEGG2011;Unclassified;K08886;"	0	0	0	0	0	0	0	0	0	0	0	0
"KEGG2011;K1001100 Metabolism;Metabolism of Cofactors and Vitamins;K1000130 Ubiquinone and other terpenoid-quinone biosynthesis;K03186 4-hydroxy-3-polyprenylbenzoate decarboxylase [EC:4.1.1.98];"	410	590	208	582	726	1309	763	763	587	278	279	515
"KEGG2011;K1001100 Metabolism;Carbohydrate Metabolism;K1000620 Pyruvate metabolism;K01573 oxaloacetate decarboxylase, gamma subunit [EC:4.1.1.3];"	0	0	0	0	0	0	0	0	0	0	0	0
"KEGG2011;Unclassified;K00898;"	40	9	14	13	7	15	6	0	2	7	10	23
"KEGG2011;Unclassified;K08282;"	2592	2824	2969	3724	2278	1342	1855	2135	1596	566	862	1378
"KEGG2011;Unclassified;K15693;"	0	0	0	0	0	0	11	7	8	21	19	30
"KEGG2011;K2000011 Genetic Information Processing;K2000012 Transcription;K1003040 Spliceosome;K11095 U1 small nuclear ribonucleoprotein C;"	4	0	0	4	1	0	0	0	0	0	0	0
"KEGG2011;K1001100 Metabolism;Carbohydrate Metabolism;K1000520 Amino sugar and nucleotide sugar metabolism;K11528 UDP-N-acetylglucosamine pyrophosphorylase [EC:2.7.7.23];"	0	0	0	0	0	0	0	0	1	0	0	8
"KEGG2011;K2000016 Environmental Information Processing;Signal Transduction;K1002020 Two-component system;K07665 two-component system, OmpR family, copper resistance phosphate regulon response regulator CusR;"	334	423	188	536	574	1149	392	379	378	382	326	649
"KEGG2011;K2000016 Environmental Information Processing;Membrane Transport;K1002010 ABC transporters;K10228 sorbitol/mannitol transport system permease protein;"	683	1105	673	1075	833	1358	870	797	538	297	242	475
"KEGG2011;Unclassified;K15075;"	85	13	28	54	29	39	6	5	21	1	6	10
"KEGG2011;Unclassified;K13075;"	50	55	96	61	44	50	9	6	25	17	7	17
"KEGG2011;Unclassified;K11322;"	36	11	25	27	6	12	0	0	5	5	2	13
"KEGG2011;Unclassified;K14780;"	75	16	28	31	21	34	12	9	20	11	15	58
"KEGG2011;K2000016 Environmental Information Processing;Signal Transduction;K1002020 Two-component system;K03412 two-component system, chemotaxis family, response regulator CheB [EC:3.1.1.61];"	0	0	0	0	0	0	0	0	0	0	0	0
"KEGG2011;Unclassified;K11303;"	33	6	9	26	9	18	1	1	8	0	2	4
"KEGG2011;K2000011 Genetic Information Processing;Replication and Repair;"	0	0	0	0	0	0	0	0	0	0	0	0
"KEGG2011;Unclassified;K18123;"	6	11	26	10	14	8	6	0	2	1	2	1
"KEGG2011;Unclassified;K16695;"	51	73	24	66	44	80	79	45	40	102	44	131
"KEGG2011;K1001100 Metabolism;Nucleotide Metabolism;K1000230 Purine metabolism;K00602 phosphoribosylaminoimidazolecarboxamide formyltransferase / IMP cyclohydrolase [EC:2.1.2.3 3.5.4.10];"	0	0	0	0	0	0	0	0	0	0	0	0
"KEGG2011;K2000016 Environmental Information Processing;Signal Transduction;K1002020 Two-component system;K07663 two-component system, OmpR family, catabolic regulation response regulator CreB;"	342	365	251	621	634	1071	914	942	617	353	310	567
"KEGG2011;K2000034 Human Diseases;Neurodegenerative Diseases;K1005020 Prion diseases;"	987	873	777	1640	1640	2201	951	821	805	805	690	1394
"KEGG2011;K1001100 Metabolism;Nucleotide Metabolism;K1000230 Purine metabolism;K03006 DNA-directed RNA polymerase II subunit RPB1 [EC:2.7.7.6];"	0	0	0	0	0	0	0	0	0	0	0	0
"KEGG2011;Unclassified;K18670;"	18	6	11	20	26	26	1	7	12	22	14	37
"KEGG2011;Unclassified;K17752;"	277	474	206	165	287	746	278	223	157	113	120	280
"KEGG2011;Unclassified;K01292;"	0	2	3	0	0	0	0	0	0	0	0	0
"KEGG2011;Unclassified;K11314;"	42	11	28	30	21	36	5	3	15	26	14	43
"KEGG2011;K1001100 Metabolism;Metabolism of Cofactors and Vitamins;K1000830 Retinol metabolism;K09516 all-trans-retinol 13,14-reductase [EC:1.3.99.23];"	8	17	18	189	370	118	26	27	39	79	72	72
"KEGG2011;K2000016 Environmental Information Processing;Membrane Transport;K1002010 ABC transporters;K10025 arginine/ornithine transport system ATP-binding protein [EC:3.6.3.-];"	214	129	59	178	103	160	2	2	19	28	31	37
"KEGG2011;Unclassified;K19626;"	34	8	10	13	5	29	10	7	18	0	0	0
"KEGG2011;K1001100 Metabolism;Nucleotide Metabolism;K1000240 Pyrimidine metabolism;K00254 dihydroorotate dehydrogenase [EC:1.3.5.2];"	1469	1607	1147	2319	2663	4236	2094	1888	1781	1730	1274	2458
"KEGG2011;Unclassified;K18933;"	0	258	0	0	2	0	0	2	0	0	0	0
"KEGG2011;K2000011 Genetic Information Processing;Folding, Sorting and Degradation;K1003050 Proteasome;K02726 20S proteasome subunit alpha 2 [EC:3.4.25.1];"	20	3	11	25	5	10	4	1	3	5	1	14
"KEGG2011;K2000011 Genetic Information Processing;Folding, Sorting and Degradation;K1004120 Ubiquitin mediated proteolysis;K10601 E3 ubiquitin-protein ligase synoviolin [EC:6.3.2.19];"	69	13	36	53	24	34	4	2	11	23	18	52
"KEGG2011;K1001100 Metabolism;Amino Acid Metabolism;K1000340 Histidine metabolism;K00013 histidinol dehydrogenase [EC:1.1.1.23];"	2056	2266	1516	3099	3294	5524	2976	2765	2383	2366	1656	3328
"KEGG2011;K1001100 Metabolism;Biosynthesis of Polyketides and Terpenoids;K1000253 Tetracycline biosynthesis;"	7102	9212	5534	11803	12509	21312	9083	7777	8203	7785	5858	10954
"KEGG2011;Unclassified;K13639;"	276	465	274	547	531	886	412	305	241	313	216	431
"KEGG2011;K1001100 Metabolism;Lipid Metabolism;K1000140 Steroid hormone biosynthesis;K01131 steryl-sulfatase [EC:3.1.6.2];"	1	0	0	0	0	38	0	1	0	0	0	2
"KEGG2011;Unclassified;K15428;"	32	8	21	28	3	23	1	0	9	1	8	8
"KEGG2011;Unclassified;K06382;"	0	14	0	0	0	0	1	0	0	0	0	0
"KEGG2011;K2000016 Environmental Information Processing;Signal Transduction;K1004330 Notch signaling pathway;K06059 disintegrin and metalloproteinase domain-containing protein 17 [EC:3.4.24.86];"	0	0	0	0	0	0	0	0	0	0	0	0
"KEGG2011;K1001100 Metabolism;Carbohydrate Metabolism;K1000020 Citrate cycle (TCA cycle);K00031 isocitrate dehydrogenase [EC:1.1.1.42];"	0	0	0	0	0	0	0	0	0	0	0	0
"KEGG2011;K1001100 Metabolism;Amino Acid Metabolism;K1000260 Glycine, serine and threonine metabolism;K00613 glycine amidinotransferase [EC:2.1.4.1];"	0	0	0	0	0	0	0	0	0	0	0	0
"KEGG2011;Unclassified;K02503;"	1133	1176	775	842	1068	1472	1111	907	1117	652	680	1564
"KEGG2011;K2000025 Organismal Systems;Excretory System;K1004964 Proximal tubule bicarbonate reclamation;"	5079	6039	3841	6347	6566	7894	6142	5731	6407	3900	3322	6582
"KEGG2011;K1001100 Metabolism;Amino Acid Metabolism;K1000360 Phenylalanine metabolism;K01666 4-hydroxy 2-oxovalerate aldolase [EC:4.1.3.39];"	0	0	0	0	0	0	0	0	0	0	0	0
"KEGG2011;Unclassified;K03386;"	530	552	454	1268	1519	2853	1225	1004	960	1198	1019	1279
"KEGG2011;Unclassified;K19268;"	6	132	2	2	33	55	9	8	11	21	38	44
"KEGG2011;K2000016 Environmental Information Processing;Signal Transduction;K1002020 Two-component system;K07795 putative tricarboxylic transport membrane protein;"	1906	2077	1334	2433	2104	2247	2182	2226	1961	771	829	1470
"KEGG2011;Unclassified;K18275;"	0	2	0	0	0	0	0	0	0	0	0	0
"KEGG2011;K2000016 Environmental Information Processing;Signal Transduction;K1002020 Two-component system;K03413 two-component system, chemotaxis family, response regulator CheY;"	0	0	0	0	0	0	0	0	0	0	0	0
"KEGG2011;Unclassified;K08288;"	28	7	16	18	27	45	4	5	8	12	10	11
"KEGG2011;K1001100 Metabolism;Metabolism of Cofactors and Vitamins;K1000760 Nicotinate and nicotinamide metabolism;K03462 nicotinamide phosphoribosyltransferase [EC:2.4.2.12];"	241	214	228	782	944	1779	169	153	197	329	315	382
"KEGG2011;Unclassified;K14727;"	472	1151	427	337	415	245	233	220	136	76	121	186
"KEGG2011;K1001100 Metabolism;Amino Acid Metabolism;K1000310 Lysine degradation;K00471 gamma-butyrobetaine dioxygenase [EC:1.14.11.1];"	98	76	66	224	84	94	17	15	16	96	80	56
"KEGG2011;K2000025 Organismal Systems;Environmental Adaptation;K1004710 Circadian rhythm;"	227	40	138	146	69	118	14	16	59	17	23	47
"KEGG2011;K2000025 Organismal Systems;Immune System;K1004610 Complement and coagulation cascades;K03991 mannose-binding lectin;"	2	7	5	0	0	0	0	0	0	2	0	2
"KEGG2011;K1001100 Metabolism;Biosynthesis of Other Secondary Metabolites;K1000940 Phenylpropanoid biosynthesis;K00083 cinnamyl-alcohol dehydrogenase [EC:1.1.1.195];"	3	1	1	0	3	2	6	4	4	5	3	3
"KEGG2011;K2000016 Environmental Information Processing;Signal Transduction;K1004150 mTOR signaling pathway;K07298 serine/threonine-protein kinase 11;"	0	0	0	0	0	0	0	0	0	0	0	0
"KEGG2011;K1001100 Metabolism;Carbohydrate Metabolism;K1000650 Butanoate metabolism;K03366 meso-butanediol dehydrogenase / (S,S)-butanediol dehydrogenase / diacetyl reductase [EC:1.1.1.- 1.1.1.76 1.1.1.304];"	119	113	122	169	119	336	42	18	51	95	73	202
"KEGG2011;Unclassified;K18233;"	154	378	157	171	144	94	37	39	80	25	27	39
"KEGG2011;Unclassified;K02065;"	1970	1827	1590	3084	3744	6158	3174	2996	2987	2562	1901	3737
"KEGG2011;K1001100 Metabolism;Amino Acid Metabolism;K1000340 Histidine metabolism;K00817 histidinol-phosphate aminotransferase [EC:2.6.1.9];"	0	0	0	0	0	0	0	0	0	0	0	0
"KEGG2011;Unclassified;K15913;"	2	3	2	1	1	0	0	0	0	0	0	0
"KEGG2011;K1001100 Metabolism;Biosynthesis of Polyketides and Terpenoids;K1000900 Terpenoid backbone biosynthesis;K00021 hydroxymethylglutaryl-CoA reductase (NADPH) [EC:1.1.1.34];"	830	640	481	971	615	145	254	291	195	145	215	434
"KEGG2011;Unclassified;K07177;"	394	880	384	346	416	140	102	139	168	92	59	118
"KEGG2011;K1001100 Metabolism;Energy Metabolism;K1000190 Oxidative phosphorylation;K00336 NADH-quinone oxidoreductase subunit G [EC:1.6.5.3];"	3702	4231	2827	5660	5586	9525	4706	4365	4506	4372	3100	5767
"KEGG2011;Unclassified;K16345;"	1	0	7	182	220	217	3	0	5	42	62	45
"KEGG2011;Unclassified;K14491;"	2	0	5	0	0	0	0	0	0	0	0	0
"KEGG2011;K2000025 Organismal Systems;Immune System;K1004612 Antigen processing and presentation;K08057 calreticulin;"	0	0	0	0	0	0	0	0	2	3	3	3
"KEGG2011;K1001100 Metabolism;Carbohydrate Metabolism;K1000040 Pentose and glucuronate interconversions;K00854 xylulokinase [EC:2.7.1.17];"	2633	3202	1884	3616	4184	6620	3323	3136	2583	1516	1209	2352
"KEGG2011;K2000011 Genetic Information Processing;K2000013 Translation;K1003010 Ribosome;K02865 large subunit ribosomal protein L10Ae;"	9	0	3	3	4	2	1	1	4	7	2	8
"KEGG2011;Unclassified;K14797;"	21	6	15	25	8	12	1	0	4	0	2	2
"KEGG2011;K2000020 Cellular Processes;Cell Motility;K1002030 Bacterial chemotaxis;K02416 flagellar motor switch protein FliM;"	0	0	0	0	0	0	0	0	0	0	0	0
"KEGG2011;K2000020 Cellular Processes;Cell Growth and Death;K1004113 Meiosis - yeast;K12765 meiosis induction protein kinase IME2/SME1 [EC:2.7.11.1];"	55	8	36	30	12	30	0	2	13	2	2	4
"KEGG2011;Unclassified;K09818;"	4	21	5	0	7	3	0	0	1	1	0	0
"KEGG2011;K2000011 Genetic Information Processing;Folding, Sorting and Degradation;K1004120 Ubiquitin mediated proteolysis;K03364 cell division cycle 20-like protein 1, cofactor of APC complex;"	0	0	0	0	0	0	0	0	0	0	0	0
"KEGG2011;K1001100 Metabolism;Lipid Metabolism;K1000561 Glycerolipid metabolism;K01699 propanediol dehydratase large subunit [EC:4.2.1.28];"	1756	1340	912	1904	1247	227	370	484	624	307	332	547
"KEGG2011;Unclassified;K09820;"	0	0	0	0	0	0	1	1	3	0	0	2
"KEGG2011;K1001100 Metabolism;Amino Acid Metabolism;K1000330 Arginine and proline metabolism;K00930 acetylglutamate kinase [EC:2.7.2.8];"	1926	2044	1431	3385	3459	6237	2308	2171	2101	2094	1518	2688
"KEGG2011;K1001100 Metabolism;Amino Acid Metabolism;K1000260 Glycine, serine and threonine metabolism;K00133 aspartate-semialdehyde dehydrogenase [EC:1.2.1.11];"	0	0	0	0	0	0	0	0	0	0	0	0
"KEGG2011;K1001100 Metabolism;Carbohydrate Metabolism;K1000051 Fructose and mannose metabolism;K01218 mannan endo-1,4-beta-mannosidase [EC:3.2.1.78];"	1246	2159	1282	4426	6775	9343	2163	1808	2526	2680	2825	4547
"KEGG2011;Unclassified;K11257;"	0	0	0	0	0	3	0	0	0	0	0	0
"KEGG2011;K1001100 Metabolism;Amino Acid Metabolism;K1000280 Valine, leucine and isoleucine degradation;K00253 isovaleryl-CoA dehydrogenase [EC:1.3.8.4];"	1901	1870	1451	3030	3311	4345	2653	2513	2395	2022	1502	2965
"KEGG2011;K2000016 Environmental Information Processing;Membrane Transport;K1002010 ABC transporters;K01996 branched-chain amino acid transport system ATP-binding protein;"	7947	8335	5296	10365	9293	11646	9175	9334	8906	6003	4488	7913
"KEGG2011;K1001100 Metabolism;Carbohydrate Metabolism;K1000030 Pentose phosphate pathway;K01839 phosphopentomutase [EC:5.4.2.7];"	0	0	0	0	0	0	0	0	0	0	0	0
"KEGG2011;Unclassified;K15148;"	8	3	6	14	2	9	0	1	3	0	0	2
"KEGG2011;K1001100 Metabolism;Lipid Metabolism;K1001040 Biosynthesis of unsaturated fatty acids;K07753 peroxisomal trans-2-enoyl-CoA reductase [EC:1.3.1.38];"	0	0	0	0	0	0	0	0	0	0	0	0
"KEGG2011;Unclassified;K01533;"	3026	2889	2330	5543	6905	11837	4402	4065	3759	4269	3163	5727
"KEGG2011;Unclassified;K03089;"	1652	1755	1459	3242	3636	6350	2404	2033	2281	2383	1817	3238
"KEGG2011;K1001100 Metabolism;Lipid Metabolism;K1000071 Fatty acid degradation;K07513 acetyl-CoA acyltransferase 1 [EC:2.3.1.16];"	0	0	0	0	0	0	0	0	0	0	0	0
"KEGG2011;K1001100 Metabolism;Energy Metabolism;K1000190 Oxidative phosphorylation;K01535 H+-transporting ATPase [EC:3.6.3.6];"	56	25	56	48	26	70	5	13	17	10	7	17
"KEGG2011;K1001100 Metabolism;Energy Metabolism;K1000190 Oxidative phosphorylation;K02141 F-type H+-transporting ATPase subunit h;"	2	0	4	1	0	1	0	0	0	0	0	0
"KEGG2011;K1001100 Metabolism;Nucleotide Metabolism;K1000230 Purine metabolism;K12323 atrial natriuretic peptide receptor A [EC:4.6.1.2];"	0	0	0	0	0	0	0	0	0	0	0	0
"KEGG2011;K2000016 Environmental Information Processing;Membrane Transport;K1002010 ABC transporters;K09689 capsular polysaccharide transport system ATP-binding protein;"	124	82	95	365	396	535	273	260	330	741	319	379
"KEGG2011;Unclassified;K17756;"	0	2	0	0	2	6	0	0	0	0	0	0
"KEGG2011;K1001100 Metabolism;Carbohydrate Metabolism;K1000030 Pentose phosphate pathway;K01783 ribulose-phosphate 3-epimerase [EC:5.1.3.1];"	0	0	0	0	0	0	0	0	0	0	0	0
"KEGG2011;Unclassified;K20223;"	57	26	32	30	10	32	7	9	14	21	14	36
"KEGG2011;Unclassified;K15676;"	57	59	301	94	74	63	250	228	334	203	206	233
"KEGG2011;Unclassified;K12214;"	21	21	6	17	50	143	12	33	38	2	3	72
"KEGG2011;K2000034 Human Diseases;K2000035 Cancers;"	0	0	0	0	0	0	0	0	0	0	0	0
"KEGG2011;Unclassified;K06881;"	1424	1927	1101	356	559	541	383	333	1251	246	369	1337
"KEGG2011;K2000011 Genetic Information Processing;Replication and Repair;K1003440 Homologous recombination;K03655 ATP-dependent DNA helicase RecG [EC:3.6.4.12];"	4557	5261	3341	7107	7639	9411	5341	5272	4317	4389	3378	5951
"KEGG2011;Unclassified;K11498;"	28	125	34	39	46	52	113	79	32	49	52	104
"KEGG2011;K1001100 Metabolism;Metabolism of Cofactors and Vitamins;K1000770 Pantothenate and CoA biosynthesis;K03525 type III pantothenate kinase [EC:2.7.1.33];"	1025	1252	781	1414	1967	3106	1610	1456	1413	1089	852	1387
"KEGG2011;Unclassified;K18833;"	993	732	686	576	430	1189	80	63	87	115	76	150
"KEGG2011;Unclassified;K16555;"	185	226	339	323	345	672	19	22	20	95	93	255
"KEGG2011;Unclassified;K02068;"	3	0	0	0	0	3	2	4	0	2	2	8
"KEGG2011;K2000020 Cellular Processes;Transport and Catabolism;K1004140 Regulation of autophagy;K08343 ubiquitin-like-conjugating enzyme ATG3 [EC:6.3.2.19];"	18	5	9	8	0	8	2	0	9	9	6	16
"KEGG2011;Unclassified;K08355;"	6	9	9	5	3	14	9	4	17	14	8	16
"KEGG2011;Unclassified;K02334;"	2826	3232	1866	3439	4818	5449	4402	3561	3120	2519	1828	4733
"KEGG2011;Unclassified;K14776;"	46	0	11	26	22	30	5	5	11	10	10	33
"KEGG2011;Unclassified;K14794;"	71	20	40	68	39	55	11	8	20	23	17	42
"KEGG2011;Unclassified;K16876;"	16	39	4	36	32	55	6	5	10	10	22	11
"KEGG2011;K1001100 Metabolism;Amino Acid Metabolism;K1000260 Glycine, serine and threonine metabolism;K08688 creatinase [EC:3.5.3.3];"	0	0	0	0	0	0	0	0	0	0	0	0
"KEGG2011;K2000020 Cellular Processes;Cell Growth and Death;K1004112 Cell cycle - Caulobacter;K02651 pilus assembly protein Flp/PilA;"	128	122	106	154	152	259	137	116	101	145	89	203
"KEGG2011;Unclassified;K15979;"	65	10	42	42	22	26	7	12	15	11	12	33
"KEGG2011;K2000020 Cellular Processes;Cell Growth and Death;K1004110 Cell cycle;K06641 serine/threonine-protein kinase Chk2 [EC:2.7.11.1];"	0	0	0	0	0	0	0	0	0	0	0	0
"KEGG2011;K1001100 Metabolism;Glycan Biosynthesis and Metabolism;K1000540 Lipopolysaccharide biosynthesis;"	0	0	0	0	0	0	0	0	0	0	0	0
"KEGG2011;Unclassified;K15726;"	3534	3815	2874	6541	10906	19221	5098	4227	4112	7893	5627	9586
"KEGG2011;K1001100 Metabolism;Glycan Biosynthesis and Metabolism;K1000531 Glycosaminoglycan degradation;K01132 N-acetylgalactosamine-6-sulfatase [EC:3.1.6.4];"	0	0	0	0	0	0	0	0	0	0	0	0
"KEGG2011;Unclassified;K07568;"	1299	1419	1226	2070	2528	4370	2355	2167	2312	1715	1296	2555
"KEGG2011;Unclassified;K19961;"	0	0	0	0	0	1	0	0	0	1	0	1
"KEGG2011;Unclassified;K07464;"	32	98	7	23	119	73	87	93	119	249	73	181
"KEGG2011;K2000020 Cellular Processes;Transport and Catabolism;K1004144 Endocytosis;K12489 Arf-GAP with coiled-coil, ANK repeat and PH domain-containing protein;"	0	0	0	0	1	4	4	5	16	27	21	25
"KEGG2011;K1001100 Metabolism;Carbohydrate Metabolism;K1000053 Ascorbate and aldarate metabolism;K03475 PTS system, ascorbate-specific IIC component;"	0	0	0	0	0	0	0	0	0	0	0	0
"KEGG2011;K2000011 Genetic Information Processing;Replication and Repair;K1003420 Nucleotide excision repair;K10843 DNA excision repair protein ERCC-3 [EC:3.6.4.12];"	731	1289	440	593	574	290	124	160	167	94	81	161
"KEGG2011;K1001100 Metabolism;Energy Metabolism;K1000920 Sulfur metabolism;K00392 sulfite reductase (ferredoxin) [EC:1.8.7.1];"	0	0	0	0	0	0	0	0	0	0	0	0
"KEGG2011;Unclassified;K19221;"	1551	1772	1176	1360	1389	1807	788	651	1308	801	571	1297
"KEGG2011;K2000020 Cellular Processes;Transport and Catabolism;K1004146 Peroxisome;K13356 fatty acyl-CoA reductase [EC:1.2.1.-];"	9	13	24	2	21	41	0	0	4	5	17	18
"KEGG2011;Unclassified;K01302;"	28	13	28	4	2	8	4	9	12	2	5	7
"KEGG2011;K2000011 Genetic Information Processing;K2000013 Translation;K1003010 Ribosome;K02981 small subunit ribosomal protein S2e;"	9	3	6	10	1	3	3	0	2	0	1	1
"KEGG2011;Unclassified;K09023;"	28	37	38	19	40	62	43	34	20	43	50	122
"KEGG2011;K1001100 Metabolism;Energy Metabolism;K1000920 Sulfur metabolism;K01738 cysteine synthase A [EC:2.5.1.47];"	0	0	0	0	0	0	0	0	0	0	0	0
"KEGG2011;Unclassified;K14628;"	0	93	13	1	0	0	0	0	0	0	0	0
"KEGG2011;Unclassified;K02575;"	4141	4578	2987	7020	6346	9051	6334	5906	4958	3772	3112	5377
"KEGG2011;Unclassified;K14805;"	42	0	20	14	21	29	4	8	16	10	25	32
"KEGG2011;Unclassified;K12734;"	11	7	15	4	6	12	0	0	8	2	2	7
"KEGG2011;Unclassified;K10356;"	68	14	53	35	43	43	6	13	22	33	20	47
"KEGG2011;K1001100 Metabolism;Nucleotide Metabolism;K1000230 Purine metabolism;K03013 DNA-directed RNA polymerases I, II, and III subunit RPABC1;"	0	0	0	0	0	0	0	0	0	0	0	0
"KEGG2011;Unclassified;K14578;"	26	20	24	68	56	121	217	246	129	82	55	76
"KEGG2011;Unclassified;K03167;"	10	7	120	16	23	32	83	78	36	13	32	155
"KEGG2011;K2000011 Genetic Information Processing;K2000012 Transcription;K1003040 Spliceosome;K12817 pre-mRNA-splicing factor 18;"	16	7	14	9	5	18	0	2	3	5	7	5
"KEGG2011;K1001100 Metabolism;Nucleotide Metabolism;K1000240 Pyrimidine metabolism;K01494 dCTP deaminase [EC:3.5.4.13];"	1541	1704	1183	2475	2628	3490	1775	1531	1619	1282	986	1544
"KEGG2011;Unclassified;K06186;"	276	308	171	524	563	1116	806	758	539	512	402	761
"KEGG2011;Unclassified;K15747;"	0	0	0	0	0	0	0	0	0	0	0	7
"KEGG2011;K1001100 Metabolism;Biosynthesis of Other Secondary Metabolites;K1000940 Phenylpropanoid biosynthesis;"	28596	36963	21711	36912	34132	46330	16388	15476	17040	14701	13193	24053
"KEGG2011;Unclassified;K10349;"	20	4	7	11	6	12	0	0	2	2	2	0
"KEGG2011;K2000016 Environmental Information Processing;Signal Transduction;K1004011 MAPK signaling pathway - yeast;K04627 pheromone a factor receptor;"	11	5	7	15	24	13	3	0	4	0	0	0
"KEGG2011;K2000011 Genetic Information Processing;Folding, Sorting and Degradation;K1004130 SNARE interactions in vesicular transport;K08492 syntaxin 18;"	0	0	0	0	0	0	1	1	0	0	0	1
"KEGG2011;K2000016 Environmental Information Processing;Membrane Transport;K1002010 ABC transporters;K10110 maltose/maltodextrin transport system permease protein;"	548	365	167	233	232	278	624	643	355	72	78	154
"KEGG2011;Unclassified;K14617;"	25	2	8	17	13	12	3	0	2	4	4	8
"KEGG2011;K1001100 Metabolism;Energy Metabolism;K1000910 Nitrogen metabolism;K01758 cystathionine gamma-lyase [EC:4.4.1.1];"	0	0	0	0	0	0	0	0	0	0	0	0
"KEGG2011;Unclassified;K00675;"	529	670	380	1287	1420	2543	977	835	514	696	542	993
"KEGG2011;Unclassified;K00809;"	360	379	551	265	308	479	384	206	287	195	122	355
"KEGG2011;Unclassified;K09495;"	49	8	28	22	7	31	3	12	18	7	16	42
"KEGG2011;K1001100 Metabolism;Lipid Metabolism;K1000600 Sphingolipid metabolism;K12354 ectonucleotide pyrophosphatase/phosphodiesterase family member 7 [EC:3.1.4.12];"	0	0	7	0	0	0	0	0	0	0	0	0
"KEGG2011;Unclassified;K08805;"	0	0	0	0	0	0	2	4	2	4	17	34
"KEGG2011;K1001100 Metabolism;Amino Acid Metabolism;K1000380 Tryptophan metabolism;K10217 aminomuconate-semialdehyde/2-hydroxymuconate-6-semialdehyde dehydrogenase [EC:1.2.1.32 1.2.1.85];"	0	0	0	0	0	0	0	0	0	0	0	0
"KEGG2011;K1001100 Metabolism;Biosynthesis of Polyketides and Terpenoids;K1000900 Terpenoid backbone biosynthesis;K01662 1-deoxy-D-xylulose-5-phosphate synthase [EC:2.2.1.7];"	4187	5515	3335	5846	6414	9388	4629	4103	4256	3943	2978	5369
"KEGG2011;Unclassified;K19175;"	7	10	44	30	31	43	22	21	4	14	11	24
"KEGG2011;Unclassified;K09550;"	2	0	1	3	0	4	0	0	0	0	0	0
"KEGG2011;Unclassified;K12537;"	218	240	84	198	368	245	312	235	345	199	304	577
"KEGG2011;K1001100 Metabolism;Biosynthesis of Polyketides and Terpenoids;K1000900 Terpenoid backbone biosynthesis;"	100	114	128	166	264	635	117	90	242	182	188	454
"KEGG2011;Unclassified;K04091;"	617	786	316	699	678	831	392	311	341	326	209	544
"KEGG2011;K1001100 Metabolism;Biosynthesis of Polyketides and Terpenoids;K1001053 Biosynthesis of siderophore group nonribosomal peptides;K04781 salicylate synthetase [EC:5.4.4.2 4.2.99.21];"	99	185	2	6	21	30	1	0	2	4	10	10
"KEGG2011;Unclassified;K14784;"	14	3	2	13	2	3	2	0	4	1	1	11
"KEGG2011;Unclassified;K19710;"	134	175	75	130	176	159	80	105	27	83	28	38
"KEGG2011;Unclassified;K14166;"	729	1639	638	808	795	735	213	209	224	196	123	267
"KEGG2011;Unclassified;K18461;"	0	0	0	0	0	0	0	1	0	0	0	0
"KEGG2011;K1001100 Metabolism;Metabolism of Cofactors and Vitamins;K1000770 Pantothenate and CoA biosynthesis;K00954 pantetheine-phosphate adenylyltransferase [EC:2.7.7.3];"	657	730	619	1281	1381	2266	1115	1061	935	919	720	1214
"KEGG2011;K1001100 Metabolism;Carbohydrate Metabolism;K1000562 Inositol phosphate metabolism;K01099 phosphatidylinositol-bisphosphatase [EC:3.1.3.36];"	0	0	0	0	0	0	0	0	0	0	0	0
"KEGG2011;K2000016 Environmental Information Processing;Membrane Transport;K1002060 Phosphotransferase system (PTS);K02755 PTS system, beta-glucosides-specific IIA component [EC:2.7.1.69];"	0	0	5	0	0	1	0	0	0	0	0	0
"KEGG2011;K1001100 Metabolism;Lipid Metabolism;K1001040 Biosynthesis of unsaturated fatty acids;K10805 acyl-CoA thioesterase II [EC:3.1.2.-];"	1750	2417	1121	2410	2298	2582	924	832	1205	1318	1159	2101
"KEGG2011;Unclassified;K06980;"	1181	1530	921	1852	2080	3638	1727	1711	1397	1455	1098	1864
"KEGG2011;Unclassified;K17893;"	66	89	82	93	130	254	155	63	123	275	172	145
"KEGG2011;Unclassified;K14550;"	133	30	67	88	49	69	14	12	50	53	31	67
"KEGG2011;K1001100 Metabolism;Carbohydrate Metabolism;K1000053 Ascorbate and aldarate metabolism;K01706 glucarate dehydratase [EC:4.2.1.40];"	1708	2252	1210	2033	1907	1882	2780	2664	1936	1180	1108	1903
"KEGG2011;Unclassified;K17331;"	388	749	251	398	304	183	58	72	93	41	51	69
"KEGG2011;Unclassified;K01167;"	122	260	120	209	227	219	149	238	190	90	45	120
"KEGG2011;K1001100 Metabolism;Carbohydrate Metabolism;K1000562 Inositol phosphate metabolism;"	33	23	34	15	25	19	2	6	10	3	0	7
"KEGG2011;K2000020 Cellular Processes;Cell Motility;K1004810 Regulation of actin cytoskeleton;K06269 serine/threonine-protein phosphatase PP1 catalytic subunit [EC:3.1.3.16];"	0	0	0	0	0	0	0	0	0	0	0	0
"KEGG2011;K2000020 Cellular Processes;Cell Communication;K1004530 Tight junction;K06068 novel protein kinase C delta type [EC:2.7.11.13];"	0	0	0	0	0	0	0	0	0	0	0	0
"KEGG2011;Unclassified;K12274;"	0	0	2	0	0	0	1	0	2	3	2	10
"KEGG2011;Unclassified;K19203;"	30	21	5	11	53	0	10	2	3	1	3	3
"KEGG2011;K1001100 Metabolism;Carbohydrate Metabolism;K1000660 C5-Branched dibasic acid metabolism;K10218 4-hydroxy-4-methyl-2-oxoglutarate aldolase [EC:4.1.3.17];"	0	0	0	0	0	0	0	0	0	0	0	0
"KEGG2011;Unclassified;K10252;"	0	2	0	0	0	0	3	0	2	2	0	2
"KEGG2011;Unclassified;K17061;"	13	25	11	182	121	69	84	183	151	85	95	125
"KEGG2011;Unclassified;K10454;"	4	6	1	1	2	0	0	8	0	0	0	0
"KEGG2011;K1001100 Metabolism;Amino Acid Metabolism;K1000270 Cysteine and methionine metabolism;K01251 adenosylhomocysteinase [EC:3.3.1.1];"	0	0	0	0	0	0	0	0	0	0	0	0
"KEGG2011;Unclassified;K02610;"	242	253	274	206	176	220	131	91	161	144	137	228
"KEGG2011;Unclassified;K17835;"	223	512	586	341	278	72	112	189	128	120	77	83
"KEGG2011;Unclassified;K14696;"	0	18	7	0	0	22	0	0	2	3	2	9
"KEGG2011;K2000016 Environmental Information Processing;Membrane Transport;K1002010 ABC transporters;K11602 manganese transport system permease protein;"	0	0	0	0	0	0	0	0	0	0	0	0
"KEGG2011;K1001100 Metabolism;Energy Metabolism;K1000190 Oxidative phosphorylation;K03937 NADH dehydrogenase (ubiquinone) Fe-S protein 4;"	0	0	0	0	0	0	0	0	0	0	0	0
"KEGG2011;Unclassified;K15152;"	2	1	0	0	5	200	1	0	0	0	0	0
"KEGG2011;Unclassified;K00219;"	1797	2502	1519	2277	2379	2153	1330	1493	1566	1376	1244	2292
"KEGG2011;K2000011 Genetic Information Processing;K2000013 Translation;K1003010 Ribosome;K02939 large subunit ribosomal protein L9;"	730	899	600	1261	1237	2202	930	800	979	896	632	1076
"KEGG2011;K1001100 Metabolism;Carbohydrate Metabolism;K1000640 Propanoate metabolism;K01034 acetate CoA/acetoacetate CoA-transferase alpha subunit [EC:2.8.3.8 2.8.3.9];"	0	0	0	0	0	0	0	0	0	0	0	0
"KEGG2011;K2000016 Environmental Information Processing;Signal Transduction;K1002020 Two-component system;K05877 methyl-accepting chemotaxis protein IV, peptide sensor receptor;"	0	0	0	0	0	0	0	0	0	0	0	0
"KEGG2011;Unclassified;K14387;"	0	0	0	0	2	2	0	0	0	0	0	0
"KEGG2011;Unclassified;K01401;"	0	4	1	1	0	0	0	0	0	0	0	0
"KEGG2011;Unclassified;K11309;"	25	4	17	12	12	12	0	0	2	7	0	6
"KEGG2011;Unclassified;K03694;"	4027	3769	3572	7424	7256	12992	5494	5172	5173	5211	3843	6223
"KEGG2011;Unclassified;K18041;"	0	0	0	0	0	0	0	0	0	0	1	2
"KEGG2011;Unclassified;K08085;"	2	8	7	12	29	31	1	2	0	13	5	6
"KEGG2011;K2000016 Environmental Information Processing;Signal Transduction;K1002020 Two-component system;K02402 flagellar transcriptional activator FlhC;"	0	0	0	0	0	0	0	0	0	0	0	0
"KEGG2011;K1001100 Metabolism;Lipid Metabolism;K1000061 Fatty acid biosynthesis;K09458 3-oxoacyl-[acyl-carrier-protein] synthase II [EC:2.3.1.179];"	5661	7498	4274	8413	9201	13374	6485	5728	5722	5566	4765	8832
"KEGG2011;K2000011 Genetic Information Processing;K2000013 Translation;K1003010 Ribosome;K02918 large subunit ribosomal protein L35e;"	13	4	3	3	0	2	2	2	2	0	1	0
"KEGG2011;Unclassified;K09172;"	0	0	0	0	0	0	3	1	3	5	2	7
"KEGG2011;Unclassified;K15230;"	0	0	0	0	0	10	0	0	0	0	0	0
"KEGG2011;Unclassified;K18364;"	151	175	184	204	221	373	215	165	251	170	143	380
"KEGG2011;K1001100 Metabolism;Metabolism of Cofactors and Vitamins;K1000780 Biotin metabolism;K03524 BirA family transcriptional regulator, biotin operon repressor / biotin-[acetyl-CoA-carboxylase] ligase [EC:6.3.4.15];"	1601	1510	1005	2386	2535	3688	1669	1720	1455	1359	1063	1940
"KEGG2011;Unclassified;K12267;"	44	51	89	102	194	275	122	81	113	75	62	170
"KEGG2011;K2000016 Environmental Information Processing;Membrane Transport;K1002010 ABC transporters;K05815 sn-glycerol 3-phosphate transport system permease protein;"	1019	964	676	1374	1095	2000	1386	1347	954	748	497	1045
"KEGG2011;Unclassified;K11407;"	48	20	42	31	10	46	2	5	14	12	8	14
"KEGG2011;K2000011 Genetic Information Processing;Replication and Repair;K1003410 Base excision repair;K10801 methyl-CpG-binding domain protein 4 [EC:3.2.2.-];"	0	0	0	6	0	1	58	44	26	11	16	55
"KEGG2011;K1001100 Metabolism;Carbohydrate Metabolism;K1000500 Starch and sucrose metabolism;K00705 4-alpha-glucanotransferase [EC:2.4.1.25];"	1437	1778	1239	2067	2641	4284	1867	1695	1906	2061	1808	3319
"KEGG2011;Unclassified;K15750;"	6	0	1	0	0	0	0	0	0	0	0	0
"KEGG2011;Unclassified;K16894;"	0	0	0	0	0	0	2	2	2	4	5	9
"KEGG2011;K2000016 Environmental Information Processing;Signal Transduction;K1004340 Hedgehog signaling pathway;K06224 hedgehog;"	3	0	18	1	0	0	0	0	0	0	0	1
"KEGG2011;K2000034 Human Diseases;Neurodegenerative Diseases;K1005014 Amyotrophic lateral sclerosis (ALS);K04573 neurofilament medium polypeptide (neurofilament 3);"	0	0	0	6	4	9	1	4	1	3	0	5
"KEGG2011;Unclassified;K00662;"	512	823	455	419	631	516	417	324	425	122	120	240
"KEGG2011;Unclassified;K16026;"	1	0	0	0	7	0	0	0	0	0	0	0
"KEGG2011;Unclassified;K18707;"	812	697	591	966	1045	2066	572	416	561	902	429	1030
"KEGG2011;Unclassified;K19130;"	36	0	2	1	25	66	70	47	25	13	12	34
"KEGG2011;Unclassified;K06949;"	1550	2139	1081	2234	2598	3979	2415	2272	2002	1273	1138	2200
"KEGG2011;K2000016 Environmental Information Processing;Membrane Transport;K1002010 ABC transporters;K09971 general L-amino acid transport system permease protein;"	809	750	544	1300	1208	2137	748	483	875	842	540	1180
"KEGG2011;K1001100 Metabolism;Energy Metabolism;K1000190 Oxidative phosphorylation;K02133 F-type H+-transporting ATPase subunit beta [EC:3.6.3.14];"	0	0	0	0	0	0	0	0	0	0	0	0
"KEGG2011;K1001100 Metabolism;Carbohydrate Metabolism;K1000010 Glycolysis / Gluconeogenesis;K02446 fructose-1,6-bisphosphatase II [EC:3.1.3.11];"	0	0	0	0	0	0	0	0	0	0	0	0
"KEGG2011;K1001100 Metabolism;Glycan Biosynthesis and Metabolism;K1000531 Glycosaminoglycan degradation;K07964 heparanase 1 [EC:3.2.1.166];"	12	2	41	6	0	29	3	2	1	0	1	0
"KEGG2011;Unclassified;K08813;"	0	0	0	0	0	0	1	0	0	4	3	10
"KEGG2011;Unclassified;K11376;"	5	0	1	3	0	0	0	0	1	0	0	0
"KEGG2011;K2000011 Genetic Information Processing;K2000013 Translation;K1003010 Ribosome;K02970 small subunit ribosomal protein S21;"	348	305	281	527	501	958	376	306	342	383	229	497
"KEGG2011;K1001100 Metabolism;Amino Acid Metabolism;K1000340 Histidine metabolism;"	3893	4577	2919	5523	6148	9019	5722	5671	4337	2438	1950	3915
"KEGG2011;K2000025 Organismal Systems;Environmental Adaptation;K1004712 Circadian rhythm - plant;K12132;"	24459	32196	40370	55372	71857	106799	57982	52898	46467	35608	33498	77386
"KEGG2011;K1001100 Metabolism;Nucleotide Metabolism;K1000230 Purine metabolism;K00087 xanthine dehydrogenase molybdenum-binding subunit [EC:1.17.1.4];"	7	12	0	44	45	217	6	0	4	44	36	235
"KEGG2011;Unclassified;K15278;"	17	3	15	13	6	8	0	0	4	8	5	16
"KEGG2011;K1001100 Metabolism;Nucleotide Metabolism;K1000230 Purine metabolism;K02684 DNA primase small subunit [EC:2.7.7.-];"	0	0	0	0	0	0	0	0	0	0	0	0
"KEGG2011;Unclassified;K18156;"	2	1	1	11	13	6	2	2	0	0	2	7
"KEGG2011;K1001100 Metabolism;Carbohydrate Metabolism;K1000640 Propanoate metabolism;K07515 enoyl-CoA hydratase / long-chain 3-hydroxyacyl-CoA dehydrogenase [EC:4.2.1.17 1.1.1.211];"	0	0	0	0	0	0	0	0	0	0	0	0
"KEGG2011;K2000011 Genetic Information Processing;Folding, Sorting and Degradation;K1003018 RNA degradation;K12599 antiviral helicase SKI2 [EC:3.6.4.-];"	75	24	36	50	29	42	7	5	25	26	13	23
"KEGG2011;Unclassified;K16599;"	0	0	0	0	0	0	3	2	3	4	4	10
"KEGG2011;Unclassified;K17764;"	22	5	19	16	1	13	4	0	6	2	0	5
"KEGG2011;Unclassified;K14530;"	10	4	16	4	12	8	0	0	4	0	0	0
"KEGG2011;K2000016 Environmental Information Processing;Signal Transduction;K1002020 Two-component system;K07644 two-component system, OmpR family, heavy metal sensor histidine kinase CusS [EC:2.7.13.3];"	714	1154	517	1168	1390	1942	653	662	740	733	704	1225
"KEGG2011;K2000016 Environmental Information Processing;Signal Transduction;K1002020 Two-component system;K07793 putative tricarboxylic transport membrane protein;"	4239	4265	2715	6808	5506	7944	4745	4663	4340	2650	2427	4034
"KEGG2011;Unclassified;K18226;"	16	67	91	35	22	44	9	7	6	17	4	11
"KEGG2011;Unclassified;K03547;"	1109	1300	488	1109	851	515	416	451	582	207	316	1067
"KEGG2011;Unclassified;K14847;"	1	0	0	3	4	4	1	0	0	0	1	1
"KEGG2011;Unclassified;K13956;"	0	0	0	0	6	0	0	0	0	8	1	4
"KEGG2011;Unclassified;K14767;"	44	7	16	24	8	28	8	1	7	4	9	22
"KEGG2011;Unclassified;K11412;"	0	0	0	0	0	0	0	0	4	11	2	5
"KEGG2011;K1001100 Metabolism;Biosynthesis of Polyketides and Terpenoids;K1001057 Biosynthesis of type II polyketide products;K05556 ketoreductase RED1 [EC:1.1.1.-];"	21	49	7	8	0	3	4	4	3	0	0	0
"KEGG2011;K2000016 Environmental Information Processing;Signal Transduction;K1002020 Two-component system;K07666 two-component system, OmpR family, response regulator QseB;"	393	294	271	707	661	793	1216	1280	804	353	339	492
"KEGG2011;K2000011 Genetic Information Processing;Replication and Repair;K1003420 Nucleotide excision repair;K10845 TFIIH basal transcription factor complex TTD-A subunit;"	2	0	0	1	2	4	0	0	0	1	0	0
"KEGG2011;Unclassified;K05837;"	1511	1795	1273	2482	3056	4780	2505	2201	1969	1905	1438	2571
"KEGG2011;Unclassified;K18290;"	88	96	37	22	24	9	40	34	15	10	8	31
"KEGG2011;Unclassified;K18308;"	7	22	8	3	3	1	4	2	23	7	24	20
"KEGG2011;K1001100 Metabolism;Lipid Metabolism;"	0	0	0	0	0	0	0	0	0	0	0	0
"KEGG2011;Unclassified;K01412;"	39	4	15	20	0	11	9	12	34	34	44	51
"KEGG2011;K1001100 Metabolism;Energy Metabolism;K1000190 Oxidative phosphorylation;K05579 NAD(P)H-quinone oxidoreductase subunit H [EC:1.6.5.3];"	0	0	0	0	0	30	0	0	0	2	0	3
"KEGG2011;Unclassified;K14407;"	9	2	12	7	8	9	0	1	3	1	2	4
"KEGG2011;K1001100 Metabolism;Nucleotide Metabolism;K1000230 Purine metabolism;K03783 purine-nucleoside phosphorylase [EC:2.4.2.1];"	0	0	0	0	0	0	0	0	0	0	0	0
"KEGG2011;K1001100 Metabolism;Energy Metabolism;K1000190 Oxidative phosphorylation;K02146 V-type H+-transporting ATPase subunit d;"	0	0	0	0	0	0	0	0	0	0	0	0
"KEGG2011;K1001100 Metabolism;Carbohydrate Metabolism;K1000640 Propanoate metabolism;K11942 methylmalonyl-CoA mutase [EC:5.4.99.2];"	0	0	0	0	0	0	0	0	0	0	0	0
"KEGG2011;K1001100 Metabolism;Carbohydrate Metabolism;K1000520 Amino sugar and nucleotide sugar metabolism;K12447 UDP-sugar pyrophosphorylase [EC:2.7.7.64];"	2	0	4	4	0	2	38	57	99	146	139	277
"KEGG2011;Unclassified;K03692;"	3	0	2	159	189	116	0	5	0	13	13	18
"KEGG2011;Unclassified;K11779;"	672	1171	490	783	1014	977	632	539	810	687	564	1394
"KEGG2011;Unclassified;K16147;"	1944	2744	1295	2502	2888	4367	1522	1355	1467	1307	1111	2064
"KEGG2011;K2000011 Genetic Information Processing;Replication and Repair;K1003030 DNA replication;K02212 DNA replication licensing factor MCM4 [EC:3.6.4.12];"	0	0	0	0	0	0	0	0	0	0	0	0
"KEGG2011;Unclassified;K17497;"	16	2	38	6	1	12	4	5	3	0	3	17
"KEGG2011;Unclassified;K16726;"	43	10	19	65	23	83	8	10	27	300	297	694
"KEGG2011;K2000020 Cellular Processes;Transport and Catabolism;K1004144 Endocytosis;K04646 clathrin heavy chain;"	0	0	0	0	0	0	0	0	0	0	0	0
"KEGG2011;Unclassified;K03320;"	3498	4061	2810	6071	7264	11143	5207	4636	5376	5361	4049	7073
"KEGG2011;Unclassified;K19833;"	46	11	12	28	21	25	7	8	17	31	22	59
"KEGG2011;Unclassified;K15658;"	5	0	0	5	0	3	0	0	0	0	2	3
"KEGG2011;K1001100 Metabolism;Energy Metabolism;K1000910 Nitrogen metabolism;K01673 carbonic anhydrase [EC:4.2.1.1];"	3687	4713	2914	4402	4559	5007	3365	3177	2874	2288	1699	3316
"KEGG2011;K1001100 Metabolism;Metabolism of Cofactors and Vitamins;K1000830 Retinol metabolism;K07249 retinal dehydrogenase [EC:1.2.1.36];"	0	0	0	0	0	0	1	0	0	0	0	0
"KEGG2011;K1001100 Metabolism;Glycan Biosynthesis and Metabolism;K1000563 Glycosylphosphatidylinositol(GPI)-anchor biosynthesis;K03861 phosphatidylinositol glycan, class P;"	13	2	7	11	0	2	0	0	3	0	1	1
"KEGG2011;Unclassified;K08323;"	703	1045	921	1052	1185	2878	998	847	879	643	560	1137
"KEGG2011;K2000020 Cellular Processes;Cell Motility;K1004810 Regulation of actin cytoskeleton;K05755 actin related protein 2/3 complex, subunit 4;"	0	0	0	0	0	0	0	0	0	0	0	0
"KEGG2011;K2000016 Environmental Information Processing;Signal Transduction;K1002020 Two-component system;K02668 two-component system, NtrC family, sensor histidine kinase PilS [EC:2.7.13.3];"	1456	1443	1146	3164	3637	6011	3453	3222	2738	2015	1998	3293
"KEGG2011;K2000011 Genetic Information Processing;K2000013 Translation;K1003010 Ribosome;K02990 small subunit ribosomal protein S6;"	902	895	669	1464	1422	2399	885	797	898	872	602	1203
"KEGG2011;K1001100 Metabolism;Carbohydrate Metabolism;K1000520 Amino sugar and nucleotide sugar metabolism;K01787 N-acylglucosamine 2-epimerase [EC:5.1.3.8];"	8	24	14	7	4	7	6	6	3	0	0	0
"KEGG2011;Unclassified;K08191;"	475	690	859	762	1066	2150	909	681	991	997	769	1406
"KEGG2011;Unclassified;K12283;"	10	29	21	222	276	861	180	112	148	160	158	242
"KEGG2011;K2000016 Environmental Information Processing;Membrane Transport;K1002010 ABC transporters;K02194 heme exporter protein B;"	451	508	484	1195	1378	2558	751	712	746	806	608	1179
"KEGG2011;K1001100 Metabolism;Energy Metabolism;K1000190 Oxidative phosphorylation;K02152 V-type H+-transporting ATPase subunit G;"	0	0	0	0	0	0	0	0	0	0	0	0
"KEGG2011;K1001100 Metabolism;Carbohydrate Metabolism;K1000650 Butanoate metabolism;K01575 acetolactate decarboxylase [EC:4.1.1.5];"	0	0	0	0	0	0	0	0	0	0	0	0
"KEGG2011;K2000016 Environmental Information Processing;Membrane Transport;K1002010 ABC transporters;K02015 iron complex transport system permease protein;"	7962	9870	5054	9986	8140	8754	3110	3448	3334	2406	2219	4136
"KEGG2011;K1001100 Metabolism;Xenobiotics Biodegradation and Metabolism;Benzoate degradation via CoA ligation;K04110 benzoate-CoA ligase [EC:6.2.1.25];"	531	693	518	1012	700	1252	1464	1623	1551	618	527	1142
"KEGG2011;Unclassified;K18163;"	27	4	9	4	9	17	6	3	0	2	2	2
"KEGG2011;K2000025 Organismal Systems;Immune System;K1004660 T cell receptor signaling pathway;K05872 NF-kappa-B inhibitor epsilon;"	0	0	0	0	0	0	0	0	0	0	0	0
"KEGG2011;Unclassified;K03769;"	1114	1114	1118	1967	2197	4191	2837	2584	1992	1661	1357	2746
"KEGG2011;Unclassified;K17437;"	13	0	2	7	12	5	0	0	0	0	0	0
"KEGG2011;Unclassified;K02836;"	3037	3266	2164	4437	4524	6227	2546	2366	2630	2298	1775	3169
"KEGG2011;Unclassified;K11593;"	73	31	77	38	41	67	14	4	9	17	19	26
"KEGG2011;Unclassified;K03304;"	260	154	115	119	50	79	10	14	40	63	52	93
"KEGG2011;Unclassified;K13571;"	592	1101	369	350	772	485	82	146	207	65	74	93
"KEGG2011;Unclassified;K19694;"	58	222	69	213	128	572	103	85	86	38	13	72
"KEGG2011;K1001100 Metabolism;Glycan Biosynthesis and Metabolism;K1000563 Glycosylphosphatidylinositol(GPI)-anchor biosynthesis;K08098 phosphatidylinositol glycan, class Z [EC:2.4.1.-];"	16	3	14	6	2	6	2	6	10	15	16	14
"KEGG2011;K1001100 Metabolism;Biosynthesis of Polyketides and Terpenoids;K1000906 Carotenoid biosynthesis;K10211 4,4'-diaponeurosporenoate glycosyltransferase [EC:2.4.1.-];"	1	0	5	27	9	0	0	0	0	1	3	0
"KEGG2011;K2000034 Human Diseases;K2000035 Cancers;K1005200 Pathways in cancer;"	0	0	0	0	0	0	0	0	0	0	0	0
"KEGG2011;K2000011 Genetic Information Processing;K2000012 Transcription;K1003040 Spliceosome;K12877 protein mago nashi;"	11	2	2	4	0	8	1	2	0	2	1	8
"KEGG2011;K1001100 Metabolism;Energy Metabolism;K1000190 Oxidative phosphorylation;K01507 inorganic pyrophosphatase [EC:3.6.1.1];"	2297	2366	1575	2785	2538	3697	1617	1597	1909	1408	1259	2481
"KEGG2011;K1001100 Metabolism;Metabolism of Cofactors and Vitamins;K1000860 Porphyrin and chlorophyll metabolism;K13540 precorrin-2 C20-methyltransferase / precorrin-3B C17-methyltransferase [EC:2.1.1.130 2.1.1.131];"	404	605	247	223	230	97	71	82	89	22	44	60
"KEGG2011;Unclassified;K04984;"	2	0	0	4	11	5	2	4	0	0	0	0
"KEGG2011;K1001100 Metabolism;Energy Metabolism;K1000710 Carbon fixation in photosynthetic organisms;K00812 aspartate aminotransferase [EC:2.6.1.1];"	0	0	0	0	0	0	0	0	0	0	0	0
"KEGG2011;Unclassified;K16927;"	10	59	2	0	3	2	0	0	0	9	1	2
"KEGG2011;K1001100 Metabolism;Glycan Biosynthesis and Metabolism;K1000512 Mucin type O-glycan biosynthesis;K00780 beta-galactoside alpha-2,3-sialyltransferase (sialyltransferase 4A) [EC:2.4.99.4];"	0	0	0	0	0	0	0	0	0	0	0	0
"KEGG2011;K2000034 Human Diseases;Immune System Diseases;K1005330 Allograft rejection;"	0	0	0	0	0	0	0	0	0	0	0	0
"KEGG2011;Unclassified;K19611;"	3	0	14	75	36	92	2	0	15	93	95	72
"KEGG2011;Unclassified;K09488;"	0	0	0	0	0	0	0	0	0	2	2	6
"KEGG2011;K1001100 Metabolism;Carbohydrate Metabolism;K1000650 Butanoate metabolism;K00022 3-hydroxyacyl-CoA dehydrogenase [EC:1.1.1.35];"	0	0	0	0	0	0	0	0	0	0	0	0
"KEGG2011;Unclassified;K16218;"	425	866	340	298	327	134	125	121	147	59	60	62
"KEGG2011;Unclassified;K14861;"	83	6	32	36	23	48	0	6	18	12	6	26
"KEGG2011;Unclassified;K02671;"	448	513	323	929	1393	1983	1794	1646	1365	699	693	1275
"KEGG2011;K2000011 Genetic Information Processing;Folding, Sorting and Degradation;K1004120 Ubiquitin mediated proteolysis;K03354 anaphase-promoting complex subunit 7;"	0	0	0	0	0	0	0	0	0	0	0	0
"KEGG2011;Unclassified;K12974;"	0	0	13	0	0	0	0	0	0	0	0	0
"KEGG2011;K1001100 Metabolism;Xenobiotics Biodegradation and Metabolism;K1000930 Caprolactam degradation;K06446 acyl-CoA dehydrogenase [EC:1.3.99.-];"	180	341	288	418	656	869	204	153	334	161	167	333
"KEGG2011;Unclassified;K16168;"	88	103	153	94	116	263	139	105	102	50	34	95
"KEGG2011;K1001100 Metabolism;Amino Acid Metabolism;K1000400 Phenylalanine, tyrosine and tryptophan biosynthesis;K00800 3-phosphoshikimate 1-carboxyvinyltransferase [EC:2.5.1.19];"	2723	3011	2141	3544	4331	7655	3568	3227	2880	2551	1820	3506
"KEGG2011;Unclassified;K17326;"	338	689	250	268	247	81	70	86	93	31	33	69
"KEGG2011;K2000011 Genetic Information Processing;Replication and Repair;K1003410 Base excision repair;K03649 TDG/mug DNA glycosylase family protein [EC:3.2.2.-];"	127	276	178	179	214	161	161	123	178	240	185	358
"KEGG2011;K2000011 Genetic Information Processing;K2000012 Transcription;K1003022 Basal transcription factors;K03141 transcription initiation factor TFIIH subunit 1;"	0	0	0	0	0	0	0	0	0	0	0	0
"KEGG2011;Unclassified;K08798;"	0	0	0	0	0	0	0	0	7	6	5	22
"KEGG2011;Unclassified;K03837;"	0	0	4	0	0	0	0	0	0	0	0	0
"KEGG2011;K2000016 Environmental Information Processing;Signal Transduction;K1002020 Two-component system;K07661 two-component system, OmpR family, response regulator RstA;"	38	40	63	290	403	717	124	83	114	148	160	287
"KEGG2011;Unclassified;K19685;"	0	0	0	0	0	0	2	0	1	10	4	13
"KEGG2011;Unclassified;K13886;"	33	11	2	27	13	22	3	1	1	3	2	3
"KEGG2011;Unclassified;K15318;"	11	2	10	3	0	0	0	0	4	0	0	1
"KEGG2011;Unclassified;K18305;"	1	0	1	11	14	42	1	1	0	0	0	0
"KEGG2011;K2000025 Organismal Systems;Endocrine System;K1003320 PPAR signaling pathway;K01388 matrix metalloproteinase-1 (interstitial collagenase) [EC:3.4.24.7];"	0	0	0	0	0	0	0	0	0	0	0	0
"KEGG2011;Unclassified;K13726;"	43	11	18	57	121	99	4	0	11	5	11	5
"KEGG2011;Unclassified;K00750;"	18	8	11	69	189	207	35	35	16	68	55	101
"KEGG2011;K1001100 Metabolism;Amino Acid Metabolism;K1000350 Tyrosine metabolism;K00505 tyrosinase [EC:1.14.18.1];"	0	0	0	0	0	0	0	0	0	0	0	0
"KEGG2011;Unclassified;K01381;"	70	15	40	61	17	51	2	5	10	5	7	11
"KEGG2011;Unclassified;K19188;"	25	34	13	42	39	14	2	0	2	0	0	2
"KEGG2011;K1001100 Metabolism;Carbohydrate Metabolism;K1000562 Inositol phosphate metabolism;K01771 1-phosphatidylinositol phosphodiesterase [EC:4.6.1.13];"	116	33	62	49	78	79	51	54	59	10	9	24
"KEGG2011;K2000020 Cellular Processes;Cell Growth and Death;K1004210 Apoptosis;K01173 endonuclease G, mitochondrial;"	1131	1312	958	1438	1347	1687	1061	1212	1134	745	445	799
"KEGG2011;Unclassified;K17866;"	30	11	17	22	12	27	2	2	4	15	8	42
"KEGG2011;Unclassified;K14672;"	365	612	213	209	240	66	53	49	76	28	35	52
"KEGG2011;Unclassified;K14661;"	39	13	15	39	28	39	10	18	45	39	27	41
"KEGG2011;K2000016 Environmental Information Processing;Membrane Transport;K1002010 ABC transporters;K10021 octopine/nopaline transport system ATP-binding protein [EC:3.6.3.-];"	31	65	36	53	27	74	31	20	29	17	22	22
"KEGG2011;Unclassified;K20003;"	0	0	0	2	7	6	0	0	1	0	1	6
"KEGG2011;Unclassified;K16254;"	52	30	46	78	141	196	208	204	222	339	212	278
"KEGG2011;Unclassified;K18843;"	74	68	14	57	66	156	29	28	19	69	29	61
"KEGG2011;Unclassified;K15926;"	99	210	84	58	84	33	13	15	21	7	9	15
"KEGG2011;K1001100 Metabolism;Xenobiotics Biodegradation and Metabolism;K1000361 Chlorocyclohexane and chlorobenzene degradation;K01563 haloalkane dehalogenase [EC:3.8.1.5];"	0	0	0	0	0	0	0	0	0	0	0	0
"KEGG2011;Unclassified;K15352;"	0	0	0	0	0	4	0	0	0	0	0	0
"KEGG2011;Unclassified;K19267;"	1724	2177	1062	1936	2014	2177	1680	1689	1697	1327	1136	2079
"KEGG2011;K1001100 Metabolism;Amino Acid Metabolism;K1000300 Lysine biosynthesis;K05823 N-acetyldiaminopimelate deacetylase [EC:3.5.1.47];"	2	3	0	0	0	0	0	0	0	0	0	0
"KEGG2011;Unclassified;K10667;"	0	0	0	1	0	1	0	0	0	0	0	0
"KEGG2011;Unclassified;K16552;"	222	182	108	195	286	421	84	43	49	77	57	191
"KEGG2011;Unclassified;K09527;"	31	21	24	22	24	38	10	4	19	12	4	47
"KEGG2011;K2000016 Environmental Information Processing;Signal Transduction;K1002020 Two-component system;K07798 membrane fusion protein, Cu(I)/Ag(I) efflux system;"	1843	1426	1086	2167	2501	3653	3008	2729	2369	1962	1434	3093
"KEGG2011;K1001100 Metabolism;Carbohydrate Metabolism;K1000620 Pyruvate metabolism;K00116 malate dehydrogenase (quinone) [EC:1.1.5.4];"	67	23	46	494	560	749	287	251	157	521	285	465
"KEGG2011;Unclassified;K18614;"	10	10	7	17	8	2	3	1	4	6	5	5
"KEGG2011;Unclassified;K03495;"	2795	2556	1966	4752	5224	8774	4016	3473	3476	3371	2588	4678
"KEGG2011;Unclassified;K12684;"	0	0	6	0	0	0	0	0	0	0	0	0
"KEGG2011;Unclassified;K09518;"	8	6	12	10	3	17	2	1	4	0	0	2
"KEGG2011;K2000016 Environmental Information Processing;Signal Transduction;K1002020 Two-component system;K07657 two-component system, OmpR family, phosphate regulon response regulator PhoB;"	1307	1442	1402	2621	2625	4587	2034	1763	1906	1841	1300	2581
"KEGG2011;Unclassified;K14481;"	0	3	5	3	2	67	0	0	0	0	0	0
"KEGG2011;K1001100 Metabolism;Metabolism of Cofactors and Vitamins;K1000860 Porphyrin and chlorophyll metabolism;K13541 cobalt-precorrin 5A hydrolase / precorrin-3B C17-methyltransferase [EC:3.7.1.12 2.1.1.131];"	991	966	425	1188	928	221	116	246	226	114	231	406
"KEGG2011;K2000016 Environmental Information Processing;Signal Transduction;K1004310 Wnt signaling pathway;K03456 serine/threonine-protein phosphatase 2A regulatory subunit A;"	0	0	0	0	0	0	0	0	0	0	0	0
"KEGG2011;Unclassified;K12346;"	29	4	14	17	24	20	0	1	4	0	0	3
"KEGG2011;K1001100 Metabolism;Lipid Metabolism;K1000564 Glycerophospholipid metabolism;K01048 lysophospholipase [EC:3.1.1.5];"	517	490	418	553	618	1092	436	315	521	449	294	678
"KEGG2011;K2000020 Cellular Processes;Transport and Catabolism;K1004140 Regulation of autophagy;K08331 autophagy-related protein 13;"	54	13	21	39	31	57	7	5	11	4	2	9
"KEGG2011;Unclassified;K14557;"	29	5	5	8	15	21	2	2	2	0	0	0
"KEGG2011;Unclassified;K00906;"	1343	1307	895	2453	2800	2922	3103	3023	2566	1521	1426	2530
"KEGG2011;Unclassified;K19126;"	35	186	93	32	96	74	39	108	118	18	26	36
"KEGG2011;Unclassified;K17991;"	5	3	9	90	22	4	9	2	13	7	11	16
"KEGG2011;K1001100 Metabolism;Xenobiotics Biodegradation and Metabolism;K1000633 Nitrotoluene degradation;K11181 sulfite reductase beta subunit [EC:1.8.99.3 1.8.99.1];"	0	0	0	0	2	2	0	1	0	14	34	30
"KEGG2011;K1001100 Metabolism;Xenobiotics Biodegradation and Metabolism;K1000642 Ethylbenzene degradation;"	0	0	0	0	0	0	0	0	0	0	0	0
"KEGG2011;Unclassified;K04413;"	0	0	0	0	0	0	0	0	0	2	4	6
"KEGG2011;Unclassified;K17608;"	77	19	39	18	14	21	7	0	10	3	2	12
"KEGG2011;Unclassified;K14972;"	36	60	16	16	29	158	100	85	15	13	49	48
"KEGG2011;K1001100 Metabolism;Energy Metabolism;K1000190 Oxidative phosphorylation;K02297 cytochrome o ubiquinol oxidase subunit II [EC:1.10.3.-];"	1759	1775	1150	1109	986	2076	1367	1434	1867	653	720	1663
"KEGG2011;K1001100 Metabolism;Glycan Biosynthesis and Metabolism;K1000540 Lipopolysaccharide biosynthesis;K01627 2-dehydro-3-deoxyphosphooctonate aldolase (KDO 8-P synthase) [EC:2.5.1.55];"	968	807	707	1821	2086	3119	1704	1636	1561	1557	1082	1974
"KEGG2011;K1001100 Metabolism;Energy Metabolism;K1000920 Sulfur metabolism;K00957 sulfate adenylyltransferase subunit 2 [EC:2.7.7.4];"	0	0	0	0	0	0	0	0	0	0	0	0
"KEGG2011;Unclassified;K11863;"	0	0	0	0	0	0	0	0	0	0	0	4
"KEGG2011;Unclassified;K09773;"	1155	1022	757	1925	1979	3162	1752	1706	1663	1613	1050	1983
"KEGG2011;Unclassified;K01238;"	35	15	22	24	18	12	1	0	4	1	1	2
"KEGG2011;K2000020 Cellular Processes;Cell Growth and Death;K1004113 Meiosis - yeast;K12767 serine/threonine-protein kinase RIM15 [EC:2.7.11.1];"	215	46	99	165	69	116	20	21	44	19	8	31
"KEGG2011;K1001100 Metabolism;Carbohydrate Metabolism;K1000630 Glyoxylate and dicarboxylate metabolism;K00042 2-hydroxy-3-oxopropionate reductase [EC:1.1.1.60];"	819	1108	568	1251	1009	1607	1425	1209	878	556	534	1037
"KEGG2011;Unclassified;K16126;"	0	0	1	0	0	0	2	3	1	1	1	0
"KEGG2011;K1001100 Metabolism;Energy Metabolism;K1000190 Oxidative phosphorylation;K05587 bidirectional [NiFe] hydrogenase diaphorase subunit [EC:1.6.5.3];"	44	25	56	172	375	330	5	5	25	16	19	15
"KEGG2011;Unclassified;K09565;"	0	0	0	0	0	7	1	0	0	4	5	13
"KEGG2011;Unclassified;K03298;"	380	491	159	464	442	321	65	133	161	44	50	161
"KEGG2011;Unclassified;K03708;"	0	0	0	3	0	6	0	0	0	0	0	0
"KEGG2011;Unclassified;K13928;"	272	252	127	155	101	142	29	20	76	54	58	84
"KEGG2011;Unclassified;K01567;"	1	0	5	12	8	11	4	0	4	31	38	95
"KEGG2011;K2000016 Environmental Information Processing;Signal Transduction;K1002020 Two-component system;K11688 C4-dicarboxylate-binding protein DctP;"	411	376	209	498	614	678	237	225	398	440	336	636
"KEGG2011;Unclassified;K06702;"	0	0	0	0	0	0	8	6	4	2	2	2
"KEGG2011;Unclassified;K02529;"	15662	18249	11917	18744	19627	26237	8150	7954	8426	6246	5394	11769
"KEGG2011;Unclassified;K14373;"	0	0	0	0	0	0	6	4	3	3	1	0
"KEGG2011;Unclassified;K02385;"	4	0	0	12	44	18	20	10	11	8	9	17
"KEGG2011;Unclassified;K18172;"	2	0	4	5	0	2	0	0	0	0	1	0
"KEGG2011;Unclassified;K15206;"	32	5	15	28	3	17	6	2	14	10	6	27
"KEGG2011;Unclassified;K00986;"	1478	3786	1839	1392	832	2022	1800	1796	2104	924	1529	3330
"KEGG2011;K1001100 Metabolism;Carbohydrate Metabolism;K1000051 Fructose and mannose metabolism;K02768 PTS system, fructose-specific IIA component [EC:2.7.1.69];"	0	0	0	0	0	0	0	0	0	0	0	0
"KEGG2011;Unclassified;K07320;"	713	710	482	1702	1827	2835	1286	1202	1253	1145	896	1487
"KEGG2011;K2000016 Environmental Information Processing;Signal Transduction;K1002020 Two-component system;K07671 two-component system, OmpR family, response regulator PrrA;"	2	14	8	1	1	9	3	2	2	0	0	0
"KEGG2011;Unclassified;K13772;"	62	54	31	107	77	196	23	6	21	40	23	86
"KEGG2011;K2000020 Cellular Processes;Cell Growth and Death;K1004111 Cell cycle - yeast;K06662 cell cycle checkpoint protein;"	0	0	0	0	0	0	0	0	0	0	0	0
"KEGG2011;K1001100 Metabolism;Nucleotide Metabolism;K1000230 Purine metabolism;K02324 DNA polymerase epsilon subunit 1 [EC:2.7.7.7];"	0	0	0	0	0	0	0	0	0	0	0	0
"KEGG2011;K1001100 Metabolism;Carbohydrate Metabolism;K1000030 Pentose phosphate pathway;K00090 gluconate 2-dehydrogenase [EC:1.1.1.215];"	645	563	334	858	854	1173	1086	1086	791	330	271	399
"KEGG2011;K2000020 Cellular Processes;Cell Motility;K1004810 Regulation of actin cytoskeleton;K05740 diaphanous 1;"	0	0	0	0	0	0	0	0	0	0	0	0
"KEGG2011;K2000016 Environmental Information Processing;Membrane Transport;K1002010 ABC transporters;K10556 AI-2 transport system permease protein;"	28	28	18	50	66	152	74	70	13	35	26	30
"KEGG2011;K2000011 Genetic Information Processing;Replication and Repair;K1003430 Mismatch repair;K03555 DNA mismatch repair protein MutS;"	3500	3341	2776	6263	7125	12950	5921	5385	5037	4800	3690	6870
"KEGG2011;Unclassified;K15102;"	47	4	26	21	13	41	7	2	8	10	4	12
"KEGG2011;Unclassified;K06046;"	748	660	265	1000	566	58	80	146	187	76	121	134
"KEGG2011;Unclassified;K19791;"	99	19	54	77	31	92	15	11	54	36	24	39
"KEGG2011;Unclassified;K15508;"	2	0	0	3	3	3	0	0	1	0	0	0
"KEGG2011;Unclassified;K10761;"	11	6	8	7	4	7	9	11	12	16	15	27
"KEGG2011;K2000020 Cellular Processes;Transport and Catabolism;K1004144 Endocytosis;K12479 vacuolar protein sorting-associated protein 45;"	43	8	15	32	7	8	10	0	19	15	14	23
"KEGG2011;Unclassified;K13932;"	270	260	125	127	76	86	37	32	88	47	56	75
"KEGG2011;Unclassified;K07791;"	8	1	12	3	85	54	0	0	1	0	1	1
"KEGG2011;K2000016 Environmental Information Processing;Membrane Transport;K1002010 ABC transporters;K10013 lysine/arginine/ornithine transport system substrate-binding protein;"	0	1	23	0	0	0	0	0	0	0	0	0
"KEGG2011;K1001100 Metabolism;Energy Metabolism;K1000190 Oxidative phosphorylation;K02109 F-type H+-transporting ATPase subunit b;"	0	0	0	0	0	0	0	0	0	0	0	0
"KEGG2011;K2000016 Environmental Information Processing;Signaling Molecules and Interaction;K1004512 ECM-receptor interaction;K05637 laminin, alpha 1/2;"	0	0	0	0	0	0	0	0	0	0	0	0
"KEGG2011;Unclassified;K13539;"	0	0	0	0	0	4	0	0	0	0	0	0
"KEGG2011;Unclassified;K19026;"	0	0	0	0	0	0	2	0	5	0	6	5
"KEGG2011;K1001100 Metabolism;Amino Acid Metabolism;K1000400 Phenylalanine, tyrosine and tryptophan biosynthesis;K01736 chorismate synthase [EC:4.2.3.5];"	1983	2329	1601	3031	3081	5150	2554	2134	2205	2067	1631	2756
"KEGG2011;K1001100 Metabolism;Carbohydrate Metabolism;K1000040 Pentose and glucuronate interconversions;K03082 hexulose-6-phosphate isomerase [EC:5.-.-.-];"	10	13	8	10	19	34	4	1	48	5	15	12
"KEGG2011;Unclassified;K18173;"	5	0	6	4	1	0	5	4	7	12	7	15
"KEGG2011;K1001100 Metabolism;Carbohydrate Metabolism;K1000040 Pentose and glucuronate interconversions;K08092 3-dehydro-L-gulonate 2-dehydrogenase [EC:1.1.1.130];"	0	0	0	0	0	0	0	0	0	0	0	0
"KEGG2011;K2000020 Cellular Processes;Transport and Catabolism;K1004140 Regulation of autophagy;K08339 autophagy-related protein 5;"	0	0	0	0	0	0	0	0	0	0	0	0
"KEGG2011;K1001100 Metabolism;Energy Metabolism;K1000920 Sulfur metabolism;K12339 cysteine synthase B [EC:2.5.1.47];"	0	0	0	0	0	0	0	0	0	0	0	0
"KEGG2011;Unclassified;K15639;"	0	0	0	0	0	0	0	0	0	0	11	1
"KEGG2011;Unclassified;K14439;"	87	14	33	61	39	60	2	7	27	10	6	27
"KEGG2011;Unclassified;K04772;"	348	262	280	331	446	812	497	330	389	579	450	911
"KEGG2011;Unclassified;K15306;"	2	0	1	8	6	6	0	0	1	3	5	6
"KEGG2011;K2000011 Genetic Information Processing;Replication and Repair;K1003440 Homologous recombination;K03550 holliday junction DNA helicase RuvA [EC:3.6.4.12];"	889	958	671	1505	1690	2708	1215	1095	1114	927	709	1473
"KEGG2011;Unclassified;K15105;"	43	5	14	16	12	24	2	2	7	2	0	0
"KEGG2011;K1001100 Metabolism;Glycan Biosynthesis and Metabolism;K1000510 N-Glycan biosynthesis;K05546 alpha 1,3-glucosidase [EC:3.2.1.84];"	64	24	34	54	35	47	14	8	20	43	19	56
"KEGG2011;Unclassified;K19704;"	20	7	13	26	13	15	0	0	6	4	1	5
"KEGG2011;Unclassified;K17842;"	45	10	25	57	23	31	21	5	14	1	2	6
"KEGG2011;K1001100 Metabolism;Nucleotide Metabolism;K1000230 Purine metabolism;K01119 2',3'-cyclic-nucleotide 2'-phosphodiesterase / 3'-nucleotidase [EC:3.1.4.16 3.1.3.6];"	0	0	0	0	0	0	0	0	0	0	0	0
"KEGG2011;K2000016 Environmental Information Processing;Membrane Transport;K1002010 ABC transporters;K13895 microcin C transport system permease protein;"	713	599	492	1379	1324	2436	692	625	621	896	535	987
"KEGG2011;Unclassified;K01280;"	16	14	12	10	22	9	3	1	9	10	2	14
"KEGG2011;K1001100 Metabolism;Amino Acid Metabolism;K1000350 Tyrosine metabolism;K00501 tyrosine 3-monooxygenase [EC:1.14.16.2];"	0	0	0	0	0	0	0	0	0	0	0	0
"KEGG2011;K2000016 Environmental Information Processing;Signal Transduction;K1002020 Two-component system;K07660 two-component system, OmpR family, response regulator PhoP;"	251	317	217	921	1104	1699	333	275	437	368	378	598
"KEGG2011;Unclassified;K11724;"	0	0	0	0	2	3	0	0	0	0	0	1
"KEGG2011;Unclassified;K16052;"	56	108	185	249	192	756	148	130	202	612	323	678
"KEGG2011;K2000011 Genetic Information Processing;Folding, Sorting and Degradation;K1004120 Ubiquitin mediated proteolysis;K03178 ubiquitin-activating enzyme E1 [EC:6.3.2.19];"	0	0	0	0	0	0	0	0	0	0	0	0
"KEGG2011;Unclassified;K13006;"	43	76	14	70	106	57	48	45	35	21	17	106
"KEGG2011;K2000011 Genetic Information Processing;K2000013 Translation;K1003010 Ribosome;K02938 large subunit ribosomal protein L8e;"	16	3	8	9	1	4	0	0	8	6	4	8
"KEGG2011;K1001100 Metabolism;Metabolism of Cofactors and Vitamins;K1000860 Porphyrin and chlorophyll metabolism;K10960 geranylgeranyl reductase [EC:1.3.1.83];"	0	0	0	0	0	0	0	0	0	0	0	0
"KEGG2011;Unclassified;K03164;"	124	21	66	125	58	133	7	12	43	74	68	143
"KEGG2011;Unclassified;K19820;"	92	114	14	68	82	39	1	0	1	8	2	12
"KEGG2011;K2000011 Genetic Information Processing;Folding, Sorting and Degradation;K1004120 Ubiquitin mediated proteolysis;K10573 ubiquitin-conjugating enzyme E2 A [EC:6.3.2.19];"	8	2	2	6	4	4	0	0	0	0	0	0
"KEGG2011;Unclassified;K19124;"	52	366	140	113	229	107	48	184	165	28	29	54
"KEGG2011;K1001100 Metabolism;Carbohydrate Metabolism;K1000051 Fructose and mannose metabolism;"	4072	5483	3014	5448	4966	6455	3611	3324	2715	1932	1674	2982
"KEGG2011;K1001100 Metabolism;Amino Acid Metabolism;K1000330 Arginine and proline metabolism;K00818 acetylornithine aminotransferase [EC:2.6.1.11];"	1054	1297	723	1760	1798	2494	2127	2076	1976	1024	951	1480
"KEGG2011;K2000016 Environmental Information Processing;Membrane Transport;K1002010 ABC transporters;K10195 oligogalacturonide transport system ATP-binding protein;"	273	222	113	135	72	149	718	729	334	44	37	114
"KEGG2011;K1001100 Metabolism;Xenobiotics Biodegradation and Metabolism;K1000983 Drug metabolism - other enzymes;K00569 thiopurine S-methyltransferase [EC:2.1.1.67];"	145	76	95	425	554	1039	177	141	184	407	234	519
"KEGG2011;K1001100 Metabolism;Energy Metabolism;K1000190 Oxidative phosphorylation;K03887 menaquinol-cytochrome c reductase cytochrome b subunit;"	4	5	12	5	9	4	1	2	2	6	2	0
"KEGG2011;Unclassified;K13021;"	56	70	106	35	59	171	68	37	145	69	82	146
"KEGG2011;Unclassified;K01118;"	1230	1752	627	1645	1697	2715	1260	1083	918	735	611	1241
"KEGG2011;Unclassified;K17512;"	0	0	0	0	0	6	0	0	0	0	0	0
"KEGG2011;K1001100 Metabolism;Energy Metabolism;K1000190 Oxidative phosphorylation;K00405 cytochrome c oxidase cbb3-type subunit II;"	1015	891	651	2059	2134	3633	1518	1349	1293	1508	1077	1714
"KEGG2011;K2000016 Environmental Information Processing;Membrane Transport;K1002010 ABC transporters;K11085 ATP-binding cassette, subfamily B, bacterial MsbA [EC:3.6.3.-];"	1804	1768	1367	3775	4091	6862	3461	3212	2906	2964	2490	4310
"KEGG2011;K1001100 Metabolism;Carbohydrate Metabolism;K1000040 Pentose and glucuronate interconversions;K01812 glucuronate isomerase [EC:5.3.1.12];"	643	722	531	1012	1243	3083	980	754	889	1024	758	1346
"KEGG2011;K1001100 Metabolism;Xenobiotics Biodegradation and Metabolism;K1000622 Xylene degradation;K05797 4-cresol dehydrogenase (hydroxylating) [EC:1.17.99.1];"	537	628	435	1786	2282	3071	1626	1051	1762	3180	2555	5086
"KEGG2011;Unclassified;K02565;"	0	0	9	0	0	1	0	0	0	0	0	0
"KEGG2011;Unclassified;K17681;"	0	0	0	1	0	4	0	0	0	0	0	0
"KEGG2011;K1001100 Metabolism;Carbohydrate Metabolism;K1000040 Pentose and glucuronate interconversions;K00039 ribitol 2-dehydrogenase [EC:1.1.1.56];"	212	222	148	286	139	347	89	115	98	85	68	129
"KEGG2011;K2000025 Organismal Systems;K2000032 Development;K1004360 Axon guidance;"	93	21	38	43	31	51	10	28	57	53	70	95
"KEGG2011;Unclassified;K08628;"	0	0	0	5	2	16	5	4	5	41	18	41
"KEGG2011;Unclassified;K01263;"	254	187	488	455	279	378	89	109	159	110	86	154
"KEGG2011;Unclassified;K17806;"	12	7	5	15	8	13	1	2	3	0	4	6
"KEGG2011;K2000020 Cellular Processes;Cell Motility;K1002040 Flagellar assembly;K02401 flagellar biosynthetic protein FlhB;"	1447	1781	1154	3233	3383	5543	2597	2491	3082	2324	1717	3307
"KEGG2011;K2000011 Genetic Information Processing;K2000013 Translation;K1003010 Ribosome;K02984 small subunit ribosomal protein S3Ae;"	14	0	0	8	0	3	3	2	7	4	9	24
"KEGG2011;Unclassified;K19308;"	37	3	10	11	0	5	0	0	4	3	4	8
"KEGG2011;K1001100 Metabolism;Carbohydrate Metabolism;K1000010 Glycolysis / Gluconeogenesis;K00844 hexokinase [EC:2.7.1.1];"	0	0	0	0	0	0	0	0	0	0	0	0
"KEGG2011;Unclassified;K11434;"	89	62	86	159	256	86	113	70	161	194	144	384
"KEGG2011;K2000034 Human Diseases;Infectious Diseases;K1005120 Epithelial cell signaling in Helicobacter pylori infection;K08303 putative protease [EC:3.4.-.-];"	963	921	582	2251	2545	3693	3362	3217	2168	1240	1041	1668
"KEGG2011;K2000020 Cellular Processes;Cell Motility;K1002030 Bacterial chemotaxis;K03411 chemotaxis protein CheD [EC:3.5.1.44];"	1099	1046	602	1872	1799	2134	1219	1264	1145	857	770	1404
"KEGG2011;K2000016 Environmental Information Processing;Signaling Molecules and Interaction;K1004080 Neuroactive ligand-receptor interaction;K01312 trypsin [EC:3.4.21.4];"	169	263	214	148	140	197	51	46	58	24	26	61
"KEGG2011;K1001100 Metabolism;Amino Acid Metabolism;K1000360 Phenylalanine metabolism;K02554 2-keto-4-pentenoate hydratase [EC:4.2.1.80];"	0	0	0	0	0	0	0	0	0	0	0	0
"KEGG2011;K2000011 Genetic Information Processing;Folding, Sorting and Degradation;K1003050 Proteasome;K03029 26S proteasome regulatory subunit N10;"	11	4	5	7	3	13	2	4	2	1	0	2
"KEGG2011;K2000016 Environmental Information Processing;Membrane Transport;K1002010 ABC transporters;K11075 putrescine transport system permease protein;"	573	644	484	1643	1585	2069	1139	1033	1059	1023	812	1479
"KEGG2011;Unclassified;K12992;"	1341	1485	827	273	244	256	286	346	1032	227	211	536
"KEGG2011;K1001100 Metabolism;Energy Metabolism;K1000190 Oxidative phosphorylation;K00332 NADH-quinone oxidoreductase subunit C [EC:1.6.5.3];"	1744	1903	1304	2174	2119	3060	1697	1528	1514	1286	1019	1899
"KEGG2011;K2000016 Environmental Information Processing;Membrane Transport;K1002010 ABC transporters;K09816 zinc transport system permease protein;"	461	808	301	1085	972	1854	305	241	234	403	361	733
"KEGG2011;Unclassified;K17552;"	0	1	4	0	0	0	0	0	0	0	0	0
"KEGG2011;Unclassified;K03552;"	0	0	0	0	0	0	2	4	0	0	0	0
"KEGG2011;K1001100 Metabolism;Metabolism of Cofactors and Vitamins;K1000760 Nicotinate and nicotinamide metabolism;K13522 bifunctional NMN adenylyltransferase/nudix hydrolase [EC:2.7.7.1 3.6.1.-];"	572	588	322	559	679	1154	556	617	727	222	191	435
"KEGG2011;K2000020 Cellular Processes;Transport and Catabolism;K1004142 Lysosome;K01373 cathepsin F [EC:3.4.22.41];"	0	0	0	0	0	2	0	1	2	0	0	0
"KEGG2011;Unclassified;K08850;"	31	9	15	16	12	37	13	3	9	6	5	18
"KEGG2011;Unclassified;K17701;"	0	0	0	0	0	0	0	4	0	2	5	6
"KEGG2011;Unclassified;K18351;"	358	897	189	162	178	82	28	37	24	9	15	39
"KEGG2011;Unclassified;K19673;"	2	2	1	1	0	0	2	6	3	9	14	25
"KEGG2011;K2000020 Cellular Processes;Transport and Catabolism;K1004144 Endocytosis;K12193 charged multivesicular body protein 3;"	2	0	0	1	3	5	0	2	0	0	5	6
"KEGG2011;Unclassified;K11886;"	103	22	68	75	46	64	14	13	31	23	16	60
"KEGG2011;Unclassified;K14838;"	22	1	14	7	13	19	10	1	14	6	5	7
"KEGG2011;K1001100 Metabolism;Metabolism of Cofactors and Vitamins;K1000770 Pantothenate and CoA biosynthesis;K00077 2-dehydropantoate 2-reductase [EC:1.1.1.169];"	2883	3402	2379	4018	4330	4608	4047	4142	4320	2589	2245	3696
"KEGG2011;Unclassified;K14681;"	0	0	8	0	2	2	0	0	1	0	0	0
"KEGG2011;Unclassified;K12282;"	89	114	53	738	984	1875	574	479	430	632	607	1139
"KEGG2011;K2000011 Genetic Information Processing;Replication and Repair;K1003030 DNA replication;K10754 replication factor C subunit 1;"	0	0	0	0	0	0	0	0	0	0	0	0
"KEGG2011;K1001100 Metabolism;Lipid Metabolism;K1000565 Ether lipid metabolism;K00803 alkyldihydroxyacetonephosphate synthase [EC:2.5.1.26];"	0	0	0	0	0	0	0	0	0	0	0	0
"KEGG2011;K2000011 Genetic Information Processing;Replication and Repair;K1003410 Base excision repair;K01971 bifunctional non-homologous end joining protein LigD [EC:6.5.1.1];"	0	0	0	0	0	0	0	0	0	0	0	0
"KEGG2011;K2000011 Genetic Information Processing;Replication and Repair;K1003410 Base excision repair;K10798 poly [ADP-ribose] polymerase [EC:2.4.2.30];"	123	60	76	75	52	62	49	25	96	50	28	80
"KEGG2011;Unclassified;K01526;"	26	4	15	24	10	28	2	8	19	4	6	48
"KEGG2011;Unclassified;K15340;"	36	7	16	36	7	39	2	2	16	13	6	22
"KEGG2011;Unclassified;K15660;"	60	29	30	145	141	247	6	4	14	99	96	107
"KEGG2011;Unclassified;K09936;"	171	174	92	339	290	656	73	83	127	120	102	132
"KEGG2011;K2000011 Genetic Information Processing;K2000012 Transcription;K1003022 Basal transcription factors;K03135 transcription initiation factor TFIID subunit 11;"	4	3	1	5	8	8	0	0	1	4	0	0
"KEGG2011;K1001100 Metabolism;Carbohydrate Metabolism;K1000650 Butanoate metabolism;K00023 acetoacetyl-CoA reductase [EC:1.1.1.36];"	1349	1308	1071	2090	1902	3386	1554	1409	1591	1348	917	1605
"KEGG2011;Unclassified;K19620;"	51	87	31	87	76	70	192	175	188	24	36	68
"KEGG2011;K1001100 Metabolism;Glycan Biosynthesis and Metabolism;K1000510 N-Glycan biosynthesis;K03846 alpha-1,2-mannosyltransferase [EC:2.4.1.259 2.4.1.261];"	46	4	13	23	13	18	5	6	7	17	16	55
"KEGG2011;K1001100 Metabolism;Glycan Biosynthesis and Metabolism;K1000601 Glycosphingolipid biosynthesis - lacto and neolacto series;"	7	71	0	69	79	72	8	2	23	126	171	302
"KEGG2011;Unclassified;K13982;"	4	1	2	0	0	0	106	74	154	145	166	189
"KEGG2011;Unclassified;K05303;"	90	104	172	139	318	422	53	21	117	285	163	127
"KEGG2011;Unclassified;K16487;"	0	0	0	0	0	0	7	4	8	12	11	33
"KEGG2011;Unclassified;K11203;"	0	0	0	0	0	14	0	0	0	0	0	0
"KEGG2011;Unclassified;K18198;"	0	0	1	0	0	15	18	0	0	0	0	0
"KEGG2011;Unclassified;K18288;"	11	24	10	2	7	6	7	37	21	10	8	7
"KEGG2011;Unclassified;K00653;"	0	0	1	0	0	0	3	4	10	29	28	57
"KEGG2011;K2000016 Environmental Information Processing;Membrane Transport;K1002010 ABC transporters;K13889 glutathione transport system substrate-binding protein;"	111	104	76	106	93	91	25	17	35	76	41	51
"KEGG2011;K2000016 Environmental Information Processing;Signaling Molecules and Interaction;K1004512 ECM-receptor interaction;K06240 laminin, alpha 3/5;"	0	0	0	0	0	0	0	0	0	0	0	0
"KEGG2011;Unclassified;K14272;"	0	0	0	0	0	0	0	0	0	0	0	0
"KEGG2011;Unclassified;K13679;"	0	0	0	12	4	0	0	0	0	0	0	0
"KEGG2011;Unclassified;K17918;"	6	5	5	1	0	2	1	0	0	0	0	1
"KEGG2011;K2000011 Genetic Information Processing;Replication and Repair;K1003420 Nucleotide excision repair;K02202 cyclin-dependent kinase 7 [EC:2.7.11.22 2.7.11.23];"	0	0	0	0	0	0	0	0	0	0	0	0
"KEGG2011;Unclassified;K03775;"	568	523	397	1171	1319	2859	965	982	804	599	590	1070
"KEGG2011;Unclassified;K14686;"	25	2	14	35	23	22	0	4	5	0	1	2
"KEGG2011;Unclassified;K12420;"	572	1338	372	301	392	120	92	81	115	23	40	62
"KEGG2011;Unclassified;K12242;"	102	179	105	49	18	6	28	21	49	17	26	114
"KEGG2011;Unclassified;K14703;"	0	0	0	0	0	3	0	0	0	0	0	0
"KEGG2011;K2000011 Genetic Information Processing;Folding, Sorting and Degradation;K1003050 Proteasome;K03032 26S proteasome regulatory subunit N2;"	61	13	17	61	33	42	0	5	19	8	14	17
"KEGG2011;K1001100 Metabolism;Metabolism of Cofactors and Vitamins;K1000860 Porphyrin and chlorophyll metabolism;K04039 light-independent protochlorophyllide reductase subunit B [EC:1.3.7.7];"	2	1	5	51	35	21	1	1	1	45	25	154
"KEGG2011;Unclassified;K19231;"	1198	820	1176	796	699	3138	2340	1470	1164	848	1057	2022
"KEGG2011;K2000016 Environmental Information Processing;Membrane Transport;K1002010 ABC transporters;"	0	0	0	0	0	0	0	0	0	0	0	0
"KEGG2011;K1001100 Metabolism;Carbohydrate Metabolism;K1000620 Pyruvate metabolism;K03777 D-lactate dehydrogenase [EC:1.1.1.28];"	183	103	207	1127	1263	1666	329	225	162	576	477	1144
"KEGG2011;Unclassified;K11568;"	0	0	0	2	7	1	0	0	1	0	0	0
"KEGG2011;K1001100 Metabolism;Energy Metabolism;K1000190 Oxidative phosphorylation;K00333 NADH-quinone oxidoreductase subunit D [EC:1.6.5.3];"	3307	4307	2728	4832	4961	7643	3555	3204	3554	3201	2426	4358
"KEGG2011;Unclassified;K19170;"	215	230	88	188	109	180	105	118	513	107	84	124
"KEGG2011;Unclassified;K19789;"	247	276	64	115	109	325	37	19	58	57	49	84
"KEGG2011;K1001100 Metabolism;Metabolism of Other Amino Acids;K1000450 Selenocompound metabolism;"	25878	33821	21991	36802	39818	58951	29234	25973	28590	24402	18680	34221
"KEGG2011;Unclassified;K03832;"	2507	2662	2081	4558	6044	10707	5574	5058	5426	4679	3955	6744
"KEGG2011;Unclassified;K11923;"	30	0	3	0	0	41	0	0	0	0	0	0
"KEGG2011;Unclassified;K19350;"	0	0	0	0	0	0	0	0	0	9	0	0
"KEGG2011;K1001100 Metabolism;Energy Metabolism;K1000680 Methane metabolism;K03388 heterodisulfide reductase subunit A [EC:1.8.98.1];"	1	1	2	0	5	5	0	0	2	5	1	6
"KEGG2011;Unclassified;K15919;"	8	7	0	0	0	3	16	12	15	2	2	2
"KEGG2011;Unclassified;K10061;"	5	0	4	0	0	1	7	6	5	3	3	16
"KEGG2011;Unclassified;K16422;"	800	817	478	963	710	519	588	662	561	401	384	745
"KEGG2011;K1001100 Metabolism;Lipid Metabolism;K1000100 Steroid biosynthesis;K00559 sterol 24-C-methyltransferase [EC:2.1.1.41];"	50	12	42	141	242	248	47	38	40	65	65	153
"KEGG2011;Unclassified;K15204;"	134	45	72	92	50	79	12	1	18	0	6	19
"KEGG2011;Unclassified;K14497;"	0	0	0	0	0	0	2	0	1	2	4	2
"KEGG2011;Unclassified;K12685;"	68	70	43	51	174	30	1	13	2	59	41	37
"KEGG2011;Unclassified;K03486;"	0	0	11	0	0	0	0	0	0	0	0	0
"KEGG2011;Unclassified;K16540;"	0	0	0	0	0	0	1	0	1	0	1	2
"KEGG2011;K1001100 Metabolism;Energy Metabolism;K1000680 Methane metabolism;K03313;"	2137	2775	1849	2404	2932	2949	2279	1829	2162	2160	1767	3306
"KEGG2011;K1001100 Metabolism;Amino Acid Metabolism;K1000310 Lysine degradation;K11427 histone-lysine N-methyltransferase, H3 lysine-79 specific [EC:2.1.1.43];"	11	1	7	12	13	15	2	7	11	19	8	32
"KEGG2011;Unclassified;K03427;"	2869	5275	2483	4407	5869	9023	3264	3440	3049	2583	1708	3483
"KEGG2011;K1001100 Metabolism;Amino Acid Metabolism;K1000260 Glycine, serine and threonine metabolism;K00928 aspartate kinase [EC:2.7.2.4];"	0	0	0	0	0	0	0	0	0	0	0	0
"KEGG2011;Unclassified;K09709;"	242	264	254	426	508	723	864	790	486	196	203	404
"KEGG2011;K2000016 Environmental Information Processing;Membrane Transport;K1003070 Bacterial secretion system;K03219 type III secretion protein C;"	1042	990	518	659	962	869	2730	2802	1864	278	306	615
"KEGG2011;Unclassified;K00783;"	634	530	399	938	972	1823	745	662	663	696	490	1006
"KEGG2011;K2000011 Genetic Information Processing;K2000013 Translation;K1003010 Ribosome;K02873 large subunit ribosomal protein L13e;"	2	6	10	4	4	2	0	1	1	0	0	2
"KEGG2011;K2000011 Genetic Information Processing;K2000013 Translation;K1003010 Ribosome;K02913 large subunit ribosomal protein L33;"	408	408	327	392	387	575	267	214	356	223	162	337
"KEGG2011;Unclassified;K04759;"	1458	1254	1366	2280	2848	5804	1454	1242	1737	1855	1410	2198
"KEGG2011;Unclassified;K04761;"	1346	1393	1074	2568	2965	5524	2299	2137	2310	2047	1543	2686
"KEGG2011;Unclassified;K05516;"	379	400	706	738	878	2049	654	620	588	492	426	948
"KEGG2011;K2000016 Environmental Information Processing;Signal Transduction;K1002020 Two-component system;K07654 two-component system, OmpR family, sensor histidine kinase MtrB [EC:2.7.13.3];"	1183	2453	792	856	1100	666	248	252	311	119	130	202
"KEGG2011;Unclassified;K02521;"	102	152	179	344	462	843	101	71	71	112	80	197
"KEGG2011;Unclassified;K17900;"	32	7	18	35	18	23	1	1	9	8	10	18
"KEGG2011;K1001100 Metabolism;Carbohydrate Metabolism;K1000562 Inositol phosphate metabolism;K00922 phosphatidylinositol-4,5-bisphosphate 3-kinase [EC:2.7.1.153];"	0	0	0	0	0	0	0	0	0	0	0	0
"KEGG2011;K2000011 Genetic Information Processing;K2000012 Transcription;K1003040 Spliceosome;K12846 U4/U6.U5 tri-snRNP-associated protein 3;"	1	0	3	4	0	1	0	0	1	0	0	0
"KEGG2011;K1001100 Metabolism;Amino Acid Metabolism;K1000350 Tyrosine metabolism;K01555 fumarylacetoacetase [EC:3.7.1.2];"	0	0	0	0	0	0	0	0	0	0	0	0
"KEGG2011;K2000011 Genetic Information Processing;Folding, Sorting and Degradation;K1004120 Ubiquitin mediated proteolysis;K10610 DNA damage-binding protein 1;"	0	0	0	0	0	0	0	0	0	0	0	0
"KEGG2011;K2000025 Organismal Systems;Immune System;K1004062 Chemokine signaling pathway;K04536 guanine nucleotide-binding protein G(I)/G(S)/G(T) subunit beta-1;"	0	0	0	0	0	0	0	0	0	0	0	0
"KEGG2011;K2000020 Cellular Processes;Transport and Catabolism;K1004146 Peroxisome;K13344 peroxin-13;"	14	4	9	6	2	12	4	2	1	2	4	10
"KEGG2011;K2000016 Environmental Information Processing;Signal Transduction;K1004010 MAPK signaling pathway;K04467 inhibitor of nuclear factor kappa-B kinase subunit alpha [EC:2.7.11.10];"	0	0	0	0	0	0	0	0	0	0	0	0
"KEGG2011;K1001100 Metabolism;Amino Acid Metabolism;K1000270 Cysteine and methionine metabolism;K08968 L-methionine (R)-S-oxide reductase [EC:1.8.4.14];"	9	1	5	4	1	4	2	0	0	0	0	0
"KEGG2011;Unclassified;K03489;"	0	0	4	0	0	0	0	0	0	0	0	0
"KEGG2011;K2000011 Genetic Information Processing;K2000013 Translation;K1003010 Ribosome;K02955 small subunit ribosomal protein S14e;"	4	0	1	1	3	4	0	0	0	0	2	3
"KEGG2011;K1001100 Metabolism;Biosynthesis of Polyketides and Terpenoids;K1000900 Terpenoid backbone biosynthesis;K13789 geranylgeranyl diphosphate synthase, type II [EC:2.5.1.1 2.5.1.10 2.5.1.29];"	1568	1672	1148	766	671	1210	420	418	1203	377	468	1148
"KEGG2011;Unclassified;K09637;"	0	2	2	0	2	2	0	0	0	1	14	20
"KEGG2011;K1001100 Metabolism;Carbohydrate Metabolism;K1000010 Glycolysis / Gluconeogenesis;K04072 acetaldehyde dehydrogenase / alcohol dehydrogenase [EC:1.2.1.10 1.1.1.1];"	0	0	0	0	0	0	0	0	0	0	0	0
"KEGG2011;Unclassified;K03758;"	1354	1264	625	1762	1436	1378	485	496	361	338	413	545
"KEGG2011;K2000011 Genetic Information Processing;Folding, Sorting and Degradation;K1003060 Protein export;K03074 preprotein translocase subunit SecF;"	0	0	0	0	0	0	0	0	0	0	0	0
"KEGG2011;Unclassified;K10459;"	0	0	0	0	0	0	0	0	0	0	2	2
"KEGG2011;K2000011 Genetic Information Processing;Folding, Sorting and Degradation;K1003060 Protein export;K03116 sec-independent protein translocase protein TatA;"	0	0	0	0	0	0	0	0	0	0	0	0
"KEGG2011;Unclassified;K04652;"	79	137	411	45	43	55	111	120	44	121	121	204
"KEGG2011;K2000011 Genetic Information Processing;Folding, Sorting and Degradation;K1003050 Proteasome;K02729 20S proteasome subunit alpha 5 [EC:3.4.25.1];"	12	4	7	12	6	9	3	3	12	13	10	16
"KEGG2011;Unclassified;K05954;"	59	7	9	8	3	15	8	0	6	6	3	10
"KEGG2011;Unclassified;K02355;"	11237	12140	8930	17266	16591	25475	12587	11530	11474	9207	7490	14203
"KEGG2011;Unclassified;K03113;"	147	96	106	199	234	315	146	162	142	168	171	301
"KEGG2011;Unclassified;K15116;"	32	5	16	16	11	20	3	0	9	9	5	10
"KEGG2011;Unclassified;K11563;"	93	19	61	67	41	62	2	4	25	4	8	4
"KEGG2011;Unclassified;K07317;"	59	29	7	50	54	129	55	101	58	63	27	68
"KEGG2011;K1001100 Metabolism;Metabolism of Cofactors and Vitamins;K1000740 Riboflavin metabolism;K11752 diaminohydroxyphosphoribosylaminopyrimidine deaminase / 5-amino-6-(5-phosphoribosylamino)uracil reductase [EC:3.5.4.26 1.1.1.193];"	1748	1522	1144	2446	2932	5194	2273	2137	1641	1829	1374	2482
"KEGG2011;Unclassified;K14002;"	27	9	11	12	15	25	6	1	3	1	0	12
"KEGG2011;K2000025 Organismal Systems;Excretory System;K1004960 Aldosterone-regulated sodium reabsorption;"	0	0	0	0	0	0	0	0	0	0	0	0
"KEGG2011;K2000025 Organismal Systems;Nervous System;"	0	0	0	0	0	0	0	0	0	0	0	0
"KEGG2011;Unclassified;K09951;"	83	42	18	91	223	91	78	104	69	65	65	93
"KEGG2011;Unclassified;K16043;"	3	8	9	20	31	46	29	33	21	63	55	85
"KEGG2011;Unclassified;K09568;"	10	3	10	6	2	9	1	0	2	3	6	10
"KEGG2011;Unclassified;K17770;"	11	5	2	7	2	4	0	4	8	13	8	27
"KEGG2011;Unclassified;K17434;"	0	0	0	2	7	1	0	0	0	0	0	0
"KEGG2011;K2000020 Cellular Processes;Transport and Catabolism;"	0	0	0	0	0	0	0	0	0	0	0	0
"KEGG2011;K1001100 Metabolism;Carbohydrate Metabolism;K1000040 Pentose and glucuronate interconversions;K01195 beta-glucuronidase [EC:3.2.1.31];"	0	0	0	0	0	0	0	0	0	0	0	0
"KEGG2011;Unclassified;K15668;"	1	1	8	40	13	23	2	7	9	0	0	6
"KEGG2011;K2000016 Environmental Information Processing;Signal Transduction;K1004010 MAPK signaling pathway;K04855 voltage-dependent calcium channel T type alpha-1H;"	0	0	0	0	0	0	0	0	0	0	0	0
"KEGG2011;Unclassified;K06709;"	0	0	1	0	4	19	0	0	1	0	1	1
"KEGG2011;Unclassified;K03568;"	2897	3255	2478	5423	5449	9233	3483	3222	3297	3117	2217	3805
"KEGG2011;K1001100 Metabolism;Xenobiotics Biodegradation and Metabolism;Benzoate degradation via CoA ligation;"	23264	30753	17680	30826	31282	40980	23008	21602	20378	17999	14891	28325
"KEGG2011;Unclassified;K02666;"	1618	1638	1191	3199	3910	7507	3208	2875	2957	2120	1902	3409
"KEGG2011;K1001100 Metabolism;Metabolism of Cofactors and Vitamins;K1000740 Riboflavin metabolism;K09474 acid phosphatase (class A) [EC:3.1.3.2];"	0	0	0	0	0	0	0	0	0	0	0	0
"KEGG2011;Unclassified;K15580;"	921	758	766	1545	1610	3327	558	456	651	1059	744	1399
"KEGG2011;K1001100 Metabolism;Energy Metabolism;K1000680 Methane metabolism;K00297 methylenetetrahydrofolate reductase (NADPH) [EC:1.5.1.20];"	0	0	0	0	0	0	0	0	0	0	0	0
"KEGG2011;Unclassified;K19810;"	110	151	100	298	391	427	329	236	345	379	326	702
"KEGG2011;K1001100 Metabolism;Carbohydrate Metabolism;K1000660 C5-Branched dibasic acid metabolism;K04835 methylaspartate ammonia-lyase [EC:4.3.1.2];"	0	0	0	0	0	0	0	0	0	0	0	0
"KEGG2011;Unclassified;K07761;"	0	0	0	0	0	0	0	0	0	8	0	0
"KEGG2011;Unclassified;K14559;"	13	6	10	10	6	27	4	0	9	9	7	28
"KEGG2011;K1001100 Metabolism;Carbohydrate Metabolism;K1000051 Fructose and mannose metabolism;K01628 L-fuculose-phosphate aldolase [EC:4.1.2.17];"	548	647	413	556	596	861	701	771	529	563	347	600
"KEGG2011;Unclassified;K01250;"	166	365	178	148	140	220	53	49	53	47	59	90
"KEGG2011;Unclassified;K19303;"	2	2	0	16	20	40	11	5	0	69	73	175
"KEGG2011;Unclassified;K12950;"	36	91	1	9	11	8	3	2	0	11	1	1
"KEGG2011;Unclassified;K05589;"	188	212	143	325	428	753	423	378	306	289	245	367
"KEGG2011;Unclassified;K16056;"	0	0	0	0	0	0	0	0	0	4	0	0
"KEGG2011;Unclassified;K03323;"	0	0	0	0	0	0	2	2	1	0	2	0
"KEGG2011;K1001100 Metabolism;Energy Metabolism;K1000190 Oxidative phosphorylation;K03935 NADH dehydrogenase (ubiquinone) Fe-S protein 2 [EC:1.6.5.3 1.6.99.3];"	0	0	0	0	0	0	0	0	0	0	0	0
"KEGG2011;Unclassified;K12973;"	1	0	9	7	24	24	1	1	3	7	8	11
"KEGG2011;Unclassified;K14751;"	2	0	0	17	13	12	0	0	0	0	0	0
"KEGG2011;K1001100 Metabolism;Metabolism of Other Amino Acids;K1000450 Selenocompound metabolism;K08247 methionine S-methyltransferase [EC:2.1.1.12];"	0	0	0	4	12	754	0	0	0	10	14	58
"KEGG2011;Unclassified;K15316;"	146	29	73	80	23	41	15	18	25	11	21	23
"KEGG2011;Unclassified;K17450;"	115	29	49	66	25	46	2	9	20	1	8	13
"KEGG2011;Unclassified;K18046;"	0	0	0	0	0	0	0	0	2	4	3	6
"KEGG2011;K2000011 Genetic Information Processing;Replication and Repair;K1003410 Base excision repair;K01247 DNA-3-methyladenine glycosylase II [EC:3.2.2.21];"	1566	1665	1194	1574	1489	2251	1336	1194	1672	1012	733	1403
"KEGG2011;Unclassified;K18122;"	13	32	10	2	9	20	11	4	6	4	2	8
"KEGG2011;K1001100 Metabolism;Carbohydrate Metabolism;K1000640 Propanoate metabolism;K05606 methylmalonyl-CoA/ethylmalonyl-CoA epimerase [EC:5.1.99.1];"	0	0	0	0	0	0	0	0	0	0	0	0
"KEGG2011;Unclassified;K19664;"	21	6	0	61	83	77	7	3	10	80	80	187
"KEGG2011;Unclassified;K20074;"	2415	3488	2260	4096	4725	7565	4814	4419	4457	3097	2741	5403
"KEGG2011;K1001100 Metabolism;Carbohydrate Metabolism;K1000500 Starch and sucrose metabolism;K05341 amylosucrase [EC:2.4.1.4];"	22	68	116	285	233	578	302	541	560	501	256	178
"KEGG2011;Unclassified;K11377;"	11	8	1	5	4	8	0	0	0	2	1	2
"KEGG2011;K1001100 Metabolism;Carbohydrate Metabolism;K1000030 Pentose phosphate pathway;K00851 gluconokinase [EC:2.7.1.12];"	825	1187	534	1185	1174	1925	724	586	555	413	332	586
"KEGG2011;Unclassified;K13060;"	70	126	96	226	299	580	180	128	184	175	186	429
"KEGG2011;Unclassified;K14787;"	28	0	13	29	24	51	5	3	11	24	30	55
"KEGG2011;K1001100 Metabolism;Energy Metabolism;K1000190 Oxidative phosphorylation;K03881 NADH-ubiquinone oxidoreductase chain 4 [EC:1.6.5.3];"	0	0	0	0	0	0	0	0	0	0	0	0
"KEGG2011;Unclassified;K19677;"	0	0	0	0	0	0	0	3	8	15	9	27
"KEGG2011;Unclassified;K08197;"	86	17	39	71	21	37	8	2	19	2	3	6
"KEGG2011;Unclassified;K03699;"	2056	1900	1501	3378	3649	6076	2833	2368	2584	2380	1748	3151
"KEGG2011;Unclassified;K18384;"	88	99	54	84	58	152	85	34	29	61	41	56
"KEGG2011;Unclassified;K18438;"	25	0	0	1	0	0	143	136	0	0	2	6
"KEGG2011;Unclassified;K16868;"	0	0	11	46	61	60	2	2	8	25	9	21
"KEGG2011;K1001100 Metabolism;Glycan Biosynthesis and Metabolism;K1000563 Glycosylphosphatidylinositol(GPI)-anchor biosynthesis;K05283 phosphatidylinositol glycan, class W [EC:2.3.-.-];"	15	6	13	27	12	15	1	0	8	8	11	23
"KEGG2011;Unclassified;K20196;"	0	0	0	0	0	0	0	2	4	6	21	30
"KEGG2011;Unclassified;K19225;"	83	118	140	320	262	313	291	246	171	222	158	333
"KEGG2011;K1001100 Metabolism;Amino Acid Metabolism;K1000380 Tryptophan metabolism;K00466 tryptophan 2-monooxygenase [EC:1.13.12.3];"	532	1134	476	569	563	376	115	125	153	93	96	114
"KEGG2011;K1001100 Metabolism;Amino Acid Metabolism;K1000400 Phenylalanine, tyrosine and tryptophan biosynthesis;K13503 anthranilate synthase [EC:4.1.3.27];"	397	463	360	815	769	1258	223	183	233	449	302	878
"KEGG2011;Unclassified;K13694;"	0	0	0	2	0	2	0	0	0	8	2	4
"KEGG2011;K2000011 Genetic Information Processing;Replication and Repair;K1003420 Nucleotide excision repair;"	466	82	252	325	204	317	58	45	147	156	140	286
"KEGG2011;K1001100 Metabolism;Carbohydrate Metabolism;K1000520 Amino sugar and nucleotide sugar metabolism;K01654 N-acetylneuraminate synthase [EC:2.5.1.56];"	566	516	383	489	739	1060	921	772	709	777	736	992
"KEGG2011;Unclassified;K13783;"	2	3	12	0	0	0	0	0	1	0	0	0
"KEGG2011;K1001100 Metabolism;Energy Metabolism;K1000910 Nitrogen metabolism;K01948 carbamoyl-phosphate synthase (ammonia) [EC:6.3.4.16];"	0	0	0	0	0	0	0	0	0	0	0	0
"KEGG2011;Unclassified;K01224;"	1221	2354	1094	1156	873	3174	584	582	796	943	655	1362
"KEGG2011;K1001100 Metabolism;Glycan Biosynthesis and Metabolism;K1000511 Other glycan degradation;K01191 alpha-mannosidase [EC:3.2.1.24];"	3718	6461	2967	3725	3523	3955	676	740	860	617	695	1036
"KEGG2011;K2000025 Organismal Systems;Endocrine System;K1003320 PPAR signaling pathway;K08762 diazepam-binding inhibitor (GABA receptor modulator, acyl-CoA-binding protein);"	10	9	13	7	5	40	4	2	8	9	6	17
"KEGG2011;K2000016 Environmental Information Processing;Signal Transduction;K1002020 Two-component system;K02313 chromosomal replication initiator protein;"	0	0	0	0	0	0	0	0	0	0	0	0
"KEGG2011;K2000025 Organismal Systems;Environmental Adaptation;K1004711 Circadian rhythm - fly;"	32	6	13	17	21	36	8	16	13	42	34	97
"KEGG2011;Unclassified;K08164;"	0	0	0	10	0	7	0	0	0	72	110	202
"KEGG2011;K1001100 Metabolism;Carbohydrate Metabolism;K1000010 Glycolysis / Gluconeogenesis;K14029 methanol dehydrogenase (cytochrome c) subunit 2 [EC:1.1.2.7];"	0	0	0	0	0	0	0	0	0	0	0	0
"KEGG2011;Unclassified;K13730;"	182	411	189	396	266	657	911	850	171	148	67	189
"KEGG2011;K1001100 Metabolism;Amino Acid Metabolism;K1000360 Phenylalanine metabolism;K05712 3-(3-hydroxy-phenyl)propionate hydroxylase [EC:1.14.13.127];"	3374	4715	2867	4240	4112	3622	3204	3063	3250	2067	1656	2508
"KEGG2011;K1001100 Metabolism;Energy Metabolism;K1000190 Oxidative phosphorylation;K02143 F-type H+-transporting ATPase subunit k;"	0	0	0	0	3	1	0	0	0	0	0	0
"KEGG2011;K1001100 Metabolism;Amino Acid Metabolism;K1000340 Histidine metabolism;K02501 glutamine amidotransferase [EC:2.4.2.-];"	1327	1556	1003	1964	2428	3553	2161	1855	1785	1446	1246	1989
"KEGG2011;K1001100 Metabolism;Glycan Biosynthesis and Metabolism;K1000510 N-Glycan biosynthesis;K07151 dolichyl-diphosphooligosaccharide--protein glycosyltransferase [EC:2.4.99.18];"	67	55	34	23	16	23	40	41	115	14	3	31
"KEGG2011;Unclassified;K15598;"	24	23	14	125	100	382	17	21	14	58	19	33
"KEGG2011;K1001100 Metabolism;Carbohydrate Metabolism;K1000020 Citrate cycle (TCA cycle);K00174 2-oxoglutarate ferredoxin oxidoreductase subunit alpha [EC:1.2.7.3];"	0	0	0	0	0	0	0	0	0	0	0	0
"KEGG2011;Unclassified;K04338;"	6	1	0	2	0	5	5	3	0	5	0	3
"KEGG2011;Unclassified;K19619;"	57	9	37	58	81	72	12	2	15	14	21	35
"KEGG2011;K2000016 Environmental Information Processing;Membrane Transport;K1002010 ABC transporters;K11072 spermidine/putrescine transport system ATP-binding protein [EC:3.6.3.31];"	1257	1313	795	1922	1325	2637	550	612	720	816	532	879
"KEGG2011;Unclassified;K07931;"	0	0	0	0	0	0	0	1	0	0	2	9
"KEGG2011;Unclassified;K03761;"	785	982	771	1357	1427	2131	514	374	573	842	789	1331
"KEGG2011;Unclassified;K05387;"	3	1	1	0	2	0	63	85	117	95	136	124
"KEGG2011;K1001100 Metabolism;Lipid Metabolism;K1001040 Biosynthesis of unsaturated fatty acids;K10806 acyl-CoA thioesterase YciA [EC:3.1.2.-];"	336	321	267	610	506	855	604	483	450	398	274	475
"KEGG2011;Unclassified;K06998;"	358	409	350	452	326	990	153	106	235	287	174	457
"KEGG2011;K2000016 Environmental Information Processing;Signal Transduction;K1004010 MAPK signaling pathway;K04422 mitogen-activated protein kinase kinase kinase 13 [EC:2.7.11.25];"	0	0	0	0	0	0	0	0	0	0	0	6
"KEGG2011;K1001100 Metabolism;Amino Acid Metabolism;K1000260 Glycine, serine and threonine metabolism;K00872 homoserine kinase [EC:2.7.1.39];"	1206	1369	744	1575	1437	1117	404	481	550	539	528	1050
"KEGG2011;K2000011 Genetic Information Processing;Folding, Sorting and Degradation;K1004120 Ubiquitin mediated proteolysis;K10688 ubiquitin-conjugating enzyme E2 W [EC:6.3.2.19];"	3	1	2	3	1	1	0	0	0	0	1	0
"KEGG2011;K1001100 Metabolism;Energy Metabolism;K1000910 Nitrogen metabolism;K01674 carbonic anhydrase [EC:4.2.1.1];"	938	1060	640	734	685	922	1958	1856	1574	883	710	1137
"KEGG2011;Unclassified;K15118;"	13	0	3	5	6	12	2	1	0	3	2	3
"KEGG2011;K1001100 Metabolism;Biosynthesis of Polyketides and Terpenoids;K1000908 Zeatin biosynthesis;K10717 cytokinin trans-hydroxylase;"	0	0	4	0	0	0	0	0	1	0	0	0
"KEGG2011;K1001100 Metabolism;Carbohydrate Metabolism;K1000020 Citrate cycle (TCA cycle);K00246 fumarate reductase subunit C;"	0	0	0	0	0	0	0	0	0	0	0	0
"KEGG2011;K1001100 Metabolism;Carbohydrate Metabolism;K1000051 Fructose and mannose metabolism;K00882 1-phosphofructokinase [EC:2.7.1.56];"	195	429	155	178	284	197	44	62	59	127	98	172
"KEGG2011;Unclassified;K03282;"	759	881	548	994	1064	1812	752	671	773	681	441	771
"KEGG2011;Unclassified;K11982;"	0	1	0	0	2	0	0	0	0	0	0	0
"KEGG2011;Unclassified;K03570;"	828	1059	912	1684	1917	3465	1952	1744	1487	1311	1088	2006
"KEGG2011;K2000011 Genetic Information Processing;K2000013 Translation;K1003010 Ribosome;K02993 small subunit ribosomal protein S7e;"	15	4	10	6	19	19	4	2	5	9	9	19
"KEGG2011;K1001100 Metabolism;Carbohydrate Metabolism;K1000052 Galactose metabolism;K01193 beta-fructofuranosidase [EC:3.2.1.26];"	0	0	0	0	0	0	0	0	0	0	0	0
"KEGG2011;K1001100 Metabolism;Amino Acid Metabolism;K1000330 Arginine and proline metabolism;K00145 N-acetyl-gamma-glutamyl-phosphate reductase [EC:1.2.1.38];"	1832	2425	1565	2802	3204	5185	2751	2389	2431	2041	1588	2853
"KEGG2011;Unclassified;K19668;"	1994	2462	1188	3993	4430	2927	1680	1658	1670	1052	1320	1809
"KEGG2011;K1001100 Metabolism;Carbohydrate Metabolism;K1000650 Butanoate metabolism;K01896 medium-chain acyl-CoA synthetase [EC:6.2.1.2];"	0	1	0	0	7	0	0	0	0	0	1	3
"KEGG2011;Unclassified;K16899;"	2187	2104	1599	2587	2352	4513	3595	3422	2828	2382	1380	2804
"KEGG2011;K1001100 Metabolism;Carbohydrate Metabolism;K1000562 Inositol phosphate metabolism;K00923 phosphatidylinositol-4-phosphate 3-kinase [EC:2.7.1.154];"	0	0	0	0	0	0	0	0	0	0	0	0
"KEGG2011;Unclassified;K18845;"	0	0	0	3	1	0	0	0	0	1	3	2
"KEGG2011;Unclassified;K01449;"	3	13	17	19	329	62	20	5	18	40	27	24
"KEGG2011;Unclassified;K09467;"	34	4	9	9	2	6	0	0	7	4	0	7
"KEGG2011;Unclassified;K12990;"	199	136	106	198	150	351	153	78	187	97	69	193
"KEGG2011;Unclassified;K00464;"	30	40	41	27	37	319	239	188	46	68	94	205
"KEGG2011;Unclassified;K11699;"	118	31	40	79	34	78	8	5	30	6	10	18
"KEGG2011;K1001100 Metabolism;Carbohydrate Metabolism;K1000620 Pyruvate metabolism;"	6607	9270	5364	10475	10532	15217	5328	4442	6217	6785	5639	11105
"KEGG2011;K1001100 Metabolism;Carbohydrate Metabolism;K1000010 Glycolysis / Gluconeogenesis;K01222 6-phospho-beta-glucosidase [EC:3.2.1.86];"	1829	2640	1695	2183	1879	970	498	555	714	320	537	842
"KEGG2011;Unclassified;K06540;"	13	2	0	0	0	0	0	0	0	0	0	0
"KEGG2011;Unclassified;K19670;"	106	131	112	366	262	540	206	157	263	208	175	321
"KEGG2011;K1001100 Metabolism;Carbohydrate Metabolism;K1000052 Galactose metabolism;K00883 2-dehydro-3-deoxygalactonokinase [EC:2.7.1.58];"	730	790	618	996	1150	1670	677	556	610	715	467	916
"KEGG2011;K1001100 Metabolism;Xenobiotics Biodegradation and Metabolism;K1000623 Toluene degradation;K04102 4,5-dihydroxyphthalate decarboxylase [EC:4.1.1.55];"	98	151	48	62	57	86	87	50	75	216	182	346
"KEGG2011;Unclassified;K16544;"	0	0	0	0	0	0	3	1	8	10	29	43
"KEGG2011;K2000016 Environmental Information Processing;Membrane Transport;K1002010 ABC transporters;K10543 D-xylose transport system substrate-binding protein;"	1496	2402	1431	1729	1628	1977	433	458	647	550	421	1081
"KEGG2011;Unclassified;K08227;"	34	3	14	33	67	240	611	526	98	217	77	133
"KEGG2011;Unclassified;K14358;"	19	35	38	2	7	25	10	7	30	3	2	29
"KEGG2011;Unclassified;K11975;"	2	1	0	6	3	6	0	0	2	3	0	2
"KEGG2011;Unclassified;K11138;"	0	19	7	0	20	2	0	0	3	20	82	40
"KEGG2011;K2000011 Genetic Information Processing;Folding, Sorting and Degradation;K1004120 Ubiquitin mediated proteolysis;K10597 ubiquitin conjugation factor E4 B [EC:6.3.2.19];"	75	9	29	39	36	62	10	6	28	14	18	36
"KEGG2011;K1001100 Metabolism;Biosynthesis of Polyketides and Terpenoids;K1001057 Biosynthesis of type II polyketide products;"	0	0	0	0	0	0	0	0	0	0	0	0
"KEGG2011;K2000020 Cellular Processes;Cell Communication;K1004520 Adherens junction;K04527 insulin receptor [EC:2.7.10.1];"	0	0	0	0	0	0	0	0	0	0	0	0
"KEGG2011;K1001100 Metabolism;Amino Acid Metabolism;K1000350 Tyrosine metabolism;K01826 5-carboxymethyl-2-hydroxymuconate isomerase [EC:5.3.3.10];"	0	0	0	0	0	0	0	0	0	0	0	0
"KEGG2011;K2000011 Genetic Information Processing;K2000012 Transcription;K1003040 Spliceosome;K09567 peptidyl-prolyl isomerase H (cyclophilin H) [EC:5.2.1.8];"	0	0	0	0	0	7	1	0	3	0	2	11
"KEGG2011;Unclassified;K18162;"	13	2	13	4	5	9	1	0	0	0	0	1
"KEGG2011;K1001100 Metabolism;Lipid Metabolism;K1000561 Glycerolipid metabolism;K13920 propanediol dehydratase small subunit [EC:4.2.1.28];"	13	15	29	2	6	3	24	18	35	26	12	21
"KEGG2011;Unclassified;K19141;"	11	0	0	88	24	0	52	62	0	0	0	12
"KEGG2011;K2000020 Cellular Processes;Transport and Catabolism;K1004146 Peroxisome;K13348 protein Mpv17;"	14	3	11	5	1	7	1	1	4	6	5	3
"KEGG2011;Unclassified;K03597;"	146	166	80	545	684	983	766	820	488	436	368	698
"KEGG2011;K2000011 Genetic Information Processing;K2000012 Transcription;K1003040 Spliceosome;K12868 pre-mRNA-splicing factor SYF2;"	14	0	5	10	4	3	4	4	7	5	2	17
"KEGG2011;Unclassified;K19956;"	6	17	33	37	4	3	0	0	0	0	0	0
"KEGG2011;Unclassified;K18072;"	3	21	5	8	7	11	52	21	86	16	12	25
"KEGG2011;K2000016 Environmental Information Processing;Membrane Transport;K1002010 ABC transporters;K01998 branched-chain amino acid transport system permease protein;"	12728	14171	8366	16230	15720	18857	14691	14553	13482	8609	6227	11313
"KEGG2011;Unclassified;K15212;"	0	0	0	0	0	1	0	0	10	2	5	0
"KEGG2011;Unclassified;K07155;"	0	47	0	0	0	0	0	0	0	0	0	0
"KEGG2011;Unclassified;K02451;"	149	140	121	516	584	997	405	373	379	229	266	420
"KEGG2011;Unclassified;K15532;"	383	438	302	815	757	1636	308	232	433	512	493	977
"KEGG2011;Unclassified;K11648;"	50	13	30	53	11	40	1	3	10	0	0	8
"KEGG2011;K1001100 Metabolism;Carbohydrate Metabolism;K1000520 Amino sugar and nucleotide sugar metabolism;K12448 UDP-arabinose 4-epimerase [EC:5.1.3.5];"	289	660	176	337	199	241	208	198	202	136	92	236
"KEGG2011;Unclassified;K02347;"	1763	1593	1244	2202	1881	1092	683	673	675	418	499	955
"KEGG2011;K2000016 Environmental Information Processing;Signal Transduction;K1004310 Wnt signaling pathway;K04514 Rho-associated protein kinase 1 [EC:2.7.11.1];"	0	0	0	0	0	0	0	0	0	0	0	0
"KEGG2011;K1001100 Metabolism;Energy Metabolism;K1000920 Sulfur metabolism;K01014 aryl sulfotransferase [EC:2.8.2.1];"	128	166	152	112	117	269	54	75	52	71	50	73
"KEGG2011;Unclassified;K09007;"	320	304	271	890	1161	1570	1018	932	950	765	697	1059
"KEGG2011;Unclassified;K17578;"	0	0	0	0	0	0	0	0	3	2	3	13
"KEGG2011;Unclassified;K15016;"	0	0	2	0	0	119	0	0	0	2	0	1
"KEGG2011;K2000034 Human Diseases;K2000035 Cancers;K1005200 Pathways in cancer;K08773 RalA-binding protein 1;"	0	0	0	0	0	0	0	0	0	0	0	0
"KEGG2011;Unclassified;K17248;"	0	0	0	0	0	0	12	5	0	0	1	0
"KEGG2011;K1001100 Metabolism;Biosynthesis of Other Secondary Metabolites;K1000311 Penicillin and cephalosporin biosynthesis;K01060 cephalosporin-C deacetylase [EC:3.1.1.41];"	1106	1750	451	1032	905	833	150	169	194	124	135	184
"KEGG2011;Unclassified;K17739;"	2	1	4	2	2	10	0	0	0	0	0	0
"KEGG2011;Unclassified;K16046;"	20	36	19	162	263	295	8	10	14	5	5	11
"KEGG2011;Unclassified;K09885;"	51	6	17	20	13	20	7	1	12	20	17	33
"KEGG2011;K1001100 Metabolism;Energy Metabolism;K1000920 Sulfur metabolism;K00958 sulfate adenylyltransferase [EC:2.7.7.4];"	0	0	0	0	0	0	0	0	0	0	0	0
"KEGG2011;K1001100 Metabolism;Energy Metabolism;K1000680 Methane metabolism;K10713 5,6,7,8-tetrahydromethanopterin hydro-lyase [EC:4.2.1.147];"	81	51	62	139	112	205	467	484	390	433	252	361
"KEGG2011;K2000016 Environmental Information Processing;Membrane Transport;K1002010 ABC transporters;K10111 multiple sugar transport system ATP-binding protein [EC:3.6.3.-];"	3210	3083	1518	3740	3433	5577	4338	4583	2796	1170	1012	2274
"KEGG2011;K2000020 Cellular Processes;Cell Growth and Death;K1004111 Cell cycle - yeast;K12412 pheromone receptor transcription factor;"	15	1	5	8	12	15	0	2	2	1	0	2
"KEGG2011;K1001100 Metabolism;Glycan Biosynthesis and Metabolism;K1000531 Glycosaminoglycan degradation;K01136 iduronate 2-sulfatase [EC:3.1.6.13];"	0	0	0	0	0	0	0	0	0	0	0	0
"KEGG2011;K1001100 Metabolism;Metabolism of Cofactors and Vitamins;K1000860 Porphyrin and chlorophyll metabolism;K04034 anaerobic magnesium-protoporphyrin IX monomethyl ester cyclase [EC:4.-.-.-];"	142	185	159	241	543	186	285	232	157	89	97	175
"KEGG2011;K1001100 Metabolism;Glycan Biosynthesis and Metabolism;K1000550 Peptidoglycan biosynthesis;K00887 undecaprenol kinase [EC:2.7.1.66];"	30	60	5	28	25	8	5	2	3	12	25	40
"KEGG2011;Unclassified;K18442;"	144	31	66	81	43	58	34	46	90	115	122	268
"KEGG2011;K2000016 Environmental Information Processing;Signal Transduction;K1004310 Wnt signaling pathway;K02842 frizzled 9/10;"	0	0	0	0	0	0	0	0	0	0	0	0
"KEGG2011;Unclassified;K15656;"	2	0	0	8	2	47	0	0	0	0	0	0
"KEGG2011;K2000011 Genetic Information Processing;K2000013 Translation;K1003010 Ribosome;K02923 large subunit ribosomal protein L38e;"	1	0	1	3	0	0	0	0	0	0	0	0
"KEGG2011;Unclassified;K18078;"	0	0	0	0	4	0	0	0	0	0	0	0
"KEGG2011;K2000020 Cellular Processes;Cell Growth and Death;K1004110 Cell cycle;K06670 cohesin complex subunit SCC1;"	0	0	0	0	0	0	0	0	0	0	0	0
"KEGG2011;Unclassified;K18405;"	25	0	0	2	5	6	203	208	3	2	2	3
"KEGG2011;Unclassified;K08819;"	0	0	0	0	0	0	4	2	3	15	8	41
"KEGG2011;Unclassified;K16880;"	6	11	10	15	12	42	9	8	3	5	22	14
"KEGG2011;Unclassified;K07318;"	11	49	27	129	169	199	104	97	53	141	149	266
"KEGG2011;K1001100 Metabolism;Nucleotide Metabolism;K1000230 Purine metabolism;K02342 DNA polymerase III subunit epsilon [EC:2.7.7.7];"	0	0	0	0	0	0	0	0	0	0	0	0
"KEGG2011;K1001100 Metabolism;Biosynthesis of Polyketides and Terpenoids;K1001053 Biosynthesis of siderophore group nonribosomal peptides;K12240 pyochelin synthetase;"	490	1349	302	66	189	152	48	29	90	22	42	63
"KEGG2011;Unclassified;K03321;"	4540	5093	3215	7776	8167	12471	6413	6110	5311	4482	3615	6279
"KEGG2011;Unclassified;K18664;"	132	15	69	133	59	103	6	10	27	15	8	37
"KEGG2011;Unclassified;K08876;"	44	5	22	39	16	24	2	2	11	14	10	16
"KEGG2011;K1001100 Metabolism;Energy Metabolism;K1000190 Oxidative phosphorylation;K02138 F-type H+-transporting ATPase subunit d;"	0	0	0	0	0	0	0	0	0	0	0	0
"KEGG2011;Unclassified;K11836;"	67	17	24	62	25	50	7	1	12	15	9	18
"KEGG2011;Unclassified;K11021;"	45	50	85	87	166	68	44	27	30	19	10	12
"KEGG2011;K1001100 Metabolism;Metabolism of Cofactors and Vitamins;K1000860 Porphyrin and chlorophyll metabolism;K00230 menaquinone-dependent protoporphyrinogen oxidase [EC:1.3.5.3];"	166	493	138	121	214	154	63	38	96	73	68	174
"KEGG2011;Unclassified;K19736;"	177	111	64	61	60	185	335	359	81	2	6	2
"KEGG2011;K2000016 Environmental Information Processing;Signal Transduction;K1004011 MAPK signaling pathway - yeast;K11244 cell wall integrity and stress response component;"	23	4	10	11	11	17	1	0	5	0	1	5
"KEGG2011;K2000016 Environmental Information Processing;Membrane Transport;K1002010 ABC transporters;K10118 raffinose/stachyose/melibiose transport system permease protein;"	3191	4020	2338	3780	3441	2760	1049	1039	1060	684	723	1163
"KEGG2011;K1001100 Metabolism;Biosynthesis of Polyketides and Terpenoids;K1000906 Carotenoid biosynthesis;K09879 isorenieratene synthase;"	205	630	263	216	368	343	89	86	86	26	32	56
"KEGG2011;Unclassified;K11474;"	34	35	27	177	168	227	36	19	31	148	150	321
"KEGG2011;Unclassified;K11842;"	0	0	0	0	0	0	3	1	6	6	3	3
"KEGG2011;Unclassified;K11684;"	35	8	19	35	6	16	15	15	34	56	54	159
"KEGG2011;Unclassified;K04333;"	1	0	0	2	0	27	0	0	0	2	0	0
"KEGG2011;K2000011 Genetic Information Processing;Folding, Sorting and Degradation;K1003018 RNA degradation;K12590 exosome complex component RRP46;"	25	2	8	10	12	10	4	0	6	3	3	3
"KEGG2011;K1001100 Metabolism;Lipid Metabolism;K1000561 Glycerolipid metabolism;K13509 lysophosphatidate acyltransferase [EC:2.3.1.51];"	0	0	0	0	0	0	0	0	0	0	0	0
"KEGG2011;K2000020 Cellular Processes;Transport and Catabolism;K1004146 Peroxisome;K13339 peroxin-6;"	13	5	6	19	22	36	6	9	12	31	23	35
"KEGG2011;Unclassified;K14779;"	27	4	12	19	7	15	4	2	4	6	2	14
"KEGG2011;K2000016 Environmental Information Processing;Membrane Transport;K1002010 ABC transporters;K05845 osmoprotectant transport system substrate-binding protein;"	1135	1419	692	1578	1289	957	197	290	342	223	253	520
"KEGG2011;K1001100 Metabolism;Carbohydrate Metabolism;K1000010 Glycolysis / Gluconeogenesis;K00382 dihydrolipoamide dehydrogenase [EC:1.8.1.4];"	0	0	0	0	0	0	0	0	0	0	0	0
"KEGG2011;Unclassified;K18701;"	0	3	0	0	0	0	0	0	0	0	0	0
"KEGG2011;K1001100 Metabolism;Metabolism of Cofactors and Vitamins;K1000750 Vitamin B6 metabolism;K08681 5'-phosphate synthase pdxT subunit [EC:4.3.3.6];"	188	319	163	105	182	99	68	61	67	27	21	34
"KEGG2011;Unclassified;K01694;"	81	13	36	32	23	25	10	10	11	31	19	39
"KEGG2011;K1001100 Metabolism;Xenobiotics Biodegradation and Metabolism;K1000643 Styrene degradation;K10438 3-hydroxyphenylacetate 6-hydroxylase [EC:1.14.13.63];"	33	5	30	18	5	9	5	2	4	1	7	2
"KEGG2011;K2000011 Genetic Information Processing;K2000012 Transcription;K1003040 Spliceosome;K12843 U4/U6 small nuclear ribonucleoprotein PRP3;"	24	4	24	18	2	4	0	4	7	16	12	35
"KEGG2011;Unclassified;K06965;"	23	3	13	27	15	12	2	2	6	18	9	30
"KEGG2011;Unclassified;K06721;"	1	0	0	0	7	2	0	0	2	4	1	15
"KEGG2011;K1001100 Metabolism;Xenobiotics Biodegradation and Metabolism;K1000621 Dioxin degradation;K08690 cis-2,3-dihydrobiphenyl-2,3-diol dehydrogenase [EC:1.3.1.56];"	3	1	10	13	7	3	7	5	1	3	0	6
"KEGG2011;Unclassified;K16952;"	0	0	0	55	14	47	0	0	0	0	0	0
"KEGG2011;Unclassified;K18062;"	34	15	6	3	2	2	0	0	0	0	0	0
"KEGG2011;K1001100 Metabolism;Energy Metabolism;K1000910 Nitrogen metabolism;K00362 nitrite reductase (NADH) large subunit [EC:1.7.1.15];"	7308	7794	4880	11044	10363	13571	7338	6906	7125	6361	5404	9295
"KEGG2011;K1001100 Metabolism;Energy Metabolism;K1000190 Oxidative phosphorylation;K00425 cytochrome d ubiquinol oxidase subunit I [EC:1.10.3.-];"	5193	4760	3501	8061	7451	7663	3744	3946	3816	3115	2587	4137
"KEGG2011;Unclassified;K06892;"	37	18	48	21	37	9	0	0	0	2	0	0
"KEGG2011;Unclassified;K19044;"	0	0	0	1	0	2	0	0	0	2	1	1
"KEGG2011;Unclassified;K19563;"	0	0	0	0	7	1	0	0	0	0	0	1
"KEGG2011;Unclassified;K12700;"	10	7	21	0	0	0	0	1	4	0	1	0
"KEGG2011;Unclassified;K13628;"	439	345	298	727	741	1175	643	609	562	610	475	820
"KEGG2011;Unclassified;K12056;"	39	29	67	42	101	568	739	1165	651	672	490	479
"KEGG2011;Unclassified;K16653;"	275	535	222	145	212	95	67	92	128	60	82	203
"KEGG2011;K1001100 Metabolism;Carbohydrate Metabolism;K1000630 Glyoxylate and dicarboxylate metabolism;K00288 methylenetetrahydrofolate dehydrogenase (NADP+) / methenyltetrahydrofolate cyclohydrolase / formyltetrahydrofolate synthetase [EC:1.5.1.5 3.5.4.9 6.3.4.3];"	0	0	0	0	0	0	0	0	0	0	0	0
"KEGG2011;K2000011 Genetic Information Processing;Folding, Sorting and Degradation;K1003018 RNA degradation;K08311 putative (di)nucleoside polyphosphate hydrolase [EC:3.6.1.-];"	849	746	473	1397	1490	2454	1156	1008	1063	1056	764	1370
"KEGG2011;K2000034 Human Diseases;K2000035 Cancers;K1005211 Renal cell carcinoma;"	3277	3320	2381	4625	4300	6435	3017	2913	2830	2531	1981	3575
"KEGG2011;Unclassified;K04044;"	923	848	648	1262	1516	2222	2610	2412	1824	1310	925	1454
"KEGG2011;K2000011 Genetic Information Processing;Folding, Sorting and Degradation;K1004120 Ubiquitin mediated proteolysis;K06689 ubiquitin-conjugating enzyme E2 D/E [EC:6.3.2.19];"	1	0	2	1	0	1	1	3	2	26	9	38
"KEGG2011;K1001100 Metabolism;Amino Acid Metabolism;K1000330 Arginine and proline metabolism;K00620 glutamate N-acetyltransferase / amino-acid N-acetyltransferase [EC:2.3.1.35 2.3.1.1];"	1418	1404	1054	2017	2275	4282	2131	1905	1867	1793	1244	2204
"KEGG2011;K1001100 Metabolism;Amino Acid Metabolism;K1000260 Glycine, serine and threonine metabolism;K00302 sarcosine oxidase, subunit alpha [EC:1.5.3.1];"	3362	4094	2541	4376	4193	6155	1709	1298	2933	2241	2223	3998
"KEGG2011;Unclassified;K05559;"	832	694	345	4972	5781	9081	1294	1351	1136	2091	1918	3222
"KEGG2011;Unclassified;K12444;"	5	6	4	9	12	13	0	5	1	3	0	4
"KEGG2011;Unclassified;K15396;"	156	156	156	715	942	1331	164	148	201	326	304	580
"KEGG2011;K2000020 Cellular Processes;Transport and Catabolism;K1004144 Endocytosis;K12182 hepatocyte growth factor-regulated tyrosine kinase substrate;"	45	5	25	16	1	11	5	6	11	8	13	19
"KEGG2011;Unclassified;K19954;"	3	1	3	5	27	2	7	0	4	5	10	4
"KEGG2011;K1001100 Metabolism;Carbohydrate Metabolism;K1000010 Glycolysis / Gluconeogenesis;K01610 phosphoenolpyruvate carboxykinase (ATP) [EC:4.1.1.49];"	0	0	0	0	0	0	0	0	0	0	0	0
"KEGG2011;Unclassified;K09633;"	0	0	0	0	0	6	1	0	0	10	2	2
"KEGG2011;Unclassified;K13698;"	0	0	0	0	6	6	0	0	0	0	0	0
"KEGG2011;K1001100 Metabolism;Carbohydrate Metabolism;K1000051 Fructose and mannose metabolism;K02798 PTS system, mannitol-specific IIA component [EC:2.7.1.69];"	0	0	0	0	0	0	0	0	0	0	0	0
"KEGG2011;K2000011 Genetic Information Processing;Folding, Sorting and Degradation;K1003060 Protein export;K12257 SecD/SecF fusion protein;"	0	0	0	0	0	0	0	0	0	0	0	0
"KEGG2011;K1001100 Metabolism;Xenobiotics Biodegradation and Metabolism;K1000361 Chlorocyclohexane and chlorobenzene degradation;K01101 4-nitrophenyl phosphatase [EC:3.1.3.41];"	16	7	18	13	5	22	5	6	8	21	11	30
"KEGG2011;Unclassified;K14194;"	20	73	15	44	33	43	4	0	16	2	9	11
"KEGG2011;K2000011 Genetic Information Processing;Replication and Repair;K1003440 Homologous recombination;K03551 holliday junction DNA helicase RuvB [EC:3.6.4.12];"	2671	2578	1905	3675	3981	5681	2580	2427	2348	2028	1635	2959
"KEGG2011;K1001100 Metabolism;Amino Acid Metabolism;K1000400 Phenylalanine, tyrosine and tryptophan biosynthesis;K01658 anthranilate synthase component II [EC:4.1.3.27];"	1408	1564	1113	1457	1558	2843	1596	1432	1703	1207	937	1805
"KEGG2011;Unclassified;K14863;"	24	6	19	10	11	15	4	3	4	8	9	19
"KEGG2011;K2000011 Genetic Information Processing;Replication and Repair;K1003420 Nucleotide excision repair;K10841 DNA excision repair protein ERCC-6;"	67	16	37	55	30	72	6	10	22	23	23	63
"KEGG2011;Unclassified;K11366;"	20	9	9	17	11	19	4	5	5	8	5	21
"KEGG2011;Unclassified;K18655;"	6	16	17	28	17	15	12	9	22	27	32	80
"KEGG2011;Unclassified;K11359;"	58	11	28	41	27	32	3	0	16	3	6	27
"KEGG2011;K2000016 Environmental Information Processing;Signal Transduction;K1002020 Two-component system;K02490 two-component system, response regulator, stage 0 sporulation protein F;"	23	23	40	0	0	8	7	10	16	3	5	5
"KEGG2011;K1001100 Metabolism;Amino Acid Metabolism;K1000270 Cysteine and methionine metabolism;"	7430	8095	5426	10509	10602	16492	8087	7388	7550	6743	5083	9813
"KEGG2011;K1001100 Metabolism;Metabolism of Cofactors and Vitamins;K1000130 Ubiquinone and other terpenoid-quinone biosynthesis;K03182 4-hydroxy-3-polyprenylbenzoate decarboxylase [EC:4.1.1.98];"	1572	2002	1030	2596	3081	4278	2268	2301	1849	1340	1083	1824
"KEGG2011;K2000011 Genetic Information Processing;Folding, Sorting and Degradation;K1003060 Protein export;K03118 sec-independent protein translocase protein TatC;"	0	0	0	0	0	0	0	0	0	0	0	0
"KEGG2011;Unclassified;K05545;"	7	2	2	6	2	9	2	4	4	8	5	17
"KEGG2011;K2000016 Environmental Information Processing;Signal Transduction;K1002020 Two-component system;K07698 two-component system, sporulation sensor kinase C [EC:2.7.13.3];"	0	4	0	0	0	0	0	0	0	0	0	0
"KEGG2011;K2000025 Organismal Systems;Endocrine System;K1004910 Insulin signaling pathway;K07200 5'-AMP-activated protein kinase, regulatory gamma subunit;"	0	0	0	0	0	0	0	0	0	0	0	0
"KEGG2011;K1001100 Metabolism;Nucleotide Metabolism;K1000230 Purine metabolism;K03007 DNA-directed RNA polymerases I, II, and III subunit RPABC5;"	0	0	0	0	0	0	0	0	0	0	0	0
"KEGG2011;K1001100 Metabolism;Carbohydrate Metabolism;K1000620 Pyruvate metabolism;K11262 acetyl-CoA carboxylase / biotin carboxylase [EC:6.4.1.2 6.3.4.14];"	0	0	0	0	0	0	0	0	0	0	0	0
"KEGG2011;K2000016 Environmental Information Processing;Signal Transduction;"	0	0	0	0	0	0	0	0	0	0	0	0
"KEGG2011;K2000025 Organismal Systems;K2000032 Development;K1004320 Dorso-ventral axis formation;K03102 squid;"	0	0	0	0	0	0	2	0	0	8	1	12
"KEGG2011;Unclassified;K11663;"	6	0	3	4	0	0	1	0	1	0	0	3
"KEGG2011;K1001100 Metabolism;Glycan Biosynthesis and Metabolism;K1000540 Lipopolysaccharide biosynthesis;K03275 UDP-glucose:(glucosyl)LPS alpha-1,3-glucosyltransferase [EC:2.4.1.-];"	0	0	5	0	0	0	0	0	0	0	0	0
"KEGG2011;Unclassified;K15190;"	0	0	0	0	0	1	1	4	6	13	6	9
"KEGG2011;Unclassified;K20246;"	51	12	17	36	43	46	4	1	17	8	16	28
"KEGG2011;Unclassified;K08178;"	59	15	29	14	6	32	47	49	18	3	1	4
"KEGG2011;Unclassified;K03721;"	2	1	3	215	191	213	7	7	13	67	61	65
"KEGG2011;Unclassified;K10085;"	31	34	76	3	12	13	1	5	36	6	7	16
"KEGG2011;Unclassified;K07262;"	777	718	411	947	1032	1250	2431	2186	1598	869	876	1426
"KEGG2011;Unclassified;K11378;"	46	19	59	37	20	43	4	5	18	12	6	24
"KEGG2011;K1001100 Metabolism;Carbohydrate Metabolism;K1000010 Glycolysis / Gluconeogenesis;K01223 6-phospho-beta-glucosidase [EC:3.2.1.86];"	75	175	109	122	186	82	28	48	53	15	17	29
"KEGG2011;K1001100 Metabolism;Glycan Biosynthesis and Metabolism;K1000563 Glycosylphosphatidylinositol(GPI)-anchor biosynthesis;K03860 phosphatidylinositol glycan, class Q;"	52	10	20	38	12	22	4	0	9	7	7	16
"KEGG2011;K1001100 Metabolism;Carbohydrate Metabolism;K1000630 Glyoxylate and dicarboxylate metabolism;K00436;"	0	0	0	0	0	0	0	0	0	0	0	0
"KEGG2011;K2000025 Organismal Systems;Immune System;K1004664 Fc epsilon RI signaling pathway;"	0	0	0	0	0	0	0	0	0	0	0	0
"KEGG2011;K1001100 Metabolism;Metabolism of Cofactors and Vitamins;K1000740 Riboflavin metabolism;K01078 acid phosphatase [EC:3.1.3.2];"	0	0	0	0	0	0	0	0	0	0	0	0
"KEGG2011;K2000020 Cellular Processes;Cell Growth and Death;K1004110 Cell cycle;K02216 serine/threonine-protein kinase Chk1 [EC:2.7.11.1];"	0	0	0	0	0	0	0	0	0	0	0	0
"KEGG2011;K1001100 Metabolism;Energy Metabolism;K1000190 Oxidative phosphorylation;K02265 cytochrome c oxidase subunit 5b;"	0	0	0	0	0	0	0	0	0	0	0	0
"KEGG2011;Unclassified;K16196;"	116	5	54	56	33	67	12	7	23	10	9	19
"KEGG2011;K1001100 Metabolism;Carbohydrate Metabolism;K1000620 Pyruvate metabolism;K01962 acetyl-CoA carboxylase carboxyl transferase subunit alpha [EC:6.4.1.2];"	0	0	0	0	0	0	0	0	0	0	0	0
"KEGG2011;K1001100 Metabolism;Metabolism of Cofactors and Vitamins;K1000760 Nicotinate and nicotinamide metabolism;K00323 NAD(P) transhydrogenase [EC:1.6.1.2];"	84	5	18	52	33	39	8	3	30	8	8	7
"KEGG2011;K1001100 Metabolism;Amino Acid Metabolism;K1000380 Tryptophan metabolism;K03392 aminocarboxymuconate-semialdehyde decarboxylase [EC:4.1.1.45];"	532	578	389	1126	1511	2044	301	287	397	718	563	980
"KEGG2011;Unclassified;K07084;"	0	0	10	116	122	121	1	0	0	39	20	14
"KEGG2011;Unclassified;K11673;"	44	12	18	23	4	31	5	14	25	5	11	18
"KEGG2011;Unclassified;K15772;"	296	496	333	322	404	253	259	217	187	92	70	193
"KEGG2011;K2000016 Environmental Information Processing;Membrane Transport;K1003070 Bacterial secretion system;K03225 type III secretion protein Q;"	554	640	338	556	579	851	1674	1689	1250	240	290	545
"KEGG2011;K1001100 Metabolism;Energy Metabolism;K1000910 Nitrogen metabolism;K01953 asparagine synthase (glutamine-hydrolysing) [EC:6.3.5.4];"	0	0	0	0	0	0	0	0	0	0	0	0
"KEGG2011;Unclassified;K15314;"	1	5	9	22	9	9	5	4	7	31	18	22
"KEGG2011;Unclassified;K09228;"	114	46	62	69	18	58	10	18	54	50	37	79
"KEGG2011;Unclassified;K08360;"	8	3	47	5	2	1	5	1	19	0	1	5
"KEGG2011;Unclassified;K14589;"	0	0	0	0	0	0	0	0	0	1	0	0
"KEGG2011;K2000016 Environmental Information Processing;Membrane Transport;K1002010 ABC transporters;K02041 phosphonate transport system ATP-binding protein [EC:3.6.3.28];"	777	799	386	956	936	1460	520	473	655	404	343	691
"KEGG2011;K1001100 Metabolism;Amino Acid Metabolism;K1000330 Arginine and proline metabolism;K00619 amino-acid N-acetyltransferase [EC:2.3.1.1];"	600	631	314	667	516	493	163	170	191	117	122	276
"KEGG2011;Unclassified;K15496;"	1	4	5	0	0	0	0	0	1	0	0	0
"KEGG2011;Unclassified;K03402;"	531	559	332	599	493	239	364	350	263	225	263	551
"KEGG2011;K1001100 Metabolism;Energy Metabolism;K1000680 Methane metabolism;K00317 dimethylamine/trimethylamine dehydrogenase [EC:1.5.8.1 1.5.8.2];"	445	422	479	638	470	986	261	220	232	338	235	524
"KEGG2011;Unclassified;K13688;"	4270	4049	3028	3930	3234	5978	2899	2464	3015	3206	2238	6193
"KEGG2011;Unclassified;K14986;"	1114	1363	1000	1622	2447	3421	1224	1006	1735	2284	1750	3045
"KEGG2011;Unclassified;K14018;"	40	13	26	30	18	28	3	4	9	13	25	30
"KEGG2011;Unclassified;K08151;"	1792	1381	1124	2218	1827	2252	1205	1264	1189	929	799	1229
"KEGG2011;K2000016 Environmental Information Processing;Signal Transduction;K1004011 MAPK signaling pathway - yeast;K11215 transcription factor STE12;"	39	4	12	29	6	20	2	1	5	1	0	3
"KEGG2011;Unclassified;K14297;"	121	49	65	80	35	76	56	39	90	36	27	55
"KEGG2011;K1001100 Metabolism;Lipid Metabolism;K1000600 Sphingolipid metabolism;K00654 serine palmitoyltransferase [EC:2.3.1.50];"	84	20	31	43	38	45	6	4	18	17	13	39
"KEGG2011;Unclassified;K19422;"	9	12	9	2	0	5	0	0	0	0	0	0
"KEGG2011;Unclassified;K04774;"	715	605	338	1122	923	816	98	208	193	156	284	391
"KEGG2011;Unclassified;K10730;"	0	0	0	0	3	8	0	0	1	4	0	0
"KEGG2011;Unclassified;K11928;"	126	200	110	1109	1865	2382	329	226	426	763	875	1449
"KEGG2011;K1001100 Metabolism;Biosynthesis of Other Secondary Metabolites;K1000940 Phenylpropanoid biosynthesis;K13065 shikimate O-hydroxycinnamoyltransferase [EC:2.3.1.133];"	0	0	0	0	0	0	0	0	0	0	0	0
"KEGG2011;K2000011 Genetic Information Processing;Folding, Sorting and Degradation;K1003060 Protein export;K03100 signal peptidase I [EC:3.4.21.89];"	3413	4128	2704	3942	4493	6562	3092	2895	3160	2603	1927	3470
"KEGG2011;Unclassified;K13049;"	305	240	271	410	294	715	467	480	539	315	270	604
"KEGG2011;K1001100 Metabolism;Energy Metabolism;K1000190 Oxidative phosphorylation;K05586 bidirectional [NiFe] hydrogenase diaphorase subunit [EC:1.6.5.3];"	0	0	0	8	16	11	0	0	1	0	0	0
"KEGG2011;Unclassified;K18562;"	2	3	2	3	0	0	0	0	0	0	1	6
"KEGG2011;K2000016 Environmental Information Processing;Signal Transduction;K1002020 Two-component system;K07655 two-component system, OmpR family, sensor histidine kinase PrrB [EC:2.7.13.3];"	0	0	0	0	1	3	2	0	2	0	0	0
"KEGG2011;Unclassified;K15303;"	79	18	42	47	3	21	5	0	10	4	3	2
"KEGG2011;K1001100 Metabolism;Xenobiotics Biodegradation and Metabolism;K1000633 Nitrotoluene degradation;K10680 N-ethylmaleimide reductase [EC:1.-.-.-];"	1581	2446	1043	1863	1750	3147	1466	1510	1784	1634	1084	2041
"KEGG2011;Unclassified;K18289;"	32	58	48	108	47	91	90	102	217	80	54	66
"KEGG2011;Unclassified;K07821;"	0	0	0	0	0	0	0	0	0	2	2	0
"KEGG2011;Unclassified;K17506;"	0	1	1	0	0	6	0	0	0	0	0	0
"KEGG2011;Unclassified;K19181;"	164	196	143	381	512	603	114	109	64	160	69	327
"KEGG2011;K2000020 Cellular Processes;Cell Motility;K1002040 Flagellar assembly;K02421 flagellar biosynthetic protein FliR;"	841	927	711	1931	1965	3705	1701	1500	1883	1350	1146	1923
"KEGG2011;K1001100 Metabolism;Carbohydrate Metabolism;K1000040 Pentose and glucuronate interconversions;K00875 D-ribulokinase [EC:2.7.1.47];"	36	27	33	160	112	151	2	1	10	6	1	71
"KEGG2011;Unclassified;K14526;"	5	0	1	4	6	9	0	0	1	2	0	2
"KEGG2011;Unclassified;K18067;"	15	15	8	0	2	0	14	9	13	26	16	33
"KEGG2011;K2000011 Genetic Information Processing;Folding, Sorting and Degradation;K1004120 Ubiquitin mediated proteolysis;K10581 ubiquitin-conjugating enzyme E2 O [EC:6.3.2.19];"	0	0	0	0	0	0	3	3	5	19	22	27
"KEGG2011;Unclassified;K18995;"	84	12	60	68	42	58	8	5	21	17	17	45
"KEGG2011;Unclassified;K07046;"	1659	1717	956	1627	1632	1707	828	872	714	533	551	1352
"KEGG2011;Unclassified;K13165;"	0	0	0	0	0	0	2	4	6	14	3	14
"KEGG2011;Unclassified;K11249;"	0	0	0	0	0	6	0	0	0	0	0	0
"KEGG2011;K2000011 Genetic Information Processing;Folding, Sorting and Degradation;K1004120 Ubiquitin mediated proteolysis;K03348 anaphase-promoting complex subunit 1;"	0	0	0	0	0	0	0	0	0	0	0	0
"KEGG2011;Unclassified;K03487;"	3	4	21	0	0	0	0	0	0	3	2	1
"KEGG2011;K1001100 Metabolism;Lipid Metabolism;K1000565 Ether lipid metabolism;K08743 ectonucleotide pyrophosphatase/phosphodiesterase family member 6 [EC:3.1.4.-];"	1	0	0	0	0	0	0	0	0	0	0	0
"KEGG2011;K1001100 Metabolism;Metabolism of Cofactors and Vitamins;"	0	0	0	0	0	0	0	0	0	0	0	0
"KEGG2011;Unclassified;K17266;"	0	17	6	0	0	36	0	0	0	2	0	0
"KEGG2011;Unclassified;K07953;"	13	2	16	15	24	17	3	3	0	7	4	13
"KEGG2011;K1001100 Metabolism;Carbohydrate Metabolism;K1000020 Citrate cycle (TCA cycle);K00234 succinate dehydrogenase (ubiquinone) flavoprotein subunit [EC:1.3.5.1];"	0	0	0	0	0	0	0	0	0	0	0	0
"KEGG2011;Unclassified;K12178;"	13	2	6	7	3	14	5	9	5	17	24	48
"KEGG2011;Unclassified;K16049;"	858	676	473	1124	807	589	222	273	349	160	265	406
"KEGG2011;Unclassified;K16489;"	71	10	29	31	30	46	0	2	12	4	0	11
"KEGG2011;Unclassified;K00564;"	578	677	546	1377	1609	2749	299	305	400	556	496	1014
"KEGG2011;K2000016 Environmental Information Processing;Membrane Transport;K1002010 ABC transporters;K10540 methyl-galactoside transport system substrate-binding protein;"	0	0	0	0	0	0	0	0	0	0	0	0
"KEGG2011;Unclassified;K15114;"	12	0	1	15	5	12	2	2	5	5	6	27
"KEGG2011;K1001100 Metabolism;Carbohydrate Metabolism;K1000630 Glyoxylate and dicarboxylate metabolism;K11517 (S)-2-hydroxy-acid oxidase [EC:1.1.3.15];"	0	0	0	0	0	0	0	0	0	0	0	0
"KEGG2011;Unclassified;K11997;"	11	13	14	23	25	8	18	6	106	5	16	6
"KEGG2011;Unclassified;K16348;"	6	8	6	6	3	9	14	2	2	1	3	9
"KEGG2011;Unclassified;K10026;"	222	217	225	739	997	1599	401	350	329	581	458	876
"KEGG2011;Unclassified;K17592;"	0	0	0	0	19	7	5	5	17	8	6	6
"KEGG2011;Unclassified;K13963;"	120	145	285	277	530	543	233	202	151	362	161	466
"KEGG2011;Unclassified;K19702;"	256	453	194	299	401	277	81	38	62	49	41	40
"KEGG2011;Unclassified;K17600;"	75	16	30	39	17	38	5	2	19	7	2	6
"KEGG2011;Unclassified;K02533;"	752	682	530	938	976	1640	1080	952	937	827	486	1008
"KEGG2011;Unclassified;K10766;"	0	0	0	0	0	2	0	0	0	0	0	0
"KEGG2011;K1001100 Metabolism;Metabolism of Cofactors and Vitamins;K1000860 Porphyrin and chlorophyll metabolism;K05936 precorrin-4/cobalt-precorrin-4 C11-methyltransferase [EC:2.1.1.133 2.1.1.271];"	385	540	315	562	678	747	188	190	231	269	163	416
"KEGG2011;K1001100 Metabolism;Biosynthesis of Polyketides and Terpenoids;K1000900 Terpenoid backbone biosynthesis;K00787 farnesyl diphosphate synthase [EC:2.5.1.1 2.5.1.10];"	13	0	1	7	7	10	0	4	8	4	3	14
"KEGG2011;Unclassified;K13291;"	65	15	27	32	30	42	6	0	13	0	2	2
"KEGG2011;Unclassified;K00557;"	1	0	3	341	386	903	15	18	16	106	105	146
"KEGG2011;K1001100 Metabolism;Lipid Metabolism;K1000564 Glycerophospholipid metabolism;K06131 cardiolipin synthase [EC:2.7.8.-];"	5310	5844	3874	7419	8135	12252	7680	8105	8140	4886	4317	7902
"KEGG2011;K2000034 Human Diseases;K2000035 Cancers;K1005215 Prostate cancer;"	2337	3372	2247	4248	4627	8603	4142	3927	3716	2902	2443	4206
"KEGG2011;Unclassified;K13704;"	24	0	13	22	9	20	0	0	5	10	5	3
"KEGG2011;K2000011 Genetic Information Processing;Folding, Sorting and Degradation;K1004120 Ubiquitin mediated proteolysis;K10589 ubiquitin-protein ligase E3 C [EC:6.3.2.19];"	82	24	31	45	31	48	7	1	11	11	9	22
"KEGG2011;K2000016 Environmental Information Processing;Signal Transduction;K1002020 Two-component system;K07810 Cu(I)/Ag(I) efflux system periplasmic protein CusF;"	2	8	0	19	17	30	16	15	4	35	18	38
"KEGG2011;K1001100 Metabolism;Nucleotide Metabolism;K1000230 Purine metabolism;K13482 xanthine dehydrogenase large subunit [EC:1.17.1.4];"	2575	2936	2066	3726	3365	5760	3928	3709	3354	2173	1793	3353
"KEGG2011;Unclassified;K19270;"	233	344	148	242	262	455	267	193	168	211	181	343
"KEGG2011;K1001100 Metabolism;Metabolism of Other Amino Acids;K1000480 Glutathione metabolism;K04097 glutathione S-transferase [EC:2.5.1.18];"	3	6	19	7	11	29	14	15	8	22	25	67
"KEGG2011;Unclassified;K07245;"	1683	1763	922	1968	1379	841	551	611	641	390	526	864
"KEGG2011;Unclassified;K18011;"	1	5	0	58	89	86	12	11	9	37	30	64
"KEGG2011;Unclassified;K03152;"	7	4	18	45	49	145	23	22	50	37	32	33
"KEGG2011;Unclassified;K15907;"	4	3	1	0	0	0	1	0	0	0	0	0
"KEGG2011;K2000016 Environmental Information Processing;Signal Transduction;K1002020 Two-component system;K07677 two-component system, NarL family, capsular synthesis sensor histidine kinase RcsC [EC:2.7.13.3];"	18	8	50	53	84	94	12	8	5	20	32	67
"KEGG2011;Unclassified;K15864;"	56	104	145	181	187	304	169	156	371	167	133	168
"KEGG2011;K2000020 Cellular Processes;Transport and Catabolism;K1004140 Regulation of autophagy;K08329 autophagy-related protein 17;"	23	3	10	21	12	13	1	0	6	0	1	0
"KEGG2011;K1001100 Metabolism;Energy Metabolism;K1000190 Oxidative phosphorylation;K02108 F-type H+-transporting ATPase subunit a;"	0	0	0	0	0	0	0	0	0	0	0	0
"KEGG2011;Unclassified;K16264;"	1077	1330	1055	1591	1923	3597	1075	880	1083	1533	1010	1715
"KEGG2011;Unclassified;K14308;"	12	3	3	17	15	17	3	0	6	6	0	2
"KEGG2011;Unclassified;K19676;"	0	0	1	0	0	0	13	12	8	43	51	98
"KEGG2011;K1001100 Metabolism;Metabolism of Cofactors and Vitamins;K1000785 Lipoic acid metabolism;K03801 lipoyl(octanoyl) transferase [EC:2.3.1.181];"	1124	1326	939	1891	1986	3313	1640	1556	1489	1302	922	1825
"KEGG2011;K1001100 Metabolism;Biosynthesis of Polyketides and Terpenoids;K1001053 Biosynthesis of siderophore group nonribosomal peptides;K04788 mycobactin phenyloxazoline synthetase;"	0	0	0	0	26	1	0	0	0	0	0	0
"KEGG2011;K1001100 Metabolism;Metabolism of Other Amino Acids;K1000480 Glutathione metabolism;K05360 protein-disulfide reductase (glutathione) [EC:1.8.4.2];"	24	7	35	18	16	20	18	11	24	47	27	39
"KEGG2011;K1001100 Metabolism;Biosynthesis of Polyketides and Terpenoids;K1000906 Carotenoid biosynthesis;K09847 spheroidene monooxygenase [EC:1.14.15.9];"	0	0	0	1	1	0	0	0	0	0	0	0
"KEGG2011;Unclassified;K16462;"	0	0	1	19	69	102	3	1	3	10	10	30
"KEGG2011;K2000034 Human Diseases;Infectious Diseases;K1005120 Epithelial cell signaling in Helicobacter pylori infection;"	5289	6205	3373	6467	5676	4915	3551	3624	3743	2719	2678	4519
"KEGG2011;K1001100 Metabolism;Metabolism of Cofactors and Vitamins;K1000790 Folate biosynthesis;K01495 GTP cyclohydrolase I [EC:3.5.4.16];"	1409	1442	1122	2318	2468	3944	1721	1535	1517	1465	1050	2005
"KEGG2011;Unclassified;K16188;"	0	6	0	0	0	0	0	0	0	0	0	0
"KEGG2011;Unclassified;K03346;"	0	8	0	0	0	0	0	0	0	0	0	0
"KEGG2011;K2000025 Organismal Systems;Nervous System;K1004722 Neurotrophin signaling pathway;"	52	12	25	34	27	46	2	3	28	11	11	24
"KEGG2011;Unclassified;K15121;"	0	0	0	0	0	0	1	0	0	1	7	6
"KEGG2011;Unclassified;K16237;"	145	545	63	103	70	13	4	3	7	1	10	10
"KEGG2011;Unclassified;K03536;"	389	360	230	646	616	1223	629	485	424	571	406	737
"KEGG2011;Unclassified;K05302;"	20	1	17	9	4	4	0	1	6	1	0	6
"KEGG2011;Unclassified;K17484;"	72	86	9	1	23	10	3	4	0	2	4	4
"KEGG2011;Unclassified;K16431;"	4	3	3	0	2	0	5	7	0	1	0	1
"KEGG2011;K2000016 Environmental Information Processing;Membrane Transport;K1002010 ABC transporters;K10200 N-acetylglucosamine transport system substrate-binding protein;"	609	1314	476	439	488	239	102	131	159	67	70	94
"KEGG2011;K2000016 Environmental Information Processing;Signal Transduction;K1004010 MAPK signaling pathway;K04412 serine/threonine kinase 3;"	0	0	0	0	0	2	0	0	1	2	0	3
"KEGG2011;K1001100 Metabolism;Biosynthesis of Other Secondary Metabolites;K1000521 Streptomycin biosynthesis;K04340 scyllo-inosamine-4-phosphate amidinotransferase 1 [EC:2.1.4.2];"	0	0	0	0	92	0	0	0	0	0	0	0
"KEGG2011;Unclassified;K08624;"	0	0	0	6	23	15	0	0	0	12	11	14
"KEGG2011;K2000011 Genetic Information Processing;Replication and Repair;K1003450 Non-homologous end-joining;K10777 DNA ligase 4 [EC:6.5.1.1];"	135	33	80	127	83	92	16	18	43	20	12	57
"KEGG2011;K2000025 Organismal Systems;K2000032 Development;"	0	0	0	0	0	0	0	0	0	0	0	0
"KEGG2011;Unclassified;K16845;"	28	17	17	24	19	25	34	33	21	34	23	62
"KEGG2011;K1001100 Metabolism;Metabolism of Cofactors and Vitamins;K1000730 Thiamine metabolism;K03148 sulfur carrier protein ThiS adenylyltransferase [EC:2.7.7.73];"	3	3	0	0	6	3	2	6	6	1	0	0
"KEGG2011;Unclassified;K20219;"	204	314	27	12	63	32	3	4	1	2	8	14
"KEGG2011;K1001100 Metabolism;Carbohydrate Metabolism;K1000520 Amino sugar and nucleotide sugar metabolism;K01791 UDP-N-acetylglucosamine 2-epimerase (non-hydrolysing) [EC:5.1.3.14];"	1243	1479	1540	1851	2407	3911	1825	1611	1513	1463	1030	1892
"KEGG2011;K2000020 Cellular Processes;Transport and Catabolism;K1004142 Lysosome;K12397 AP-3 complex subunit beta;"	0	0	0	0	0	0	2	0	1	13	13	43
"KEGG2011;K1001100 Metabolism;Glycan Biosynthesis and Metabolism;K1000510 N-Glycan biosynthesis;K00753 glycoprotein 3-alpha-L-fucosyltransferase [EC:2.4.1.214];"	0	0	0	1	4	4	0	0	0	0	0	0
"KEGG2011;Unclassified;K11577;"	0	0	0	0	0	0	5	2	3	7	10	19
"KEGG2011;Unclassified;K07302;"	1203	1491	998	2138	2312	3394	2994	2673	2700	2061	1746	2978
"KEGG2011;Unclassified;K06163;"	461	524	346	787	538	991	667	645	492	283	186	371
"KEGG2011;K2000011 Genetic Information Processing;Folding, Sorting and Degradation;K1003050 Proteasome;K03432 proteasome alpha subunit [EC:3.4.25.1];"	264	526	157	139	180	68	36	44	63	21	20	46
"KEGG2011;Unclassified;K16369;"	98	13	54	59	37	71	5	5	22	4	11	4
"KEGG2011;K1001100 Metabolism;Metabolism of Other Amino Acids;K1000460 Cyanoamino acid metabolism;K10566 phenylacetaldoxime dehydratase [EC:4.99.1.7];"	0	0	0	0	0	0	0	0	0	0	0	0
"KEGG2011;Unclassified;K11267;"	122	17	43	78	54	55	8	7	22	13	17	35
"KEGG2011;K2000016 Environmental Information Processing;Signal Transduction;K1002020 Two-component system;K13486 chemotaxis protein methyltransferase WspC;"	90	142	112	263	183	191	253	230	405	65	86	191
"KEGG2011;K1001100 Metabolism;Metabolism of Cofactors and Vitamins;K1000760 Nicotinate and nicotinamide metabolism;K00858 NAD+ kinase [EC:2.7.1.23];"	1853	1861	1302	2845	2944	4259	2252	2032	1869	1855	1495	2491
"KEGG2011;K1001100 Metabolism;Lipid Metabolism;K1000561 Glycerolipid metabolism;K05878 dihydroxyacetone kinase, N-terminal domain [EC:2.7.1.-];"	418	825	661	509	494	1200	704	614	625	506	313	773
"KEGG2011;Unclassified;K17202;"	135	103	60	222	170	428	89	73	26	71	35	65
"KEGG2011;Unclassified;K18369;"	258	591	387	186	228	200	199	191	102	28	38	88
"KEGG2011;K1001100 Metabolism;Amino Acid Metabolism;K1000310 Lysine degradation;K11424 histone-lysine N-methyltransferase NSD2 [EC:2.1.1.43];"	0	10	3	2	2	0	3	1	11	2	4	7
"KEGG2011;K2000020 Cellular Processes;Transport and Catabolism;K1004144 Endocytosis;K11866 STAM-binding protein [EC:3.4.19.12];"	47	10	17	26	4	11	7	0	1	0	0	8
"KEGG2011;Unclassified;K01318;"	4	35	10	4	33	11	8	0	6	17	9	20
"KEGG2011;Unclassified;K06961;"	7	3	16	6	5	7	0	0	6	8	6	11
"KEGG2011;Unclassified;K16330;"	42	10	22	35	14	24	3	3	22	2	3	16
"KEGG2011;Unclassified;K13050;"	0	0	0	0	67	0	0	0	0	0	0	0
"KEGG2011;Unclassified;K11386;"	0	0	0	0	0	0	0	0	0	3	0	4
"KEGG2011;K2000020 Cellular Processes;Transport and Catabolism;K1004144 Endocytosis;K07897 Ras-related protein Rab-7A;"	6	3	2	3	1	6	1	1	3	10	21	15
"KEGG2011;K2000011 Genetic Information Processing;K2000013 Translation;K1003010 Ribosome;K02897 large subunit ribosomal protein L25;"	1131	1178	843	1954	1945	3387	1595	1349	1456	1245	906	1613
"KEGG2011;Unclassified;K14404;"	30	6	12	13	8	17	2	1	4	2	1	5
"KEGG2011;K1001100 Metabolism;Carbohydrate Metabolism;K1000500 Starch and sucrose metabolism;K00688 starch phosphorylase [EC:2.4.1.1];"	0	0	0	0	0	0	0	0	0	0	0	0
"KEGG2011;K2000011 Genetic Information Processing;Replication and Repair;K1003030 DNA replication;"	271	50	129	169	94	138	32	25	98	87	98	225
"KEGG2011;Unclassified;K20370;"	47	31	78	85	245	206	271	283	598	477	266	501
"KEGG2011;K2000016 Environmental Information Processing;Signal Transduction;K1004350 TGF-beta signaling pathway;K04685 cyclin-dependent kinase inhibitor 2B;"	0	0	0	0	0	0	0	0	0	0	0	0
"KEGG2011;K1001100 Metabolism;Amino Acid Metabolism;K1000250 Alanine, aspartate and glutamate metabolism;K00827 alanine-glyoxylate transaminase / (R)-3-amino-2-methylpropionate-pyruvate transaminase [EC:2.6.1.44 2.6.1.40];"	0	0	0	0	0	0	0	0	0	0	0	0
"KEGG2011;Unclassified;K15256;"	413	362	220	1004	1270	2119	380	354	568	701	506	787
"KEGG2011;K1001100 Metabolism;Nucleotide Metabolism;K1000230 Purine metabolism;K00892 inosine kinase [EC:2.7.1.73];"	0	0	8	4	39	25	0	0	0	2	0	0
"KEGG2011;K1001100 Metabolism;Amino Acid Metabolism;K1000400 Phenylalanine, tyrosine and tryptophan biosynthesis;K13497 anthranilate synthase/phosphoribosyltransferase [EC:4.1.3.27 2.4.2.18];"	2	4	1	0	0	12	0	1	0	0	1	31
"KEGG2011;K2000016 Environmental Information Processing;Signal Transduction;K1002020 Two-component system;K06598 chemosensory pili system protein ChpC;"	106	91	102	430	538	975	155	83	182	212	209	417
"KEGG2011;Unclassified;K03656;"	1222	1222	807	2880	2769	5524	2940	3223	2231	1573	1232	1680
"KEGG2011;Unclassified;K15984;"	15	18	30	256	269	839	53	39	41	79	79	122
"KEGG2011;K2000011 Genetic Information Processing;Folding, Sorting and Degradation;K1003060 Protein export;K07342 protein transport protein SEC61 subunit gamma and related proteins;"	0	0	0	0	0	0	0	0	0	0	0	0
"KEGG2011;Unclassified;K15662;"	69	199	196	39	48	161	82	102	112	4	27	50
"KEGG2011;Unclassified;K11066;"	278	177	118	95	93	104	33	13	89	47	44	93
"KEGG2011;K2000011 Genetic Information Processing;K2000012 Transcription;K1003040 Spliceosome;K12881 THO complex subunit 4;"	11	5	4	4	2	9	1	3	7	15	20	26
"KEGG2011;Unclassified;K06048;"	1715	2067	1070	2236	2477	2609	2086	1931	1982	1363	1052	2020
"KEGG2011;K1001100 Metabolism;Glycan Biosynthesis and Metabolism;K1000510 N-Glycan biosynthesis;K07252 dolichyldiphosphatase [EC:3.6.1.43];"	9	1	10	17	0	1	2	0	12	0	0	6
"KEGG2011;Unclassified;K12068;"	1	2	3	2	4	19	29	52	40	17	6	20
"KEGG2011;Unclassified;K18544;"	7	27	8	0	0	0	0	0	1	0	0	0
"KEGG2011;Unclassified;K18321;"	0	0	0	23	14	0	0	0	0	0	0	0
"KEGG2011;Unclassified;K11921;"	71	78	78	153	135	227	44	49	82	45	39	230
"KEGG2011;K2000016 Environmental Information Processing;Membrane Transport;K1002010 ABC transporters;K10441 ribose transport system ATP-binding protein [EC:3.6.3.17];"	8600	10009	5459	10422	8724	10365	6208	6419	4332	3063	2579	5065
"KEGG2011;K1001100 Metabolism;Carbohydrate Metabolism;K1000053 Ascorbate and aldarate metabolism;K03077 L-ribulose-5-phosphate 4-epimerase [EC:5.1.3.4];"	4	0	0	11	14	41	23	31	4	8	6	6
"KEGG2011;Unclassified;K13011;"	2	4	0	18	68	73	7	0	0	4	1	3
"KEGG2011;Unclassified;K15173;"	0	0	0	18	4	10	0	0	0	0	0	0
"KEGG2011;Unclassified;K06214;"	2	9	10	13	37	55	27	15	8	9	4	29
"KEGG2011;K1001100 Metabolism;Lipid Metabolism;K1000564 Glycerophospholipid metabolism;K13333 lysophospholipase [EC:3.1.1.5];"	76	21	32	34	7	23	3	2	17	0	2	14
"KEGG2011;Unclassified;K09496;"	29	17	25	23	33	35	2	3	5	0	3	12
"KEGG2011;K1001100 Metabolism;Carbohydrate Metabolism;K1000562 Inositol phosphate metabolism;K01109 inositol polyphosphate-4-phosphatase [EC:3.1.3.66];"	0	0	0	0	0	0	0	0	0	0	0	0
"KEGG2011;Unclassified;K19659;"	0	0	0	0	0	0	1	6	6	2	3	4
"KEGG2011;K2000016 Environmental Information Processing;Membrane Transport;K1003070 Bacterial secretion system;K02461 general secretion pathway protein L;"	848	886	795	2004	2603	3782	1760	1754	1599	1316	1063	1939
"KEGG2011;K1001100 Metabolism;Energy Metabolism;K1000190 Oxidative phosphorylation;K03963 NADH dehydrogenase (ubiquinone) 1 beta subcomplex subunit 7;"	0	0	0	0	0	0	0	0	0	0	0	0
"KEGG2011;Unclassified;K16087;"	2543	2384	2266	4033	4075	10145	3754	3291	3230	3051	2219	4105
"KEGG2011;Unclassified;K17604;"	0	0	0	0	0	0	12	25	27	78	137	193
"KEGG2011;Unclassified;K19219;"	6	1	4	9	6	7	17	17	8	0	0	2
"KEGG2011;Unclassified;K17430;"	5	2	3	7	0	0	0	0	0	0	0	0
"KEGG2011;K1001100 Metabolism;Amino Acid Metabolism;K1000330 Arginine and proline metabolism;K08687 N-carbamoylsarcosine amidase [EC:3.5.1.59];"	1	0	2	0	0	0	0	0	0	0	0	0
"KEGG2011;K1001100 Metabolism;Amino Acid Metabolism;K1000310 Lysine degradation;K03894 N2-citryl-N6-acetyl-N6-hydroxylysine synthase [EC:6.3.2.38];"	0	0	0	4	3	15	0	0	0	13	7	5
"KEGG2011;K2000020 Cellular Processes;"	0	0	0	0	0	0	0	0	0	0	0	0
"KEGG2011;K1001100 Metabolism;Carbohydrate Metabolism;K1000620 Pyruvate metabolism;K01006 pyruvate, orthophosphate dikinase [EC:2.7.9.1];"	0	0	0	0	0	0	0	0	0	0	0	0
"KEGG2011;Unclassified;K19759;"	0	0	0	0	0	0	0	2	3	12	25	26
"KEGG2011;Unclassified;K15691;"	0	0	0	0	0	0	0	2	1	0	6	4
"KEGG2011;K1001100 Metabolism;Biosynthesis of Polyketides and Terpenoids;K1000900 Terpenoid backbone biosynthesis;K00805 heptaprenyl diphosphate synthase [EC:2.5.1.30];"	453	962	280	291	336	291	142	170	262	213	127	196
"KEGG2011;K1001100 Metabolism;Nucleotide Metabolism;K1000230 Purine metabolism;K03787 5'-nucleotidase [EC:3.1.3.5];"	0	0	0	0	0	0	0	0	0	0	0	0
"KEGG2011;K2000016 Environmental Information Processing;Membrane Transport;K1002010 ABC transporters;K10190 lactose/L-arabinose transport system permease protein;"	118	120	61	126	137	214	37	19	44	53	35	127
"KEGG2011;K1001100 Metabolism;Amino Acid Metabolism;K1000360 Phenylalanine metabolism;K00146 phenylacetaldehyde dehydrogenase [EC:1.2.1.39];"	0	0	0	0	0	0	0	0	0	0	0	0
"KEGG2011;Unclassified;K10854;"	14	11	9	4	3	0	2	4	11	22	18	38
"KEGG2011;K1001100 Metabolism;Lipid Metabolism;K1000071 Fatty acid degradation;K00529 3-phenylpropionate/trans-cinnamate dioxygenase ferredoxin reductase subunit [EC:1.18.1.3];"	0	0	0	0	0	0	0	0	0	0	0	0
"KEGG2011;K2000016 Environmental Information Processing;Membrane Transport;K1003070 Bacterial secretion system;K03224 ATP synthase in type III secretion protein N [EC:3.6.3.14];"	1015	1123	617	1046	1286	1589	2670	2872	2111	577	691	1217
"KEGG2011;K1001100 Metabolism;Carbohydrate Metabolism;K1000053 Ascorbate and aldarate metabolism;K13876 2-keto-3-deoxy-L-arabinonate dehydratase [EC:4.2.1.43];"	89	94	76	121	113	82	147	203	123	137	75	62
"KEGG2011;Unclassified;K16882;"	0	0	5	57	162	106	2	2	38	7	11	17
"KEGG2011;Unclassified;K19353;"	404	380	162	129	87	142	172	132	110	280	131	235
"KEGG2011;Unclassified;K02170;"	75	63	89	369	465	738	214	171	83	367	162	260
"KEGG2011;Unclassified;K07240;"	3653	3606	2443	5339	5430	7695	4279	4082	3944	3244	2874	5070
"KEGG2011;K1001100 Metabolism;Carbohydrate Metabolism;K1000051 Fructose and mannose metabolism;K07026 mannosyl-3-phosphoglycerate phosphatase [EC:3.1.3.70];"	0	0	0	110	40	520	0	0	0	6	8	2
"KEGG2011;K2000016 Environmental Information Processing;Membrane Transport;K1002010 ABC transporters;K10232 alpha-glucoside transport system substrate-binding protein;"	1371	2369	1087	1377	1117	1134	344	377	431	265	229	571
"KEGG2011;Unclassified;K01273;"	1982	1999	1862	2490	2443	4889	2002	1669	1706	1263	913	2099
"KEGG2011;Unclassified;K16298;"	0	0	1	0	0	0	2	0	3	2	0	3
"KEGG2011;Unclassified;K17462;"	5	6	9	0	0	6	1	0	0	0	0	0
"KEGG2011;Unclassified;K00590;"	142	80	36	56	133	164	860	594	58	216	81	161
"KEGG2011;Unclassified;K14153;"	422	426	223	323	355	729	1363	1397	988	81	120	302
"KEGG2011;Unclassified;K19742;"	0	0	0	0	0	0	8	6	0	0	0	7
"KEGG2011;Unclassified;K20087;"	0	0	0	84	24	2	0	0	0	0	0	0
"KEGG2011;Unclassified;K18640;"	135	241	123	293	356	465	529	442	607	207	199	256
"KEGG2011;K2000025 Organismal Systems;K2000032 Development;K1004320 Dorso-ventral axis formation;K02156 aubergine;"	0	0	0	2	13	4	0	0	0	0	0	0
"KEGG2011;Unclassified;K19307;"	16	5	20	12	6	2	0	0	0	0	0	8
"KEGG2011;K1001100 Metabolism;Xenobiotics Biodegradation and Metabolism;K1000621 Dioxin degradation;K10618 p-cumic aldehyde dehydrogenase;"	2	1	2	0	0	0	3	0	0	0	0	0
"KEGG2011;K1001100 Metabolism;Amino Acid Metabolism;K1000330 Arginine and proline metabolism;K00657 diamine N-acetyltransferase [EC:2.3.1.57];"	296	705	288	220	277	164	100	85	272	106	88	145
"KEGG2011;Unclassified;K14786;"	25	4	27	16	11	24	2	0	5	4	6	0
"KEGG2011;K1001100 Metabolism;Metabolism of Cofactors and Vitamins;K1000790 Folate biosynthesis;K00287 dihydrofolate reductase [EC:1.5.1.3];"	0	0	0	0	0	0	0	0	0	0	0	0
"KEGG2011;K2000011 Genetic Information Processing;Replication and Repair;K1003410 Base excision repair;K03648 uracil-DNA glycosylase [EC:3.2.2.27];"	0	0	0	0	0	0	0	0	0	0	0	0
"KEGG2011;K2000016 Environmental Information Processing;Membrane Transport;K1003070 Bacterial secretion system;K11915 serine/threonine protein phosphatase Stp1 [EC:3.1.3.16];"	26	25	36	102	134	120	2	1	7	41	53	71
"KEGG2011;Unclassified;K14211;"	0	0	0	0	11	202	8	2	8	14	26	40
"KEGG2011;K2000016 Environmental Information Processing;Signal Transduction;K1002020 Two-component system;K07708 two-component system, NtrC family, nitrogen regulation sensor histidine kinase GlnL [EC:2.7.13.3];"	1388	1248	1017	2587	2865	4898	2305	2133	2040	2150	1462	2662
"KEGG2011;Unclassified;K02030;"	6351	8093	4627	7682	7877	10801	5116	4928	5251	3453	2686	5064
"KEGG2011;Unclassified;K14337;"	378	642	239	212	254	90	85	82	92	48	36	171
"KEGG2011;Unclassified;K19818;"	22	39	7	23	11	5	3	0	0	1	0	0
"KEGG2011;Unclassified;K03973;"	69	47	70	61	75	158	81	50	72	88	65	75
"KEGG2011;Unclassified;K01235;"	908	830	744	2398	2844	5122	1161	868	1201	969	963	1856
"KEGG2011;Unclassified;K02834;"	721	773	473	1078	1153	1867	773	669	720	707	555	1175
"KEGG2011;K1001100 Metabolism;Amino Acid Metabolism;K1000340 Histidine metabolism;K00599;"	0	0	0	0	0	0	0	0	0	0	0	0
"KEGG2011;K2000034 Human Diseases;K2000035 Cancers;K1005210 Colorectal cancer;"	249	52	105	216	111	166	27	36	83	55	66	110
"KEGG2011;K1001100 Metabolism;Amino Acid Metabolism;K1000300 Lysine biosynthesis;K01705 homoaconitate hydratase [EC:4.2.1.36];"	70	15	21	45	20	19	7	2	23	25	27	41
"KEGG2011;Unclassified;K07814;"	914	853	452	1122	1141	2078	1246	1468	1346	1055	649	1020
"KEGG2011;K2000011 Genetic Information Processing;Replication and Repair;K1003420 Nucleotide excision repair;K10844 DNA excision repair protein ERCC-2 [EC:3.6.4.12];"	202	301	284	306	426	277	527	514	778	132	185	327
"KEGG2011;K1001100 Metabolism;Energy Metabolism;K1000190 Oxidative phosphorylation;K03952 NADH dehydrogenase (ubiquinone) 1 alpha subcomplex subunit 8;"	0	0	0	0	0	0	0	0	0	0	0	0
"KEGG2011;Unclassified;K11137;"	65	27	48	58	30	57	10	5	17	2	2	13
"KEGG2011;Unclassified;K18239;"	5	1	0	1	0	0	0	0	0	0	0	0
"KEGG2011;Unclassified;K18923;"	20	44	23	56	29	68	1	1	9	4	4	18
"KEGG2011;Unclassified;K14795;"	4	0	4	7	9	14	2	1	0	1	0	1
"KEGG2011;Unclassified;K11733;"	0	0	10	0	0	0	0	0	0	0	0	0
"KEGG2011;K1001100 Metabolism;Amino Acid Metabolism;K1000380 Tryptophan metabolism;K00452 3-hydroxyanthranilate 3,4-dioxygenase [EC:1.13.11.6];"	178	153	114	467	459	732	146	108	197	205	176	351
"KEGG2011;K1001100 Metabolism;Lipid Metabolism;K1000061 Fatty acid biosynthesis;K02372 3-hydroxyacyl-[acyl-carrier-protein] dehydratase [EC:4.2.1.59];"	738	899	551	1332	1460	2204	1109	1048	981	1012	777	1281
"KEGG2011;Unclassified;K18270;"	0	0	0	1	2	3	0	0	0	0	0	0
"KEGG2011;Unclassified;K17737;"	70	122	48	264	203	264	158	154	240	382	387	660
"KEGG2011;Unclassified;K04976;"	0	0	0	0	0	0	154	150	285	192	234	181
"KEGG2011;Unclassified;K16308;"	0	0	0	0	0	0	4	1	2	0	0	0
"KEGG2011;Unclassified;K08286;"	217	36	108	115	100	175	15	31	53	59	69	133
"KEGG2011;Unclassified;K02670;"	2023	2021	1383	4792	4971	7121	4011	3794	3575	2875	2426	3786
"KEGG2011;K1001100 Metabolism;Amino Acid Metabolism;K1000330 Arginine and proline metabolism;K01474 N-methylhydantoinase B [EC:3.5.2.14];"	1501	1535	1189	1957	1993	2724	725	570	544	1486	1038	2762
"KEGG2011;Unclassified;K01161;"	34	10	2	6	1	6	3	8	12	0	0	0
"KEGG2011;Unclassified;K02622;"	2822	2714	2140	5134	5109	8821	4195	3780	3819	3191	2389	4199
"KEGG2011;K1001100 Metabolism;Energy Metabolism;K1000680 Methane metabolism;K05979 2-phosphosulfolactate phosphatase [EC:3.1.3.71];"	105	274	426	317	457	425	191	112	251	296	288	473
"KEGG2011;Unclassified;K16389;"	26	164	6	2	5	3	0	0	6	2	1	0
"KEGG2011;K2000016 Environmental Information Processing;Signal Transduction;K1004340 Hedgehog signaling pathway;K11990 desert hedgehog;"	0	1	0	1	3	8	13	3	14	5	2	0
"KEGG2011;K1001100 Metabolism;Metabolism of Cofactors and Vitamins;K1000130 Ubiquinone and other terpenoid-quinone biosynthesis;K11783 futalosine hydrolase [EC:3.2.2.26];"	146	255	63	74	129	109	120	102	45	24	23	42
"KEGG2011;K2000020 Cellular Processes;Transport and Catabolism;K1004144 Endocytosis;K12492 ADP-ribosylation factor GTPase-activating protein 1;"	26	3	16	14	5	18	4	2	9	1	0	4
"KEGG2011;Unclassified;K17065;"	97	20	57	49	30	46	3	12	21	25	20	38
"KEGG2011;K1001100 Metabolism;Nucleotide Metabolism;K1000230 Purine metabolism;K13483 xanthine dehydrogenase YagT iron-sulfur-binding subunit;"	981	1212	636	1113	1027	1400	415	416	620	283	295	612
"KEGG2011;K1001100 Metabolism;Glycan Biosynthesis and Metabolism;K1000550 Peptidoglycan biosynthesis;K02563 UDP-N-acetylglucosamine--N-acetylmuramyl-(pentapeptide) pyrophosphoryl-undecaprenol N-acetylglucosamine transferase [EC:2.4.1.227];"	0	0	0	0	0	0	0	0	0	0	0	0
"KEGG2011;Unclassified;K05595;"	999	1436	741	1362	1537	2008	1344	1099	1239	1131	846	1492
"KEGG2011;Unclassified;K18077;"	10	13	20	124	66	86	44	29	23	25	21	35
"KEGG2011;Unclassified;K17388;"	0	0	0	0	0	0	8	3	0	0	0	0
"KEGG2011;K2000020 Cellular Processes;Cell Growth and Death;K1004111 Cell cycle - yeast;K06683 cell division control protein CDC15 [EC:2.7.11.1];"	0	0	0	0	0	0	0	0	0	0	0	0
"KEGG2011;K1001100 Metabolism;Xenobiotics Biodegradation and Metabolism;K1000363 Bisphenol degradation;"	6	1	0	20	78	55	12	5	5	51	28	79
"KEGG2011;Unclassified;K14669;"	58	109	29	28	32	15	12	16	15	4	0	4
"KEGG2011;Unclassified;K16368;"	9	5	18	9	14	21	0	1	11	5	2	7
"KEGG2011;Unclassified;K16079;"	1601	1823	1219	1625	2461	2770	1192	882	1767	1970	1065	1953
"KEGG2011;K2000011 Genetic Information Processing;Folding, Sorting and Degradation;K1003050 Proteasome;K03039 26S proteasome regulatory subunit N9;"	31	8	28	8	4	15	2	9	9	13	17	39
"KEGG2011;K1001100 Metabolism;Amino Acid Metabolism;K1000260 Glycine, serine and threonine metabolism;K00281 glycine dehydrogenase [EC:1.4.4.2];"	5414	5454	3347	8179	6621	9236	4116	3963	3886	2114	2106	3912
"KEGG2011;K1001100 Metabolism;Metabolism of Cofactors and Vitamins;K1000860 Porphyrin and chlorophyll metabolism;K02233 adenosylcobinamide-GDP ribazoletransferase [EC:2.7.8.26];"	720	777	423	837	994	1240	1128	999	876	634	498	978
"KEGG2011;Unclassified;K14862;"	43	9	19	37	28	56	2	0	5	0	0	6
"KEGG2011;Unclassified;K07447;"	1075	1244	749	1039	1012	1710	778	742	1084	750	536	1124
"KEGG2011;Unclassified;K18456;"	31	44	23	266	145	1017	55	28	30	88	72	41
"KEGG2011;Unclassified;K14978;"	0	0	0	0	0	0	2	8	8	3	0	0
"KEGG2011;K1001100 Metabolism;Nucleotide Metabolism;K1000230 Purine metabolism;K02328 DNA polymerase delta subunit 2;"	0	0	0	0	0	0	0	0	0	0	0	0
"KEGG2011;K1001100 Metabolism;Energy Metabolism;K1000190 Oxidative phosphorylation;K05572 NAD(P)H-quinone oxidoreductase subunit 1 [EC:1.6.5.3];"	1	0	1	0	0	16	0	0	0	0	0	0
"KEGG2011;Unclassified;K18847;"	26	177	85	215	85	46	16	34	33	25	29	20
"KEGG2011;Unclassified;K18478;"	132	144	83	156	118	116	83	49	111	167	53	174
"KEGG2011;K1001100 Metabolism;Nucleotide Metabolism;K1000230 Purine metabolism;K11751 5'-nucleotidase / UDP-sugar diphosphatase [EC:3.1.3.5 3.6.1.45];"	0	0	0	0	0	0	0	0	0	0	0	0
"KEGG2011;Unclassified;K13288;"	2200	1939	1190	1875	1677	2159	992	1112	1372	793	815	1727
"KEGG2011;K2000025 Organismal Systems;Immune System;K1004610 Complement and coagulation cascades;"	0	2	21	0	3	8	28	5	3	12	14	22
"KEGG2011;K2000016 Environmental Information Processing;Signal Transduction;K1004012 ErbB signaling pathway;K08845 A-Raf proto-oncogene serine/threonine-protein kinase [EC:2.7.11.1];"	0	0	0	0	0	0	0	0	0	0	0	0
"KEGG2011;Unclassified;K00598;"	250	343	255	262	384	354	272	235	309	220	135	275
"KEGG2011;Unclassified;K11899;"	58	86	43	395	180	1243	56	50	51	136	120	239
"KEGG2011;Unclassified;K18828;"	387	413	254	357	498	761	417	327	340	397	246	497
"KEGG2011;Unclassified;K13252;"	2	2	2	8	5	11	4	0	2	0	1	4
"KEGG2011;K1001100 Metabolism;Xenobiotics Biodegradation and Metabolism;K1000625 Chloroalkane and chloroalkene degradation;"	1	4	3	22	54	73	34	22	49	427	294	370
"KEGG2011;Unclassified;K18069;"	9	5	4	2	9	19	7	11	12	32	19	27
"KEGG2011;Unclassified;K03724;"	6404	7325	5185	9108	9242	12924	7888	6705	7593	5781	4457	9205
"KEGG2011;Unclassified;K11747;"	1240	1019	1028	2766	3026	5613	1212	852	1440	1884	1129	2395
"KEGG2011;Unclassified;K07565;"	3	2	3	5	4	13	0	0	3	0	0	2
"KEGG2011;K2000011 Genetic Information Processing;Folding, Sorting and Degradation;K1003050 Proteasome;"	0	0	0	0	0	0	0	0	0	0	0	0
"KEGG2011;Unclassified;K08171;"	0	0	0	2	1	6	0	0	0	0	0	0
"KEGG2011;Unclassified;K09514;"	0	0	0	17	62	41	0	1	7	10	13	15
"KEGG2011;Unclassified;K02239;"	0	0	8	0	0	0	0	0	0	0	0	0
"KEGG2011;K2000016 Environmental Information Processing;Membrane Transport;K1002010 ABC transporters;K11954 neutral amino acid transport system substrate-binding protein;"	21	20	59	29	33	29	27	23	74	45	33	52
"KEGG2011;K2000020 Cellular Processes;Cell Growth and Death;K1004110 Cell cycle;K02606 origin recognition complex subunit 4;"	0	0	0	0	0	0	0	0	0	0	0	0
"KEGG2011;K2000011 Genetic Information Processing;Replication and Repair;K1003030 DNA replication;K10756 replication factor C subunit 3/5;"	0	0	0	0	0	0	0	0	0	0	0	0
"KEGG2011;Unclassified;K07451;"	602	438	179	137	799	1114	1028	942	598	177	197	328
"KEGG2011;Unclassified;K11837;"	0	0	0	0	0	0	2	9	4	19	33	67
"KEGG2011;Unclassified;K14164;"	0	29	5	3	19	8	0	0	0	0	0	2
"KEGG2011;K2000016 Environmental Information Processing;Signal Transduction;K1002020 Two-component system;K13815 two-component system, response regulator RpfG;"	191	117	63	483	532	1057	102	62	88	180	89	143
"KEGG2011;K1001100 Metabolism;Amino Acid Metabolism;K1000260 Glycine, serine and threonine metabolism;K13745 L-2,4-diaminobutyrate decarboxylase [EC:4.1.1.86];"	597	1108	421	454	565	618	336	311	229	352	242	259
"KEGG2011;Unclassified;K16202;"	0	0	13	0	0	4	3	0	2	2	0	4
"KEGG2011;Unclassified;K08632;"	0	0	0	11	49	56	0	0	0	0	0	0
"KEGG2011;K1001100 Metabolism;Energy Metabolism;K1000920 Sulfur metabolism;K00381 sulfite reductase (NADPH) hemoprotein beta-component [EC:1.8.1.2];"	2395	2092	1883	4758	4786	8483	3620	3302	3010	3217	2253	3720
"KEGG2011;Unclassified;K15678;"	3	1	21	27	29	5	4	11	0	2	4	0
"KEGG2011;Unclassified;K19185;"	24	46	7	19	32	9	0	0	1	0	0	1
"KEGG2011;Unclassified;K17765;"	24	5	11	12	3	4	0	1	5	9	1	8
"KEGG2011;K1001100 Metabolism;Lipid Metabolism;K1001040 Biosynthesis of unsaturated fatty acids;K10246 fatty acid elongase 3 [EC:2.3.1.199];"	23	8	12	15	2	18	1	0	2	2	1	2
"KEGG2011;K2000020 Cellular Processes;Transport and Catabolism;K1004144 Endocytosis;K12473 low-density lipoprotein receptor;"	18	0	14	0	0	0	1	7	0	0	0	1
"KEGG2011;K2000016 Environmental Information Processing;Membrane Transport;K1002010 ABC transporters;K02011 iron(III) transport system permease protein;"	5465	5825	3913	8043	6779	9143	5798	5286	4347	3393	3107	5346
"KEGG2011;Unclassified;K06156;"	2	9	0	93	123	40	2	0	8	95	170	411
"KEGG2011;K1001100 Metabolism;Metabolism of Other Amino Acids;K1000450 Selenocompound metabolism;K01042 L-seryl-tRNA(Ser) seleniumtransferase [EC:2.9.1.1];"	0	0	0	0	0	0	0	0	0	0	0	0
"KEGG2011;K1001100 Metabolism;Energy Metabolism;K1000920 Sulfur metabolism;K00640 serine O-acetyltransferase [EC:2.3.1.30];"	0	0	0	0	0	0	0	0	0	0	0	0
"KEGG2011;K1001100 Metabolism;Amino Acid Metabolism;K1000330 Arginine and proline metabolism;K09065 N-acetylornithine carbamoyltransferase [EC:2.1.3.9];"	354	372	320	1063	1110	1734	428	339	420	616	564	1255
"KEGG2011;K2000011 Genetic Information Processing;K2000013 Translation;K1003010 Ribosome;K02969 small subunit ribosomal protein S20e;"	0	0	0	0	0	1	0	0	2	6	5	7
"KEGG2011;Unclassified;K03245;"	4	0	2	0	0	0	0	1	0	0	0	0
"KEGG2011;K1001100 Metabolism;Amino Acid Metabolism;K1000330 Arginine and proline metabolism;K10536 agmatine deiminase [EC:3.5.3.12];"	608	666	492	1022	1196	1450	717	522	860	952	730	1389
"KEGG2011;Unclassified;K15063;"	6	8	15	11	9	27	16	7	8	10	5	6
"KEGG2011;Unclassified;K13985;"	7	0	0	0	2	1	3	10	4	3	1	1
"KEGG2011;Unclassified;K18800;"	86	145	89	1066	1297	2572	334	281	337	576	608	1084
"KEGG2011;K1001100 Metabolism;Glycan Biosynthesis and Metabolism;"	0	0	0	0	0	0	0	0	0	0	0	0
"KEGG2011;K1001100 Metabolism;Lipid Metabolism;K1000120 Primary bile acid biosynthesis;K01796 alpha-methylacyl-CoA racemase [EC:5.1.99.4];"	0	0	0	0	0	0	0	0	0	0	0	0
"KEGG2011;K1001100 Metabolism;Lipid Metabolism;K1000071 Fatty acid degradation;K05297 rubredoxin-NAD+ reductase [EC:1.18.1.1];"	84	56	16	353	331	295	73	145	106	152	117	131
"KEGG2011;K1001100 Metabolism;Metabolism of Cofactors and Vitamins;K1000790 Folate biosynthesis;K01665 para-aminobenzoate synthetase component I [EC:2.6.1.85];"	677	970	668	1241	1438	2836	1059	863	544	1248	793	1556
"KEGG2011;K2000016 Environmental Information Processing;Signal Transduction;K1004010 MAPK signaling pathway;K12326 Ras-specific guanine nucleotide-releasing factor 2;"	0	0	0	0	0	0	0	0	0	8	0	0
"KEGG2011;Unclassified;K11121;"	121	40	72	92	55	110	20	19	51	56	44	97
"KEGG2011;K2000016 Environmental Information Processing;Membrane Transport;K1003070 Bacterial secretion system;K03203 type IV secretion system protein VirB8;"	402	434	305	763	728	1684	578	375	639	407	329	787
"KEGG2011;K1001100 Metabolism;Metabolism of Cofactors and Vitamins;K1000860 Porphyrin and chlorophyll metabolism;K08099 chlorophyllase [EC:3.1.1.14];"	4	7	0	2	7	5	0	0	0	0	0	1
"KEGG2011;Unclassified;K15771;"	598	866	433	356	517	431	501	504	250	136	118	379
"KEGG2011;K2000011 Genetic Information Processing;K2000012 Transcription;K1003040 Spliceosome;K13025 ATP-dependent RNA helicase [EC:3.6.4.13];"	28	4	15	12	6	16	10	3	18	20	13	24
"KEGG2011;K2000034 Human Diseases;Immune System Diseases;K1005320 Autoimmune thyroid disease;"	0	0	0	0	0	0	0	0	0	0	0	0
"KEGG2011;Unclassified;K12538;"	154	158	78	176	313	221	232	176	246	236	252	479
"KEGG2011;Unclassified;K13794;"	110	104	60	367	341	293	144	181	110	161	110	163
"KEGG2011;K1001100 Metabolism;Lipid Metabolism;K1000564 Glycerophospholipid metabolism;K00894 ethanolamine kinase [EC:2.7.1.82];"	19	2	9	8	8	17	0	2	5	4	12	14
"KEGG2011;Unclassified;K14659;"	0	0	7	0	1	5	8	4	7	10	5	35
"KEGG2011;Unclassified;K16898;"	3335	3025	2227	3672	3498	6281	5121	4527	3876	3112	1938	3801
"KEGG2011;K1001100 Metabolism;Energy Metabolism;K1000680 Methane metabolism;K03519 carbon-monoxide dehydrogenase medium subunit [EC:1.2.99.2];"	0	0	0	0	0	0	0	0	0	0	0	0
"KEGG2011;Unclassified;K06185;"	25	14	30	28	10	28	7	17	29	32	28	74
"KEGG2011;K1001100 Metabolism;Biosynthesis of Other Secondary Metabolites;K1000943 Isoflavonoid biosynthesis;"	0	0	0	0	0	0	0	0	0	0	0	0
"KEGG2011;Unclassified;K19117;"	42	60	38	107	185	133	161	137	222	187	107	275
"KEGG2011;K1001100 Metabolism;Energy Metabolism;K1000910 Nitrogen metabolism;K01760 cystathionine beta-lyase [EC:4.4.1.8];"	0	0	0	0	0	0	0	0	0	0	0	0
"KEGG2011;K2000016 Environmental Information Processing;Membrane Transport;K1002010 ABC transporters;K02001 glycine betaine/proline transport system permease protein;"	3413	4576	1912	4260	3294	3422	685	870	1288	963	928	2098
"KEGG2011;K1001100 Metabolism;Amino Acid Metabolism;K1000400 Phenylalanine, tyrosine and tryptophan biosynthesis;K01609 indole-3-glycerol phosphate synthase [EC:4.1.1.48];"	1692	1837	1149	2516	2584	3705	1695	1739	1457	1428	1068	2072
"KEGG2011;Unclassified;K18176;"	11	2	4	1	1	1	0	1	5	0	0	0
"KEGG2011;Unclassified;K11390;"	24	4	16	9	3	17	1	1	11	1	0	7
"KEGG2011;Unclassified;K11145;"	4	6	0	1	4	0	4	3	8	3	4	10
"KEGG2011;Unclassified;K16969;"	1	0	0	3	2	0	3	2	5	17	12	9
"KEGG2011;K2000011 Genetic Information Processing;Folding, Sorting and Degradation;K1003018 RNA degradation;K12581 CCR4-NOT transcription complex subunit 7/8;"	31	5	19	24	10	25	5	0	10	2	2	6
"KEGG2011;K1001100 Metabolism;Amino Acid Metabolism;K1000360 Phenylalanine metabolism;K01451 hippurate hydrolase [EC:3.5.1.32];"	3142	3609	2369	4182	3910	5611	4913	4609	4202	3479	2323	4759
"KEGG2011;Unclassified;K14287;"	779	759	648	1718	1849	2546	1689	1600	1548	810	772	1443
"KEGG2011;K1001100 Metabolism;Nucleotide Metabolism;K1000230 Purine metabolism;K03021 DNA-directed RNA polymerase III subunit RPC2 [EC:2.7.7.6];"	0	0	0	0	0	0	0	0	0	0	0	0
"KEGG2011;K2000020 Cellular Processes;Cell Motility;K1002040 Flagellar assembly;K02394 flagellar P-ring protein precursor FlgI;"	1270	1477	1008	2753	2923	5286	2763	2539	2920	2205	1660	2938
"KEGG2011;Unclassified;K17290;"	0	0	0	0	2	3	0	0	0	2	0	0
"KEGG2011;K2000020 Cellular Processes;Transport and Catabolism;K1004144 Endocytosis;K12478 early endosome antigen 1;"	11	6	18	18	20	21	51	31	90	33	46	181
"KEGG2011;Unclassified;K03288;"	30	37	38	27	21	6	9	10	23	3	5	10
"KEGG2011;K2000020 Cellular Processes;Cell Growth and Death;K1004112 Cell cycle - Caulobacter;K03590 cell division protein FtsA;"	1992	1719	1544	3497	3769	6404	3067	2775	2632	2584	1919	3560
"KEGG2011;K1001100 Metabolism;Energy Metabolism;K1000190 Oxidative phosphorylation;K03878 NADH-ubiquinone oxidoreductase chain 1 [EC:1.6.5.3];"	0	0	0	0	0	0	0	0	0	0	0	0
"KEGG2011;Unclassified;K20031;"	0	1	0	2	4	10	0	0	0	0	0	0
"KEGG2011;K1001100 Metabolism;Xenobiotics Biodegradation and Metabolism;K1000627 Aminobenzoate degradation;K04098 hydroxyquinol 1,2-dioxygenase [EC:1.13.11.37];"	0	0	0	0	0	0	0	0	0	0	0	0
"KEGG2011;Unclassified;K03704;"	1665	2342	1357	2426	2425	3700	1365	1241	1315	1370	897	1672
"KEGG2011;Unclassified;K01147;"	1001	1109	634	1561	1751	3431	2985	3007	2265	1304	984	1612
"KEGG2011;K2000016 Environmental Information Processing;Membrane Transport;K1003070 Bacterial secretion system;K11017 hemolysin activation/secretion protein;"	0	0	0	17	6	42	0	0	0	3	2	2
"KEGG2011;Unclassified;K02532;"	0	0	8	53	11	214	9	12	12	37	48	85
"KEGG2011;Unclassified;K09503;"	56	18	33	42	39	36	13	8	24	20	27	37
"KEGG2011;K2000025 Organismal Systems;Circulatory System;K1004270 Vascular smooth muscle contraction;"	0	2	1	7	0	12	0	0	0	3	3	8
"KEGG2011;K2000016 Environmental Information Processing;Membrane Transport;K1002010 ABC transporters;K10192 oligogalacturonide transport system substrate-binding protein;"	359	220	147	149	93	184	761	794	385	69	71	107
"KEGG2011;Unclassified;K08640;"	0	67	0	0	1	0	1	0	0	0	0	0
"KEGG2011;Unclassified;K19720;"	27	129	294	11	14	11	363	427	189	4	7	5
"KEGG2011;Unclassified;K16020;"	11	11	6	1	5	3	0	0	2	1	0	1
"KEGG2011;Unclassified;K00784;"	602	910	620	752	706	1478	1037	890	1029	436	472	902
"KEGG2011;Unclassified;K15710;"	98	12	39	52	28	59	10	2	25	4	4	10
"KEGG2011;K2000034 Human Diseases;Cardiovascular Diseases;"	0	0	0	0	0	0	0	0	0	0	0	0
"KEGG2011;Unclassified;K15918;"	225	258	138	568	706	1399	278	205	281	279	290	664
"KEGG2011;K2000025 Organismal Systems;Endocrine System;K1004920 Adipocytokine signaling pathway;K07359 calcium/calmodulin-dependent protein kinase kinase [EC:2.7.11.17];"	86	32	49	91	63	115	19	22	37	41	36	118
"KEGG2011;Unclassified;K17795;"	16	0	2	3	0	2	1	0	0	1	0	0
"KEGG2011;Unclassified;K03599;"	538	528	320	1020	1069	1724	1022	954	933	648	546	932
"KEGG2011;Unclassified;K20097;"	0	0	0	0	0	0	0	0	0	0	0	3
"KEGG2011;Unclassified;K17945;"	21	4	9	9	7	11	0	4	0	0	0	3
"KEGG2011;K1001100 Metabolism;Biosynthesis of Other Secondary Metabolites;K1000311 Penicillin and cephalosporin biosynthesis;K01434 penicillin amidase [EC:3.5.1.11];"	4322	5638	4037	4474	5175	6355	5132	5143	3352	2736	2267	4463
"KEGG2011;Unclassified;K10670;"	1	4	1	1	1	0	0	0	0	1	0	12
"KEGG2011;Unclassified;K05807;"	1622	1496	1115	2572	2798	4704	2155	1913	1997	1758	1424	2423
"KEGG2011;Unclassified;K01355;"	0	0	0	11	2	8	0	0	0	10	2	7
"KEGG2011;K2000011 Genetic Information Processing;Folding, Sorting and Degradation;K1003050 Proteasome;K13527 proteasome-associated ATPase;"	624	1350	442	435	472	269	127	153	300	173	85	99
"KEGG2011;K2000020 Cellular Processes;Cell Motility;K1002040 Flagellar assembly;K02419 flagellar biosynthetic protein FliP;"	981	1024	739	1903	2096	3545	1711	1739	2030	1416	1066	1986
"KEGG2011;Unclassified;K14264;"	28	6	13	14	3	20	3	1	2	11	12	22
"KEGG2011;Unclassified;K07236;"	0	0	7	82	95	259	5	13	5	35	35	35
"KEGG2011;Unclassified;K10080;"	5	5	9	9	3	17	1	4	3	1	3	3
"KEGG2011;Unclassified;K15641;"	12	45	16	41	86	64	75	71	63	98	60	178
"KEGG2011;Unclassified;K08566;"	8	1	0	2	10	0	22	16	2	62	10	33
"KEGG2011;K1001100 Metabolism;Amino Acid Metabolism;K1000260 Glycine, serine and threonine metabolism;K11440 choline dehydrogenase;"	2	17	9	1	6	2	4	1	2	6	3	5
"KEGG2011;Unclassified;K14678;"	2	0	3	0	0	0	2	6	1	0	0	2
"KEGG2011;K1001100 Metabolism;Carbohydrate Metabolism;K1000562 Inositol phosphate metabolism;K05859 phosphatidylinositol phospholipase C, gamma-2 [EC:3.1.4.11];"	0	0	0	0	0	0	0	0	0	0	0	0
"KEGG2011;K2000020 Cellular Processes;Cell Growth and Death;K1004111 Cell cycle - yeast;K06684 cell cycle protein kinase DBF2 [EC:2.7.11.-];"	0	0	0	8	5	21	0	0	0	0	0	0
"KEGG2011;Unclassified;K08874;"	276	67	144	224	95	170	15	14	52	12	12	45
"KEGG2011;K1001100 Metabolism;Carbohydrate Metabolism;K1000052 Galactose metabolism;K07407 alpha-galactosidase [EC:3.2.1.22];"	0	0	0	0	0	0	0	0	0	0	0	0
"KEGG2011;Unclassified;K15009;"	0	0	0	0	1	0	7	2	3	13	17	33
"KEGG2011;K2000016 Environmental Information Processing;Membrane Transport;K1002010 ABC transporters;K10038 glutamine transport system ATP-binding protein [EC:3.6.3.-];"	2	1	0	58	104	227	6	4	2	13	16	33
"KEGG2011;K1001100 Metabolism;Glycan Biosynthesis and Metabolism;K1000540 Lipopolysaccharide biosynthesis;K02847 O-antigen ligase [EC:2.4.1.-];"	443	605	259	434	616	802	339	322	268	124	135	233
"KEGG2011;Unclassified;K03322;"	167	179	106	115	93	235	149	114	149	130	44	147
"KEGG2011;K2000016 Environmental Information Processing;Membrane Transport;K1002010 ABC transporters;K13892 glutathione transport system ATP-binding protein;"	196	108	84	252	185	283	21	24	19	35	18	133
"KEGG2011;Unclassified;K12424;"	15	26	2	132	318	319	2	10	5	8	15	10
"KEGG2011;Unclassified;K11475;"	447	430	280	905	889	1125	1028	978	981	482	510	983
"KEGG2011;Unclassified;K16840;"	15	14	41	90	65	449	41	37	34	59	27	64
"KEGG2011;Unclassified;K09162;"	706	782	386	718	567	451	155	202	203	175	204	376
"KEGG2011;K1001100 Metabolism;Metabolism of Other Amino Acids;K1000480 Glutathione metabolism;K11205 glutamate--cysteine ligase regulatory subunit;"	21	0	0	11	11	15	2	2	0	3	5	0
"KEGG2011;K1001100 Metabolism;Glycan Biosynthesis and Metabolism;K1000514 Other types of O-glycan biosynthesis;"	0	0	0	0	0	0	0	0	0	0	0	0
"KEGG2011;Unclassified;K08172;"	24	32	25	2	7	5	4	8	10	0	0	0
"KEGG2011;K1001100 Metabolism;Carbohydrate Metabolism;K1000660 C5-Branched dibasic acid metabolism;K01703 3-isopropylmalate/(R)-2-methylmalate dehydratase large subunit [EC:4.2.1.33 4.2.1.35];"	0	0	0	0	0	0	0	0	0	0	0	0
"KEGG2011;K2000011 Genetic Information Processing;K2000013 Translation;K1000970 Aminoacyl-tRNA biosynthesis;K01875 seryl-tRNA synthetase [EC:6.1.1.11];"	2589	2838	1922	3680	4140	6713	3509	3177	2864	2459	1919	3435
"KEGG2011;Unclassified;K00537;"	450	618	431	900	1101	1850	523	448	625	696	496	878
"KEGG2011;K2000034 Human Diseases;K2000035 Cancers;K1005222 Small cell lung cancer;"	21	18	11	46	46	17	16	15	30	50	17	39
"KEGG2011;K1001100 Metabolism;Metabolism of Cofactors and Vitamins;K1000860 Porphyrin and chlorophyll metabolism;K01772 ferrochelatase [EC:4.99.1.1];"	1986	2115	1617	3393	3564	6006	2909	2586	2234	2266	1654	2886
"KEGG2011;K2000011 Genetic Information Processing;Folding, Sorting and Degradation;K1003018 RNA degradation;K03732 ATP-dependent RNA helicase RhlB [EC:3.6.4.13];"	410	370	342	1675	1886	3420	390	275	630	833	767	1330
"KEGG2011;Unclassified;K08851;"	12	5	2	5	14	13	1	5	3	6	3	11
"KEGG2011;Unclassified;K00311;"	2504	2619	2053	4363	4316	7426	3465	2973	3157	2714	2179	3645
"KEGG2011;Unclassified;K14673;"	147	222	72	114	142	91	33	32	29	14	13	24
"KEGG2011;Unclassified;K09826;"	269	259	180	400	448	609	267	161	333	353	286	571
"KEGG2011;K2000020 Cellular Processes;Cell Growth and Death;K1004112 Cell cycle - Caulobacter;K13590 diguanylate cyclase;"	1670	1482	1107	2834	2918	4996	2507	2315	2210	2297	1654	3148
"KEGG2011;Unclassified;K17218;"	2269	2116	1030	3589	3115	2283	796	978	1253	1485	1360	2209
"KEGG2011;Unclassified;K00427;"	0	1	13	0	0	0	6	2	5	0	0	0
"KEGG2011;K2000011 Genetic Information Processing;Folding, Sorting and Degradation;K1003018 RNA degradation;K12619 5'-3' exoribonuclease 2 [EC:3.1.13.-];"	88	16	29	38	36	37	4	5	18	32	12	49
"KEGG2011;Unclassified;K18158;"	49	7	16	21	9	32	5	5	17	22	17	36
"KEGG2011;Unclassified;K16245;"	5	5	6	20	26	27	7	1	4	10	11	6
"KEGG2011;Unclassified;K13991;"	0	0	0	46	17	15	3	10	0	16	15	61
"KEGG2011;Unclassified;K16093;"	0	2	0	31	5	59	0	5	4	2	2	5
"KEGG2011;Unclassified;K01065;"	0	0	0	0	0	5	0	0	0	0	0	0
"KEGG2011;Unclassified;K16210;"	133	312	201	313	266	792	271	280	456	162	250	487
"KEGG2011;K2000025 Organismal Systems;Immune System;K1004670 Leukocyte transendothelial migration;K08008 NADPH oxidase;"	113	14	62	65	43	89	16	22	45	102	73	196
"KEGG2011;K1001100 Metabolism;Carbohydrate Metabolism;K1000053 Ascorbate and aldarate metabolism;K03476 L-ascorbate 6-phosphate lactonase [EC:3.1.1.-];"	18	13	21	21	4	129	2	0	0	3	0	0
"KEGG2011;Unclassified;K08257;"	164	33	57	72	72	108	5	4	26	6	4	17
"KEGG2011;K2000025 Organismal Systems;Immune System;K1004650 Natural killer cell mediated cytotoxicity;"	0	0	0	0	0	0	0	0	0	0	0	0
"KEGG2011;K2000025 Organismal Systems;Environmental Adaptation;K1004626 Plant-pathogen interaction;K13414 mitogen-activated protein kinase kinase kinase 1, plant [EC:2.7.11.25];"	0	0	0	0	0	0	0	0	0	1	1	16
"KEGG2011;Unclassified;K02672;"	1248	1309	937	2264	3078	4324	3505	3421	3007	1837	1672	3280
"KEGG2011;K1001100 Metabolism;Nucleotide Metabolism;K1000230 Purine metabolism;K01427 urease [EC:3.5.1.5];"	0	0	0	0	0	0	0	0	0	0	0	0
"KEGG2011;K1001100 Metabolism;Carbohydrate Metabolism;K1000030 Pentose phosphate pathway;K11529 glycerate 2-kinase [EC:2.7.1.165];"	1052	1084	811	1544	1703	2381	1736	1503	1455	1036	773	1420
"KEGG2011;Unclassified;K20205;"	5	1	8	8	1	12	0	0	0	0	0	0
"KEGG2011;K1001100 Metabolism;Nucleotide Metabolism;K1000240 Pyrimidine metabolism;K00207 dihydropyrimidine dehydrogenase (NADP+) [EC:1.3.1.2];"	0	0	0	0	0	0	0	0	0	0	0	0
"KEGG2011;Unclassified;K10734;"	12	6	7	12	6	8	3	1	2	0	0	2
"KEGG2011;Unclassified;K07738;"	2512	2716	1590	1681	1871	2632	1136	989	1842	1058	967	2297
"KEGG2011;Unclassified;K16048;"	80	133	123	161	170	250	114	152	205	128	139	341
"KEGG2011;K2000016 Environmental Information Processing;Signal Transduction;K1004010 MAPK signaling pathway;K04409 p21-activated kinase 1 [EC:2.7.11.1];"	0	0	0	0	0	0	0	0	0	0	0	0
"KEGG2011;K2000016 Environmental Information Processing;Membrane Transport;K1002010 ABC transporters;K10020 octopine/nopaline transport system permease protein;"	44	67	46	57	76	131	28	13	32	27	21	50
"KEGG2011;K2000020 Cellular Processes;Cell Growth and Death;K1004110 Cell cycle;K06669 structural maintenance of chromosome 3 (chondroitin sulfate proteoglycan 6);"	0	0	0	0	0	0	0	0	0	0	0	0
"KEGG2011;K2000020 Cellular Processes;Transport and Catabolism;K1004142 Lysosome;K01158 deoxyribonuclease II [EC:3.1.22.1];"	2	17	21	0	0	0	0	0	6	0	0	0
"KEGG2011;K1001100 Metabolism;Xenobiotics Biodegradation and Metabolism;K1000622 Xylene degradation;K00446 catechol 2,3-dioxygenase [EC:1.13.11.2];"	0	0	0	0	0	0	0	0	0	0	0	0
"KEGG2011;K2000011 Genetic Information Processing;K2000012 Transcription;K1003040 Spliceosome;K12849 pre-mRNA-splicing factor 38A;"	19	2	5	16	2	14	1	4	16	14	11	16
"KEGG2011;Unclassified;K14188;"	0	0	0	0	7	2	0	0	0	0	0	0
"KEGG2011;K2000020 Cellular Processes;Transport and Catabolism;K1004146 Peroxisome;K13341 peroxin-7;"	19	4	11	17	0	10	0	3	5	7	8	11
"KEGG2011;Unclassified;K13660;"	64	34	20	228	329	759	83	82	26	132	98	124
"KEGG2011;K2000034 Human Diseases;Neurodegenerative Diseases;K1005020 Prion diseases;K09553 stress-induced-phosphoprotein 1;"	51	11	30	36	68	38	6	5	27	55	36	61
"KEGG2011;Unclassified;K18764;"	6	10	20	0	0	0	3	0	0	0	0	0
"KEGG2011;K1001100 Metabolism;Glycan Biosynthesis and Metabolism;K1000510 N-Glycan biosynthesis;K03848 alpha-1,3-glucosyltransferase [EC:2.4.1.267];"	65	17	47	59	19	44	9	7	25	16	10	28
"KEGG2011;K2000016 Environmental Information Processing;Membrane Transport;K1002060 Phosphotransferase system (PTS);K02757 PTS system, beta-glucosides-specific IIC component;"	8	26	62	19	93	110	5	5	3	2	3	5
"KEGG2011;Unclassified;K10947;"	233	208	310	466	727	636	147	179	88	88	59	229
"KEGG2011;Unclassified;K02598;"	12	3	4	6	0	2	72	114	138	25	40	19
"KEGG2011;K2000011 Genetic Information Processing;Replication and Repair;K1003440 Homologous recombination;K10958 DNA repair protein RAD57;"	31	10	14	24	15	16	3	1	7	4	1	6
"KEGG2011;Unclassified;K18611;"	52	32	33	34	35	103	59	48	14	36	8	31
"KEGG2011;Unclassified;K16871;"	489	551	439	846	787	1434	304	243	220	398	171	373
"KEGG2011;Unclassified;K03713;"	0	4	0	0	0	0	0	0	0	0	0	0
"KEGG2011;Unclassified;K15084;"	23	7	16	12	0	9	1	1	7	5	4	3
"KEGG2011;Unclassified;K06164;"	387	451	264	685	490	1125	547	493	391	217	148	355
"KEGG2011;Unclassified;K17240;"	52	45	36	31	28	46	7	5	9	26	18	18
"KEGG2011;K2000011 Genetic Information Processing;Folding, Sorting and Degradation;K1003050 Proteasome;K03065 26S proteasome regulatory subunit T5;"	46	9	10	27	16	27	1	1	14	9	2	6
"KEGG2011;Unclassified;K01663;"	42	10	19	29	19	35	13	6	15	0	2	6
"KEGG2011;Unclassified;K14192;"	6	23	2	3	2	0	33	26	43	1	1	6
"KEGG2011;K1001100 Metabolism;Amino Acid Metabolism;K1000290 Valine, leucine and isoleucine biosynthesis;K09011 D-citramalate synthase [EC:2.3.1.182];"	8	3	25	15	15	42	22	22	19	141	152	283
"KEGG2011;K1001100 Metabolism;Metabolism of Other Amino Acids;K1000471 D-Glutamine and D-glutamate metabolism;K01776 glutamate racemase [EC:5.1.1.3];"	2555	2554	1442	2408	2515	3024	1703	1699	1919	1436	1426	2702
"KEGG2011;K2000016 Environmental Information Processing;Signal Transduction;K1004010 MAPK signaling pathway;K04851 voltage-dependent calcium channel L type alpha-1D;"	0	0	0	0	0	0	0	0	0	0	0	0
"KEGG2011;K2000011 Genetic Information Processing;K2000013 Translation;K1003010 Ribosome;K02924 large subunit ribosomal protein L39e;"	5	0	2	0	1	2	2	2	2	9	6	16
"KEGG2011;Unclassified;K05844;"	2105	2196	1467	1421	1494	3428	404	388	1269	666	670	1662
"KEGG2011;K1001100 Metabolism;Energy Metabolism;K1000190 Oxidative phosphorylation;K03885 NADH dehydrogenase [EC:1.6.99.3];"	3871	4893	3199	4737	5056	6153	3780	3470	3691	2955	2385	4544
"KEGG2011;Unclassified;K14664;"	4	6	5	1	0	1	0	1	1	0	0	0
"KEGG2011;Unclassified;K06568;"	2	8	8	42	15	77	10	6	8	22	65	113
"KEGG2011;K2000011 Genetic Information Processing;Replication and Repair;K1003420 Nucleotide excision repair;K10846 DNA excision repair protein ERCC-5;"	79	19	59	38	17	36	15	9	31	38	66	116
"KEGG2011;K2000020 Cellular Processes;Transport and Catabolism;K1004144 Endocytosis;K12199 vacuolar protein sorting-associated protein VTA1;"	19	1	6	11	14	17	1	2	1	6	3	1
"KEGG2011;Unclassified;K18142;"	0	0	1	0	0	0	3	0	0	0	0	1
"KEGG2011;Unclassified;K04760;"	471	406	368	848	952	1653	990	856	906	675	528	901
"KEGG2011;Unclassified;K15192;"	136	26	80	83	69	105	1	4	36	351	61	39
"KEGG2011;K1001100 Metabolism;Carbohydrate Metabolism;K1000030 Pentose phosphate pathway;K00115 glucose dehydrogenase (acceptor) [EC:1.1.5.9];"	0	2	0	0	0	0	0	0	4	0	0	0
"KEGG2011;Unclassified;K17285;"	213	121	177	245	120	140	166	162	171	199	257	375
"KEGG2011;K2000020 Cellular Processes;Cell Motility;K1004810 Regulation of actin cytoskeleton;K05749 cytoplasmic FMR1 interacting protein;"	0	0	0	0	0	0	0	0	0	0	0	3
"KEGG2011;Unclassified;K14841;"	0	0	0	0	0	0	1	1	0	2	2	16
"KEGG2011;Unclassified;K11798;"	0	0	0	0	3	2	0	0	0	0	0	0
"KEGG2011;Unclassified;K13026;"	71	15	31	50	24	30	7	8	15	16	17	20
"KEGG2011;Unclassified;K09104;"	4	0	1	5	5	3	0	0	0	0	1	0
"KEGG2011;K2000016 Environmental Information Processing;Membrane Transport;K1003070 Bacterial secretion system;K04058 type III secretion protein W;"	1	5	0	28	25	83	34	19	19	27	38	15
"KEGG2011;Unclassified;K15329;"	71	148	173	487	232	979	78	77	92	86	76	107
"KEGG2011;Unclassified;K03929;"	10116	11120	5398	15002	13042	11841	5392	5624	6383	8212	8875	15336
"KEGG2011;Unclassified;K13936;"	26	20	4	2	2	3	6	8	4	0	4	2
"KEGG2011;K2000020 Cellular Processes;Cell Motility;K1002040 Flagellar assembly;K02392 flagellar basal-body rod protein FlgG;"	1001	1153	887	2255	2545	4338	2174	1825	2550	1713	1353	2347
"KEGG2011;K2000020 Cellular Processes;Transport and Catabolism;K1004146 Peroxisome;K05940 carnitine O-octanoyltransferase [EC:2.3.1.137];"	0	0	0	0	0	0	0	0	1	0	4	7
"KEGG2011;Unclassified;K20136;"	36	16	70	197	217	453	0	4	13	60	43	61
"KEGG2011;K1001100 Metabolism;Carbohydrate Metabolism;K1000630 Glyoxylate and dicarboxylate metabolism;K00534;"	0	0	0	0	0	0	0	0	0	0	0	0
"KEGG2011;K1001100 Metabolism;Biosynthesis of Polyketides and Terpenoids;K1000900 Terpenoid backbone biosynthesis;K00869 mevalonate kinase [EC:2.7.1.36];"	0	0	0	0	0	0	0	0	0	0	0	0
"KEGG2011;Unclassified;K07053;"	593	919	431	911	913	1646	933	873	735	640	439	772
"KEGG2011;K2000016 Environmental Information Processing;Signal Transduction;K1002020 Two-component system;K07704 two-component system, LytT family, sensor histidine kinase LytS [EC:2.7.13.3];"	19	17	41	11	199	11	13	10	6	19	35	135
"KEGG2011;Unclassified;K14424;"	0	6	7	0	0	0	4	12	0	1	4	0
"KEGG2011;Unclassified;K15669;"	106	6	3	32	71	44	13	7	7	29	13	50
"KEGG2011;Unclassified;K14131;"	0	0	0	0	4	3	0	0	0	0	0	0
"KEGG2011;K2000034 Human Diseases;Neurodegenerative Diseases;K1005014 Amyotrophic lateral sclerosis (ALS);K05613 solute carrier family 1 (glial high affinity glutamate transporter), member 2;"	0	0	0	0	0	2	0	0	0	0	0	0
"KEGG2011;Unclassified;K14447;"	875	1544	725	947	1213	839	544	510	654	889	516	1037
"KEGG2011;K1001100 Metabolism;Carbohydrate Metabolism;K1000630 Glyoxylate and dicarboxylate metabolism;K00123 formate dehydrogenase major subunit [EC:1.2.1.2];"	0	0	0	0	0	0	0	0	0	0	0	0
"KEGG2011;Unclassified;K07301;"	887	889	662	2395	2515	5229	1001	1025	1001	1665	1232	2281
"KEGG2011;Unclassified;K16238;"	2196	2413	1454	3092	2466	1557	1614	1576	1634	1118	943	1552
"KEGG2011;Unclassified;K03503;"	55	60	43	57	133	447	186	142	158	188	138	220
"KEGG2011;K2000011 Genetic Information Processing;K2000013 Translation;K1000970 Aminoacyl-tRNA biosynthesis;K01876 aspartyl-tRNA synthetase [EC:6.1.1.12];"	5114	5219	3657	7443	7031	9923	4992	4727	4582	4072	3229	5681
"KEGG2011;K1001100 Metabolism;Xenobiotics Biodegradation and Metabolism;K1000791 Atrazine degradation;K06035 cyanamide hydratase [EC:4.2.1.69];"	0	0	0	1	2	2	0	0	0	0	0	0
"KEGG2011;Unclassified;K14648;"	0	0	0	0	0	60	0	0	0	0	0	14
"KEGG2011;Unclassified;K11737;"	1	2	3	0	1	6	0	0	0	0	0	0
"KEGG2011;Unclassified;K08364;"	31	40	23	84	93	224	53	69	84	148	86	168
"KEGG2011;Unclassified;K15218;"	55	11	23	28	23	39	2	1	9	1	8	5
"KEGG2011;K2000016 Environmental Information Processing;Signal Transduction;K1004011 MAPK signaling pathway - yeast;"	1203	1253	1124	1956	2131	3530	1764	1647	1836	1458	1078	1911
"KEGG2011;K2000016 Environmental Information Processing;Membrane Transport;K1002010 ABC transporters;K09811 cell division transport system permease protein;"	878	1112	784	1872	1993	3510	812	689	917	1452	1022	1759
"KEGG2011;Unclassified;K11870;"	62	10	39	57	20	28	11	5	10	8	6	29
"KEGG2011;Unclassified;K14718;"	0	0	0	0	0	0	0	0	0	2	2	4
"KEGG2011;K1001100 Metabolism;Carbohydrate Metabolism;K1000640 Propanoate metabolism;K00823 4-aminobutyrate aminotransferase [EC:2.6.1.19];"	0	0	0	0	0	0	0	0	0	0	0	0
"KEGG2011;Unclassified;K11742;"	7	10	7	9	3	19	11	2	2	10	6	19
"KEGG2011;Unclassified;K18179;"	0	0	0	2	0	4	0	0	0	0	0	0
"KEGG2011;K1001100 Metabolism;Carbohydrate Metabolism;K1000051 Fructose and mannose metabolism;K02770 PTS system, fructose-specific IIC component;"	0	0	0	0	0	0	0	0	0	0	0	0
"KEGG2011;K1001100 Metabolism;Carbohydrate Metabolism;K1000650 Butanoate metabolism;K00043 4-hydroxybutyrate dehydrogenase [EC:1.1.1.61];"	2	0	1	4	8	15	0	3	1	3	0	1
"KEGG2011;Unclassified;K17234;"	100	129	6	4	30	27	2	9	10	5	4	10
"KEGG2011;K2000016 Environmental Information Processing;Membrane Transport;K1002010 ABC transporters;K02010 iron(III) transport system ATP-binding protein [EC:3.6.3.30];"	3194	3313	2207	4629	4006	5369	3440	3455	2652	1941	1752	3027
"KEGG2011;Unclassified;K07975;"	7	2	4	3	9	12	0	0	0	0	0	3
"KEGG2011;K2000016 Environmental Information Processing;Membrane Transport;K1002010 ABC transporters;K11607 manganese/iron transport system ATP-binding protein;"	356	334	270	431	363	699	142	124	185	211	152	308
"KEGG2011;K2000034 Human Diseases;Neurodegenerative Diseases;K1005016 Huntington's disease;K11143 dynein intermediate chain 2, axonemal;"	0	0	0	0	0	0	1	0	0	12	7	27
"KEGG2011;Unclassified;K17881;"	0	0	0	16	0	26	6	0	0	0	2	4
"KEGG2011;Unclassified;K03726;"	4	28	8	10	10	41	53	47	0	0	3	21
"KEGG2011;K1001100 Metabolism;Amino Acid Metabolism;K1000310 Lysine degradation;K03897 lysine N6-hydroxylase [EC:1.14.13.59];"	683	1243	578	584	458	676	878	872	486	118	158	183
"KEGG2011;K2000034 Human Diseases;K2000035 Cancers;K1005212 Pancreatic cancer;"	122	19	63	60	40	80	6	8	48	54	46	115
"KEGG2011;Unclassified;K11361;"	52	10	28	26	3	17	6	6	16	0	0	9
"KEGG2011;K1001100 Metabolism;Lipid Metabolism;K1000071 Fatty acid degradation;K00252 glutaryl-CoA dehydrogenase [EC:1.3.8.6];"	0	0	0	0	0	0	0	0	0	0	0	0
"KEGG2011;Unclassified;K15894;"	124	172	80	97	77	140	162	140	212	90	80	239
"KEGG2011;Unclassified;K14307;"	15	12	13	29	3	12	2	0	6	13	11	39
"KEGG2011;K1001100 Metabolism;Carbohydrate Metabolism;K1000010 Glycolysis / Gluconeogenesis;K03738 aldehyde:ferredoxin oxidoreductase [EC:1.2.7.5];"	0	0	0	0	0	0	0	0	0	0	0	0
"KEGG2011;Unclassified;K07104;"	518	561	408	589	614	1015	276	241	307	395	182	550
"KEGG2011;K1001100 Metabolism;Energy Metabolism;K1000710 Carbon fixation in photosynthetic organisms;"	21438	23398	16481	27399	27795	45217	22848	20653	22604	19407	14274	27171
"KEGG2011;K1001100 Metabolism;Glycan Biosynthesis and Metabolism;K1000563 Glycosylphosphatidylinositol(GPI)-anchor biosynthesis;K01127 glycosylphosphatidylinositol phospholipase D [EC:3.1.4.50];"	28	10	35	6	10	53	20	10	15	10	5	12
"KEGG2011;Unclassified;K12940;"	3	6	16	31	11	47	0	0	0	3	0	0
"KEGG2011;K1001100 Metabolism;Energy Metabolism;K1000190 Oxidative phosphorylation;K00937 polyphosphate kinase [EC:2.7.4.1];"	0	0	0	0	0	0	0	0	0	0	0	0
"KEGG2011;Unclassified;K15683;"	0	0	0	0	6	83	0	0	0	0	0	0
"KEGG2011;K1001100 Metabolism;Lipid Metabolism;K1001040 Biosynthesis of unsaturated fatty acids;K10255 omega-6 fatty acid desaturase (delta-12 desaturase) [EC:1.14.19.-];"	0	0	0	0	0	0	0	0	0	0	0	0
"KEGG2011;Unclassified;K13047;"	1	0	1	1	0	1	0	0	0	2	2	2
"KEGG2011;Unclassified;K18106;"	42	16	20	32	17	27	4	6	12	1	0	11
"KEGG2011;K1001100 Metabolism;Amino Acid Metabolism;K1000250 Alanine, aspartate and glutamate metabolism;K01437 aspartoacylase [EC:3.5.1.15];"	0	0	0	0	0	0	0	0	0	0	0	0
"KEGG2011;Unclassified;K04246;"	2	0	2	0	0	0	0	0	0	0	0	0
"KEGG2011;K1001100 Metabolism;Carbohydrate Metabolism;K1000040 Pentose and glucuronate interconversions;K13831 3-hexulose-6-phosphate synthase / 6-phospho-3-hexuloisomerase [EC:4.1.2.43 5.3.1.27];"	0	0	0	0	0	0	0	0	0	0	0	0
"KEGG2011;K2000011 Genetic Information Processing;K2000013 Translation;K1003010 Ribosome;K02908 large subunit ribosomal protein L30e;"	3	1	2	5	1	4	1	0	0	0	0	0
"KEGG2011;K2000020 Cellular Processes;Transport and Catabolism;K1004146 Peroxisome;K04564 superoxide dismutase, Fe-Mn family [EC:1.15.1.1];"	0	0	0	0	0	0	0	0	0	0	0	0
"KEGG2011;Unclassified;K13690;"	7	0	1	11	11	22	0	1	0	0	0	0
"KEGG2011;Unclassified;K18091;"	0	0	0	1	2	3	0	0	0	0	0	1
"KEGG2011;K2000011 Genetic Information Processing;Folding, Sorting and Degradation;K1004130 SNARE interactions in vesicular transport;K08496 golgi SNAP receptor complex member 2;"	8	0	4	3	1	14	4	0	4	6	3	7
"KEGG2011;Unclassified;K04640;"	25	5	10	29	11	18	1	1	8	0	1	7
"KEGG2011;Unclassified;K08169;"	138	86	159	244	380	357	305	300	198	395	434	885
"KEGG2011;K1001100 Metabolism;Nucleotide Metabolism;K1000230 Purine metabolism;K13987 ADP-sugar pyrophosphatase / 8-oxo-dGDP phosphatase [EC:3.6.1.13 3.6.1.58 3.6.1.-];"	11	1	7	4	0	2	0	0	4	0	0	0
"KEGG2011;K1001100 Metabolism;Carbohydrate Metabolism;K1000630 Glyoxylate and dicarboxylate metabolism;K00865 glycerate kinase [EC:2.7.1.31];"	0	0	0	0	0	0	0	0	0	0	0	0
"KEGG2011;K2000011 Genetic Information Processing;K2000013 Translation;K1003010 Ribosome;K02875 large subunit ribosomal protein L14e;"	5	0	4	10	4	5	0	0	2	0	0	1
"KEGG2011;K2000016 Environmental Information Processing;Membrane Transport;K1002010 ABC transporters;K10019 octopine/nopaline transport system permease protein;"	80	99	44	148	110	196	26	23	25	22	13	33
"KEGG2011;Unclassified;K15027;"	0	0	0	0	0	0	0	0	0	0	2	7
"KEGG2011;Unclassified;K03231;"	34	2	13	21	27	32	7	22	5	72	51	107
"KEGG2011;K2000011 Genetic Information Processing;K2000012 Transcription;K1003040 Spliceosome;K11087 small nuclear ribonucleoprotein D1;"	0	0	0	0	0	0	0	0	0	0	0	0
"KEGG2011;K2000016 Environmental Information Processing;Signaling Molecules and Interaction;"	0	0	0	0	0	0	0	0	0	0	0	0
"KEGG2011;K1001100 Metabolism;Energy Metabolism;K1000680 Methane metabolism;K03520 carbon-monoxide dehydrogenase large subunit [EC:1.2.99.2];"	0	0	0	0	0	0	0	0	0	0	0	0
"KEGG2011;K2000016 Environmental Information Processing;Signal Transduction;K1004020 Calcium signaling pathway;K05853 Ca2+ transporting ATPase, sarcoplasmic/endoplasmic reticulum [EC:3.6.3.8];"	0	0	0	0	0	0	0	0	0	0	0	0
"KEGG2011;Unclassified;K12421;"	111	213	165	132	203	179	28	83	152	56	210	331
"KEGG2011;K1001100 Metabolism;Lipid Metabolism;K1000564 Glycerophospholipid metabolism;K00980 glycerol-3-phosphate cytidylyltransferase [EC:2.7.7.39];"	171	208	122	6	16	2	29	12	62	3	18	15
"KEGG2011;Unclassified;K15305;"	60	23	20	33	15	36	5	9	25	29	33	61
"KEGG2011;K2000025 Organismal Systems;Excretory System;K1004962 Vasopressin-regulated water reabsorption;K09876 aquaporin-3;"	0	0	2	1	2	4	0	0	0	0	1	0
"KEGG2011;Unclassified;K09051;"	22	5	16	12	6	8	0	0	9	0	0	1
"KEGG2011;Unclassified;K18841;"	79	72	23	26	10	107	11	13	19	12	12	19
"KEGG2011;Unclassified;K15877;"	6	1	5	9	1	6	0	0	0	0	1	0
"KEGG2011;K1001100 Metabolism;Carbohydrate Metabolism;K1000500 Starch and sucrose metabolism;K00690 sucrose phosphorylase [EC:2.4.1.7];"	498	633	538	503	481	1492	376	223	595	729	607	1158
"KEGG2011;K2000011 Genetic Information Processing;K2000013 Translation;K1000970 Aminoacyl-tRNA biosynthesis;K01881 prolyl-tRNA synthetase [EC:6.1.1.15];"	3467	3918	2748	5374	5652	9020	4169	3805	4070	3842	2684	4836
"KEGG2011;K1001100 Metabolism;Carbohydrate Metabolism;K1000520 Amino sugar and nucleotide sugar metabolism;K07806 UDP-4-amino-4-deoxy-L-arabinose-oxoglutarate aminotransferase [EC:2.6.1.87];"	0	0	0	0	0	0	0	0	0	0	0	0
"KEGG2011;K1001100 Metabolism;Lipid Metabolism;K1000071 Fatty acid degradation;K07516 3-hydroxyacyl-CoA dehydrogenase [EC:1.1.1.35];"	4467	4505	3658	7755	8275	12230	8736	7976	7369	5082	4466	8186
"KEGG2011;K2000011 Genetic Information Processing;K2000012 Transcription;K1003040 Spliceosome;K11088 small nuclear ribonucleoprotein D3;"	0	0	0	0	0	0	0	0	0	0	0	0
"KEGG2011;Unclassified;K11373;"	66	8	24	37	31	43	5	3	18	13	4	30
"KEGG2011;K1001100 Metabolism;Lipid Metabolism;K1000120 Primary bile acid biosynthesis;K00251 3-oxo-5-beta-steroid 4-dehydrogenase [EC:1.3.1.3];"	0	0	0	0	0	0	0	0	0	0	0	0
"KEGG2011;Unclassified;K00556;"	47	58	159	94	117	265	97	94	97	84	86	249
"KEGG2011;Unclassified;K17979;"	56	6	12	27	33	25	1	7	20	51	23	67
"KEGG2011;K1001100 Metabolism;Nucleotide Metabolism;K1000230 Purine metabolism;K03018 DNA-directed RNA polymerase III subunit RPC1 [EC:2.7.7.6];"	0	0	0	0	0	0	0	0	0	0	0	0
"KEGG2011;Unclassified;K10455;"	3	7	0	0	0	0	0	0	2	0	0	0
"KEGG2011;Unclassified;K18453;"	1	0	0	6	0	15	4	0	0	49	22	62
"KEGG2011;K1001100 Metabolism;Amino Acid Metabolism;K1000330 Arginine and proline metabolism;K12658 4-hydroxyproline epimerase [EC:5.1.1.8];"	332	382	232	414	367	609	285	326	316	511	293	672
"KEGG2011;Unclassified;K05521;"	44	86	36	25	94	123	45	54	103	145	125	289
"KEGG2011;Unclassified;K08253;"	0	1	0	0	1	8	0	2	1	0	0	0
"KEGG2011;Unclassified;K19683;"	0	0	0	0	0	0	4	8	11	13	28	65
"KEGG2011;Unclassified;K08599;"	0	0	0	0	0	0	0	0	0	8	11	10
"KEGG2011;Unclassified;K02356;"	1645	1684	1190	2497	2590	4108	1317	1284	1478	1403	1024	1857
"KEGG2011;Unclassified;K10518;"	4	0	0	6	9	6	7	0	6	7	15	88
"KEGG2011;K1001100 Metabolism;Amino Acid Metabolism;K1000300 Lysine biosynthesis;K00674 2,3,4,5-tetrahydropyridine-2-carboxylate N-succinyltransferase [EC:2.3.1.117];"	1387	1742	1167	2585	2603	4413	1926	1664	1678	1604	1211	2151
"KEGG2011;Unclassified;K16809;"	0	0	0	0	0	0	0	3	6	15	7	27
"KEGG2011;Unclassified;K18089;"	0	2	4	0	0	0	0	0	0	0	0	0
"KEGG2011;K1001100 Metabolism;Energy Metabolism;K1000910 Nitrogen metabolism;K10944 methane/ammonia monooxygenase subunit A [EC:1.14.18.3 1.14.99.39];"	0	1	1	1	0	0	2	2	0	1	0	0
"KEGG2011;K2000011 Genetic Information Processing;Folding, Sorting and Degradation;K1003018 RNA degradation;K12603 CCR4-NOT transcription complex subunit 6 [EC:3.1.13.4];"	33	12	20	30	29	33	0	2	8	12	24	43
"KEGG2011;K2000011 Genetic Information Processing;K2000012 Transcription;K1003022 Basal transcription factors;K03123 transcription initiation factor TFIIA small subunit;"	7	0	7	13	8	8	0	1	0	0	0	1
"KEGG2011;Unclassified;K14451;"	5	0	0	0	0	0	1	0	0	0	0	0
"KEGG2011;K1001100 Metabolism;Carbohydrate Metabolism;K1000051 Fructose and mannose metabolism;K02795 PTS system, mannose-specific IIC component;"	0	0	0	0	0	0	0	0	0	0	0	0
"KEGG2011;Unclassified;K03611;"	367	337	225	774	960	1337	673	712	468	490	378	664
"KEGG2011;Unclassified;K11293;"	42	16	50	53	29	39	9	2	21	12	17	25
"KEGG2011;Unclassified;K03566;"	2857	3082	2196	4168	4802	7479	3825	3248	4209	3223	2574	4960
"KEGG2011;K1001100 Metabolism;Lipid Metabolism;K1000061 Fatty acid biosynthesis;K11263 acetyl-/propionyl-CoA carboxylase, biotin carboxylase, biotin carboxyl carrier protein [EC:6.4.1.2 6.4.1.3 6.3.4.14];"	2073	2354	1108	2172	1689	862	303	445	477	319	336	612
"KEGG2011;Unclassified;K09655;"	41	2	34	3	0	11	43	45	19	4	8	13
"KEGG2011;Unclassified;K04070;"	22	1	5	9	7	7	3	10	8	0	2	1
"KEGG2011;K2000020 Cellular Processes;Cell Communication;K1004540 Gap junction;"	0	0	0	0	0	0	0	0	0	0	0	0
"KEGG2011;Unclassified;K16795;"	18	9	11	11	6	17	1	0	5	0	1	3
"KEGG2011;K1001100 Metabolism;Carbohydrate Metabolism;K1000520 Amino sugar and nucleotide sugar metabolism;K01639 N-acetylneuraminate lyase [EC:4.1.3.3];"	26	55	34	62	69	120	15	20	7	20	11	23
"KEGG2011;K1001100 Metabolism;Carbohydrate Metabolism;K1000650 Butanoate metabolism;K01615 glutaconyl-CoA decarboxylase [EC:4.1.1.70];"	0	0	0	0	0	0	0	0	0	0	0	0
"KEGG2011;K1001100 Metabolism;Amino Acid Metabolism;K1000330 Arginine and proline metabolism;K12254 4-guanidinobutyraldehyde dehydrogenase / NAD-dependent aldehyde dehydrogenase [EC:1.2.1.54 1.2.1.-];"	18	23	22	156	192	165	68	65	75	65	71	222
"KEGG2011;K2000016 Environmental Information Processing;Membrane Transport;K1003070 Bacterial secretion system;K03201 type IV secretion system protein VirB6;"	614	705	486	1311	1359	3464	873	635	1126	730	503	1408
"KEGG2011;Unclassified;K11304;"	48	3	16	18	14	16	0	0	5	0	1	1
"KEGG2011;Unclassified;K16550;"	0	0	0	0	0	0	4	1	3	1	3	12
"KEGG2011;K1001100 Metabolism;Carbohydrate Metabolism;K1000630 Glyoxylate and dicarboxylate metabolism;K00050 hydroxypyruvate reductase [EC:1.1.1.81];"	0	0	0	0	0	0	0	0	0	0	0	0
"KEGG2011;K1001100 Metabolism;Nucleotide Metabolism;K1000230 Purine metabolism;K02339 DNA polymerase III subunit chi [EC:2.7.7.7];"	0	0	0	0	0	0	0	0	0	0	0	0
"KEGG2011;Unclassified;K16948;"	18	3	9	8	16	12	2	0	2	2	2	11
"KEGG2011;Unclassified;K08141;"	283	57	140	162	96	154	21	5	40	4	6	26
"KEGG2011;K2000011 Genetic Information Processing;Folding, Sorting and Degradation;K1003060 Protein export;K03110 fused signal recognition particle receptor;"	0	0	0	0	0	0	0	0	0	0	0	0
"KEGG2011;Unclassified;K14568;"	7	0	4	8	0	5	2	0	0	0	1	1
"KEGG2011;Unclassified;K01356;"	1330	1576	1077	2131	2460	3997	1508	1431	1540	1362	1095	1971
"KEGG2011;Unclassified;K18107;"	9	3	4	1	0	1	0	0	2	1	0	2
"KEGG2011;Unclassified;K18778;"	394	468	274	607	732	889	1220	1100	1041	642	541	1067
"KEGG2011;K1001100 Metabolism;Glycan Biosynthesis and Metabolism;K1000550 Peptidoglycan biosynthesis;K11693 peptidoglycan pentaglycine glycine transferase (the first glycine) [EC:2.3.2.16];"	1	0	4	0	0	4	0	0	0	0	1	0
"KEGG2011;Unclassified;K02103;"	4	17	11	10	36	32	2	2	2	114	32	21
"KEGG2011;K2000016 Environmental Information Processing;Membrane Transport;K1002010 ABC transporters;K10004 glutamate/aspartate transport system ATP-binding protein [EC:3.6.3.-];"	417	411	269	479	401	472	910	945	775	337	210	412
"KEGG2011;Unclassified;K15760;"	69	59	143	186	291	247	31	30	110	121	99	318
"KEGG2011;K1001100 Metabolism;Carbohydrate Metabolism;K1000630 Glyoxylate and dicarboxylate metabolism;K07246 tartrate dehydrogenase/decarboxylase / D-malate dehydrogenase [EC:1.1.1.93 4.1.1.73 1.1.1.83];"	0	0	0	0	0	0	0	0	0	0	0	0
"KEGG2011;K2000016 Environmental Information Processing;Signal Transduction;K1004012 ErbB signaling pathway;K11224 signal transducer and activator of transcription 5B;"	0	0	0	0	0	0	0	0	0	0	0	0
"KEGG2011;Unclassified;K16559;"	145	125	70	181	174	349	23	7	5	38	37	134
"KEGG2011;K2000020 Cellular Processes;Transport and Catabolism;K1004142 Lysosome;"	11019	15490	6982	13189	12577	22027	3753	3297	5288	4048	4053	6966
"KEGG2011;Unclassified;K10906;"	6	0	3	6	10	1749	26	22	2	13	2	112
"KEGG2011;Unclassified;K17829;"	1287	1418	715	1380	1050	216	272	372	381	219	346	439
"KEGG2011;K2000025 Organismal Systems;Immune System;K1004610 Complement and coagulation cascades;K03903 fibrinogen alpha chain;"	29	232	406	2	6	4	4	2	6	0	0	0
"KEGG2011;K1001100 Metabolism;Carbohydrate Metabolism;K1000520 Amino sugar and nucleotide sugar metabolism;K01183 chitinase [EC:3.2.1.14];"	6937	8194	4218	4867	4438	8595	2349	2568	3630	1368	1829	3903
"KEGG2011;K1001100 Metabolism;Amino Acid Metabolism;K1000290 Valine, leucine and isoleucine biosynthesis;K01870 isoleucyl-tRNA synthetase [EC:6.1.1.5];"	0	0	0	0	0	0	0	0	0	0	0	0
"KEGG2011;Unclassified;K20249;"	6	25	17	12	21	43	5	0	7	4	0	0
"KEGG2011;K1001100 Metabolism;Nucleotide Metabolism;K1000230 Purine metabolism;K01589 5-(carboxyamino)imidazole ribonucleotide synthase [EC:6.3.4.18];"	2764	2738	1754	3969	3733	4865	2580	2474	2544	2434	1734	3526
"KEGG2011;Unclassified;K19682;"	0	0	0	0	0	0	0	6	7	15	14	36
"KEGG2011;K1001100 Metabolism;Metabolism of Other Amino Acids;K1000480 Glutathione metabolism;K01469 5-oxoprolinase (ATP-hydrolysing) [EC:3.5.2.9];"	3894	3951	2328	4835	5112	6964	6628	6915	6754	4345	3920	6968
"KEGG2011;K1001100 Metabolism;Carbohydrate Metabolism;K1000010 Glycolysis / Gluconeogenesis;K00845 glucokinase [EC:2.7.1.2];"	0	0	0	0	0	0	0	0	0	0	0	0
"KEGG2011;Unclassified;K17662;"	242	207	176	335	338	706	225	183	240	340	179	419
"KEGG2011;Unclassified;K03240;"	63	11	27	35	10	25	9	3	27	43	39	69
"KEGG2011;Unclassified;K19348;"	0	0	0	0	0	0	0	0	0	1	0	1
"KEGG2011;Unclassified;K11340;"	0	0	0	0	0	0	0	0	0	2	2	0
"KEGG2011;Unclassified;K12035;"	5	2	7	2	3	21	0	3	1	3	8	6
"KEGG2011;K2000016 Environmental Information Processing;Signal Transduction;K1002020 Two-component system;K07651 two-component system, OmpR family, sensor histidine kinase ResE [EC:2.7.13.3];"	114	171	33	41	93	102	42	18	30	27	21	73
"KEGG2011;Unclassified;K06033;"	16	33	22	103	127	189	34	21	18	79	106	240
"KEGG2011;Unclassified;K14845;"	16	1	8	7	5	14	0	5	6	16	14	28
"KEGG2011;K1001100 Metabolism;Carbohydrate Metabolism;K1000500 Starch and sucrose metabolism;K01212 levanase [EC:3.2.1.65];"	445	906	434	469	379	168	96	93	178	107	46	104
"KEGG2011;K1001100 Metabolism;Amino Acid Metabolism;K1000330 Arginine and proline metabolism;K01473 N-methylhydantoinase A [EC:3.5.2.14];"	1790	1786	1230	2142	2074	3032	897	697	693	1493	860	2571
"KEGG2011;Unclassified;K18710;"	0	0	0	0	0	4	0	0	0	0	0	0
"KEGG2011;Unclassified;K09825;"	5	23	23	7	15	5	0	0	6	3	2	23
"KEGG2011;K1001100 Metabolism;Energy Metabolism;K1000680 Methane metabolism;K01079 phosphoserine phosphatase [EC:3.1.3.3];"	0	0	0	0	0	0	0	0	0	0	0	0
"KEGG2011;Unclassified;K16745;"	0	0	0	0	0	0	0	2	1	6	6	4
"KEGG2011;Unclassified;K02437;"	571	753	480	892	1056	1543	760	652	624	594	452	875
"KEGG2011;Unclassified;K11569;"	17	0	8	3	0	0	0	0	3	0	1	0
"KEGG2011;Unclassified;K11587;"	0	0	2	0	0	0	3	5	17	27	29	52
"KEGG2011;K1001100 Metabolism;Amino Acid Metabolism;K1000270 Cysteine and methionine metabolism;K08964 methylthioribulose-1-phosphate dehydratase [EC:4.2.1.109];"	321	325	257	452	391	678	97	97	130	156	85	124
"KEGG2011;Unclassified;K11770;"	39	6	22	36	16	23	3	0	10	2	0	2
"KEGG2011;Unclassified;K19732;"	38	57	37	112	137	215	9	9	14	47	50	189
"KEGG2011;Unclassified;K18028;"	143	190	104	230	167	274	191	201	203	65	66	135
"KEGG2011;K1001100 Metabolism;Nucleotide Metabolism;K1000230 Purine metabolism;K12304 soluble calcium-activated nucleotidase 1 [EC:3.6.1.6];"	0	0	0	0	0	0	0	0	0	0	0	0
"KEGG2011;K2000016 Environmental Information Processing;Signal Transduction;K1004010 MAPK signaling pathway;K04372 MAP kinase interacting serine/threonine kinase [EC:2.7.11.1];"	0	0	0	0	0	0	0	0	0	0	0	0
"KEGG2011;Unclassified;K18719;"	53	23	28	46	32	34	6	2	11	4	4	2
"KEGG2011;K2000025 Organismal Systems;Endocrine System;K1004614 Renin-angiotensin system;"	35	19	24	17	15	37	6	3	53	0	4	4
"KEGG2011;Unclassified;K07976;"	0	0	0	0	0	0	0	0	0	1	3	9
"KEGG2011;Unclassified;K15437;"	38	5	10	17	10	11	3	0	5	6	6	12
"KEGG2011;Unclassified;K00563;"	11	54	8	293	287	641	48	18	36	128	96	156
"KEGG2011;K2000025 Organismal Systems;Immune System;K1004610 Complement and coagulation cascades;K01335 component factor B [EC:3.4.21.47];"	0	0	0	3	1	0	0	0	0	4	0	0
"KEGG2011;K1001100 Metabolism;Lipid Metabolism;K1000600 Sphingolipid metabolism;K04708 3-dehydrosphinganine reductase [EC:1.1.1.102];"	31	12	18	40	21	27	22	34	43	0	0	1
"KEGG2011;K2000020 Cellular Processes;Cell Communication;"	0	0	0	0	0	0	0	0	0	0	0	0
"KEGG2011;K2000011 Genetic Information Processing;Folding, Sorting and Degradation;K1004120 Ubiquitin mediated proteolysis;K03872 transcription elongation factor B, polypeptide 1;"	0	0	0	0	0	0	0	0	0	0	0	0
"KEGG2011;Unclassified;K11771;"	40	10	23	24	30	43	5	3	2	1	0	2
"KEGG2011;K1001100 Metabolism;Metabolism of Cofactors and Vitamins;K1000790 Folate biosynthesis;K01113 alkaline phosphatase D [EC:3.1.3.1];"	0	0	0	0	0	0	0	0	0	0	0	0
"KEGG2011;K1001100 Metabolism;Carbohydrate Metabolism;K1000010 Glycolysis / Gluconeogenesis;K01834 2,3-bisphosphoglycerate-dependent phosphoglycerate mutase [EC:5.4.2.11];"	0	0	0	0	0	0	0	0	0	0	0	0
"KEGG2011;Unclassified;K03824;"	293	325	246	410	404	857	124	89	171	187	143	271
"KEGG2011;K1001100 Metabolism;Nucleotide Metabolism;K1000240 Pyrimidine metabolism;K01431 beta-ureidopropionase [EC:3.5.1.6];"	0	0	0	0	0	0	0	0	0	0	0	0
"KEGG2011;Unclassified;K14775;"	17	8	15	7	0	1	6	5	7	19	13	17
"KEGG2011;K2000020 Cellular Processes;Cell Communication;K1004530 Tight junction;K06111 exocyst complex component 4;"	67	14	52	54	37	67	3	6	25	2	6	6
"KEGG2011;Unclassified;K19416;"	534	590	251	727	865	1424	1062	1162	1000	558	569	884
"KEGG2011;K1001100 Metabolism;Carbohydrate Metabolism;K1000562 Inositol phosphate metabolism;K01083 3-phytase [EC:3.1.3.8];"	1089	1215	825	1634	2081	4144	368	362	591	959	975	1731
"KEGG2011;Unclassified;K18054;"	3	7	10	0	0	0	0	0	0	0	0	0
"KEGG2011;Unclassified;K08344;"	50	8	3	78	73	367	248	228	21	37	19	56
"KEGG2011;K1001100 Metabolism;Energy Metabolism;K1000190 Oxidative phosphorylation;K02267 cytochrome c oxidase subunit 6b;"	0	0	0	0	0	0	0	0	0	0	0	0
"KEGG2011;K2000016 Environmental Information Processing;Membrane Transport;K1002010 ABC transporters;K10552 fructose transport system substrate-binding protein;"	782	1008	484	1186	1203	1338	885	976	787	399	418	589
"KEGG2011;K2000016 Environmental Information Processing;Signal Transduction;K1002020 Two-component system;K07774 two-component system, OmpR family, response regulator TctD;"	637	769	411	966	995	1367	1850	1803	1322	558	650	1007
"KEGG2011;Unclassified;K05520;"	1001	1657	638	1266	1494	2239	765	604	772	591	419	963
"KEGG2011;Unclassified;K15698;"	0	0	1	0	0	0	1	3	2	5	1	24
"KEGG2011;K1001100 Metabolism;Nucleotide Metabolism;K1000230 Purine metabolism;K03002 DNA-directed RNA polymerase I subunit RPA2 [EC:2.7.7.6];"	0	0	0	0	0	0	0	0	0	0	0	0
"KEGG2011;Unclassified;K16850;"	20	11	20	1	1	8	1	0	5	3	0	2
"KEGG2011;Unclassified;K08194;"	74	117	153	207	313	634	174	140	277	158	159	384
"KEGG2011;K2000020 Cellular Processes;Cell Motility;K1004810 Regulation of actin cytoskeleton;K05757 actin related protein 2/3 complex, subunit 1A/1B;"	0	0	0	0	0	0	0	0	0	0	0	0
"KEGG2011;K1001100 Metabolism;Carbohydrate Metabolism;K1000520 Amino sugar and nucleotide sugar metabolism;K12410;"	739	1061	735	1325	1603	2142	1230	1296	1175	979	771	1355
"KEGG2011;K2000011 Genetic Information Processing;Replication and Repair;K1003450 Non-homologous end-joining;"	9777	10610	7845	9242	10430	16537	9456	8145	10632	6420	5581	11573
"KEGG2011;Unclassified;K15530;"	18	8	12	15	0	8	4	3	4	0	1	2
"KEGG2011;Unclassified;K07893;"	8	6	11	12	5	3	1	4	1	1	7	11
"KEGG2011;Unclassified;K15161;"	8	8	6	19	18	11	0	0	1	0	1	9
"KEGG2011;K1001100 Metabolism;Carbohydrate Metabolism;K1000010 Glycolysis / Gluconeogenesis;"	0	0	0	0	0	0	0	0	0	0	0	0
"KEGG2011;K1001100 Metabolism;Carbohydrate Metabolism;K1000052 Galactose metabolism;K01187 alpha-glucosidase [EC:3.2.1.20];"	0	0	0	0	0	0	0	0	0	0	0	0
"KEGG2011;K1001100 Metabolism;Carbohydrate Metabolism;K1000520 Amino sugar and nucleotide sugar metabolism;K01209 alpha-N-arabinofuranosidase [EC:3.2.1.55];"	4382	4918	3602	4484	5375	9751	2256	1669	2856	1979	1695	3351
"KEGG2011;Unclassified;K11893;"	924	1060	783	1730	1679	3242	2584	2388	1764	815	869	1757
"KEGG2011;Unclassified;K16570;"	67	24	38	39	16	36	13	4	13	14	22	35
"KEGG2011;Unclassified;K06141;"	0	0	24	0	0	0	0	0	0	0	0	0
"KEGG2011;K2000011 Genetic Information Processing;K2000013 Translation;K1003010 Ribosome;K02946 small subunit ribosomal protein S10;"	846	1035	611	953	899	1313	573	453	606	495	416	899
"KEGG2011;K1001100 Metabolism;Glycan Biosynthesis and Metabolism;K1000540 Lipopolysaccharide biosynthesis;K02849 heptosyltransferase III [EC:2.4.-.-];"	195	487	272	483	994	994	1258	1111	1040	306	240	511
"KEGG2011;K1001100 Metabolism;Energy Metabolism;K1000190 Oxidative phosphorylation;K02150 V-type H+-transporting ATPase subunit E;"	0	0	0	0	0	0	0	0	0	0	0	0
"KEGG2011;K1001100 Metabolism;Lipid Metabolism;K1000061 Fatty acid biosynthesis;K10780 enoyl-[acyl-carrier protein] reductase III [EC:1.3.1.104];"	29	6	5	4	19	12	289	230	178	20	12	16
"KEGG2011;Unclassified;K03631;"	3421	3508	2219	4556	4706	7191	3394	3384	2730	2788	2176	4092
"KEGG2011;K1001100 Metabolism;Amino Acid Metabolism;K1000270 Cysteine and methionine metabolism;K07173 S-ribosylhomocysteine lyase [EC:4.4.1.21];"	0	0	0	0	0	0	0	0	0	0	0	0
"KEGG2011;K1001100 Metabolism;Amino Acid Metabolism;K1000300 Lysine biosynthesis;K00821 acetylornithine/N-succinyldiaminopimelate aminotransferase [EC:2.6.1.11 2.6.1.17];"	0	0	0	0	0	0	0	0	0	0	0	0
"KEGG2011;K1001100 Metabolism;Metabolism of Cofactors and Vitamins;K1000750 Vitamin B6 metabolism;K06215 pyridoxal 5'-phosphate synthase pdxS subunit [EC:4.3.3.6];"	351	625	356	370	386	315	105	88	117	89	75	146
"KEGG2011;Unclassified;K16694;"	35	6	8	33	15	136	0	1	2	2	1	0
"KEGG2011;Unclassified;K15578;"	1243	1224	924	2719	2910	4706	2627	2245	2589	2588	1943	3634
"KEGG2011;Unclassified;K20320;"	0	0	0	0	0	0	0	0	0	0	0	2
"KEGG2011;K1001100 Metabolism;Carbohydrate Metabolism;K1000640 Propanoate metabolism;K00932 propionate kinase [EC:2.7.2.15];"	2	5	1	0	1	0	1	0	0	0	0	0
"KEGG2011;K1001100 Metabolism;Energy Metabolism;K1000195 Photosynthesis;K02714 photosystem II PsbM protein;"	0	0	0	0	0	0	0	0	0	0	0	0
"KEGG2011;K1001100 Metabolism;Lipid Metabolism;K1000100 Steroid biosynthesis;K00227 lathosterol oxidase [EC:1.14.21.6];"	59	48	73	137	329	334	83	57	78	130	130	356
"KEGG2011;K2000020 Cellular Processes;Cell Growth and Death;K1004111 Cell cycle - yeast;K06685 MOB kinase activator 1;"	16	0	8	16	20	11	0	0	5	0	0	1
"KEGG2011;K2000011 Genetic Information Processing;K2000013 Translation;K1003010 Ribosome;K02899 large subunit ribosomal protein L27;"	551	557	411	696	724	1058	492	400	486	453	308	544
"KEGG2011;K1001100 Metabolism;Metabolism of Cofactors and Vitamins;K1000860 Porphyrin and chlorophyll metabolism;K02217;"	49	53	65	48	36	37	11	3	4	6	4	8
"KEGG2011;K2000011 Genetic Information Processing;Folding, Sorting and Degradation;K1003018 RNA degradation;K12584 m7GpppX diphosphatase [EC:3.6.1.59];"	19	0	8	10	17	23	0	0	2	3	4	11
"KEGG2011;Unclassified;K06296;"	0	5	0	0	0	2	0	0	0	0	0	0
"KEGG2011;Unclassified;K17513;"	23	16	104	124	48	12	57	18	50	15	24	60
"KEGG2011;Unclassified;K11212;"	182	329	214	266	399	462	260	234	349	241	213	516
"KEGG2011;Unclassified;K16474;"	0	0	0	0	0	0	3	12	11	42	26	65
"KEGG2011;K1001100 Metabolism;Metabolism of Cofactors and Vitamins;K1000670 One carbon pool by folate;K00295 methylenetetrahydrofolate dehydrogenase (NAD+) [EC:1.5.1.15];"	29	4	5	12	14	5	0	1	4	0	0	2
"KEGG2011;Unclassified;K17519;"	0	0	0	0	0	8	0	0	0	0	0	0
"KEGG2011;Unclassified;K14206;"	0	0	0	0	0	4	1	3	1	7	8	16
"KEGG2011;K1001100 Metabolism;Xenobiotics Biodegradation and Metabolism;K1000624 Polycyclic aromatic hydrocarbon degradation;"	1861	2713	1632	2305	2292	2524	1178	1171	1328	1209	829	1517
"KEGG2011;K2000016 Environmental Information Processing;Signal Transduction;K1004020 Calcium signaling pathway;"	0	0	0	0	0	0	0	0	0	1	1	8
"KEGG2011;K1001100 Metabolism;Lipid Metabolism;K1000564 Glycerophospholipid metabolism;K00112 glycerol-3-phosphate dehydrogenase subunit B [EC:1.1.5.3];"	23	31	79	7	12	252	11	7	45	10	2	9
"KEGG2011;Unclassified;K11436;"	38	13	25	28	14	26	9	17	50	7	6	24
"KEGG2011;K1001100 Metabolism;Carbohydrate Metabolism;K1000010 Glycolysis / Gluconeogenesis;K00002 alcohol dehydrogenase (NADP+) [EC:1.1.1.2];"	0	0	0	0	0	0	0	0	0	0	0	0
"KEGG2011;K2000016 Environmental Information Processing;Membrane Transport;K1003070 Bacterial secretion system;K03230 type III secretion protein V;"	1641	1834	1330	1632	1867	2803	4276	4457	3429	836	920	1743
"KEGG2011;K2000011 Genetic Information Processing;Replication and Repair;K1003430 Mismatch repair;"	20325	23747	15050	21469	25317	38694	19355	17073	21527	15522	12455	23163
"KEGG2011;Unclassified;K19476;"	40	11	18	22	19	32	9	3	10	0	2	0
"KEGG2011;Unclassified;K03177;"	1569	1834	1070	2552	2769	4873	2021	1919	1723	1650	1248	2465
"KEGG2011;Unclassified;K13530;"	0	0	0	0	0	0	1	0	0	1	1	4
"KEGG2011;K2000016 Environmental Information Processing;Signal Transduction;K1002020 Two-component system;K07789 multidrug efflux pump;"	1598	1451	1142	2284	2653	5895	1525	1683	1679	1238	949	1323
"KEGG2011;Unclassified;K08142;"	0	0	0	0	2	0	0	0	0	0	0	0
"KEGG2011;K2000016 Environmental Information Processing;Membrane Transport;K1002010 ABC transporters;K06726 D-ribose pyranase [EC:5.4.99.62];"	66	76	27	30	115	46	239	249	83	40	22	41
"KEGG2011;K1001100 Metabolism;Biosynthesis of Other Secondary Metabolites;K1000311 Penicillin and cephalosporin biosynthesis;K04128 hydroxymethyl cephem carbamoyltransferase [EC:2.1.3.7];"	28	21	62	30	219	22	12	5	39	15	7	17
"KEGG2011;Unclassified;K08802;"	0	0	0	0	2	2	0	0	0	0	0	0
"KEGG2011;Unclassified;K18144;"	172	189	102	132	104	247	72	81	195	139	86	157
"KEGG2011;K1001100 Metabolism;Carbohydrate Metabolism;K1000620 Pyruvate metabolism;K00625 phosphate acetyltransferase [EC:2.3.1.8];"	0	0	0	0	0	0	0	0	0	0	0	0
"KEGG2011;Unclassified;K17327;"	187	487	196	157	149	83	38	58	69	23	26	26
"KEGG2011;K2000020 Cellular Processes;Transport and Catabolism;K1004142 Lysosome;K12392 AP-1 complex subunit beta-1;"	0	0	0	0	0	0	0	3	0	4	4	0
"KEGG2011;K1001100 Metabolism;Nucleotide Metabolism;K1000230 Purine metabolism;K08289 phosphoribosylglycinamide formyltransferase 2 [EC:2.1.2.2];"	0	0	0	0	0	0	0	0	0	0	0	0
"KEGG2011;K2000011 Genetic Information Processing;Replication and Repair;K1003450 Non-homologous end-joining;K06642 DNA-dependent protein kinase catalytic subunit [EC:2.7.11.1];"	0	0	0	0	0	0	0	0	0	0	0	0
"KEGG2011;Unclassified;K14768;"	48	15	13	31	5	15	2	2	14	11	15	22
"KEGG2011;K1001100 Metabolism;Metabolism of Other Amino Acids;K1000450 Selenocompound metabolism;K01008 selenide, water dikinase [EC:2.7.9.3];"	548	592	367	810	829	849	1365	1345	1000	574	450	882
"KEGG2011;K1001100 Metabolism;Biosynthesis of Polyketides and Terpenoids;K1000900 Terpenoid backbone biosynthesis;K13787 geranylgeranyl diphosphate synthase, type I [EC:2.5.1.1 2.5.1.10 2.5.1.29];"	876	2088	763	784	1033	1014	243	268	353	210	356	955
"KEGG2011;K1001100 Metabolism;Carbohydrate Metabolism;K1000650 Butanoate metabolism;K01653 acetolactate synthase I/III small subunit [EC:2.2.1.6];"	0	0	0	0	0	0	0	0	0	0	0	0
"KEGG2011;Unclassified;K09419;"	45	11	26	33	22	31	2	0	2	6	2	5
"KEGG2011;K1001100 Metabolism;Carbohydrate Metabolism;K1000520 Amino sugar and nucleotide sugar metabolism;K10011 UDP-4-amino-4-deoxy-L-arabinose formyltransferase / UDP-glucuronic acid dehydrogenase (UDP-4-keto-hexauronic acid decarboxylating) [EC:2.1.2.13 1.1.1.305];"	1	59	12	0	17	1	0	0	246	0	0	0
"KEGG2011;K2000020 Cellular Processes;Cell Growth and Death;K1004111 Cell cycle - yeast;K03114 mitosis inhibitor protein kinase SWE1 [EC:2.7.11.1];"	0	0	0	0	0	0	0	0	0	0	0	0
"KEGG2011;K2000016 Environmental Information Processing;Membrane Transport;K1002010 ABC transporters;K07091 lipopolysaccharide export system permease protein;"	1505	1446	1126	2392	2886	4747	2429	2126	2263	2368	1556	2711
"KEGG2011;K2000025 Organismal Systems;Endocrine System;K1004916 Melanogenesis;"	1933	2139	1635	1971	1599	1061	804	788	840	398	484	917
"KEGG2011;K1001100 Metabolism;Nucleotide Metabolism;K1000230 Purine metabolism;K08312 ADP-ribose diphosphatase [EC:3.6.1.-];"	86	58	66	459	501	953	18	28	22	77	80	108
"KEGG2011;Unclassified;K09889;"	289	246	199	646	850	1367	726	693	579	514	393	594
"KEGG2011;Unclassified;K18045;"	12	0	5	2	2	10	0	1	2	0	2	0
"KEGG2011;Unclassified;K11994;"	0	0	0	0	0	8	0	0	0	0	0	0
"KEGG2011;K2000016 Environmental Information Processing;Signal Transduction;K1004340 Hedgehog signaling pathway;"	0	0	0	0	0	0	0	0	0	0	0	0
"KEGG2011;Unclassified;K03669;"	1898	1609	993	3684	4149	6323	2928	2954	1994	2418	1686	3106
"KEGG2011;Unclassified;K09508;"	3	0	1	0	0	0	0	0	0	0	0	0
"KEGG2011;K1001100 Metabolism;Amino Acid Metabolism;K1000330 Arginine and proline metabolism;K12256 putrescine aminotransferase [EC:2.6.1.-];"	601	637	509	2215	2236	2902	1723	1765	1651	993	836	1565
"KEGG2011;K2000016 Environmental Information Processing;Signal Transduction;K1002020 Two-component system;K07664 two-component system, OmpR family, response regulator BaeR;"	260	197	163	555	491	833	380	345	176	158	169	266
"KEGG2011;K2000020 Cellular Processes;Cell Growth and Death;K1004111 Cell cycle - yeast;K09202 regulatory protein SWI5;"	1	0	4	16	7	17	0	1	1	0	1	0
"KEGG2011;Unclassified;K16692;"	1114	930	715	1925	1157	861	304	477	689	318	342	552
"KEGG2011;Unclassified;K18820;"	32	14	20	33	81	26	39	20	30	11	16	18
"KEGG2011;Unclassified;K02099;"	209	365	143	172	145	68	52	47	52	210	212	414
"KEGG2011;Unclassified;K15183;"	26	12	12	13	12	27	3	0	19	1	0	3
"KEGG2011;K2000016 Environmental Information Processing;Membrane Transport;K1002010 ABC transporters;K10010 cystine transport system ATP-binding protein [EC:3.6.3.-];"	673	619	330	823	578	432	75	126	128	121	194	241
"KEGG2011;Unclassified;K19142;"	37	0	0	162	51	18	147	95	0	0	2	51
"KEGG2011;Unclassified;K18381;"	47	46	24	69	71	59	333	354	193	20	21	24
"KEGG2011;Unclassified;K01274;"	0	41	2	4	18	1	1	0	0	4	0	1
"KEGG2011;Unclassified;K15363;"	235	16	18	39	25	83	19	16	28	22	19	1
"KEGG2011;Unclassified;K16024;"	5	3	0	1	28	0	9	0	0	0	0	0
"KEGG2011;Unclassified;K11108;"	25	2	13	14	7	14	1	1	3	16	5	15
"KEGG2011;Unclassified;K03468;"	0	0	7	0	0	0	0	0	0	0	0	0
"KEGG2011;Unclassified;K07336;"	921	840	1141	1287	1985	2512	1327	1296	1381	1034	753	1478
"KEGG2011;K1001100 Metabolism;Energy Metabolism;K1000190 Oxidative phosphorylation;K00356 NADH dehydrogenase [EC:1.6.99.3];"	630	624	673	1044	1170	1845	1480	1243	913	1056	619	1345
"KEGG2011;Unclassified;K15417;"	4	0	0	12	35	35	0	0	0	0	0	0
"KEGG2011;K2000016 Environmental Information Processing;Membrane Transport;K1002010 ABC transporters;K11959 urea transport system substrate-binding protein;"	2219	2803	1889	4530	4209	7100	3130	2756	3118	2378	1919	3305
"KEGG2011;Unclassified;K19286;"	4	18	11	3	10	6	17	17	36	9	6	32
"KEGG2011;K2000016 Environmental Information Processing;Membrane Transport;K1003070 Bacterial secretion system;K11904 type VI secretion system secreted protein VgrG;"	3949	4392	3252	5252	5936	10929	5722	5135	6553	2882	3148	5528
"KEGG2011;K2000016 Environmental Information Processing;Signal Transduction;K1002020 Two-component system;K10914 CRP/FNR family transcriptional regulator, cyclic AMP receptor protein;"	0	0	0	0	0	0	0	0	0	0	0	0
"KEGG2011;Unclassified;K18982;"	92	97	40	147	125	115	117	83	52	152	93	167
"KEGG2011;K1001100 Metabolism;Xenobiotics Biodegradation and Metabolism;3-Chloroacrylic acid degradation;"	0	0	0	0	0	0	0	0	0	0	0	0
"KEGG2011;Unclassified;K14638;"	0	0	0	0	0	0	0	2	1	2	1	10
"KEGG2011;K1001100 Metabolism;Nucleotide Metabolism;K1000230 Purine metabolism;K00759 adenine phosphoribosyltransferase [EC:2.4.2.7];"	683	766	576	1061	1239	1839	1041	914	707	864	638	1195
"KEGG2011;K2000016 Environmental Information Processing;Signal Transduction;K1002020 Two-component system;K07641 two-component system, OmpR family, sensor histidine kinase CreC [EC:2.7.13.3];"	966	829	530	1360	1349	2149	2082	1988	1266	770	668	1158
"KEGG2011;Unclassified;K02655;"	571	575	429	929	1195	1831	1459	1324	1287	617	654	1223
"KEGG2011;K2000025 Organismal Systems;Endocrine System;K1004912 GnRH signaling pathway;"	235	104	141	169	111	178	28	20	67	27	36	97
"KEGG2011;Unclassified;K18584;"	19	2	13	22	13	20	0	0	4	14	2	12
"KEGG2011;Unclassified;K03717;"	543	536	508	707	963	1040	1284	1103	1102	808	689	1388
"KEGG2011;Unclassified;K17213;"	244	379	241	340	238	489	79	66	112	115	116	321
"KEGG2011;K2000016 Environmental Information Processing;Signal Transduction;K1002020 Two-component system;K07770 two-component system, OmpR family, response regulator CssR;"	0	0	8	0	0	1	1	0	0	5	1	2
"KEGG2011;Unclassified;K16564;"	45	29	13	120	88	211	16	8	10	34	32	110
"KEGG2011;Unclassified;K18076;"	7	3	13	114	61	107	17	14	4	27	20	24
"KEGG2011;Unclassified;K15458;"	55	13	37	35	21	20	3	6	9	3	13	24
"KEGG2011;Unclassified;K18661;"	1385	1402	862	1860	2092	2653	2522	2430	1804	1608	1188	2129
"KEGG2011;K1001100 Metabolism;Carbohydrate Metabolism;K1000650 Butanoate metabolism;K01715 enoyl-CoA hydratase [EC:4.2.1.17];"	315	663	247	652	806	1058	140	129	170	164	144	229
"KEGG2011;Unclassified;K03509;"	36	12	11	25	19	33	8	0	6	10	11	25
"KEGG2011;Unclassified;K12243;"	9	0	2	115	249	27	12	6	10	45	18	67
[truncated: 4,532 more rows]

## Sheet: TMM
KEGG ID	Tomato_FW_1	Tomato_FW_2	Tomato_FW_3	Tomato_TWW_1	Tomato_TWW_2	Tomato_TWW_3	Lettuce_FW_1	Lettuce_FW_2	Lettuce_FW_3	Lettuce_TWW_1	Lettuce_TWW_2	Lettuce_TWW_3
KEGG2011;Unclassified;K17601;	0	0	0	0	0	0	0.036787	2.4244	1.09593	5.14377	9.17839	9.11322
KEGG2011;Unclassified;K10359;	0	0	0	2.12979	0	8.75671	1.12792	0.0205672	0.00736671	0.121997	4.54853	5.89029
KEGG2011;Unclassified;K12067;	11.8358	10.0726	34.7671	10.334	9.33985	27.8837	175.319	255.939	149.914	134.848	100.436	53.4732
KEGG2011;Unclassified;K13102;	2.97126	0.0230921	0.0591104	1.31177	10.0051	2.12678	4.58169	0.106291	3.25026	0.108663	5.76215	3.30208
KEGG2011;Unclassified;K15786;	226.058	248.194	174.184	284.727	213.132	304.521	107.481	122.872	71.737	136.442	105.549	225.572
KEGG2011;K2000016 Environmental Information Processing;Membrane Transport;K1002010 ABC transporters;K11051 multidrug/hemolysin transport system permease protein;	21.7208	15.5575	18.3501	28.7333	22.8305	11.3314	0	0	0	0.0184956	0.03444	0.850258
KEGG2011;Unclassified;K14997;	29.6227	10.0897	27.3531	12.0537	8.71805	11.3388	11.6696	12.6153	7.64769	11.2473	12.2532	8.17708
KEGG2011;Unclassified;K08955;	48.3849	18.9378	28.878	18.032	20.6824	13.0126	2.48971	0.197477	20.3956	6.4189	7.96356	15.8497
KEGG2011;K2000011 Genetic Information Processing;Replication and Repair;K1003440 Homologous recombination;K03581 exodeoxyribonuclease V alpha subunit [EC:3.1.11.5];	1151.99	2150.85	1686.48	1463.23	1772.5	1880.55	1842.61	2191.04	1209.81	1682.38	1371.01	1699.01
KEGG2011;K1001100 Metabolism;Lipid Metabolism;K1000100 Steroid biosynthesis;K01824 cholestenol delta-isomerase [EC:5.3.3.5];	19.7688	1.21979	6.70008	13.6404	7.96173	9.74728	1.21876	0.0826887	4.27202	7.29877	1.85257	3.24552
KEGG2011;K1001100 Metabolism;Amino Acid Metabolism;K1000300 Lysine biosynthesis;K01929 UDP-N-acetylmuramoyl-tripeptide--D-alanyl-D-alanine ligase [EC:6.3.2.10];	0	0	0	0	0	0	0	0	0	0	0	0
KEGG2011;K2000016 Environmental Information Processing;Signal Transduction;K1002020 Two-component system;K08083 two-component system, LytT family, response regulator AlgR;	656.453	618.376	689.484	892.321	1003.14	1213.77	1293.44	1332.67	992.594	856.911	976.68	977.462
KEGG2011;Unclassified;K13104;	2.96363	1.15049	2.60762	4.443	6.70768	4.27845	0	0	0	0.0487765	0.0920393	2.58313
KEGG2011;K1001100 Metabolism;Carbohydrate Metabolism;K1000010 Glycolysis / Gluconeogenesis;K11532 fructose-1,6-bisphosphatase II / sedoheptulose-1,7-bisphosphatase [EC:3.1.3.11 3.1.3.37];	0	0	0	0	0	0	0	0	0	0	0	0
KEGG2011;Unclassified;K08070;	9.86914	11.0799	10.4924	4.41547	5.87729	6.47169	30.6031	101.258	100.933	20.0208	11.2751	26.5415
KEGG2011;K1001100 Metabolism;Energy Metabolism;K1000190 Oxidative phosphorylation;K00329 NADH dehydrogenase [EC:1.6.5.3];	13.8284	9.97996	5.45982	8.1752	4.92619	15.831	43.0971	27.9817	22.8608	59.9575	40.4822	52.8346
KEGG2011;Unclassified;K03640;	760.101	900.914	819.062	1207.86	1500.44	1269.13	1820.41	1842.47	1574.64	1402.26	1397.17	1628.03
KEGG2011;K1001100 Metabolism;Carbohydrate Metabolism;K1000620 Pyruvate metabolism;K04021 aldehyde dehydrogenase;	0.980539	4.37751	2.64378	42.8195	11.3919	69.3018	9.42904	19.9872	7.66241	3.88533	4.82498	9.20116
KEGG2011;Unclassified;K15460;	38.4897	114.919	5.68455	60.794	65.4465	66.4909	21.0218	12.8761	24.9345	27.5302	30.7894	23.0458
KEGG2011;Unclassified;K15117;	13.825	0.0947251	19.2189	12.2827	3.46686	6.24672	7.00792	2.73833	9.71742	15.0667	12.6306	20.7238
KEGG2011;Unclassified;K09424;	0	0	0	0.701268	0	2.24215	0	0	0	0	0	0
KEGG2011;K1001100 Metabolism;Amino Acid Metabolism;K1000310 Lysine degradation;	2806.46	3106.17	3353.26	3221.84	3297.06	4051.65	3292.67	3127.1	3737.78	4127.81	3790.97	3880.09
KEGG2011;K1001100 Metabolism;Amino Acid Metabolism;K1000400 Phenylalanine, tyrosine and tryptophan biosynthesis;K04518 prephenate dehydratase [EC:4.2.1.51];	1323.77	1487.11	1014.16	1226.9	953.891	662.518	595.948	630.262	708.017	993.101	785.241	820.563
KEGG2011;Unclassified;K20156;	1.97565	2.19614	0.0756288	0	0	1.15485	0	0	0	0	0	0
KEGG2011;K1001100 Metabolism;Lipid Metabolism;K1000561 Glycerolipid metabolism;K00086 1,3-propanediol dehydrogenase [EC:1.1.1.202];	0	0.0167981	2.41445	0	12.3568	2.63873	0	0	0	0.034586	0.0648553	1.71853
KEGG2011;K1001100 Metabolism;Lipid Metabolism;K1000592 alpha-Linolenic acid metabolism;K10527 enoyl-CoA hydratase/3-hydroxyacyl-CoA dehydrogenase [EC:4.2.1.17 1.1.1.35 1.1.1.211];	4.92984	7.74408	7.81051	0	10.203	0.591363	8.2061	10.0938	7.62431	7.61585	15.0045	7.34332
KEGG2011;K1001100 Metabolism;Energy Metabolism;K1000190 Oxidative phosphorylation;K02127 F-type H+-transporting ATPase subunit b;	0	0	0	0	0	0	0	0	0	0	0	0
KEGG2011;Unclassified;K06175;	372.154	381.21	372.912	554.277	651.612	734.985	828.315	768.343	375.829	306.512	372.266	288.883
KEGG2011;Unclassified;K15981;	452.1	1408.22	471.321	302.407	200.086	50.4376	133.232	145.814	136.838	57.6519	92.2827	55.2193
KEGG2011;K2000011 Genetic Information Processing;K2000012 Transcription;K1003040 Spliceosome;K12897 transformer-2 protein;	0	0	0	0	0	0	1.12792	0.0205672	0.00736671	8.83499	9.39581	12.4347
KEGG2011;K2000020 Cellular Processes;Cell Motility;K1002040 Flagellar assembly;K02388 flagellar basal-body rod protein FlgC;	605.122	613.919	569.195	932.191	972.267	1037.29	1053.96	1185.61	1098.98	1150.71	925.856	946.869
KEGG2011;Unclassified;K15930;	0.977671	4.43626	7.5821	1.4217	3.82846	1.28319	0.0136489	0.0204813	1.06718	0.0184956	0.03444	0.850258
KEGG2011;K1001100 Metabolism;Carbohydrate Metabolism;K1000620 Pyruvate metabolism;K01512 acylphosphatase [EC:3.6.1.7];	0	0	0	0	0	0	0	0	0	0	0	0
KEGG2011;Unclassified;K08095;	3334.6	2680.62	1638.35	2880.66	1785.05	155.303	414.971	947.005	748.205	440.597	1098.36	969.261
KEGG2011;K2000016 Environmental Information Processing;Membrane Transport;K1002010 ABC transporters;K10557 AI-2 transport system permease protein;	0.985405	1.11788	1.31533	18.8581	4.0854	24.1836	0.0362901	0.0547835	3.1878	0.0501562	1.5193	1.67809
KEGG2011;Unclassified;K13120;	0	0	0	0.741893	0.723654	0.405595	0	0	0	0	0	0
KEGG2011;K2000016 Environmental Information Processing;Membrane Transport;K1002010 ABC transporters;K10001 glutamate/aspartate transport system substrate-binding protein;	2004.9	2445.64	1485.2	1579.81	1755.69	1084.16	5200.69	5586.99	4174.39	1501.02	1582.4	1243.21
KEGG2011;K2000034 Human Diseases;Neurodegenerative Diseases;K1005016 Huntington's disease;K04533 huntingtin;	0	0	0	0	5.58059	0.216772	0	0	0	2.34505	0.0678804	0
KEGG2011;K1001100 Metabolism;Carbohydrate Metabolism;K1000640 Propanoate metabolism;K00822 beta-alanine--pyruvate transaminase [EC:2.6.1.18];	0	0	0	0	0	0	0	0	0	0	0	0
KEGG2011;K2000016 Environmental Information Processing;Membrane Transport;K1003070 Bacterial secretion system;K03195 type IV secretion system protein VirB10;	503.439	732.438	575.738	754.067	853.803	1196.68	931.273	744.526	1235.74	805.612	708.083	1065.89
KEGG2011;Unclassified;K19795;	2.94548	41.7232	2.98397	11.2204	13.2724	11.2314	2.2761	1.2823	0.0196555	2.51828	5.62529	0
KEGG2011;K2000016 Environmental Information Processing;Membrane Transport;K1002010 ABC transporters;K05648 ATP-binding cassette, subfamily A (ABC1), member 5;	0	0	0	0	0	0	0	0	0	3.51562	0.0978578	0
KEGG2011;Unclassified;K14335;	344.503	797.736	469.823	434.178	527.469	334.095	662.526	661.963	708.029	567.885	567.158	507.669
KEGG2011;K1001100 Metabolism;Carbohydrate Metabolism;K1000562 Inositol phosphate metabolism;K01093 4-phytase / acid phosphatase [EC:3.1.3.26 3.1.3.2];	0	0	0	0	0	0	0	0	0	0	0	0
KEGG2011;K2000016 Environmental Information Processing;Signal Transduction;K1002020 Two-component system;K02584 Nif-specific regulatory protein;	349.443	346.922	647.281	559.639	569.996	516.043	1411.39	1516.41	618.002	771.773	606.096	851.2
KEGG2011;Unclassified;K08225;	0	18.6869	12.9798	0	0	0	0	0	0	0	0	0
KEGG2011;K2000016 Environmental Information Processing;Signal Transduction;K1004010 MAPK signaling pathway;K04460 serine/threonine-protein phosphatase 5 [EC:3.1.3.16];	39.5059	1.24395	28.6521	18.0693	16.1596	14.1162	11.6478	13.7874	4.41926	22.5288	33.4356	11.3831
KEGG2011;Unclassified;K03327;	2018.72	2559.81	2114.36	3011.5	3246.35	3611.76	3409.45	3257.6	2406.49	2539.22	2305.85	2375.93
KEGG2011;K1001100 Metabolism;Nucleotide Metabolism;K1000230 Purine metabolism;K02083 allantoate deiminase [EC:3.5.3.9];	174.725	219.346	123.222	162.81	149.053	387.033	151.868	147.074	116.236	248.615	117.884	137.775
KEGG2011;Unclassified;K17785;	26.654	7.8931	40.1463	38.5804	18.9546	19.9058	9.49631	16.5327	25.9789	21.5174	44.6877	51.2999
KEGG2011;Unclassified;K00612;	2327.69	3071.81	3470.94	1827.72	1866.69	1328.03	5092	5072.17	3728.08	2364.1	2183.75	2223.2
KEGG2011;K1001100 Metabolism;Carbohydrate Metabolism;K1000030 Pentose phosphate pathway;K01807 ribose 5-phosphate isomerase A [EC:5.3.1.6];	0	0	0	0	0	0	0	0	0	0	0	0
KEGG2011;Unclassified;K14282;	0	0	0	0	5.6328	0	4.85092	13.9554	21.6221	80.1424	103.384	86.6525
KEGG2011;K1001100 Metabolism;Nucleotide Metabolism;K1000230 Purine metabolism;K00942 guanylate kinase [EC:2.7.4.8];	3352.36	3942.79	3137.53	1598.51	1800.46	1663.19	2142.97	2079.72	2972.17	1997.69	2060.14	2464.33
KEGG2011;Unclassified;K15362;	0	0.0304384	4.83498	0	0	0	8.32153	25.0175	11.9849	66.4479	86.5722	103.272
KEGG2011;Unclassified;K13727;	1.96399	6.63594	8.94654	3.19446	1.46256	0	11.853	10.4344	47.5768	7.55176	3.51815	12.5337
KEGG2011;Unclassified;K03924;	3690.94	5131.83	4549.15	5168.22	5584.44	5751.2	5877.21	5914.19	5045.3	4451.82	4565.14	4443.12
KEGG2011;Unclassified;K01185;	272.457	260.401	185.981	357.254	1283.17	628.692	841.175	599.89	587.529	739.216	693.898	600.113
KEGG2011;K1001100 Metabolism;Carbohydrate Metabolism;K1000620 Pyruvate metabolism;K01655 homocitrate synthase [EC:2.3.3.14];	0	0	0	0	0	0	0	0	0	0	0	0
KEGG2011;Unclassified;K14981;	607.094	591.782	694.679	620.493	615.584	571.708	598.185	428.744	534.283	805.451	576.697	668.675
KEGG2011;Unclassified;K14487;	0	3.29618	3.79294	0	0	0	0	0	0	0	0	0
KEGG2011;K2000016 Environmental Information Processing;Membrane Transport;K1002010 ABC transporters;K11958 neutral amino acid transport system ATP-binding protein;	0.983834	1.13103	2.52698	0	0	1.15485	0.0136489	0.0204813	1.06718	1.37346	4.45037	3.30363
KEGG2011;K1001100 Metabolism;Amino Acid Metabolism;K1000330 Arginine and proline metabolism;K00618 amino-acid N-acetyltransferase [EC:2.3.1.1];	37.5245	8.99795	29.9998	11.3216	9.532	8.19789	7.00565	0.179839	11.8414	2.60351	1.83463	6.74559
KEGG2011;Unclassified;K19278;	4.92896	6.67043	10.2928	3.94523	0	1.93771	10.7603	68.2101	64.0048	0.13062	5.94877	5.85882
KEGG2011;K1001100 Metabolism;Carbohydrate Metabolism;K1000053 Ascorbate and aldarate metabolism;K00103 L-gulonolactone oxidase [EC:1.1.3.8];	54.3015	28.8932	41.8906	97.5576	137.67	100.302	57.2606	75.8723	35.9117	34.0295	73.9203	72.7244
KEGG2011;K1001100 Metabolism;Amino Acid Metabolism;K1000260 Glycine, serine and threonine metabolism;K00283 glycine dehydrogenase subunit 2 [EC:1.4.4.2];	630.779	854.387	992.897	863.03	982.563	1131.47	948.768	821.795	986.023	1302.19	1329.13	1462.08
KEGG2011;Unclassified;K14190;	0	0	0	0	0	0	38.2014	17.8194	2.2818	0	0	0
KEGG2011;Unclassified;K15440;	6.9277	1.1638	0.125724	2.04774	13.0069	2.55651	2.38446	1.40048	5.37226	0.0368408	2.6854	0
KEGG2011;Unclassified;K13634;	491.599	577.313	427.968	856.282	992.154	1032.88	1934.91	1959.11	1575.73	1579.81	1628.78	1292.74
KEGG2011;K1001100 Metabolism;Metabolism of Cofactors and Vitamins;K1000790 Folate biosynthesis;K01737 6-pyruvoyltetrahydropterin/6-carboxytetrahydropterin synthase [EC:4.2.3.12 4.1.2.50];	644.609	619.463	558.756	477.597	601.566	804.634	1106.51	1174.18	968.688	541.772	772.562	740.545
KEGG2011;K2000016 Environmental Information Processing;Membrane Transport;K1002010 ABC transporters;K06074 vitamin B12 transport system ATP-binding protein [EC:3.6.3.33];	0	0	0	0	1.61594	0	0	0	0	1.22885	1.45439	0
KEGG2011;K2000011 Genetic Information Processing;Replication and Repair;K1003440 Homologous recombination;K03582 exodeoxyribonuclease V beta subunit [EC:3.1.11.5];	2579.42	2544.33	2296.24	3529.26	3014.69	2393.86	871.811	1516.53	1685.33	1120.96	1735.37	1822.06
KEGG2011;K2000011 Genetic Information Processing;Folding, Sorting and Degradation;K1003018 RNA degradation;K12589 exosome complex component RRP42;	24.6988	4.55068	11.8783	11.0879	0	1.61355	0.0549702	2.5086	3.22446	0.10117	0.195478	6.86178
KEGG2011;Unclassified;K14537;	40.4833	10.1104	37.7694	22.6026	19.0911	16.55	11.6503	4.04646	14.0616	24.8703	17.1437	14.7707
KEGG2011;Unclassified;K16873;	285.276	666.924	268.49	254	235.39	159.704	168.272	145.941	194.358	222.641	174.913	238.628
KEGG2011;K1001100 Metabolism;Biosynthesis of Other Secondary Metabolites;K1000945 Stilbenoid, diarylheptanoid and gingerol biosynthesis;	0	0	0	0	0	0	0	0	0	0	0	0
KEGG2011;K2000034 Human Diseases;Infectious Diseases;K1005130 Pathogenic Escherichia coli infection;K11294 nucleolin;	17.7662	17.7515	20.8894	22.9207	89.8018	122.368	14.1006	12.84	25.9837	35.1107	50.6885	33.774
KEGG2011;K1001100 Metabolism;Carbohydrate Metabolism;K1000010 Glycolysis / Gluconeogenesis;K01624 fructose-bisphosphate aldolase, class II [EC:4.1.2.13];	0	0	0	0	0	0	0	0	0	0	0	0
KEGG2011;Unclassified;K09043;	13.8243	4.53654	15.5147	13.2086	1.97319	3.61193	0.0136489	0.0204813	1.06718	0.151548	4.74561	10.1302
KEGG2011;K2000011 Genetic Information Processing;K2000013 Translation;K1003010 Ribosome;K02942 large subunit ribosomal protein LP1;	0	0	0	0	0	0	5.71322	1.40172	2.20101	13.998	23.3296	38.9999
KEGG2011;K2000011 Genetic Information Processing;K2000013 Translation;K1003010 Ribosome;K02947 small subunit ribosomal protein S10e;	3.9497	1.17219	5.10086	6.87115	1.24869	6.59946	1.12792	0.0205672	0.00736671	2.43445	0.120909	1.64736
KEGG2011;K1001100 Metabolism;Energy Metabolism;K1000190 Oxidative phosphorylation;K00342 NADH-quinone oxidoreductase subunit M [EC:1.6.5.3];	4000.91	5527.44	4605.44	4290.83	4370.14	4856.83	5196.01	5039.26	4592.46	4673.16	4194.31	4146.73
KEGG2011;Unclassified;K17498;	42.427	178.451	378.664	11.8348	16.0995	26.0628	144.963	174.997	192.19	2.82346	52.2548	9.71895
KEGG2011;K1001100 Metabolism;Amino Acid Metabolism;K1000400 Phenylalanine, tyrosine and tryptophan biosynthesis;K05359 arogenate/prephenate dehydratase [EC:4.2.1.91 4.2.1.51];	8.87558	8.93759	23.1377	0	2.34287	0.915452	2.42605	8.57371	2.2212	2.70254	4.89192	12.6032
KEGG2011;Unclassified;K15053;	21.7272	2.34746	21.9984	10.6668	5.76872	6.2227	0.0762544	2.59646	6.42544	1.18388	0.0353335	0
KEGG2011;K1001100 Metabolism;Nucleotide Metabolism;K1000240 Pyrimidine metabolism;K13421 uridine monophosphate synthetase [EC:2.4.2.10 4.1.1.23];	0	0	0	0	0	0	0	0	0	0	0	0
KEGG2011;K1001100 Metabolism;Carbohydrate Metabolism;K1000620 Pyruvate metabolism;K01961 acetyl-CoA carboxylase, biotin carboxylase subunit [EC:6.4.1.2 6.3.4.14];	0	0	0	0	0	0	0	0	0	0	0	0
KEGG2011;K2000011 Genetic Information Processing;K2000013 Translation;K1003010 Ribosome;K02971 small subunit ribosomal protein S21e;	1.97198	1.15115	3.78987	2.2314	0.592524	3.70659	0.0136489	0.0204813	1.06718	0	0	0
KEGG2011;K1001100 Metabolism;Carbohydrate Metabolism;K1000010 Glycolysis / Gluconeogenesis;K01895 acetyl-CoA synthetase [EC:6.2.1.1];	0	0	0	0	0	0	0	0	0	0	0	0
KEGG2011;Unclassified;K14375;	0	2.1556	0.0421099	0	0	0	0	0	0	7.40924	10.2185	0
KEGG2011;K2000016 Environmental Information Processing;Signal Transduction;K1004310 Wnt signaling pathway;K01397 matrix metalloproteinase-7 (matrilysin, uterine) [EC:3.4.24.23];	0	0	0	0	0	0	0.0815272	0.124582	9.59846	0	0	0
KEGG2011;Unclassified;K16651;	0.987279	0.0165677	1.27282	0	8.50784	2.78388	0.0256474	0.0386081	2.12616	0.0191605	1.36578	0
KEGG2011;K1001100 Metabolism;Carbohydrate Metabolism;K1000040 Pentose and glucuronate interconversions;K00848 rhamnulokinase [EC:2.7.1.5];	0	0	0	0	0	0	0	0	0	0	0	0
KEGG2011;K1001100 Metabolism;Carbohydrate Metabolism;K1000040 Pentose and glucuronate interconversions;K01820 [EC:5.3.1.-];	0	0	0	0	0	0	0	0	0	0	0	0
KEGG2011;Unclassified;K19573;	0	0	0	0	0	0	1.20205	0.0695278	3.20738	6.46664	12.4189	18.3071
KEGG2011;Unclassified;K02600;	2838.05	3369.88	2921.61	3637.28	3577.28	4160.43	3895.56	3719.24	3813.82	3833.84	3381.46	3492.9
KEGG2011;K1001100 Metabolism;Biosynthesis of Polyketides and Terpenoids;K1000904 Diterpenoid biosynthesis;	0	0	0	0	0	0	0	0	0	0	0	0
KEGG2011;Unclassified;K12961;	0	0	0	0	9.2817	2.74978	0	0	0	0	0	0
KEGG2011;K1001100 Metabolism;Carbohydrate Metabolism;K1000053 Ascorbate and aldarate metabolism;K03079 L-ribulose-5-phosphate 3-epimerase [EC:5.1.3.22];	14.8017	21.0271	18.3332	6.18827	6.06295	0	5.89166	3.97222	10.7915	0.168378	7.63318	10.911
KEGG2011;K1001100 Metabolism;Amino Acid Metabolism;K1000350 Tyrosine metabolism;K00553 phenylethanolamine N-methyltransferase [EC:2.1.1.28];	0	1.13169	3.68593	0	0	0	0	0	0	0	0	0
KEGG2011;K1001100 Metabolism;Metabolism of Other Amino Acids;K1000430 Taurine and hypotaurine metabolism;K03119 taurine dioxygenase [EC:1.14.11.17];	1588.31	3340.96	1988.83	915.698	1078.31	748.852	2248.02	2084.66	1563.8	1179.51	1158.98	885.728
KEGG2011;Unclassified;K16055;	215.2	170.706	217.148	346.938	341.125	544.151	219.615	172.545	182.455	221.475	227.302	275.785
KEGG2011;Unclassified;K02019;	347.471	476.456	359.892	348.529	398.694	312.067	859.929	863.482	586.465	521.622	456.105	575.448
KEGG2011;K2000016 Environmental Information Processing;Signal Transduction;K1002020 Two-component system;K11689 C4-dicarboxylate transporter, DctQ subunit;	230.01	231.569	137.632	111.29	85.9848	79.0788	105.271	101.638	209.475	180.215	213.243	216.31
KEGG2011;Unclassified;K14832;	53.3354	9.00171	18.539	22.6181	8.54295	25.4621	7.01132	6.37766	6.52489	18.9128	21.8369	34.8089
KEGG2011;Unclassified;K18814;	0	0.0363113	6.06003	2.154	2.09627	5.24176	9.39864	19.885	3.3466	5.24365	20.9669	11.5191
KEGG2011;Unclassified;K14405;	13.8427	2.30451	2.84166	3.19925	0.654084	0.276009	0.0260404	2.36965	0.0139535	0.034586	0.0648553	1.71853
KEGG2011;Unclassified;K15727;	1089.81	1543.61	1222.07	1441.35	2298.39	2619.52	1795.84	1484.96	1520.33	3034.53	2693.72	2599.63
KEGG2011;K1001100 Metabolism;Amino Acid Metabolism;K1000330 Arginine and proline metabolism;K00147 glutamate-5-semialdehyde dehydrogenase [EC:1.2.1.41];	2283.27	3101.68	2301.5	2665.96	2708.69	3198.07	3562.53	3326.12	2960.3	3238.45	3055.32	2960.41
KEGG2011;Unclassified;K16092;	2077.95	2354.82	2143.12	2448.11	2483.63	2932.1	4118.7	3898	3342.55	3604.97	3549.82	3400.43
KEGG2011;Unclassified;K16090;	2561.65	2714.99	2914.98	3099.38	4137.9	3066.75	6685.78	6880.45	6127.97	5603.75	4722.85	4462.89
KEGG2011;Unclassified;K08138;	6.89587	18.8313	27.1412	38.1841	67.1925	35.6331	98.2161	85.1388	155.211	171.247	137.618	113.83
KEGG2011;K1001100 Metabolism;Lipid Metabolism;K1000561 Glycerolipid metabolism;K06121 glycerol dehydratase medium subunit [EC:4.2.1.30];	0.989692	0.00871305	0.0220435	2.94494	2.08187	5.17767	2.35132	2.54319	2.18373	2.43944	1.58741	0.767511
KEGG2011;Unclassified;K17361;	0	0	0	0	0.680512	2.24259	0	0	0	0	0	0
KEGG2011;Unclassified;K17733;	325.761	443.132	136.47	485.245	370.492	627.308	800.303	762.026	448.569	242.843	376.899	358.321
KEGG2011;K1001100 Metabolism;Metabolism of Other Amino Acids;K1000480 Glutathione metabolism;K07751 PepB aminopeptidase [EC:3.4.11.23];	0	0.0623414	13.5494	0	3.46391	18.6085	0	0	0	0	0	0
KEGG2011;K1001100 Metabolism;Energy Metabolism;K1000190 Oxidative phosphorylation;K03891 ubiquinol-cytochrome c reductase cytochrome b subunit;	1349.43	2765.74	717.388	467.291	585.685	225.966	178.818	210.462	193.305	95.1532	117.362	108.138
KEGG2011;K2000016 Environmental Information Processing;Membrane Transport;K1003070 Bacterial secretion system;K03194 type IV secretion system protein VirB1;	183.606	219.394	191.073	302.663	343.473	341.324	186.973	153.586	232.349	217.547	180.877	151.813
KEGG2011;K1001100 Metabolism;Energy Metabolism;K1000680 Methane metabolism;K00600 glycine hydroxymethyltransferase [EC:2.1.2.1];	0	0	0	0	0	0	0	0	0	0	0	0
KEGG2011;Unclassified;K06795;	0.977528	0.0619687	12.3557	2.20886	6.2543	0	0	0	0	0	0	0
KEGG2011;Unclassified;K08224;	392.883	541.797	277.63	220.039	229.427	258.164	85.3156	29.5423	144.283	46.4695	61.9379	88.474
KEGG2011;Unclassified;K16628;	81.9585	14.5541	40.6643	25.6741	13.0376	21.2019	811.859	751.718	100.047	22.8911	50.0231	191.256
KEGG2011;K2000016 Environmental Information Processing;Membrane Transport;K1002060 Phosphotransferase system (PTS);K08485 phosphocarrier protein NPr;	0	0.0167981	2.41445	0	0.791427	0	0	0	0	0	0	0
KEGG2011;Unclassified;K17722;	389.917	439.969	604.264	329.038	340.561	271.658	359.896	382.939	348.603	322.775	403.129	295.476
KEGG2011;K2000025 Organismal Systems;Excretory System;K1004964 Proximal tubule bicarbonate reclamation;K13577 solute carrier family 25 (mitochondrial dicarboxylate transporter), member 10;	29.6271	6.77708	23.4644	15.359	7.26802	3.45712	0.0549702	2.5086	3.22446	2.52319	0.183119	4.22245
KEGG2011;Unclassified;K08356;	52.3271	17.8589	50.86	49.5788	50.0173	44.191	37.4756	45.6795	55.3488	111.194	101.859	56.8022
KEGG2011;K1001100 Metabolism;Energy Metabolism;K1000710 Carbon fixation in photosynthetic organisms;K11358 aspartate aminotransferase [EC:2.6.1.1];	0	0	0	0	0	0	0	0	0	0	0	0
KEGG2011;K2000011 Genetic Information Processing;K2000012 Transcription;K1003040 Spliceosome;K12830 splicing factor 3B subunit 3;	76.0393	7.91287	35.4294	39.9484	33.1035	21.7845	15.3463	27.9025	37.9356	80.0655	66.6958	89.2036
KEGG2011;Unclassified;K07067;	358.325	787.735	357.422	163.064	202.505	73.763	105.165	97.6975	106.422	45.1104	52.5296	52.8432
KEGG2011;Unclassified;K14999;	0	0	0	0	0	0	2.24017	0.0388964	0.0138455	2.64278	1.89665	9.29016
KEGG2011;Unclassified;K03241;	32.5977	5.6689	15.8027	25.1243	8.60214	11.5533	0.10569	2.70208	12.859	1.40483	7.24268	3.25776
KEGG2011;Unclassified;K03395;	116.485	137.347	72.2249	314.664	271.215	474.236	429.874	384.146	198.817	285.255	302.949	322.806
KEGG2011;Unclassified;K15782;	100.699	78.6761	46.0844	101.283	122.798	145.985	96.7031	57.0968	20.7492	73.6424	57.2266	41.1518
KEGG2011;Unclassified;K02505;	0	0.07392	18.6266	0	0	0	0	0	0	7.07429	0.174558	0
KEGG2011;Unclassified;K15898;	44.4145	114.952	8.3087	42.9415	4.82183	3.76371	0	0	0	0.144267	11.4091	3.22098
KEGG2011;Unclassified;K15323;	24.7046	3.44233	8.04765	18.0278	0.477888	1.45901	1.21991	2.50924	2.17289	2.55994	4.45991	2.42844
KEGG2011;K1001100 Metabolism;Energy Metabolism;K1000910 Nitrogen metabolism;K03385 nitrite reductase (cytochrome c-552) [EC:1.7.2.2];	162.865	149.73	564.409	209.34	341.243	464.43	552.638	587.01	363.854	534	409.687	389.592
KEGG2011;K2000011 Genetic Information Processing;K2000013 Translation;K1000970 Aminoacyl-tRNA biosynthesis;K01893 asparaginyl-tRNA synthetase [EC:6.1.1.22];	519.24	384.601	599.089	774.379	900.929	1038.89	418.224	360.127	267.198	412.774	364.868	407.824
KEGG2011;K1001100 Metabolism;Metabolism of Other Amino Acids;K1000450 Selenocompound metabolism;K01763 selenocysteine lyase [EC:4.4.1.16];	0.989692	0.00871305	0.0220435	0	0.701236	1.65254	0	0	0	2.4685	0.143559	2.50712
KEGG2011;Unclassified;K16137;	1613.99	1736.45	1236.57	1568.5	1611.43	1449.37	1594.93	1614.25	1578.96	1761.14	1550.09	1367.87
KEGG2011;Unclassified;K18337;	39.4708	80.9015	119.99	586.781	121.007	98.2649	60.732	15.5979	88.9185	430.269	347.947	428.478
KEGG2011;K1001100 Metabolism;Biosynthesis of Polyketides and Terpenoids;K1001056 Biosynthesis of type II polyketide backbone;K05553 act minimal PKS acyl carrier protein;	99.6906	253.577	102.314	42.1477	50.9954	15.1337	2.55972	35.2765	36.8349	6.49265	26.8655	9.79527
KEGG2011;Unclassified;K15271;	3.96153	0.0291138	0.0748959	0	4.44282	6.893	0.0837902	8.47629	2.20934	29.8443	9.84364	25.6414
KEGG2011;Unclassified;K14441;	1771.93	1845.09	1882.72	2641.94	2565.26	3040.44	3504.12	3463.04	2865.83	3180.83	2774.02	2255.32
KEGG2011;Unclassified;K08856;	17.7667	7.872	29.707	8.31897	5.02142	7.39911	1.2909	5.06772	7.54001	0.120136	3.19081	6.77662
KEGG2011;K1001100 Metabolism;Energy Metabolism;K1000190 Oxidative phosphorylation;K13380 NADH-quinone oxidoreductase subunit B/C/D [EC:1.6.5.3];	0.989692	0.00871305	0.0220435	0.720759	0	1.65219	0	0	0	0	0	0
KEGG2011;K1001100 Metabolism;Biosynthesis of Other Secondary Metabolites;K1000960 Tropane, piperidine and pyridine alkaloid biosynthesis;K08081 Tropinone reductase 1 [EC:1.1.1.206];	144.119	134.143	210.432	256.11	251.466	298.574	4.84722	22.4626	11.9656	59.8207	32.7819	36.2479
KEGG2011;Unclassified;K08670;	0.978378	7.63478	2.72411	1.64161	0	0	20.9051	10.3096	13.0571	1.48677	9.1839	12.5455
KEGG2011;K2000016 Environmental Information Processing;Membrane Transport;K1003070 Bacterial secretion system;K11907 type VI secretion system protein VasG;	1791.67	2403.54	1867.1	2330.95	2477.81	2359.12	7168.29	7114.99	4663.08	1787.64	2580.73	2721.08
KEGG2011;Unclassified;K03790;	991.091	1622.24	967.045	757.968	781.098	654.876	538.65	513.599	521.259	607.852	505.482	506.022
KEGG2011;Unclassified;K13125;	14.8136	2.33536	16.7581	14.1148	1.99299	0.983512	0.0256474	0.0386081	2.12616	1.35494	3.06546	3.33169
KEGG2011;K1001100 Metabolism;Lipid Metabolism;K1000561 Glycerolipid metabolism;K13519 lysophospholipid acyltransferase [EC:2.3.1.51 2.3.1.23 2.3.1.-];	0	0	0	0	0	0	0	0	0	0	0	0
KEGG2011;Unclassified;K13119;	10.8571	4.53511	17.9832	4.70266	2.16042	0.677178	0.0256474	0.0386081	2.12616	0.168984	11.7455	7.45554
KEGG2011;Unclassified;K06196;	470.864	747.917	469.853	376.319	459.788	316.425	238.434	225.86	368.065	557.709	351.113	393.733
KEGG2011;Unclassified;K14621;	0	0	0	0	0.680512	2.24259	0.0256474	0.0386081	2.12616	7.43866	7.57269	3.18756
KEGG2011;K2000020 Cellular Processes;Cell Motility;K1004810 Regulation of actin cytoskeleton;K05747 Wiskott-Aldrich syndrome protein;	0	0	0	0	0	0	0	0	0	0	0	0
KEGG2011;K1001100 Metabolism;Carbohydrate Metabolism;K1000520 Amino sugar and nucleotide sugar metabolism;K02564 glucosamine-6-phosphate deaminase [EC:3.5.99.6];	384.984	537.389	357.332	265.938	306.082	186.792	172.879	140.822	139.024	141.389	143.792	153.561
KEGG2011;K2000016 Environmental Information Processing;Signal Transduction;K1002020 Two-component system;K07697 two-component system, sporulation sensor kinase B [EC:2.7.13.3];	0	3.23175	0.0600789	2.3122	2.26353	0.244358	12.822	5.30365	15.1533	0.221045	12.4045	23.4235
KEGG2011;K2000016 Environmental Information Processing;Signal Transduction;K1002020 Two-component system;K06596 chemosensory pili system protein ChpA (sensor histidine kinase/response regulator);	4362.21	4711.86	3986.64	7224.23	7447.32	9937.38	13397.2	14902.1	9491.17	7889.16	8019.12	7894.76
KEGG2011;Unclassified;K14189;	144.123	167.29	113.999	257.541	290.452	373.582	258.24	211.91	308.371	413.848	286.082	252.516
KEGG2011;Unclassified;K03234;	100.709	23.4158	62.8219	48.2446	27.0378	34.8675	17.6128	19.1228	30.3458	30.2306	32.8467	75.3895
KEGG2011;K1001100 Metabolism;Biosynthesis of Polyketides and Terpenoids;K1000900 Terpenoid backbone biosynthesis;K03527 4-hydroxy-3-methylbut-2-enyl diphosphate reductase [EC:1.17.1.2];	2738.35	3222.47	2056.93	2848.58	2764.64	2491.53	2771.52	2879.71	2272.91	2387.88	2330.5	2228.14
KEGG2011;K2000034 Human Diseases;Neurodegenerative Diseases;K1005012 Parkinson's disease;K08844 leucine-rich repeat kinase 2 [EC:2.7.11.1];	0	0	0	0.514718	5.84792	11.539	0	0	0	0	0	0
KEGG2011;Unclassified;K07729;	2441.23	1528.19	1184.32	29674.8	623.997	269.142	608.923	883.931	1481.11	535.366	375.947	645.684
KEGG2011;Unclassified;K02077;	519.237	829.876	343.101	454.471	464.091	417.041	461.516	356.464	478.882	461.583	471.357	445.771
KEGG2011;K2000011 Genetic Information Processing;Replication and Repair;K1003030 DNA replication;K03469 ribonuclease HI [EC:3.1.26.4];	1598.19	1918.19	1593.65	1092.95	1203.98	1170.7	1411.47	1250.39	1507.27	1293.45	1321.43	1531.44
KEGG2011;K1001100 Metabolism;Biosynthesis of Polyketides and Terpenoids;K1001053 Biosynthesis of siderophore group nonribosomal peptides;	120.427	125.257	171.233	148.583	152.827	270.436	123.602	34.5716	73.8607	118.917	128.361	151.124
KEGG2011;K2000020 Cellular Processes;Transport and Catabolism;K1004144 Endocytosis;K11839 ubiquitin carboxyl-terminal hydrolase 8 [EC:3.4.19.12];	46.4163	15.6146	19.825	21.2374	7.85131	15.2581	5.88889	0.184624	13.978	4.02237	11.0126	23.3862
KEGG2011;Unclassified;K13106;	14.8386	0.0715727	1.54989	2.34896	0.656236	0.860188	0	0	0	0.0368408	2.6854	0
KEGG2011;Unclassified;K08784;	2.96175	1.15888	3.83218	0	0	0	2.2761	1.2823	0.0196555	0	0	0
KEGG2011;K1001100 Metabolism;Metabolism of Cofactors and Vitamins;K1000860 Porphyrin and chlorophyll metabolism;K09882 cobaltochelatase CobS [EC:6.6.1.2];	1273.42	1027.3	1140.91	1308.59	1166.38	1365.32	963.928	687.453	980.583	1537.23	1230.31	1271.31
KEGG2011;K1001100 Metabolism;Glycan Biosynthesis and Metabolism;K1000510 N-Glycan biosynthesis;K03847 alpha-1,6-mannosyltransferase [EC:2.4.1.260];	43.458	11.1973	17.2091	16.9338	3.42921	6.11507	2.44975	2.70299	10.7422	17.1591	9.3259	2.29033
KEGG2011;Unclassified;K03448;	7.90059	2.30373	9.00186	18.8826	14.6696	12.0703	0.0256474	0.0386081	2.12616	3.61152	0.145981	1.62124
KEGG2011;K2000020 Cellular Processes;Cell Growth and Death;K1004112 Cell cycle - Caulobacter;K13585 holdfast attachment protein HfaA;	3.93795	6.6934	15.3057	0	2.05224	9.83588	5.88901	14.7389	0.0626158	0.1183	1.80069	7.66628
KEGG2011;Unclassified;K15781;	662.383	572.915	420.189	574.302	357.406	159.886	97.1239	210.191	126.003	89.0983	226.715	189.093
KEGG2011;K1001100 Metabolism;Biosynthesis of Polyketides and Terpenoids;K1000523 Polyketide sugar unit biosynthesis;K01790 dTDP-4-dehydrorhamnose 3,5-epimerase [EC:5.1.3.13];	0	0	0	0	0	0	0	0	0	0	0	0
KEGG2011;Unclassified;K17490;	0	0.0167981	2.41445	0.805262	0	0	0	0	0	0.0184956	0.03444	0.850258
KEGG2011;K1001100 Metabolism;Amino Acid Metabolism;K1000250 Alanine, aspartate and glutamate metabolism;K00278 L-aspartate oxidase [EC:1.4.3.16];	0	0	0	0	0	0	0	0	0	0	0	0
KEGG2011;Unclassified;K10902;	0	0	0	0	0	0	0.0136489	0.0204813	1.06718	0.0831276	0.159296	5.15756
KEGG2011;Unclassified;K07978;	18.7506	13.3894	34.9574	0	0	0	2.42401	5.0422	5.41051	0.0501562	1.5193	1.67809
KEGG2011;K1001100 Metabolism;Amino Acid Metabolism;K1000340 Histidine metabolism;K02500 cyclase [EC:4.1.3.-];	1429.39	1966.93	1558.32	1765.23	2043.14	2198.71	3261.04	3036.96	2181.71	2140.29	2546.74	2333.83
KEGG2011;K2000016 Environmental Information Processing;Membrane Transport;K1003070 Bacterial secretion system;K02456 general secretion pathway protein G;	684.088	976.229	734.075	1007.25	1259.89	1290.48	2478.26	2702.19	2296.79	1841.22	1667.55	1560.25
KEGG2011;Unclassified;K12140;	77.9724	111.962	188.02	95.6613	52.8023	51.8998	259.471	260.075	398.477	374.055	431.067	368.156
KEGG2011;K1001100 Metabolism;Carbohydrate Metabolism;K1000051 Fructose and mannose metabolism;K00100 [EC:1.1.1.-];	0	0	0	0	0	0	0	0	0	0	0	0
KEGG2011;K2000034 Human Diseases;Infectious Diseases;K1005111 Vibrio cholerae pathogenic cycle;K10912 two-component system, repressor protein LuxO;	132.309	47.7358	26.5763	89.1632	114.597	213.466	68.8296	75.8202	15.3254	126.052	46.9509	85.0118
KEGG2011;Unclassified;K14771;	55.3077	6.79618	24.9786	21.9652	16.9297	8.90824	4.8162	0.21916	24.7409	0.034586	0.0648553	1.71853
KEGG2011;Unclassified;K02444;	949.642	838.874	650.431	899.165	879.583	940.725	1481.52	1572.25	827.567	834.34	779.021	888.312
KEGG2011;Unclassified;K14339;	1.9606	3.42764	24.0086	34.2218	171.342	51.7075	0.0759313	1.39965	7.47648	21.9914	2.08648	6.48665
KEGG2011;Unclassified;K19697;	0	0	0	0	0	0	7.87467	0.107014	0.0372301	0	0	0
KEGG2011;Unclassified;K18730;	67.1407	12.3424	56.1061	50.1647	15.964	9.71891	17.6186	22.8491	28.1981	48.9056	81.4385	47.7892
KEGG2011;K2000011 Genetic Information Processing;Folding, Sorting and Degradation;K1004130 SNARE interactions in vesicular transport;K08486 syntaxin 1B/2/3;	6.92755	0.0483149	1.44733	1.98908	13.476	10.4862	0.0704548	4.90218	3.25138	15.1056	25.8117	13.1052
KEGG2011;Unclassified;K18896;	132.266	293.538	181.966	87.9339	132.093	19.911	35.1453	38.1491	59.661	7.72444	12.5545	23.3144
KEGG2011;Unclassified;K18844;	23.6744	76.411	87.371	36.5988	64.0643	65.6947	13.9483	6.5276	11.9371	8.76911	7.84527	9.08344
KEGG2011;Unclassified;K20329;	54.305	50.9001	9.58686	114.501	62.3836	49.7983	418.132	418.192	63.1223	113.926	134.451	142.021
KEGG2011;K1001100 Metabolism;Lipid Metabolism;K1000564 Glycerophospholipid metabolism;K00623 choline O-acetyltransferase [EC:2.3.1.6];	0	0	0	0	0.680512	2.24259	0	0	0	0	0	0
KEGG2011;Unclassified;K15849;	0	0	0	0	0	0	0	0	0	0	0	0
KEGG2011;K1001100 Metabolism;Energy Metabolism;K1000910 Nitrogen metabolism;K00366 ferredoxin-nitrite reductase [EC:1.7.7.1];	297.127	335.782	381.96	172.682	210.373	204.906	436.79	322.049	131.512	410.095	270.682	262.44
KEGG2011;Unclassified;K19413;	0	0	0	2.30841	3.09389	0	0	0	0	8.80759	7.91536	11.6107
KEGG2011;K2000011 Genetic Information Processing;Folding, Sorting and Degradation;K1003050 Proteasome;K03433 proteasome beta subunit [EC:3.4.25.1];	341.547	682.43	205.787	126.304	154.011	38.1899	68.9947	81.1444	81.441	41.2501	35.6662	37.126
KEGG2011;Unclassified;K18437;	0	0	0	0	0	5.22141	0	0	0	0	0	0
KEGG2011;Unclassified;K14633;	2.95369	4.46422	8.90699	8.85924	21.6838	7.99418	1.18222	0.0549658	2.1446	1.39	5.84182	3.27918
KEGG2011;K1001100 Metabolism;Nucleotide Metabolism;K1000240 Pyrimidine metabolism;K00610 aspartate carbamoyltransferase regulatory subunit;	0	0	0	0	0	0	0	0	0	0	0	0
KEGG2011;Unclassified;K19691;	107.61	31.1731	100.565	41.9984	41.8466	53.3547	31.5445	22.9811	35.8063	33.8959	43.263	47.0987
KEGG2011;K1001100 Metabolism;Carbohydrate Metabolism;K1000020 Citrate cycle (TCA cycle);K00026 malate dehydrogenase [EC:1.1.1.37];	0	0	0	0	0	0	0	0	0	0	0	0
KEGG2011;Unclassified;K15414;	7.89705	4.501	10.3165	5.25902	8.32327	1.53943	1.20376	3.61139	0.0249447	0.0184956	0.03444	0.850258
KEGG2011;K2000016 Environmental Information Processing;Membrane Transport;K1002010 ABC transporters;K09969 general L-amino acid transport system substrate-binding protein;	1207.28	1354.16	1263.9	1277.77	1242.17	1347.56	1060.96	925.797	1237.94	1663.54	1278.23	1297.72
KEGG2011;Unclassified;K11650;	28.6417	4.56676	22.1426	26.7305	7.10395	9.49145	7.94843	0.12626	2.20797	1.46282	8.99166	8.32568
KEGG2011;Unclassified;K11938;	1.96057	13.2373	14.1688	6.81471	5.87833	4.21927	3.65594	18.5478	5.48803	22.0411	8.00233	3.11185
KEGG2011;K1001100 Metabolism;Metabolism of Cofactors and Vitamins;K1000740 Riboflavin metabolism;K00861 riboflavin kinase [EC:2.7.1.26];	6.91786	0.0630417	6.40883	4.05961	0	0.27583	1.20205	0.0695278	3.20738	0	0	0
KEGG2011;K1001100 Metabolism;Amino Acid Metabolism;K1000380 Tryptophan metabolism;K11816 indole-3-pyruvate monooxygenase [EC:1.14.13.168];	44.4177	34.4338	69.0598	21.9075	22.2047	7.83349	4.79113	7.67134	12.9617	18.9237	32.2181	27.2457
KEGG2011;K1001100 Metabolism;Metabolism of Cofactors and Vitamins;K1000130 Ubiquinone and other terpenoid-quinone biosynthesis;K00591 polyprenyldihydroxybenzoate methyltransferase / 3-demethylubiquinol 3-O-methyltransferase [EC:2.1.1.114 2.1.1.64];	0	0.0167981	2.41445	0.701268	0	2.24215	0	0	0	2.77306	5.12615	26.0157
KEGG2011;Unclassified;K08793;	22.7103	15.5526	15.8011	4.32259	11.1895	8.37198	7.16665	13.9942	22.7151	42.5356	43.264	38.76
KEGG2011;K1001100 Metabolism;Amino Acid Metabolism;K1000360 Phenylalanine metabolism;K05708 3-phenylpropionate/trans-cinnamate dioxygenase alpha subunit [EC:1.14.12.19];	477.777	755.632	313.009	199.624	405.544	239.132	88.8097	77.4492	96.6337	83.894	143.016	55.9631
KEGG2011;Unclassified;K17257;	0	0	0	0	0	0	1.23365	1.36263	4.28967	13.4508	2.01129	6.55846
KEGG2011;K2000016 Environmental Information Processing;Signal Transduction;K1002020 Two-component system;K07686 two-component system, NarL family, uhpT operon response regulator UhpA;	0	0	0	5.03973	9.50014	16.2785	1.21876	0.0826887	4.27202	2.34505	0.0678804	0
KEGG2011;K1001100 Metabolism;Energy Metabolism;K1000195 Photosynthesis;K02704 photosystem II CP47 chlorophyll apoprotein;	3.96153	0.0291138	0.0748959	0	0	5.22141	8.25248	11.3974	11.9324	11.4061	27.0634	9.77087
KEGG2011;Unclassified;K10406;	0	3.23175	0.0600789	1.37756	2.12562	4.75594	9.41026	1.5553	22.6427	5.13167	11.9027	5.70433
KEGG2011;Unclassified;K09774;	717.656	730.278	697.397	881.807	1000.21	1177.79	1455.84	1516.52	1057.76	1178.3	1151.35	1082.27
KEGG2011;K1001100 Metabolism;Nucleotide Metabolism;K1000230 Purine metabolism;K12319 guanylate cyclase soluble subunit beta [EC:4.6.1.2];	0	0	0	0	0	0	0	0	0	0	0	0
KEGG2011;K1001100 Metabolism;Amino Acid Metabolism;K1000270 Cysteine and methionine metabolism;K00772 5'-methylthioadenosine phosphorylase [EC:2.4.2.28];	627.82	936.335	726.2	440.106	581.849	485.047	873.963	773.561	759.09	879.321	724.997	847.847
KEGG2011;Unclassified;K17646;	26.6595	8.98338	27.3015	23.8673	2.64129	6.51082	4.65214	2.64151	4.34018	7.07429	0.174558	0
KEGG2011;Unclassified;K14449;	261.6	185.114	214.617	309.431	427.492	260.229	560.793	481.889	413.782	974.281	630.848	771.041
KEGG2011;Unclassified;K16543;	0	0	0	0	0	0	0.0549702	2.5086	3.22446	10.1781	14.0443	21.5959
KEGG2011;Unclassified;K01410;	42.4513	20.055	46.9175	27.8754	17.4897	25.1534	11.8333	19.0885	31.4022	48.8778	60.2163	58.6203
KEGG2011;K1001100 Metabolism;Energy Metabolism;K1000195 Photosynthesis;K02705 photosystem II CP43 chlorophyll apoprotein;	0	0	0	0	0	0	0	0	0	0	0	0
KEGG2011;Unclassified;K09528;	8.88236	0.0889704	19.0601	1.48746	0	2.72891	0	0	0	7.41512	3.3765	5.773
KEGG2011;K2000011 Genetic Information Processing;K2000012 Transcription;K1003040 Spliceosome;K12845 U4/U6 small nuclear ribonucleoprotein SNU13;	0.980539	4.37751	2.64378	0	0	0.545875	0.0136489	0.0204813	1.06718	0	0	0
KEGG2011;Unclassified;K13114;	10.8469	29.8065	18.383	21.4609	7.93367	4.91389	10.5896	13.9453	15.1865	9.8401	9.02597	1.48671
KEGG2011;K1001100 Metabolism;Carbohydrate Metabolism;K1000020 Citrate cycle (TCA cycle);K00030 isocitrate dehydrogenase (NAD+) [EC:1.1.1.41];	389.915	443.306	689.225	711.329	660.345	905.477	1044.53	1010.59	688.545	424.043	391.106	422.68
KEGG2011;K2000016 Environmental Information Processing;Signal Transduction;K1002020 Two-component system;K11690 C4-dicarboxylate transporter, DctM subunit;	781.825	733.596	595.446	500.296	465.5	500.391	698.759	713.958	794.896	751.768	720.23	728.947
KEGG2011;Unclassified;K14209;	65.1732	5.69683	44.3994	16.6354	11.691	11.1406	7.20378	20.2944	31.386	46.2686	46.333	38.7408
KEGG2011;Unclassified;K18130;	0	1.10264	1.27346	13.8598	4.99578	4.04807	0	0	0	0.0646215	2.86872	1.64528
KEGG2011;Unclassified;K10649;	0	1.08298	0.0221942	0	0	1.15485	0	0	0	0	0	0
KEGG2011;K1001100 Metabolism;Lipid Metabolism;K1000565 Ether lipid metabolism;K01122 ectonucleotide pyrophosphatase/phosphodiesterase family member 2 [EC:3.1.4.39];	0	0	0	0	4.0455	0	0	0	0	0	0	0
KEGG2011;Unclassified;K16396;	21.7015	119.281	8.30319	107.401	37.3296	8.08469	51.2134	19.2747	30.4319	48.806	32.8868	64.517
KEGG2011;K1001100 Metabolism;Carbohydrate Metabolism;K1000650 Butanoate metabolism;K00109 2-hydroxyglutarate dehydrogenase [EC:1.1.99.2];	3.93431	20.9328	14.3594	0	1.5338	0.979965	2.3043	0.0697365	2.15974	1.45998	3.4149	12.6646
KEGG2011;K2000025 Organismal Systems;Endocrine System;K1004914 Progesterone-mediated oocyte maturation;	692.995	195.183	495.831	341.278	181.466	222.443	120.418	77.6415	218.147	285.151	244.301	249.285
KEGG2011;Unclassified;K15268;	799.591	859.904	650.398	897.576	1019.32	1231.5	1333.18	1487.34	1044.72	973.175	1012.2	886.598
KEGG2011;Unclassified;K17632;	0	0	0	0	0.725557	1.05794	0.0137659	1.19696	0.00739885	0	0	0
KEGG2011;K1001100 Metabolism;Biosynthesis of Polyketides and Terpenoids;K1001053 Biosynthesis of siderophore group nonribosomal peptides;K12239 dihydroaeruginoic acid synthetase;	7.88451	8.96121	33.362	0.542437	1.26098	11.4358	0.0136489	0.0204813	1.06718	0	0	0
KEGG2011;Unclassified;K16011;	1246.77	1314.25	1028.5	1815.61	1992.4	1932.14	3894.31	3664.61	2217.56	2327.83	2307.29	2088.61
KEGG2011;Unclassified;K18895;	0	0	0	1.47337	3.93564	0	0	0	0	12.3699	12.0997	3.13235
KEGG2011;K2000011 Genetic Information Processing;K2000012 Transcription;K1003040 Spliceosome;K12864 beta-catenin-like protein 1;	45.4351	17.7961	8.22269	12.0995	8.75311	8.72193	9.37865	5.27918	15.1302	27.2601	9.74815	16.4686
KEGG2011;K1001100 Metabolism;Energy Metabolism;K1000190 Oxidative phosphorylation;K05577 NAD(P)H-quinone oxidoreductase subunit 5 [EC:1.6.5.3];	15.7771	26.7008	95.9608	78.5717	149.97	252.931	72.5229	129.02	58.7117	176.55	198.087	340.317
KEGG2011;Unclassified;K06912;	330.698	271.527	273.521	272.606	343.541	288.025	1656.76	1273.21	1230.4	1859.82	1360.05	1024.38
KEGG2011;K2000016 Environmental Information Processing;Membrane Transport;K1002010 ABC transporters;K09810 lipoprotein-releasing system ATP-binding protein [EC:3.6.3.-];	1075	1325.32	1028.47	1472.32	1454.72	1609.11	1673.17	1538.17	1352.03	1631.07	1394.08	1410.84
KEGG2011;K2000011 Genetic Information Processing;Replication and Repair;K1003410 Base excision repair;K01246 DNA-3-methyladenine glycosylase I [EC:3.2.2.20];	808.469	1099.26	974.736	955.464	1157.7	978.533	1035.25	1044.9	1037.08	1060.64	816.179	889.917
KEGG2011;Unclassified;K19306;	9.87095	0.090232	19.0953	12.4853	1.2339	3.12286	0.0543637	0.0824649	5.31806	0.0368408	2.6854	0
KEGG2011;Unclassified;K05548;	55.2633	165.049	171.166	85.8549	68.439	33.4266	31.6002	30.5341	43.3977	60.0438	78.3908	36.9938
KEGG2011;K2000011 Genetic Information Processing;Replication and Repair;K1003030 DNA replication;K04802 proliferating cell nuclear antigen;	0	0	0	0	0	0	0	0	0	0	0	0
KEGG2011;Unclassified;K14938;	2.96834	1.12973	0.0752611	9.91174	8.91894	2.48007	36.2284	45.4959	25.038	36.0815	20.3831	22.2187
KEGG2011;K1001100 Metabolism;Nucleotide Metabolism;K1000230 Purine metabolism;K13758 retinal rod rhodopsin-sensitive cGMP 3',5'-cyclic phosphodiesterase subunit delta;	0	0	0	0	0	0	0.0260404	2.36965	0.0139535	0.034586	0.0648553	1.71853
KEGG2011;Unclassified;K18324;	0	0.0713303	17.353	0	0	0	0	0	0	0	0	0
KEGG2011;Unclassified;K19971;	0.981428	2.22753	3.7914	0	0	0	0	0	0	0	0	0
KEGG2011;Unclassified;K10531;	1383.98	2180.75	1264.06	1234.43	1164.41	398.744	538.677	688.407	445.285	396.684	554.733	591.152
KEGG2011;K2000016 Environmental Information Processing;Membrane Transport;K1002010 ABC transporters;K05677 ATP-binding cassette, subfamily D (ALD), member 3;	0	0	0	0	0	0	0	0	0	0	0	0
KEGG2011;Unclassified;K17970;	46.4155	6.79433	30.0637	30.3204	16.0558	13.4217	0.0458032	0.0693201	4.25188	6.35606	14.7655	3.98836
KEGG2011;K2000011 Genetic Information Processing;Folding, Sorting and Degradation;K1003018 RNA degradation;K03514 non-canonical poly(A) RNA polymerase PAPD5/7 [EC:2.7.7.19];	24.6814	14.485	26.062	15.1097	10.191	11.7304	4.669	1.44299	6.46814	11.4501	20.0337	23.2008
KEGG2011;Unclassified;K12288;	0	0.0088483	1.22125	0	0	0	0	0	0	0	0	0
KEGG2011;Unclassified;K15130;	12.8394	5.61747	10.4511	8.62207	1.28215	2.17441	0.0759313	1.39965	7.47648	0.094339	1.70859	5.1125
KEGG2011;K1001100 Metabolism;Metabolism of Cofactors and Vitamins;K1000860 Porphyrin and chlorophyll metabolism;K02189 cobalt-precorrin 5A hydrolase [EC:3.7.1.12];	54.2879	73.1043	61.5355	112.744	103.708	81.9925	64.4592	140.69	169.333	87.5312	71.2915	84.2088
KEGG2011;K1001100 Metabolism;Lipid Metabolism;K1000140 Steroid hormone biosynthesis;K12345 3-oxo-5-alpha-steroid 4-dehydrogenase 3 [EC:1.3.1.22 1.3.1.94];	15.798	3.44683	20.6228	10.0708	1.23803	4.81529	1.20205	0.0695278	3.20738	0.102989	1.74261	5.96554
KEGG2011;K2000020 Cellular Processes;Cell Growth and Death;K1004110 Cell cycle;K02178 checkpoint serine/threonine-protein kinase [EC:2.7.11.1];	0	0	0	0	0	0	0	0	0	0	0	0
KEGG2011;K1001100 Metabolism;Xenobiotics Biodegradation and Metabolism;Benzoate degradation via CoA ligation;K07535 2-hydroxycyclohexanecarboxyl-CoA dehydrogenase [EC:1.1.1.-];	39.4732	52.1489	110.713	37.7786	21.1897	21.4106	94.6608	86.3128	105.321	102.456	89.5983	61.7923
KEGG2011;Unclassified;K19860;	2.97126	0.0230921	0.0591104	0	0	0	2.2761	1.2823	0.0196555	0.116591	5.83054	4.15541
KEGG2011;K2000016 Environmental Information Processing;Signal Transduction;K1002020 Two-component system;K04751 nitrogen regulatory protein P-II 1;	836.114	1005.05	654.366	801.531	774.425	766.298	731.428	703.781	639.642	794.206	638.391	619.935
KEGG2011;Unclassified;K01751;	152.999	235.997	214.543	111.706	218.611	181.288	218.531	189.079	280.129	221.436	253.323	204.681
KEGG2011;Unclassified;K18816;	165.843	182.798	107.526	124.51	179.457	216.013	93.3806	33.3025	96.5907	222.469	140.909	147.702
KEGG2011;Unclassified;K18592;	0	2.2285	4.96482	1.39812	7.08561	0	0.0362901	0.0547835	3.1878	3.57416	1.59265	0
KEGG2011;K2000011 Genetic Information Processing;Folding, Sorting and Degradation;K1003060 Protein export;K03070 preprotein translocase subunit SecA;	0	0	0	0	0	0	0	0	0	0	0	0
KEGG2011;K2000025 Organismal Systems;Environmental Adaptation;K1004626 Plant-pathogen interaction;K13412 calcium-dependent protein kinase [EC:2.7.11.1];	0	4.39631	5.06546	0	0	0	3.62106	5.18582	11.8553	8.58671	1.93288	5.77472
KEGG2011;K1001100 Metabolism;Energy Metabolism;K1000190 Oxidative phosphorylation;K02148 V-type H+-transporting ATPase subunit C;	0	0	0	0	0	0	0	0	0	0	0	0
KEGG2011;Unclassified;K12273;	8.88823	3.40487	9.05846	6.66845	13.5199	4.54302	1.21876	0.0826887	4.27202	3.93804	10.5754	9.11127
KEGG2011;K2000016 Environmental Information Processing;Membrane Transport;K1003070 Bacterial secretion system;K11003 hemolysin D;	661.379	1376.2	796.934	636.882	1009.99	708.077	1348.4	1764.96	1044.73	440.351	462.12	482.13
KEGG2011;Unclassified;K14268;	0	0.0304384	4.83498	124.948	82.3047	58.6631	0.0260404	2.36965	0.0139535	70.0967	87.8665	62.6664
KEGG2011;Unclassified;K14572;	186.589	86.5167	86.58	72.0975	75.768	67.3571	37.5385	43.2965	95.4306	116.522	189.899	183.314
KEGG2011;K1001100 Metabolism;Nucleotide Metabolism;K1000230 Purine metabolism;K03043 DNA-directed RNA polymerase subunit beta [EC:2.7.7.6];	0	0	0	0	0	0	0	0	0	0	0	0
KEGG2011;K2000020 Cellular Processes;Cell Motility;K1002030 Bacterial chemotaxis;K02417 flagellar motor switch protein FliN/FliY;	0	0	0	0	0	0	0	0	0	0	0	0
KEGG2011;Unclassified;K15178;	31.6078	6.77217	17.0832	8.31027	1.95178	10.7442	2.39845	1.41599	6.441	1.32479	5.5163	0
KEGG2011;K2000016 Environmental Information Processing;Signal Transduction;K1002020 Two-component system;K07649 two-component system, OmpR family, sensor histidine kinase TctE [EC:2.7.13.3];	3384.93	4007.04	2643.06	2844.88	2584.45	2090.01	9759.88	9937.66	6312.63	2840.75	3371.96	2935.64
KEGG2011;K1001100 Metabolism;Metabolism of Cofactors and Vitamins;K1000770 Pantothenate and CoA biosynthesis;K00867 type I pantothenate kinase [EC:2.7.1.33];	620.913	827.739	595.425	602.487	547.883	547.599	313.12	227.148	330.101	582.743	392.785	411.062
KEGG2011;K2000025 Organismal Systems;Immune System;K1004666 Fc gamma R-mediated phagocytosis;	158.955	37.8206	81.2364	101.07	42.4519	39.9474	24.71	34.4007	75.873	73.9382	124.719	77.5215
KEGG2011;K2000011 Genetic Information Processing;Folding, Sorting and Degradation;K1003060 Protein export;K03076 preprotein translocase subunit SecY;	0	0	0	0	0	0	0	0	0	0	0	0
KEGG2011;K1001100 Metabolism;Amino Acid Metabolism;K1000310 Lysine degradation;K01582 lysine decarboxylase [EC:4.1.1.18];	0	0	0	0	0	0	0	0	0	0	0	0
KEGG2011;Unclassified;K15507;	53.3414	6.78897	13.3763	12.0064	10.9765	12.3132	2.42131	0.141489	9.63677	3.90627	4.87508	10.8908
KEGG2011;K2000016 Environmental Information Processing;Membrane Transport;K1002010 ABC transporters;K09688 capsular polysaccharide transport system permease protein;	203.35	216.095	218.499	391.307	452.34	428.465	440.491	443.8	371.423	608.982	412.832	382.963
KEGG2011;K1001100 Metabolism;Carbohydrate Metabolism;K1000520 Amino sugar and nucleotide sugar metabolism;K12452 CDP-6-deoxy-D-xylo-4-hexulose-3-dehydrase;	422.519	185.151	193.868	142.531	310.737	154.314	246.358	151.003	119.523	450.25	354.109	402.856
KEGG2011;K1001100 Metabolism;Energy Metabolism;K1000910 Nitrogen metabolism;K01914 aspartate--ammonia ligase [EC:6.3.1.1];	0	0	0	0	0	0	0	0	0	0	0	0
KEGG2011;Unclassified;K06016;	2065.11	2677.25	1776.91	1965.9	1971.07	1813.85	3223.7	3493.42	2532.46	1802.48	1698.48	1736.12
KEGG2011;Unclassified;K11279;	12.8567	3.38568	0.191102	4.63459	0.561662	3.51217	0.0256474	0.0386081	2.12616	0	0	0
KEGG2011;Unclassified;K17292;	19.7649	0.0921838	10.4795	10.127	2.78751	2.08158	1.29538	0.15547	12.8399	4.99045	3.28494	4.96347
KEGG2011;Unclassified;K18058;	480.727	1738.4	419.066	315.962	179.405	66.7415	80.5969	69.7997	70.6019	55.045	76.7338	30.3669
KEGG2011;Unclassified;K09021;	13.81	26.5521	24.7908	36.3102	16.7207	20.9741	7.04058	11.2254	4.39928	27.5699	24.9396	34.7352
KEGG2011;Unclassified;K17215;	357.341	624.888	350.826	336.517	313.978	360.576	79.5988	88.9495	189.909	239.157	386.381	520.257
KEGG2011;K1001100 Metabolism;Metabolism of Cofactors and Vitamins;K1000860 Porphyrin and chlorophyll metabolism;K00595 precorrin-6Y C5,15-methyltransferase (decarboxylating) [EC:2.1.1.132];	876.577	1538.07	1429.96	697.116	797.356	537.036	391.493	483.096	468.037	484.082	420.542	505.259
KEGG2011;K2000011 Genetic Information Processing;K2000013 Translation;K1003010 Ribosome;K02884 large subunit ribosomal protein L19;	767.011	933.038	774.619	966.036	909.727	983.567	967.428	842.035	807.962	1046.92	922.703	903.116
KEGG2011;K1001100 Metabolism;Glycan Biosynthesis and Metabolism;K1000563 Glycosylphosphatidylinositol(GPI)-anchor biosynthesis;K07542 phosphatidylinositol glycan, class V [EC:2.4.1.-];	29.6437	7.84696	4.26362	7.9073	0	2.26828	2.38368	0.115833	6.42454	11.2211	6.50391	11.5973
KEGG2011;Unclassified;K06368;	0	0.0088483	1.22125	0	0	0	0	0	0	0	0	0
KEGG2011;K2000011 Genetic Information Processing;Replication and Repair;K1003430 Mismatch repair;K03573 DNA mismatch repair protein MutH;	14.7962	19.9965	38.8592	20.7046	49.9444	90.5048	23.4559	20.4798	44.4278	37.687	46.5023	66.1677
KEGG2011;K1001100 Metabolism;Carbohydrate Metabolism;K1000500 Starch and sucrose metabolism;K01208 cyclomaltodextrinase [EC:3.2.1.54];	5.90486	59.5943	26.2855	26.3084	34.0418	13.7962	17.5682	10.3864	29.2283	82.4382	31.5586	87.6271
KEGG2011;K1001100 Metabolism;Amino Acid Metabolism;K1000260 Glycine, serine and threonine metabolism;	9161.73	11602.3	8554.13	9901.64	9634.7	8393.4	12875	13163.6	10686.8	9951.8	9490.39	9554.95
KEGG2011;K1001100 Metabolism;Lipid Metabolism;K1000600 Sphingolipid metabolism;K04713 sphinganine C4-monooxygenase [EC:1.14.13.169];	37.5226	11.2062	31.3087	16.6751	14.7867	5.91706	4.71622	5.11578	6.50077	0.0848867	1.67037	4.25741
KEGG2011;Unclassified;K15825;	0	10.8349	0.149199	0	0	0	0	0	0	0	0	0
KEGG2011;K2000011 Genetic Information Processing;Replication and Repair;K1003440 Homologous recombination;K04066 primosomal protein N' (replication factor Y) (superfamily II helicase) [EC:3.6.4.-];	3695.88	4079.1	3468.53	4430.55	4606.97	4972.06	4991.55	5451.3	4154.84	4620.68	4640.9	4746.93
KEGG2011;K2000016 Environmental Information Processing;Signal Transduction;K1002020 Two-component system;K03408 purine-binding chemotaxis protein CheW;	0	0	0	0	0	0	0	0	0	0	0	0
KEGG2011;K1001100 Metabolism;Amino Acid Metabolism;K1000330 Arginine and proline metabolism;K09251 putrescine aminotransferase [EC:2.6.1.82];	209.261	742.186	207.075	157.796	142.656	129.863	99.3493	93.9216	118.344	60.0119	78.2964	28.7008
KEGG2011;Unclassified;K17700;	0	0	0	0	0.754835	0.467147	0	0	0	0	0	0
KEGG2011;K1001100 Metabolism;Energy Metabolism;K1000680 Methane metabolism;K03315;	44.418	44.3578	57.46	165.026	207.982	412.024	28.0039	30.3156	15.2738	116.31	120.448	91.5529
KEGG2011;Unclassified;K16014;	1105.6	2486.54	1148.97	671.725	647.34	291.483	226.785	305.597	350.722	126.477	189.837	156.011
KEGG2011;Unclassified;K16481;	15.8155	2.31724	5.39775	4.53403	4.43345	2.74772	20.9725	28.8044	2.27931	7.23766	3.19369	0.701308
KEGG2011;Unclassified;K03979;	2324.73	2494.46	2391.7	2258.8	2342.43	2750.37	2789.03	2671.79	2282.68	2537.94	2304.25	2125.75
KEGG2011;Unclassified;K02839;	34.5371	37.7767	110.568	45.7464	68.6132	37.5839	48.0821	78.6903	128.033	158.85	156.092	140.297
KEGG2011;Unclassified;K09399;	0	0	0	0	0	0.545875	0	0	0	0	0	0
KEGG2011;Unclassified;K19499;	0	0	0	0	0	0.545875	0	0	0	3.64926	0.166716	2.47813
KEGG2011;Unclassified;K17865;	84.8939	67.6573	100.619	101.427	93.365	93.0052	105.198	99.0063	131.367	227.39	125.506	126.206
KEGG2011;Unclassified;K15357;	0.978852	2.25997	7.48352	2.27081	0.614049	2.57062	0.0256474	0.0386081	2.12616	0	0	0
KEGG2011;Unclassified;K12437;	376.091	804.424	597.936	333.797	303.197	69.6543	107.615	166.04	162.872	113.802	97.5129	106.484
KEGG2011;Unclassified;K15032;	1.96961	6.52432	0.12787	0.769572	0.753187	0	2.39845	1.41599	6.441	7.24798	4.5531	0
KEGG2011;Unclassified;K10669;	44.4474	17.7938	8.22017	15.6262	0.4805	3.06253	4.60713	0.116314	4.31756	2.43445	0.120909	1.64736
KEGG2011;K1001100 Metabolism;Amino Acid Metabolism;K1000290 Valine, leucine and isoleucine biosynthesis;K00835 valine--pyruvate aminotransferase [EC:2.6.1.66];	12.8271	24.2707	10.6744	214.628	274.954	465.545	30.4102	29.2359	35.8187	101.429	169.421	85.7281
KEGG2011;K2000011 Genetic Information Processing;K2000012 Transcription;K1003040 Spliceosome;K12662 U4/U6 small nuclear ribonucleoprotein PRP4;	62.2152	14.5353	26.3486	22.8092	11.6456	9.48111	2.44221	3.89603	8.61108	10.1805	12.596	23.2846
KEGG2011;Unclassified;K08131;	0	0	0	58.6602	53.697	41.5994	0	0	0	1.31756	2.94803	1.61915
KEGG2011;Unclassified;K08592;	0	0	0	0	0	0	2.33127	3.6621	0.0295618	12.5095	10.9442	12.3801
KEGG2011;K1001100 Metabolism;Carbohydrate Metabolism;K1000562 Inositol phosphate metabolism;K01106 inositol-1,4,5-trisphosphate 5-phosphatase [EC:3.1.3.56];	0	0	0	0	0	0	0	0	0	0	0	0
KEGG2011;K1001100 Metabolism;Nucleotide Metabolism;K1000230 Purine metabolism;K03816 xanthine phosphoribosyltransferase [EC:2.4.2.22];	10.847	23.2371	24.7125	40.7346	29.3698	22.3135	2.38681	4.94471	2.20162	21.1143	24.1819	3.08213
KEGG2011;Unclassified;K17781;	0	0	0	0	0	1.75798	0	0	0	0	0	0
KEGG2011;K1001100 Metabolism;Energy Metabolism;K1000910 Nitrogen metabolism;K02588 nitrogenase iron protein NifH [EC:1.18.6.1];	0	0	0	0	0	0	0	0	0	0	0	0
KEGG2011;Unclassified;K06693;	15.812	3.4207	6.67564	5.29702	3.59576	4.38268	4.60964	2.59888	2.20121	10.0694	10.8869	12.4048
KEGG2011;Unclassified;K19419;	0	0.0167981	2.41445	0	0	0	0	0	0	0	0	0
KEGG2011;Unclassified;K18042;	0	0	0	0	0	0	0.0136489	0.0204813	1.06718	5.08268	4.83155	8.33226
KEGG2011;K1001100 Metabolism;Xenobiotics Biodegradation and Metabolism;K1000791 Atrazine degradation;K03382 hydroxyatrazine ethylaminohydrolase [EC:3.5.99.3];	78.9686	90.8592	85.068	65.3308	70.6327	60.9422	32.7143	16.7531	44.4459	25.0468	15.8954	34.8063
KEGG2011;Unclassified;K10419;	0.989692	0.00871305	0.0220435	0	0.754835	0.467147	0.0136489	0.0204813	1.06718	0.0646215	2.86872	1.64528
KEGG2011;Unclassified;K03674;	0	0	0	0	0	0	0	0	0	1.26611	2.79205	0
KEGG2011;K1001100 Metabolism;Glycan Biosynthesis and Metabolism;K1000540 Lipopolysaccharide biosynthesis;K03269 UDP-2,3-diacylglucosamine hydrolase [EC:3.6.1.54];	487.648	592.832	477.638	748.075	928.171	1007.83	1565.62	1503.82	829.739	906.879	933.401	833.766
KEGG2011;Unclassified;K01990;	22579	34369.4	24615.4	20323.9	18911.2	14773.9	14578.6	16128.4	14553.8	13772	15590	14632.9
KEGG2011;Unclassified;K08886;	0	0	0	0	0	0	0	0	0	0	0	0
KEGG2011;K1001100 Metabolism;Metabolism of Cofactors and Vitamins;K1000130 Ubiquinone and other terpenoid-quinone biosynthesis;K03186 4-hydroxy-3-polyprenylbenzoate decarboxylase [EC:4.1.1.98];	404.727	653.679	272.445	437.062	533.925	644.938	891.497	967.432	637.503	347.843	431.108	425.173
KEGG2011;K1001100 Metabolism;Carbohydrate Metabolism;K1000620 Pyruvate metabolism;K01573 oxaloacetate decarboxylase, gamma subunit [EC:4.1.1.3];	0	0	0	0	0	0	0	0	0	0	0	0
KEGG2011;Unclassified;K00898;	39.5068	10.0913	18.4607	9.87893	5.00089	7.33736	6.81366	0.116798	2.2008	8.94278	15.4404	19.083
KEGG2011;Unclassified;K08282;	2558.68	3129.45	3884.34	2797.91	1675.37	660.239	2167.47	2707.15	1733.21	708.206	1331.8	1137.63
KEGG2011;Unclassified;K15693;	0	0	0	0	0	0	12.7902	8.95079	8.71474	26.2978	29.2957	24.7238
KEGG2011;K2000011 Genetic Information Processing;K2000012 Transcription;K1003040 Spliceosome;K11095 U1 small nuclear ribonucleoprotein C;	3.96153	0.0291138	0.0748959	3.24051	0.672031	0	0	0	0	0	0	0
KEGG2011;K1001100 Metabolism;Carbohydrate Metabolism;K1000520 Amino sugar and nucleotide sugar metabolism;K11528 UDP-N-acetylglucosamine pyrophosphorylase [EC:2.7.7.23];	0	0	0	0	0	0	0.0136489	0.0204813	1.06718	0.10117	0.195478	6.86178
KEGG2011;K2000016 Environmental Information Processing;Signal Transduction;K1002020 Two-component system;K07665 two-component system, OmpR family, copper resistance phosphate regulon response regulator CusR;	329.705	468.657	246.215	402.541	422.079	566.167	458.032	480.567	410.511	477.883	503.853	535.797
KEGG2011;K2000016 Environmental Information Processing;Membrane Transport;K1002010 ABC transporters;K10228 sorbitol/mannitol transport system permease protein;	674.213	1224.43	880.586	807.63	612.546	668.751	1016.48	1010.55	584.311	371.538	374.053	392.139
KEGG2011;Unclassified;K15075;	83.9352	14.5534	36.7887	40.8493	21.1874	18.8468	7.13771	6.55792	22.6644	1.46282	8.99166	8.32568
KEGG2011;Unclassified;K13075;	49.3456	61.0138	125.141	46.0102	32.3062	24.2645	10.6214	7.84808	27.015	21.0999	11.1318	13.9885
KEGG2011;Unclassified;K11322;	35.5459	12.3086	32.5871	20.7824	4.16016	5.49797	0.0543637	0.0824649	5.31806	6.31395	3.46935	10.8696
KEGG2011;Unclassified;K14780;	74.0588	17.8641	36.7605	23.4097	15.3337	16.5993	14.0704	11.5653	21.6606	14.0259	23.4389	48.1518
KEGG2011;K2000016 Environmental Information Processing;Signal Transduction;K1002020 Two-component system;K03412 two-component system, chemotaxis family, response regulator CheB [EC:3.1.1.61];	0	0	0	0	0	0	0	0	0	0	0	0
KEGG2011;Unclassified;K11303;	32.6003	6.76679	11.9734	19.8653	6.4031	8.59181	1.27504	1.42946	8.56546	0.0866952	3.00295	3.36242
KEGG2011;K2000011 Genetic Information Processing;Replication and Repair;	0	0	0	0	0	0	0	0	0	0	0	0
KEGG2011;Unclassified;K18123;	5.90814	12.2552	33.3939	7.51324	10.4793	3.54057	6.81366	0.116798	2.2008	1.29411	2.87615	0.766796
KEGG2011;Unclassified;K16695;	50.3413	80.7705	31.702	49.6963	32.2181	39.327	92.1329	57.1551	43.5073	127.442	68.4525	108.162
KEGG2011;K1001100 Metabolism;Nucleotide Metabolism;K1000230 Purine metabolism;K00602 phosphoribosylaminoimidazolecarboxamide formyltransferase / IMP cyclohydrolase [EC:2.1.2.3 3.5.4.10];	0	0	0	0	0	0	0	0	0	0	0	0
KEGG2011;K2000016 Environmental Information Processing;Signal Transduction;K1002020 Two-component system;K07663 two-component system, OmpR family, catabolic regulation response regulator CreB;	337.602	404.448	328.485	466.45	466.239	527.561	1067.92	1194.37	670.097	441.602	479.071	468.08
KEGG2011;K2000034 Human Diseases;Neurodegenerative Diseases;K1005020 Prion diseases;	974.314	967.434	1016.59	1231.99	1206.17	1083.9	1111.15	1041.07	874.217	1007	1066.38	1150.84
KEGG2011;K1001100 Metabolism;Nucleotide Metabolism;K1000230 Purine metabolism;K03006 DNA-directed RNA polymerase II subunit RPB1 [EC:2.7.7.6];	0	0	0	0	0	0	0	0	0	0	0	0
KEGG2011;Unclassified;K18670;	17.7769	6.74208	14.3579	14.9844	19.2271	12.5732	1.32856	8.84128	12.9424	27.5243	21.886	30.5874
KEGG2011;Unclassified;K17752;	273.432	525.133	269.73	123.659	210.992	368.183	324.725	282.736	170.57	141.514	185.5	231.253
KEGG2011;Unclassified;K01292;	0	2.21443	3.74315	0	0	0	0	0	0	0	0	0
KEGG2011;Unclassified;K11314;	41.4706	12.3183	36.511	22.632	15.3313	17.6372	5.93701	4.02223	16.1677	32.4995	21.9849	35.5567
KEGG2011;K1001100 Metabolism;Metabolism of Cofactors and Vitamins;K1000830 Retinol metabolism;K09516 all-trans-retinol 13,14-reductase [EC:1.3.99.23];	7.88452	18.8185	23.3185	141.896	272.645	57.3928	30.4481	34.284	42.3215	98.7734	110.981	59.2896
KEGG2011;K2000016 Environmental Information Processing;Membrane Transport;K1002010 ABC transporters;K10025 arginine/ornithine transport system ATP-binding protein [EC:3.6.3.-];	211.265	142.963	77.5392	133.953	75.597	78.5378	2.49857	2.78432	20.4267	35.0828	47.6122	30.4573
KEGG2011;Unclassified;K19626;	33.5849	8.97335	13.2778	9.76053	3.41565	14.7859	11.7375	9.04845	19.4781	0	0	0
KEGG2011;K1001100 Metabolism;Nucleotide Metabolism;K1000240 Pyrimidine metabolism;K00254 dihydroorotate dehydrogenase [EC:1.3.5.2];	1450.12	1780.78	1500.74	1741.96	1958.55	2086.39	2446.68	2394.07	1934.1	2163.96	1968.95	2029.19
KEGG2011;Unclassified;K18933;	0	285.28	0.385019	0	1.61594	0	0.0260404	2.36965	0.0139535	0	0	0
KEGG2011;K2000011 Genetic Information Processing;Folding, Sorting and Degradation;K1003050 Proteasome;K02726 20S proteasome subunit alpha 2 [EC:3.4.25.1];	19.7565	3.44392	14.3378	19.3026	3.425	4.4963	4.60838	1.4013	3.26123	6.30847	1.99361	11.7398
KEGG2011;K2000011 Genetic Information Processing;Folding, Sorting and Degradation;K1004120 Ubiquitin mediated proteolysis;K10601 E3 ubiquitin-protein ligase synoviolin [EC:6.3.2.19];	68.1308	14.551	47.0639	40.1645	17.4722	16.3545	4.74792	2.73756	11.8425	28.8658	28.0525	43.033
KEGG2011;K1001100 Metabolism;Amino Acid Metabolism;K1000340 Histidine metabolism;K00013 histidinol dehydrogenase [EC:1.1.1.23];	2029.57	2511.05	1983.56	2327.92	2422.61	2720.78	3477.23	3506.12	2587.84	2959.49	2559.33	2747.43
KEGG2011;K1001100 Metabolism;Biosynthesis of Polyketides and Terpenoids;K1000253 Tetracycline biosynthesis;	7010.73	10208.3	7240.53	8866.4	9199.99	10496.7	10612.9	9861.68	8907.98	9737.89	9053.05	9043.1
KEGG2011;Unclassified;K13639;	272.443	515.199	358.563	410.885	390.477	436.409	481.282	386.761	261.782	391.482	333.955	355.794
KEGG2011;K1001100 Metabolism;Lipid Metabolism;K1000140 Steroid hormone biosynthesis;K01131 steryl-sulfatase [EC:3.1.6.2];	0.989692	0.00871305	0.0220435	0	0	20.5422	0.0137659	1.19696	0.00739885	0.034586	0.0648553	1.71853
KEGG2011;Unclassified;K15428;	31.5991	8.98954	27.3637	21.446	1.89147	11.2677	1.27456	0.133349	9.6186	1.4671	11.7597	6.59194
KEGG2011;Unclassified;K06382;	0	15.2122	0.182322	0	0	0	1.12792	0.0205672	0.00736671	0	0	0
KEGG2011;K2000016 Environmental Information Processing;Signal Transduction;K1004330 Notch signaling pathway;K06059 disintegrin and metalloproteinase domain-containing protein 17 [EC:3.4.24.86];	0	0	0	0	0	0	0	0	0	0	0	0
KEGG2011;K1001100 Metabolism;Carbohydrate Metabolism;K1000020 Citrate cycle (TCA cycle);K00031 isocitrate dehydrogenase [EC:1.1.1.42];	0	0	0	0	0	0	0	0	0	0	0	0
KEGG2011;K1001100 Metabolism;Amino Acid Metabolism;K1000260 Glycine, serine and threonine metabolism;K00613 glycine amidinotransferase [EC:2.1.4.1];	0	0	0	0	0	0	0	0	0	0	0	0
KEGG2011;Unclassified;K02503;	1118.44	1303.16	1014.09	632.42	785.533	724.97	1298.12	1150.19	1213	815.719	1050.92	1291.26
KEGG2011;K2000025 Organismal Systems;Excretory System;K1004964 Proximal tubule bicarbonate reclamation;	5013.72	6692.1	5025.48	4767.91	4829.15	3887.75	7176.53	7267.23	6957.62	4878.39	5133.88	5433.81
KEGG2011;K1001100 Metabolism;Amino Acid Metabolism;K1000360 Phenylalanine metabolism;K01666 4-hydroxy 2-oxovalerate aldolase [EC:4.1.3.39];	0	0	0	0	0	0	0	0	0	0	0	0
KEGG2011;Unclassified;K03386;	523.185	611.694	593.993	952.394	1117.14	1405.42	1431.28	1273.14	1042.54	1498.48	1574.6	1055.77
KEGG2011;Unclassified;K19268;	5.9037	145.737	3.0478	1.18069	24.4602	27.6708	10.5396	10.1964	11.9381	26.4711	58.1788	36.271
KEGG2011;K2000016 Environmental Information Processing;Signal Transduction;K1002020 Two-component system;K07795 putative tricarboxylic transport membrane protein;	1881.5	2301.6	1745.46	1827.81	1547.44	1106.33	2549.53	2822.62	2129.57	964.533	1281.02	1213.57
KEGG2011;Unclassified;K18275;	0	2.1556	0.0421099	0	0	0	0	0	0	0	0	0
KEGG2011;K2000016 Environmental Information Processing;Signal Transduction;K1002020 Two-component system;K03413 two-component system, chemotaxis family, response regulator CheY;	0	0	0	0	0	0	0	0	0	0	0	0
KEGG2011;Unclassified;K08288;	27.6522	7.87401	20.8914	13.3648	19.8736	22.3427	4.75034	6.37615	8.655	14.9596	15.3196	8.9725
KEGG2011;K1001100 Metabolism;Metabolism of Cofactors and Vitamins;K1000760 Nicotinate and nicotinamide metabolism;K03462 nicotinamide phosphoribosyltransferase [EC:2.4.2.12];	237.899	237.176	298.203	587.306	694.24	876.454	197.489	194.061	213.924	411.541	486.552	315.252
KEGG2011;Unclassified;K14727;	465.921	1275.29	558.898	253.213	305.45	120.08	272.184	278.855	147.769	95.2876	186.629	153.564
KEGG2011;K1001100 Metabolism;Amino Acid Metabolism;K1000310 Lysine degradation;K00471 gamma-butyrobetaine dioxygenase [EC:1.14.11.1];	96.7423	84.2435	86.4006	168.822	61.5552	45.6931	19.8574	19.0356	17.3947	119.943	123.282	46.0185
KEGG2011;K2000025 Organismal Systems;Environmental Adaptation;K1004710 Circadian rhythm;	224.099	44.4885	180.413	109.99	50.5396	57.8285	16.5411	20.526	63.8852	21.4562	35.4579	38.8744
KEGG2011;K2000025 Organismal Systems;Immune System;K1004610 Complement and coagulation cascades;K03991 mannose-binding lectin;	1.9646	7.70079	6.48264	0	0	0	0	0	0	2.43445	0.120909	1.64736
KEGG2011;K1001100 Metabolism;Biosynthesis of Other Secondary Metabolites;K1000940 Phenylpropanoid biosynthesis;K00083 cinnamyl-alcohol dehydrogenase [EC:1.1.1.195];	2.9658	1.14087	1.38	0	2.34287	0.915452	6.96368	5.11725	4.37246	6.14759	4.63774	2.38025
KEGG2011;K2000016 Environmental Information Processing;Signal Transduction;K1004150 mTOR signaling pathway;K07298 serine/threonine-protein kinase 11;	0	0	0	0	0	0	0	0	0	0	0	0
KEGG2011;K1001100 Metabolism;Carbohydrate Metabolism;K1000650 Butanoate metabolism;K03366 meso-butanediol dehydrogenase / (S,S)-butanediol dehydrogenase / diacetyl reductase [EC:1.1.1.- 1.1.1.76 1.1.1.304];	117.466	125.248	159.493	126.933	87.3045	165.859	49.0275	23.1001	55.3274	118.918	113.061	166.864
KEGG2011;Unclassified;K18233;	152.007	418.706	205.593	128.683	105.977	45.6856	43.3518	49.5841	86.7839	31.3496	41.5357	32.1506
KEGG2011;Unclassified;K02065;	1944.68	2024.61	2080.28	2316.6	2753.6	3033.08	3708.61	3799.07	3243.73	3204.68	2937.92	3085.08
KEGG2011;K1001100 Metabolism;Amino Acid Metabolism;K1000340 Histidine metabolism;K00817 histidinol-phosphate aminotransferase [EC:2.6.1.9];	0	0	0	0	0	0	0	0	0	0	0	0
KEGG2011;Unclassified;K15913;	1.97067	3.30969	2.64263	0.769572	0.753187	0	0	0	0	0	0	0
KEGG2011;K1001100 Metabolism;Biosynthesis of Polyketides and Terpenoids;K1000900 Terpenoid backbone biosynthesis;K00021 hydroxymethylglutaryl-CoA reductase (NADPH) [EC:1.1.1.34];	819.337	709.233	629.441	729.929	452.352	70.5858	296.79	368.839	211.823	181.618	332.104	358.385
KEGG2011;Unclassified;K07177;	388.924	975.014	502.581	260.048	306.259	68.1945	119.296	176.209	182.413	115.013	91.3547	97.3842
KEGG2011;K1001100 Metabolism;Energy Metabolism;K1000190 Oxidative phosphorylation;K00336 NADH-quinone oxidoreductase subunit G [EC:1.6.5.3];	3654.42	4688.57	3698.8	4251.78	4108.29	4691.34	5498.65	5535.05	4893.26	5468.69	4790.85	4760.94
KEGG2011;Unclassified;K16345;	0.979518	0.0506012	8.60256	136.706	161.919	106.574	3.49858	0.116073	5.37187	52.6399	95.0882	36.9824
KEGG2011;Unclassified;K14491;	1.97049	0.045753	6.18911	0	0	0	0	0	0	0	0	0
KEGG2011;K2000025 Organismal Systems;Immune System;K1004612 Antigen processing and presentation;K08057 calreticulin;	0	0	0	0	0	0	0.0256474	0.0386081	2.12616	3.75504	4.52507	2.41018
KEGG2011;K1001100 Metabolism;Carbohydrate Metabolism;K1000040 Pentose and glucuronate interconversions;K00854 xylulokinase [EC:2.7.1.17];	2599.16	3548.25	2465.07	2716.27	3077.21	3260.56	3882.68	3976.56	2805.03	1896.32	1868.46	1941.7
KEGG2011;K2000011 Genetic Information Processing;K2000013 Translation;K1003010 Ribosome;K02865 large subunit ribosomal protein L10Ae;	8.90061	0.0623298	3.98326	2.26032	3.03064	0.737334	1.23365	1.36263	4.28967	8.64268	3.42455	6.60242
KEGG2011;Unclassified;K14797;	20.7376	6.75922	19.5017	19.1987	5.68103	5.49836	1.21876	0.0826887	4.27202	0.0646215	2.86872	1.64528
KEGG2011;K2000020 Cellular Processes;Cell Motility;K1002030 Bacterial chemotaxis;K02416 flagellar motor switch protein FliM;	0	0	0	0	0	0	0	0	0	0	0	0
KEGG2011;K2000020 Cellular Processes;Cell Growth and Death;K1004113 Meiosis - yeast;K12765 meiosis induction protein kinase IME2/SME1 [EC:2.7.11.1];	54.3071	9.0166	46.9255	22.7682	8.59641	14.6902	0.109471	2.71439	13.9342	2.55511	3.12161	3.30518
KEGG2011;Unclassified;K09818;	3.93542	23.0562	6.76006	0	5.49191	1.28378	0.0136489	0.0204813	1.06718	1.18388	0.0353335	0
KEGG2011;K2000011 Genetic Information Processing;Folding, Sorting and Degradation;K1004120 Ubiquitin mediated proteolysis;K03364 cell division cycle 20-like protein 1, cofactor of APC complex;	0	0	0	0	0	0	0	0	0	0	0	0
KEGG2011;K1001100 Metabolism;Lipid Metabolism;K1000561 Glycerolipid metabolism;K01699 propanediol dehydratase large subunit [EC:4.2.1.28];	1733.44	1484.94	1193.39	1430.8	917.197	110.968	432.438	613.713	677.592	384.125	512.916	451.566
KEGG2011;Unclassified;K09820;	0	0	0	0	0	0	1.21934	1.33977	3.22417	0.034586	0.0648553	1.71853
KEGG2011;K1001100 Metabolism;Amino Acid Metabolism;K1000330 Arginine and proline metabolism;K00930 acetylglutamate kinase [EC:2.7.2.8];	1901.25	2265.04	1872.33	2542.76	2543.94	3072	2696.74	2752.92	2281.59	2619.25	2346	2219.04
KEGG2011;K1001100 Metabolism;Amino Acid Metabolism;K1000260 Glycine, serine and threonine metabolism;K00133 aspartate-semialdehyde dehydrogenase [EC:1.2.1.11];	0	0	0	0	0	0	0	0	0	0	0	0
KEGG2011;K1001100 Metabolism;Carbohydrate Metabolism;K1000051 Fructose and mannose metabolism;K01218 mannan endo-1,4-beta-mannosidase [EC:3.2.1.78];	1229.98	2392.41	1677.37	3324.67	4982.92	4601.69	2527.33	2292.73	2743.07	3352.39	4365.6	3753.77
KEGG2011;Unclassified;K11257;	0	0	0	0	0	1.75798	0	0	0	0	0	0
KEGG2011;K1001100 Metabolism;Amino Acid Metabolism;K1000280 Valine, leucine and isoleucine degradation;K00253 isovaleryl-CoA dehydrogenase [EC:1.3.8.4];	1876.57	2072.24	1898.46	2276.13	2435.18	2139.88	3099.85	3186.59	2600.86	2529.22	2321.31	2447.76
KEGG2011;K2000016 Environmental Information Processing;Membrane Transport;K1002010 ABC transporters;K01996 branched-chain amino acid transport system ATP-binding protein;	7844.87	9236.44	6929.16	7786.31	6834.74	5735.67	10720.4	11836	9671.4	7508.85	6935.82	6532.57
KEGG2011;K1001100 Metabolism;Carbohydrate Metabolism;K1000030 Pentose phosphate pathway;K01839 phosphopentomutase [EC:5.4.2.7];	0	0	0	0	0	0	0	0	0	0	0	0
KEGG2011;Unclassified;K15148;	7.9007	3.39539	7.77928	10.8756	1.23664	4.24551	0.0460841	1.31278	3.20766	0.034586	0.0648553	1.71853
KEGG2011;K1001100 Metabolism;Lipid Metabolism;K1001040 Biosynthesis of unsaturated fatty acids;K07753 peroxisomal trans-2-enoyl-CoA reductase [EC:1.3.1.38];	0	0	0	0	0	0	0	0	0	0	0	0
KEGG2011;Unclassified;K01533;	2987.11	3201.46	3048.49	4163.8	5078.43	5830.17	5143.43	5154.61	4082.08	5339.87	4888.18	4727.91
KEGG2011;Unclassified;K03089;	1630.77	1944.8	1908.87	2435.31	2674.14	3127.66	2808.9	2577.99	2477.05	2980.77	2808.05	2673.11
KEGG2011;K1001100 Metabolism;Lipid Metabolism;K1000071 Fatty acid degradation;K07513 acetyl-CoA acyltransferase 1 [EC:2.3.1.16];	0	0	0	0	0	0	0	0	0	0	0	0
KEGG2011;K1001100 Metabolism;Energy Metabolism;K1000190 Oxidative phosphorylation;K01535 H+-transporting ATPase [EC:3.6.3.6];	55.2812	27.8192	72.982	36.1566	18.8983	34.6187	6.00498	16.4033	18.4088	12.5314	10.9833	14.0591
KEGG2011;K1001100 Metabolism;Energy Metabolism;K1000190 Oxidative phosphorylation;K02141 F-type H+-transporting ATPase subunit h;	1.97191	0.0408927	4.96107	0.77105	0	0.467007	0	0	0	0	0	0
KEGG2011;K1001100 Metabolism;Nucleotide Metabolism;K1000230 Purine metabolism;K12323 atrial natriuretic peptide receptor A [EC:4.6.1.2];	0	0	0	0	0	0	0	0	0	0	0	0
KEGG2011;K2000016 Environmental Information Processing;Membrane Transport;K1002010 ABC transporters;K09689 capsular polysaccharide transport system ATP-binding protein;	122.408	90.9279	124.238	274.163	291.262	263.396	319.018	329.729	358.352	926.477	493.23	312.684
KEGG2011;Unclassified;K17756;	0	2.1556	0.0421099	0	1.43082	3.30577	0	0	0	0	0	0
KEGG2011;K1001100 Metabolism;Carbohydrate Metabolism;K1000030 Pentose phosphate pathway;K01783 ribulose-phosphate 3-epimerase [EC:5.1.3.1];	0	0	0	0	0	0	0	0	0	0	0	0
KEGG2011;Unclassified;K20223;	56.2767	28.8957	41.9017	22.7751	7.09007	15.7551	8.27378	11.4433	15.162	26.2843	21.8623	29.7612
KEGG2011;Unclassified;K15676;	56.2486	65.5322	392.682	70.8218	54.4346	30.5294	292.153	289.194	362.676	253.946	318.037	192.235
KEGG2011;Unclassified;K12214;	20.734	23.2061	8.1543	12.4264	36.697	71.3979	14.216	41.6892	41.2181	2.82908	5.32704	60.104
KEGG2011;K2000034 Human Diseases;K2000035 Cancers;	0	0	0	0	0	0	0	0	0	0	0	0
KEGG2011;Unclassified;K06881;	1405.69	2135.34	1440.63	267.313	411.326	266.215	447.683	422.557	1358.31	308.034	570.489	1104.08
KEGG2011;K2000011 Genetic Information Processing;Replication and Repair;K1003440 Homologous recombination;K03655 ATP-dependent DNA helicase RecG [EC:3.6.4.12];	4498.43	5829.96	4371.31	5338.8	5618.31	4634.95	6240.59	6685.11	4688.05	5489.98	5220.41	4912.84
KEGG2011;Unclassified;K11498;	27.6231	138.244	44.7595	29.2712	33.8994	25.4129	131.832	100.114	34.8657	61.4256	80.3296	85.9006
KEGG2011;K1001100 Metabolism;Metabolism of Cofactors and Vitamins;K1000770 Pantothenate and CoA biosynthesis;K03525 type III pantothenate kinase [EC:2.7.1.33];	1011.82	1387.36	1021.93	1062.05	1446.71	1529.92	1881.16	1846.27	1534.47	1362.16	1316.68	1144.98
KEGG2011;Unclassified;K18833;	980.241	811.205	897.554	432.655	316.044	586.004	93.4694	79.9779	94.4716	143.792	117.61	123.803
KEGG2011;Unclassified;K16555;	182.61	250.491	443.116	242.542	253.662	331.203	22.2392	27.8249	21.7424	119.001	143.89	210.657
KEGG2011;Unclassified;K02068;	2.97126	0.0230921	0.0591104	0	0	1.75798	2.353	4.85829	0.0338114	2.62188	3.27239	6.71329
KEGG2011;K2000020 Cellular Processes;Transport and Catabolism;K1004140 Regulation of autophagy;K08343 ubiquitin-like-conjugating enzyme ATG3 [EC:6.3.2.19];	17.7802	5.63687	11.8007	6.23376	0	4.0132	2.42131	0.141489	9.63677	11.2836	9.47106	13.2468
KEGG2011;Unclassified;K08355;	5.91496	9.96612	11.659	3.68587	2.03261	7.30517	10.5537	5.30988	18.3693	17.4299	12.535	13.1667
KEGG2011;Unclassified;K02334;	2789.68	3581.5	2441.54	2583.29	3543.64	2683.6	5143.38	4515.54	3388.18	3150.95	2825.24	3907.42
KEGG2011;Unclassified;K14776;	45.4456	0.112301	14.5829	19.5968	16.138	14.602	5.92238	6.44366	11.8861	12.6812	15.672	27.4053
KEGG2011;Unclassified;K14794;	70.1011	22.2908	52.2991	51.3318	28.5465	26.7708	12.9105	10.3147	21.6483	28.8138	26.4579	34.7207
KEGG2011;Unclassified;K16876;	15.7865	42.9763	5.61927	27.0467	23.459	27.099	7.05823	6.44428	10.8201	12.6665	33.0452	8.90941
KEGG2011;K1001100 Metabolism;Amino Acid Metabolism;K1000260 Glycine, serine and threonine metabolism;K08688 creatinase [EC:3.5.3.3];	0	0	0	0	0	0	0	0	0	0	0	0
KEGG2011;K2000020 Cellular Processes;Cell Growth and Death;K1004112 Cell cycle - Caulobacter;K02651 pilus assembly protein Flp/PilA;	126.352	135.2	138.68	115.65	111.733	127.622	160.023	147.077	109.731	181.319	137.789	167.587
KEGG2011;Unclassified;K15979;	64.1789	11.2348	54.7825	31.8622	16.0524	12.3847	8.29891	15.1668	16.2588	13.9274	18.6692	27.3673
KEGG2011;K2000020 Cellular Processes;Cell Growth and Death;K1004110 Cell cycle;K06641 serine/threonine-protein kinase Chk2 [EC:2.7.11.1];	0	0	0	0	0	0	0	0	0	0	0	0
KEGG2011;K1001100 Metabolism;Glycan Biosynthesis and Metabolism;K1000540 Lipopolysaccharide biosynthesis;	0	0	0	0	0	0	0	0	0	0	0	0
KEGG2011;Unclassified;K15726;	3488.58	4227.59	3760.24	4913.4	8021.1	9467.1	5956.63	5360.08	4465.42	9872.93	8696.05	7913.71
KEGG2011;K1001100 Metabolism;Glycan Biosynthesis and Metabolism;K1000531 Glycosaminoglycan degradation;K01132 N-acetylgalactosamine-6-sulfatase [EC:3.1.6.4];	0	0	0	0	0	0	0	0	0	0	0	0
KEGG2011;Unclassified;K07568;	1282.3	1572.47	1604	1554.87	1859.26	2152.5	2751.66	2747.88	2510.71	2145.22	2002.94	2109.28
KEGG2011;Unclassified;K19961;	0	0	0	0	0	0.545875	0	0	0	1.22608	0.0663383	0.816003
KEGG2011;Unclassified;K07464;	31.5774	108.27	9.60994	16.9448	88.1116	35.6356	101.72	117.942	129.21	311.049	113.374	149.317
KEGG2011;K2000020 Cellular Processes;Transport and Catabolism;K1004144 Endocytosis;K12489 Arf-GAP with coiled-coil, ANK repeat and PH domain-containing protein;	0	0	0	0	0.680512	2.24259	4.80848	6.49368	17.2559	33.6968	32.3486	20.5199
KEGG2011;K1001100 Metabolism;Carbohydrate Metabolism;K1000053 Ascorbate and aldarate metabolism;K03475 PTS system, ascorbate-specific IIC component;	0	0	0	0	0	0	0	0	0	0	0	0
KEGG2011;K2000011 Genetic Information Processing;Replication and Repair;K1003420 Nucleotide excision repair;K10843 DNA excision repair protein ERCC-3 [EC:3.6.4.12];	721.598	1428.25	575.972	445.662	422.321	142.141	144.974	202.807	181.353	117.64	125.225	132.927
KEGG2011;K1001100 Metabolism;Energy Metabolism;K1000920 Sulfur metabolism;K00392 sulfite reductase (ferredoxin) [EC:1.8.7.1];	0	0	0	0	0	0	0	0	0	0	0	0
KEGG2011;Unclassified;K19221;	1531.06	1963.61	1538.71	1021.65	1021.58	889.828	920.795	825.672	1420.33	1001.94	882.616	1070.77
KEGG2011;K2000020 Cellular Processes;Transport and Catabolism;K1004146 Peroxisome;K13356 fatty acyl-CoA reductase [EC:1.2.1.-];	8.87177	14.4558	30.9422	1.20019	15.542	20.8369	0.0458032	0.0693201	4.25188	6.51025	25.5948	14.8299
KEGG2011;Unclassified;K01302;	27.6407	14.5084	36.3851	2.99289	1.33272	4.12998	4.8106	11.3596	12.988	2.65741	7.48434	5.78665
KEGG2011;K2000011 Genetic Information Processing;K2000013 Translation;K1003010 Ribosome;K02981 small subunit ribosomal protein S2e;	8.88963	3.39998	7.80426	7.93366	0.55508	1.15385	3.42707	0.083139	2.17245	0.0356823	1.45036	0.815417
KEGG2011;Unclassified;K09023;	27.6308	41.0002	49.5527	14.0392	29.5083	30.7713	50.1321	43.059	21.8025	53.982	77.3194	100.838
KEGG2011;K1001100 Metabolism;Energy Metabolism;K1000920 Sulfur metabolism;K01738 cysteine synthase A [EC:2.5.1.47];	0	0	0	0	0	0	0	0	0	0	0	0
KEGG2011;Unclassified;K14628;	0	102.614	17.3754	0.805262	0	0	0	0	0	0	0	0
KEGG2011;Unclassified;K02575;	4087.78	5073.1	3908.15	5273.5	4667.27	4457.68	7400.83	7489.08	5384.14	4718.23	4809.29	4438.97
KEGG2011;Unclassified;K14805;	41.4842	0.115033	26.0932	10.3934	15.502	14.3057	4.82462	10.193	17.2854	12.7663	38.0842	26.4141
KEGG2011;Unclassified;K12734;	10.8544	7.8342	19.3338	2.8816	4.38027	6.10814	0.0756096	0.115353	8.52641	2.60773	3.23996	5.86309
KEGG2011;Unclassified;K10356;	67.1355	15.6647	69.0893	26.2709	31.7276	20.9142	7.17762	16.4869	23.808	41.2349	31.1457	38.805
KEGG2011;K1001100 Metabolism;Nucleotide Metabolism;K1000230 Purine metabolism;K03013 DNA-directed RNA polymerases I, II, and III subunit RPABC1;	0	0	0	0	0	0	0	0	0	0	0	0
KEGG2011;Unclassified;K14578;	25.6641	22.208	31.2988	51.0653	41.0485	59.7774	253.53	311.729	140.174	102.444	85.0154	62.6259
KEGG2011;Unclassified;K03167;	9.85205	7.91984	155.56	11.9038	16.9663	15.7776	96.8921	98.7519	39.1936	16.6296	49.7957	128.404
KEGG2011;K2000011 Genetic Information Processing;K2000012 Transcription;K1003040 Spliceosome;K12817 pre-mRNA-splicing factor 18;	15.7967	7.84536	18.1609	6.75193	3.49268	9.15002	0.0549702	2.5086	3.22446	6.29935	10.4266	4.01828
KEGG2011;K1001100 Metabolism;Nucleotide Metabolism;K1000240 Pyrimidine metabolism;K01494 dCTP deaminase [EC:3.5.4.13];	1521.19	1888.27	1547.86	1859.22	1932.84	1718.78	2073.95	1941.41	1758.16	1603.55	1523.76	1274.58
KEGG2011;Unclassified;K06186;	272.451	341.257	223.905	393.528	413.991	549.906	941.711	961.094	585.39	640.448	621.317	628.231
KEGG2011;Unclassified;K15747;	0	0	0	0	0	0	0	0	0	0.0925385	0.178092	6.01067
KEGG2011;K1001100 Metabolism;Biosynthesis of Other Secondary Metabolites;K1000940 Phenylpropanoid biosynthesis;	28228.5	40960.7	28405.7	27728.5	25103.1	22818.4	19148.3	19624.4	18504.4	18388.9	20388.5	19857.1
KEGG2011;Unclassified;K10349;	19.7608	4.53653	9.27561	8.37636	4.28158	5.82752	0.0256474	0.0386081	2.12616	2.44458	2.88373	0
KEGG2011;K2000016 Environmental Information Processing;Signal Transduction;K1004011 MAPK signaling pathway - yeast;K04627 pheromone a factor receptor;	10.8634	5.60431	9.15099	11.2324	17.9106	5.94812	3.47786	0.106051	4.30437	0	0	0
KEGG2011;K2000011 Genetic Information Processing;Folding, Sorting and Degradation;K1004130 SNARE interactions in vesicular transport;K08492 syntaxin 18;	0	0	0	0	0	0	1.15861	1.24414	0.0138993	0.0184956	0.03444	0.850258
KEGG2011;K2000016 Environmental Information Processing;Membrane Transport;K1002010 ABC transporters;K10110 maltose/maltodextrin transport system permease protein;	540.97	404.474	218.834	175.067	170.649	136.69	729.057	815.188	385.597	90.2027	120.492	127.178
KEGG2011;Unclassified;K14617;	24.7028	2.34024	10.5805	12.9243	9.55218	5.54212	3.42707	0.083139	2.17245	5.07366	6.20342	6.61678
KEGG2011;K1001100 Metabolism;Energy Metabolism;K1000910 Nitrogen metabolism;K01758 cystathionine gamma-lyase [EC:4.4.1.1];	0	0	0	0	0	0	0	0	0	0	0	0
KEGG2011;Unclassified;K00675;	522.197	742.396	497.319	966.708	1044.32	1252.65	1141.46	1058.74	558.26	870.594	837.663	819.749
KEGG2011;Unclassified;K00809;	355.363	420.043	720.548	198.987	226.522	235.968	448.548	261.395	311.69	243.933	188.879	293.155
KEGG2011;Unclassified;K09495;	48.386	9.00966	36.544	16.6739	4.8735	15.4761	3.68947	15.148	19.466	9.04363	24.6906	34.865
KEGG2011;K1001100 Metabolism;Lipid Metabolism;K1000600 Sphingolipid metabolism;K12354 ectonucleotide pyrophosphatase/phosphodiesterase family member 7 [EC:3.1.4.12];	0	0.0465296	8.53351	0	0	0	0	0	0	0	0	0
KEGG2011;Unclassified;K08805;	0	0	0	0	0	0	2.38681	4.94471	2.20162	5.31243	25.9711	28.2147
KEGG2011;K1001100 Metabolism;Amino Acid Metabolism;K1000380 Tryptophan metabolism;K10217 aminomuconate-semialdehyde/2-hydroxymuconate-6-semialdehyde dehydrogenase [EC:1.2.1.32 1.2.1.85];	0	0	0	0	0	0	0	0	0	0	0	0
KEGG2011;K1001100 Metabolism;Biosynthesis of Polyketides and Terpenoids;K1000900 Terpenoid backbone biosynthesis;K01662 1-deoxy-D-xylulose-5-phosphate synthase [EC:2.2.1.7];	4133.19	6111.41	4363.46	4391.49	4717.32	4623.77	5408.66	5202.83	4621.78	4932.1	4602.27	4432.37
KEGG2011;Unclassified;K19175;	6.89329	11.1996	56.6231	22.5241	22.7939	21.0838	25.5893	26.419	4.45144	17.5509	17.1097	19.8313
KEGG2011;Unclassified;K09550;	1.97784	0.0233763	1.31459	2.32339	0	2.06827	0	0	0	0	0	0
KEGG2011;Unclassified;K12537;	215.2	265.865	110.239	148.611	270.998	120.225	364.542	298.109	374.637	249.164	469.589	476.422
KEGG2011;K1001100 Metabolism;Biosynthesis of Polyketides and Terpenoids;K1000900 Terpenoid backbone biosynthesis;	98.7063	126.348	167.269	124.441	194.09	313.388	136.804	114.358	262.679	227.821	290.616	374.908
KEGG2011;Unclassified;K04091;	609.069	870.907	413.721	525.136	498.659	409.059	457.985	394.41	370.332	407.776	323.278	449.152
KEGG2011;K1001100 Metabolism;Biosynthesis of Polyketides and Terpenoids;K1001053 Biosynthesis of siderophore group nonribosomal peptides;K04781 salicylate synthetase [EC:5.4.4.2 4.2.99.21];	97.7253	204.715	3.05088	4.2453	15.593	15.0166	1.18222	0.0549658	2.1446	5.18518	14.9391	8.20637
KEGG2011;Unclassified;K14784;	13.8407	3.40153	2.85267	10.2545	1.27835	1.06824	2.34966	0.0948835	4.28933	1.4226	1.87361	9.32389
KEGG2011;Unclassified;K19710;	132.275	193.83	98.3744	97.6106	129.61	77.985	93.4478	132.771	29.4411	103.352	43.6412	31.1788
KEGG2011;Unclassified;K14166;	719.619	1816.09	834.95	607.067	584.77	361.588	248.897	265.011	243.265	245.109	190.307	220.412
KEGG2011;Unclassified;K18461;	0	0	0	0	0	0	0.0137659	1.19696	0.00739885	0	0	0
KEGG2011;K1001100 Metabolism;Metabolism of Cofactors and Vitamins;K1000770 Pantothenate and CoA biosynthesis;K00954 pantetheine-phosphate adenylyltransferase [EC:2.7.7.3];	648.551	808.943	809.837	962.228	1015.66	1116.12	1302.79	1345.36	1015.4	1149.52	1112.7	1002.17
KEGG2011;K1001100 Metabolism;Carbohydrate Metabolism;K1000562 Inositol phosphate metabolism;K01099 phosphatidylinositol-bisphosphatase [EC:3.1.3.36];	0	0	0	0	0	0	0	0	0	0	0	0
KEGG2011;K2000016 Environmental Information Processing;Membrane Transport;K1002060 Phosphotransferase system (PTS);K02755 PTS system, beta-glucosides-specific IIA component [EC:2.7.1.69];	0	0.0363113	6.06003	0	0	0.545875	0	0	0	0	0	0
KEGG2011;K1001100 Metabolism;Lipid Metabolism;K1001040 Biosynthesis of unsaturated fatty acids;K10805 acyl-CoA thioesterase II [EC:3.1.2.-];	1727.51	2678.31	1466.88	1810.47	1690.14	1271.39	1079.67	1055.1	1308.53	1648.68	1791.11	1734.48
KEGG2011;Unclassified;K06980;	1165.82	1695.41	1205.11	1391.14	1529.74	1791.95	2017.87	2169.56	1517.11	1819.96	1696.89	1538.78
KEGG2011;Unclassified;K17893;	65.1424	98.6098	107.164	69.6762	95.5796	125.448	180.953	80.1508	133.574	343.722	265.721	119.491
KEGG2011;Unclassified;K14550;	131.309	33.3889	87.6542	66.3772	35.8918	33.6476	16.5144	15.4802	54.1195	66.2118	48.1408	55.288
KEGG2011;K1001100 Metabolism;Carbohydrate Metabolism;K1000053 Ascorbate and aldarate metabolism;K01706 glucarate dehydratase [EC:4.2.1.40];	1686.05	2495.49	1583.27	1527.3	1402.59	926.535	3248.21	3378	2102.44	1476.07	1712.24	1571.01
KEGG2011;Unclassified;K17331;	383.005	829.831	328.688	299.276	223.628	89.4604	67.8697	91.2876	100.964	51.4072	78.5057	56.9133
KEGG2011;Unclassified;K01167;	120.42	287.973	157.155	157.039	167.041	107.51	174.207	301.584	206.356	112.471	69.9147	99.076
KEGG2011;K1001100 Metabolism;Carbohydrate Metabolism;K1000562 Inositol phosphate metabolism;	32.5735	25.5547	44.2937	11.1864	18.5983	9.04098	2.4777	7.59709	10.7928	3.76002	0.234343	5.89698
KEGG2011;K2000020 Cellular Processes;Cell Motility;K1004810 Regulation of actin cytoskeleton;K06269 serine/threonine-protein phosphatase PP1 catalytic subunit [EC:3.1.3.16];	0	0	0	0	0	0	0	0	0	0	0	0
KEGG2011;K2000020 Cellular Processes;Cell Communication;K1004530 Tight junction;K06068 novel protein kinase C delta type [EC:2.7.11.13];	0	0	0	0	0	0	0	0	0	0	0	0
KEGG2011;Unclassified;K12274;	0	0.0167981	2.41445	0	0	0	1.18222	0.0549658	2.1446	3.85632	3.3601	8.3825
KEGG2011;Unclassified;K19203;	29.6269	23.2445	6.90043	8.03373	39.9247	0	11.4577	2.71865	3.30967	1.35836	4.3877	2.44953
KEGG2011;K1001100 Metabolism;Carbohydrate Metabolism;K1000660 C5-Branched dibasic acid metabolism;K10218 4-hydroxy-4-methyl-2-oxoglutarate aldolase [EC:4.1.3.17];	0	0	0	0	0	0	0	0	0	0	0	0
KEGG2011;Unclassified;K10252;	0	2.1556	0.0421099	0	0	0	3.42707	0.083139	2.17245	2.43445	0.120909	1.64736
KEGG2011;Unclassified;K17061;	12.8245	27.5949	14.5394	137.091	88.9905	33.2892	98.3194	231.783	163.985	106.407	146.527	103.124
KEGG2011;Unclassified;K10454;	3.94712	6.57824	1.49928	0.740141	1.56795	0	0.0782219	9.57564	0.0413755	0	0	0
KEGG2011;K1001100 Metabolism;Amino Acid Metabolism;K1000270 Cysteine and methionine metabolism;K01251 adenosylhomocysteinase [EC:3.3.1.1];	0	0	0	0	0	0	0	0	0	0	0	0
KEGG2011;Unclassified;K02610;	238.883	280.384	358.329	154.846	129.414	108.097	153.064	115.557	174.803	180.187	211.633	188.2
KEGG2011;Unclassified;K17835;	220.117	567.358	766.309	256.518	204.607	34.652	130.972	239.389	139.046	149.903	118.96	68.3499
KEGG2011;Unclassified;K14696;	0	19.7413	9.20453	0	0	12.2495	0.0256474	0.0386081	2.12616	3.8423	3.33515	7.53499
KEGG2011;K2000016 Environmental Information Processing;Membrane Transport;K1002010 ABC transporters;K11602 manganese transport system permease protein;	0	0	0	0	0	0	0	0	0	0	0	0
KEGG2011;K1001100 Metabolism;Energy Metabolism;K1000190 Oxidative phosphorylation;K03937 NADH dehydrogenase (ubiquinone) Fe-S protein 4;	0	0	0	0	0	0	0	0	0	0	0	0
KEGG2011;Unclassified;K15152;	1.9779	1.11727	0.0594305	0	3.29298	101.091	1.12792	0.0205672	0.00736671	0	0	0
KEGG2011;Unclassified;K00219;	1773.9	2772.53	1987.48	1710.56	1749.78	1059.99	1554.07	1893.15	1700.59	1721.24	1922.47	1892.17
KEGG2011;K2000011 Genetic Information Processing;K2000013 Translation;K1003010 Ribosome;K02939 large subunit ribosomal protein L9;	720.613	996.185	785.084	947.225	909.709	1084.63	1086.64	1014.49	1063.14	1120.7	976.767	888.234
KEGG2011;K1001100 Metabolism;Carbohydrate Metabolism;K1000640 Propanoate metabolism;K01034 acetate CoA/acetoacetate CoA-transferase alpha subunit [EC:2.8.3.8 2.8.3.9];	0	0	0	0	0	0	0	0	0	0	0	0
KEGG2011;K2000016 Environmental Information Processing;Signal Transduction;K1002020 Two-component system;K05877 methyl-accepting chemotaxis protein IV, peptide sensor receptor;	0	0	0	0	0	0	0	0	0	0	0	0
KEGG2011;Unclassified;K14387;	0	0	0	0	1.5338	0.979965	0	0	0	0	0	0
KEGG2011;Unclassified;K01401;	0	4.33699	1.38243	0.805262	0	0	0	0	0	0	0	0
KEGG2011;Unclassified;K11309;	24.6897	4.56305	22.0855	9.05696	8.85999	5.64948	0.0256474	0.0386081	2.12616	8.5211	0.283762	4.94653
KEGG2011;Unclassified;K03694;	3975.25	4176.65	4673.38	5576.9	5336.52	6398.96	6419.37	6558.36	5617.59	6518.15	5939.01	5137.36
KEGG2011;Unclassified;K18041;	0	0	0	0	0	0	0	0	0	0.0501562	1.5193	1.67809
KEGG2011;Unclassified;K08085;	1.96308	8.81782	9.01305	8.80676	21.536	15.2275	1.18329	2.425	0.0197241	15.9745	7.91128	4.81059
KEGG2011;K2000016 Environmental Information Processing;Signal Transduction;K1002020 Two-component system;K02402 flagellar transcriptional activator FlhC;	0	0	0	0	0	0	0	0	0	0	0	0
KEGG2011;K1001100 Metabolism;Lipid Metabolism;K1000061 Fatty acid biosynthesis;K09458 3-oxoacyl-[acyl-carrier-protein] synthase II [EC:2.3.1.179];	5588.24	8308.88	5592.03	6319.84	6767.09	6586.96	7577.27	7263.42	6213.77	6962.3	7363.86	7291.29
KEGG2011;K2000011 Genetic Information Processing;K2000013 Translation;K1003010 Ribosome;K02918 large subunit ribosomal protein L35e;	12.8482	4.49704	4.12268	2.3863	0	0.914658	2.35132	2.54319	2.18373	0.0191605	1.36578	0
KEGG2011;Unclassified;K09172;	0	0	0	0	0	0	3.47891	1.3834	3.25054	6.21222	3.34661	5.79212
KEGG2011;Unclassified;K15230;	0	0	0	0	0	5.77958	0	0	0	0	0	0
KEGG2011;Unclassified;K18364;	149.051	193.937	240.569	153.174	162.501	183.805	251.215	209.348	272.552	212.758	221.193	313.817
KEGG2011;K1001100 Metabolism;Metabolism of Cofactors and Vitamins;K1000780 Biotin metabolism;K03524 BirA family transcriptional regulator, biotin operon repressor / biotin-[acetyl-CoA-carboxylase] ligase [EC:6.3.4.15];	1580.43	1673.3	1315.03	1792.34	1864.42	1816.37	1950.12	2180.97	1580.09	1699.91	1642.81	1601.55
KEGG2011;Unclassified;K12267;	43.4221	56.5788	115.971	76.3967	142.802	135.592	142.493	102.841	122.718	93.9254	96.0321	140.454
KEGG2011;K2000016 Environmental Information Processing;Membrane Transport;K1002010 ABC transporters;K05815 sn-glycerol 3-phosphate transport system permease protein;	1005.9	1068.25	884.553	1032.2	805.224	985.065	1619.41	1707.97	1036.05	935.598	768.253	862.694
KEGG2011;Unclassified;K11407;	47.3864	22.2754	54.7379	23.4325	7.05593	22.9258	2.49167	6.44181	15.0813	14.9589	12.4473	11.5079
KEGG2011;K2000011 Genetic Information Processing;Replication and Repair;K1003410 Base excision repair;K10801 methyl-CpG-binding domain protein 4 [EC:3.2.2.-];	0	0	0	4.86861	0	0.243826	67.6418	55.7509	28.322	14.0229	24.9148	45.6451
KEGG2011;K1001100 Metabolism;Carbohydrate Metabolism;K1000500 Starch and sucrose metabolism;K00705 4-alpha-glucanotransferase [EC:2.4.1.25];	1418.53	1970.26	1621.1	1552.61	1942.39	2110.1	2181.47	2149.37	2069.81	2578.06	2794.09	2740.01
KEGG2011;Unclassified;K15750;	5.93804	0.0442426	1.42744	0	0	0	0	0	0	0	0	0
KEGG2011;Unclassified;K16894;	0	0	0	0	0	0	2.35132	2.54319	2.18373	5.1059	7.67031	7.44302
KEGG2011;K2000016 Environmental Information Processing;Signal Transduction;K1004340 Hedgehog signaling pathway;K06224 hedgehog;	2.94952	0.0855721	22.626	0.805262	0	0	0	0	0	0.0184956	0.03444	0.850258
KEGG2011;K2000034 Human Diseases;Neurodegenerative Diseases;K1005014 Amyotrophic lateral sclerosis (ALS);K04573 neurofilament medium polypeptide (neurofilament 3);	0	0	0	4.52592	2.83769	4.46759	1.23536	4.85727	1.12262	3.71116	0.203162	4.19044
KEGG2011;Unclassified;K00662;	505.411	911.915	595.414	314.679	464.313	253.772	487.218	410.936	461.527	152.716	185.443	198.167
KEGG2011;Unclassified;K16026;	0.989692	0.00871305	0.0220435	0	5.6328	0	0	0	0	0	0	0
KEGG2011;Unclassified;K18707;	801.565	772.397	773.271	725.558	768.491	1017.8	668.309	527.617	609.216	1128.1	663.357	850.291
KEGG2011;Unclassified;K19130;	35.5839	0.10036	2.96116	0.445075	18.3905	33.523	81.6099	59.5815	27.2481	16.3945	18.7194	28.1811
KEGG2011;Unclassified;K06949;	1530.08	2370.25	1414.51	1678.11	1910.76	1959.78	2821.75	2880.97	2174.09	1592.41	1758.68	1816.23
KEGG2011;K2000016 Environmental Information Processing;Membrane Transport;K1002010 ABC transporters;K09971 general L-amino acid transport system permease protein;	798.603	831.107	711.839	976.547	888.37	1052.59	873.969	612.657	950.165	1053.17	834.737	974.149
KEGG2011;K1001100 Metabolism;Energy Metabolism;K1000190 Oxidative phosphorylation;K02133 F-type H+-transporting ATPase subunit beta [EC:3.6.3.14];	0	0	0	0	0	0	0	0	0	0	0	0
KEGG2011;K1001100 Metabolism;Carbohydrate Metabolism;K1000010 Glycolysis / Gluconeogenesis;K02446 fructose-1,6-bisphosphatase II [EC:3.1.3.11];	0	0	0	0	0	0	0	0	0	0	0	0
KEGG2011;K1001100 Metabolism;Glycan Biosynthesis and Metabolism;K1000531 Glycosaminoglycan degradation;K07964 heparanase 1 [EC:3.2.1.166];	11.8335	2.35746	52.6483	4.37007	0	15.414	3.45641	2.54383	1.12232	0.0191605	1.36578	0
KEGG2011;Unclassified;K08813;	0	0	0	0	0	0	1.12792	0.0205672	0.00736671	5.08268	4.83155	8.33226
KEGG2011;Unclassified;K11376;	4.94834	0.0397827	1.40492	2.47113	0	0	0.0136489	0.0204813	1.06718	0	0	0
KEGG2011;K2000011 Genetic Information Processing;K2000013 Translation;K1003010 Ribosome;K02970 small subunit ribosomal protein S21;	343.526	338.006	367.632	395.838	368.378	471.99	439.301	388.067	371.414	478.995	354.143	410.281
KEGG2011;K1001100 Metabolism;Amino Acid Metabolism;K1000340 Histidine metabolism;	3842.97	5071.98	3819.18	4148.85	4521.69	4442.04	6685.75	7191.05	4709.78	3049.61	3013.62	3232.05
KEGG2011;K2000025 Organismal Systems;Environmental Adaptation;K1004712 Circadian rhythm - plant;K12132;	24144.7	35678.2	52817.8	41595.6	52848.9	52601	67748.1	67077.5	50460.4	44540.5	51768	63886.4
KEGG2011;K1001100 Metabolism;Nucleotide Metabolism;K1000230 Purine metabolism;K00087 xanthine dehydrogenase molybdenum-binding subunit [EC:1.17.1.4];	6.90893	13.1496	0.211157	32.7965	32.8237	108.009	6.872	0.134533	4.33957	55.3147	56.2255	194.426
KEGG2011;Unclassified;K15278;	16.7873	3.44654	19.3701	10.0076	4.29377	3.63439	0.0458032	0.0693201	4.25188	10.0478	7.98108	13.2774
KEGG2011;K1001100 Metabolism;Nucleotide Metabolism;K1000230 Purine metabolism;K02684 DNA primase small subunit [EC:2.7.7.-];	0	0	0	0	0	0	0	0	0	0	0	0
KEGG2011;Unclassified;K18156;	1.97559	1.13038	1.35026	8.33298	9.72467	2.49342	2.30597	2.47122	0.0248664	0.112798	3.15107	5.92566
KEGG2011;K1001100 Metabolism;Carbohydrate Metabolism;K1000640 Propanoate metabolism;K07515 enoyl-CoA hydratase / long-chain 3-hydroxyacyl-CoA dehydrogenase [EC:4.2.1.17 1.1.1.211];	0	0	0	0	0	0	0	0	0	0	0	0
KEGG2011;K2000011 Genetic Information Processing;Folding, Sorting and Degradation;K1003018 RNA degradation;K12599 antiviral helicase SKI2 [EC:3.6.4.-];	74.0514	26.7094	47.159	37.7894	21.1955	20.397	8.30973	6.59059	26.9898	32.343	20.2997	18.8988
KEGG2011;Unclassified;K16599;	0	0	0	0	0	0	3.50063	2.59828	3.26149	5.101	6.26829	8.30931
KEGG2011;Unclassified;K17764;	21.723	5.66614	24.6136	12.3785	0.478575	6.36098	4.64982	0.134058	6.45488	2.52319	0.183119	4.22245
KEGG2011;Unclassified;K14530;	9.86716	4.53839	20.5005	2.85115	9.09148	3.71105	0.0458032	0.0693201	4.25188	0	0	0
KEGG2011;K2000016 Environmental Information Processing;Signal Transduction;K1002020 Two-component system;K07644 two-component system, OmpR family, heavy metal sensor histidine kinase CusS [EC:2.7.13.3];	704.817	1278.69	676.625	877.335	1022.34	956.442	763.022	839.442	803.602	916.954	1087.89	1011.29
KEGG2011;K2000016 Environmental Information Processing;Signal Transduction;K1002020 Two-component system;K07793 putative tricarboxylic transport membrane protein;	4184.52	4726.25	3552.31	5114.29	4049.44	3912.42	5544.22	5912.89	4713.01	3314.81	3750.62	3330.25
KEGG2011;Unclassified;K18226;	15.775	74.2367	118.506	26.3997	16.0246	21.6424	10.4711	8.88642	6.55402	20.9345	6.61146	8.98665
KEGG2011;Unclassified;K03547;	1094.75	1440.5	638.793	833.382	625.933	252.973	486.141	571.905	631.996	259.245	488.533	881.158
KEGG2011;Unclassified;K14847;	0.989692	0.00871305	0.0220435	2.22176	2.97989	1.83787	1.12792	0.0205672	0.00736671	0.0356823	1.45036	0.815417
KEGG2011;Unclassified;K13956;	0	0	0	0	4.84186	0	0	0	0	9.70307	1.90233	3.21562
KEGG2011;Unclassified;K14767;	43.4576	7.89165	21.0434	18.2295	5.62469	13.8474	9.23895	1.49084	7.58071	5.24529	13.8573	18.3048
KEGG2011;Unclassified;K11412;	0	0	0	0	0	0	0.0458032	0.0693201	4.25188	13.407	3.46226	4.01358
KEGG2011;K1001100 Metabolism;Biosynthesis of Polyketides and Terpenoids;K1001057 Biosynthesis of type II polyketide products;K05556 ketoreductase RED1 [EC:1.1.1.-];	20.7219	54.0666	9.5434	6.38891	0	1.2442	4.67231	5.04391	3.28712	0	0	0
KEGG2011;K2000016 Environmental Information Processing;Signal Transduction;K1002020 Two-component system;K07666 two-component system, OmpR family, response regulator QseB;	387.951	325.83	354.593	531.167	486.15	390.313	1420.79	1622.96	873.171	441.595	523.726	406.109
KEGG2011;K2000011 Genetic Information Processing;Replication and Repair;K1003420 Nucleotide excision repair;K10845 TFIIH basal transcription factor complex TTD-A subunit;	1.98066	0.0163428	0.0416033	0.665716	1.44864	2.06911	0	0	0	1.18388	0.0353335	0
KEGG2011;Unclassified;K05837;	1491.58	1989.1	1665.58	1864.38	2247.61	2354.34	2926.89	2790.96	2138.26	2382.86	2222.35	2122.46
KEGG2011;Unclassified;K18290;	86.8705	106.304	48.7078	16.6613	17.846	3.83852	46.6231	42.9999	16.3868	12.6533	12.6724	25.7645
KEGG2011;Unclassified;K18308;	6.89824	24.2234	10.6209	2.3122	2.26353	0.244358	4.82626	2.81605	24.7676	9.02111	36.1929	16.4286
KEGG2011;K1001100 Metabolism;Lipid Metabolism;	0	0	0	0	0	0	0	0	0	0	0	0
KEGG2011;Unclassified;K01412;	38.5224	4.5723	19.6912	15.5589	0	5.20688	10.6807	15.379	36.782	42.6406	67.5938	42.0204
KEGG2011;K1001100 Metabolism;Energy Metabolism;K1000190 Oxidative phosphorylation;K05579 NAD(P)H-quinone oxidoreductase subunit H [EC:1.6.5.3];	0	0	0	0	0	16.4253	0	0	0	2.4685	0.143559	2.50712
KEGG2011;Unclassified;K14407;	8.88349	2.32288	15.3285	5.24372	5.9148	4.27808	0.0460841	1.31278	3.20766	1.35494	3.06546	3.33169
KEGG2011;K1001100 Metabolism;Nucleotide Metabolism;K1000230 Purine metabolism;K03783 purine-nucleoside phosphorylase [EC:2.4.2.1];	0	0	0	0	0	0	0	0	0	0	0	0
KEGG2011;K1001100 Metabolism;Energy Metabolism;K1000190 Oxidative phosphorylation;K02146 V-type H+-transporting ATPase subunit d;	0	0	0	0	0	0	0	0	0	0	0	0
KEGG2011;K1001100 Metabolism;Carbohydrate Metabolism;K1000640 Propanoate metabolism;K11942 methylmalonyl-CoA mutase [EC:5.4.99.2];	0	0	0	0	0	0	0	0	0	0	0	0
KEGG2011;K1001100 Metabolism;Carbohydrate Metabolism;K1000520 Amino sugar and nucleotide sugar metabolism;K12447 UDP-sugar pyrophosphorylase [EC:2.7.7.64];	1.97191	0.0408927	4.96107	3.20397	0	0.859927	44.5658	72.3234	107.418	182.724	214.817	228.707
KEGG2011;Unclassified;K03692;	2.96572	0.0352252	2.56904	119.509	139.209	56.5639	0.0558974	5.94232	0.0297309	16.3009	19.9458	14.8023
KEGG2011;Unclassified;K11779;	663.355	1297.51	641.317	588.154	745.914	480.891	738.481	683.579	879.584	859.426	871.783	1150.9
KEGG2011;Unclassified;K16147;	1919.01	3040.68	1694.52	1879.44	2124.05	2150.87	1778.35	1718.23	1593.09	1634.91	1716.96	1703.94
KEGG2011;K2000011 Genetic Information Processing;Replication and Repair;K1003030 DNA replication;K02212 DNA replication licensing factor MCM4 [EC:3.6.4.12];	0	0	0	0	0	0	0	0	0	0	0	0
KEGG2011;Unclassified;K17497;	15.7859	2.35755	48.8657	4.5377	0.530438	6.27573	4.68945	6.25621	3.29398	0.173193	4.88021	14.3449
KEGG2011;Unclassified;K16726;	42.465	11.2049	24.9186	49.0353	16.6113	41.0209	9.49502	12.8306	29.1981	375.402	459.061	573.024
KEGG2011;K2000020 Cellular Processes;Transport and Catabolism;K1004144 Endocytosis;K04646 clathrin heavy chain;	0	0	0	0	0	0	0	0	0	0	0	0
KEGG2011;Unclassified;K03320;	3453.04	4500.18	3676.54	4560.47	5342.48	5488.23	6084.04	5878.73	5838.02	6705.8	6257.38	5839.1
KEGG2011;Unclassified;K19833;	45.4335	12.3007	15.9399	21.1738	15.3978	12.0195	8.28547	10.2457	18.3866	38.8243	34.237	48.7762
KEGG2011;Unclassified;K15658;	4.9515	0.0345259	0.0892191	3.97904	0	1.37198	0	0	0	0.0762374	2.94046	2.50441
KEGG2011;K1001100 Metabolism;Energy Metabolism;K1000910 Nitrogen metabolism;K01673 carbonic anhydrase [EC:4.2.1.1];	3639.61	5222.68	3812.64	3306.84	3353.07	2465.77	3931.76	4028.57	3121.03	2861.95	2625.74	2737.52
KEGG2011;K1001100 Metabolism;Metabolism of Cofactors and Vitamins;K1000830 Retinol metabolism;K07249 retinal dehydrogenase [EC:1.2.1.36];	0	0	0	0	0	0	1.12792	0.0205672	0.00736671	0	0	0
KEGG2011;K1001100 Metabolism;Glycan Biosynthesis and Metabolism;K1000563 Glycosylphosphatidylinositol(GPI)-anchor biosynthesis;K03861 phosphatidylinositol glycan, class P;	12.8445	2.31853	9.12633	8.80775	0	0.628479	0.0362901	0.0547835	3.1878	0.0356823	1.45036	0.815417
KEGG2011;Unclassified;K08323;	693.955	1157.99	1204.87	790.103	871.412	1417.97	1166.07	1074.06	954.57	804.369	865.478	938.678
KEGG2011;K2000020 Cellular Processes;Cell Motility;K1004810 Regulation of actin cytoskeleton;K05755 actin related protein 2/3 complex, subunit 4;	0	0	0	0	0	0	0	0	0	0	0	0
KEGG2011;K2000016 Environmental Information Processing;Signal Transduction;K1002020 Two-component system;K02668 two-component system, NtrC family, sensor histidine kinase PilS [EC:2.7.13.3];	1437.29	1599.06	1499.4	2376.72	2674.89	2960.66	4034.57	4085.62	2973.35	2520.55	3087.6	2718.53
KEGG2011;K2000011 Genetic Information Processing;K2000013 Translation;K1003010 Ribosome;K02990 small subunit ribosomal protein S6;	890.406	991.786	875.351	1099.74	1045.78	1181.61	1034.07	1010.66	975.187	1090.71	930.482	993.122
KEGG2011;K1001100 Metabolism;Carbohydrate Metabolism;K1000520 Amino sugar and nucleotide sugar metabolism;K01787 N-acylglucosamine 2-epimerase [EC:5.1.3.8];	7.88392	26.4863	18.3152	5.35289	2.8466	3.3287	6.98301	7.5303	3.31041	0	0	0
KEGG2011;Unclassified;K08191;	468.882	764.644	1123.53	572.22	783.974	1059.32	1062.09	863.661	1076.16	1247.1	1188.47	1160.7
KEGG2011;Unclassified;K12283;	9.85709	32.0507	27.3757	166.527	202.816	424.875	210.231	142.156	160.739	200.2	244.025	199.739
KEGG2011;K2000016 Environmental Information Processing;Membrane Transport;K1002010 ABC transporters;K02194 heme exporter protein B;	445.197	562.944	633.139	897.573	1013.43	1260.09	877.501	902.846	810.131	1008.19	939.7	973.314
KEGG2011;K1001100 Metabolism;Energy Metabolism;K1000190 Oxidative phosphorylation;K02152 V-type H+-transporting ATPase subunit G;	0	0	0	0	0	0	0	0	0	0	0	0
KEGG2011;K1001100 Metabolism;Carbohydrate Metabolism;K1000650 Butanoate metabolism;K01575 acetolactate decarboxylase [EC:4.1.1.5];	0	0	0	0	0	0	0	0	0	0	0	0
KEGG2011;K2000016 Environmental Information Processing;Membrane Transport;K1002010 ABC transporters;K02015 iron complex transport system permease protein;	7859.68	10937.4	6612.6	7501.68	5986.74	4311.16	3633.87	4372.18	3620.54	3009.63	3429.23	3414.5
KEGG2011;K1001100 Metabolism;Xenobiotics Biodegradation and Metabolism;Benzoate degradation via CoA ligation;K04110 benzoate-CoA ligase [EC:6.2.1.25];	524.168	767.912	677.726	760.335	514.687	616.566	1710.63	2057.98	1684.31	773.103	814.522	942.823
KEGG2011;Unclassified;K18163;	26.6749	4.55367	11.9002	2.81728	6.62939	8.66272	6.84941	3.80839	0.0440683	2.50782	3.01815	1.59729
KEGG2011;K2000025 Organismal Systems;Immune System;K1004660 T cell receptor signaling pathway;K05872 NF-kappa-B inhibitor epsilon;	0	0	0	0	0	0	0	0	0	0	0	0
KEGG2011;Unclassified;K03769;	1099.68	1234.5	1462.63	1477.51	1615.77	2064.39	3314.8	3276.59	2163.25	2077.71	2097.19	2266.98
KEGG2011;Unclassified;K17437;	12.8587	0.0696525	2.8037	5.22982	9.07223	2.0465	0	0	0	0	0	0
KEGG2011;Unclassified;K02836;	2997.97	3619.2	2831.38	3333.09	3327.28	3066.82	2974.84	3000.23	2856.03	2874.45	2743.14	2616.15
KEGG2011;Unclassified;K11593;	72.0622	34.4774	100.406	28.4866	30.1229	33.0505	16.2026	5.28974	9.79001	21.3412	29.1497	21.4116
KEGG2011;Unclassified;K03304;	256.669	170.696	150.651	89.7849	36.5539	38.523	11.8595	17.9186	43.2885	78.8236	80.3778	76.7517
KEGG2011;Unclassified;K13571;	584.384	1219.91	483.079	262.74	568.203	238.426	95.992	185.091	224.72	81.3885	114.045	76.6974
KEGG2011;Unclassified;K19694;	57.2379	245.756	90.5269	159.919	93.8328	282.492	120.31	107.803	93.4249	47.4899	20.699	59.594
KEGG2011;K1001100 Metabolism;Glycan Biosynthesis and Metabolism;K1000563 Glycosylphosphatidylinositol(GPI)-anchor biosynthesis;K08098 phosphatidylinositol glycan, class Z [EC:2.4.1.-];	15.8	3.44335	18.0758	4.62969	1.32801	2.90446	2.4777	7.59709	10.7928	18.7631	24.3753	11.4235
KEGG2011;K1001100 Metabolism;Biosynthesis of Polyketides and Terpenoids;K1000906 Carotenoid biosynthesis;K10211 4,4'-diaponeurosporenoate glycosyltransferase [EC:2.4.1.-];	0.981339	0.0412712	6.12868	20.9368	6.49524	0	0	0	0	1.29768	4.14522	0
KEGG2011;K2000034 Human Diseases;K2000035 Cancers;K1005200 Pathways in cancer;	0	0	0	0	0	0	0	0	0	0	0	0
KEGG2011;K2000011 Genetic Information Processing;K2000012 Transcription;K1003040 Spliceosome;K12877 protein mago nashi;	10.8765	2.29277	2.8053	3.03711	0	4.26931	1.18329	2.425	0.0197241	2.60351	1.83463	6.74559
KEGG2011;K1001100 Metabolism;Energy Metabolism;K1000190 Oxidative phosphorylation;K01507 inorganic pyrophosphatase [EC:3.6.1.1];	2267.48	2621.87	2060.77	2092.14	1866.59	1820.74	1889.39	2025.1	2073.06	1761.28	1945.69	2048.22
KEGG2011;K1001100 Metabolism;Metabolism of Cofactors and Vitamins;K1000860 Porphyrin and chlorophyll metabolism;K13540 precorrin-2 C20-methyltransferase / precorrin-3B C17-methyltransferase [EC:2.1.1.130 2.1.1.131];	398.802	670.311	323.416	167.702	169.364	47.0561	83.0227	103.936	96.651	27.765	67.5048	49.5301
KEGG2011;Unclassified;K04984;	1.98066	0.0163428	0.0416033	2.88813	8.39083	2.12626	2.353	4.85829	0.0338114	0	0	0
KEGG2011;K1001100 Metabolism;Energy Metabolism;K1000710 Carbon fixation in photosynthetic organisms;K00812 aspartate aminotransferase [EC:2.6.1.1];	0	0	0	0	0	0	0	0	0	0	0	0
KEGG2011;Unclassified;K16927;	9.85592	64.9865	3.02419	0	2.34287	0.915452	0	0	0	10.8363	1.88716	1.51807
KEGG2011;K1001100 Metabolism;Glycan Biosynthesis and Metabolism;K1000512 Mucin type O-glycan biosynthesis;K00780 beta-galactoside alpha-2,3-sialyltransferase (sialyltransferase 4A) [EC:2.4.99.4];	0	0	0	0	0	0	0	0	0	0	0	0
KEGG2011;K2000034 Human Diseases;Immune System Diseases;K1005330 Allograft rejection;	0	0	0	0	0	0	0	0	0	0	0	0
KEGG2011;Unclassified;K19611;	2.95146	0.0776852	17.5289	56.517	26.2352	45.3439	2.46918	0.179046	16.085	116.296	146.335	59.2501
KEGG2011;Unclassified;K09488;	0	0	0	0	0	0	0	0	0	2.59207	3.20438	5.01163
KEGG2011;K1001100 Metabolism;Carbohydrate Metabolism;K1000650 Butanoate metabolism;K00022 3-hydroxyacyl-CoA dehydrogenase [EC:1.1.1.35];	0	0	0	0	0	0	0	0	0	0	0	0
KEGG2011;Unclassified;K16218;	419.527	959.496	445.069	224.016	240.736	65.2745	146.088	153.456	159.631	73.8084	92.3864	51.0519
KEGG2011;Unclassified;K14861;	81.9615	6.80739	41.9219	27.1344	16.7555	23.6536	0.135805	7.69837	19.3774	15.0491	9.6739	21.5888
KEGG2011;Unclassified;K02671;	442.239	568.438	422.714	697.708	1024.59	976.744	2096.13	2087.17	1482.36	874.448	1070.91	1052.59
KEGG2011;K2000011 Genetic Information Processing;Folding, Sorting and Degradation;K1004120 Ubiquitin mediated proteolysis;K03354 anaphase-promoting complex subunit 7;	0	0	0	0	0	0	0	0	0	0	0	0
KEGG2011;Unclassified;K12974;	0	0.0685514	16.082	0	0	0	0	0	0	0	0	0
KEGG2011;K1001100 Metabolism;Xenobiotics Biodegradation and Metabolism;K1000930 Caprolactam degradation;K06446 acyl-CoA dehydrogenase [EC:1.3.99.-];	177.673	377.828	376.657	313.84	482.577	428.024	238.418	194.209	362.625	201.519	258.053	274.951
KEGG2011;Unclassified;K16168;	86.8575	114.188	199.791	70.4388	85.2241	129.977	162.339	133.18	110.811	62.5841	52.8222	78.5062
KEGG2011;K1001100 Metabolism;Amino Acid Metabolism;K1000400 Phenylalanine, tyrosine and tryptophan biosynthesis;K00800 3-phosphoshikimate 1-carboxyvinyltransferase [EC:2.5.1.19];	2688	3336.63	2801.24	2662.14	3185.31	3770.46	4168.94	4091.98	3127.55	3190.9	2812.75	2894.37
KEGG2011;Unclassified;K17326;	333.646	763.344	327.346	201.592	181.845	39.1169	81.8688	108.994	100.991	38.9142	50.9933	57.018
KEGG2011;K2000011 Genetic Information Processing;Replication and Repair;K1003410 Base excision repair;K03649 TDG/mug DNA glycosylase family protein [EC:3.2.2.-];	125.354	305.748	232.871	134.501	157.56	78.8247	188.11	156.079	193.287	300.212	285.983	295.536
KEGG2011;K2000011 Genetic Information Processing;K2000012 Transcription;K1003022 Basal transcription factors;K03141 transcription initiation factor TFIIH subunit 1;	0	0	0	0	0	0	0	0	0	0	0	0
KEGG2011;Unclassified;K08798;	0	0	0	0	0	0	0.0691636	0.105335	7.45554	7.66281	8.03777	18.3484
KEGG2011;Unclassified;K03837;	0	0.0304384	4.83498	0	0	0	0	0	0	0	0	0
KEGG2011;K2000016 Environmental Information Processing;Signal Transduction;K1002020 Two-component system;K07661 two-component system, OmpR family, response regulator RstA;	37.5016	44.3816	82.0566	217.677	296.39	353.397	144.83	105.372	123.806	185.253	247.158	236.947
KEGG2011;Unclassified;K19685;	0	0	0	0	0	0	2.27531	0.0551491	1.09564	12.4233	6.50906	10.7416
KEGG2011;Unclassified;K13886;	32.6037	12.2475	2.98527	20.5276	9.39569	10.5909	3.42816	1.34066	1.11478	3.72364	3.12896	2.42969
KEGG2011;Unclassified;K15318;	10.863	2.32209	12.8593	2.47113	0	0	0.0458032	0.0693201	4.25188	0.0184956	0.03444	0.850258
KEGG2011;Unclassified;K18305;	0.987279	0.0165677	1.27282	8.07287	10.1617	21.2821	1.15861	1.24414	0.0138993	0	0	0
KEGG2011;K2000025 Organismal Systems;Endocrine System;K1003320 PPAR signaling pathway;K01388 matrix metalloproteinase-1 (interstitial collagenase) [EC:3.4.24.7];	0	0	0	0	0	0	0	0	0	0	0	0
KEGG2011;Unclassified;K13726;	42.4651	12.3065	23.6403	42.6329	89.3024	48.4869	4.72471	0.168523	11.8147	6.37212	16.2226	3.98012
KEGG2011;Unclassified;K00750;	17.7751	8.93917	14.3903	51.5513	139.281	101.966	40.8324	44.2184	17.4659	85.075	85.0348	83.3606
KEGG2011;K1001100 Metabolism;Amino Acid Metabolism;K1000350 Tyrosine metabolism;K00505 tyrosinase [EC:1.14.18.1];	0	0	0	0	0	0	0	0	0	0	0	0
KEGG2011;Unclassified;K01381;	69.1155	16.7646	52.2618	46.2015	12.1972	24.9637	2.47161	6.37464	10.7817	6.37438	10.6676	9.07992
KEGG2011;Unclassified;K19188;	24.6757	37.5829	17.249	31.7768	28.8416	6.22078	2.3043	0.0697365	2.15974	0.034586	0.0648553	1.71853
KEGG2011;K1001100 Metabolism;Carbohydrate Metabolism;K1000562 Inositol phosphate metabolism;K01771 1-phosphatidylinositol phosphodiesterase [EC:4.6.1.13];	114.524	36.6996	81.1085	36.6905	57.5391	38.7182	59.632	68.4528	64.0776	12.6185	14.0563	19.8971
KEGG2011;K2000020 Cellular Processes;Cell Growth and Death;K1004210 Apoptosis;K01173 endonuclease G, mitochondrial;	1116.46	1453.87	1253.44	1080.29	990.677	830.66	1239.75	1536.8	1231.48	931.754	687.882	659.545
KEGG2011;Unclassified;K17866;	29.6243	12.2853	22.2435	16.6483	8.65093	13.287	2.38524	2.59767	4.31822	18.8653	12.8406	34.8803
KEGG2011;Unclassified;K14672;	360.302	678.036	278.973	157.172	176.813	31.7237	61.9816	62.2194	82.4962	35.1566	53.8412	42.9049
KEGG2011;Unclassified;K14661;	38.5151	14.4999	19.7695	29.4332	20.5115	18.9808	11.878	22.9479	48.7204	48.6986	41.7597	33.7612
KEGG2011;K2000016 Environmental Information Processing;Membrane Transport;K1002010 ABC transporters;K10021 octopine/nopaline transport system ATP-binding protein [EC:3.6.3.-];	30.5898	71.9189	47.1657	39.9361	19.6222	36.5704	36.1725	25.4865	31.4968	21.3465	33.5749	18.0571
KEGG2011;Unclassified;K20003;	0	0	0	1.35955	5.31916	2.86123	0.0136489	0.0204813	1.06718	0.094339	1.70859	5.1125
KEGG2011;Unclassified;K16254;	51.3327	33.3272	60.0262	58.3868	103.817	96.6456	243.056	258.675	241.091	423.86	327.668	229.363
KEGG2011;Unclassified;K18843;	73.0579	75.2692	18.7381	42.6601	48.4329	77.2767	33.8494	35.4175	20.6951	86.0603	45.1751	50.2751
KEGG2011;Unclassified;K15926;	97.7165	232.549	110.112	43.5972	62.1169	15.5941	15.2686	19.0435	22.7766	8.87714	13.7814	12.3887
KEGG2011;K1001100 Metabolism;Xenobiotics Biodegradation and Metabolism;K1000361 Chlorocyclohexane and chlorobenzene degradation;K01563 haloalkane dehalogenase [EC:3.8.1.5];	0	0	0	0	0	0	0	0	0	0	0	0
KEGG2011;Unclassified;K15352;	0	0	0	0	0	2.35246	0	0	0	0	0	0
KEGG2011;Unclassified;K19267;	1701.84	2412.37	1389.68	1454.37	1481.3	1071.93	1962.99	2141.71	1842.86	1659.92	1755.59	1716.31
KEGG2011;K1001100 Metabolism;Amino Acid Metabolism;K1000300 Lysine biosynthesis;K05823 N-acetyldiaminopimelate deacetylase [EC:3.5.1.47];	1.97377	3.27532	0.0904088	0	0	0	0	0	0	0	0	0
KEGG2011;Unclassified;K10667;	0	0	0	0.77105	0	0.467007	0	0	0	0	0	0
KEGG2011;Unclassified;K16552;	219.152	201.672	141.511	146.329	210.405	207.445	97.977	54.6758	53.263	96.4326	88.4289	157.842
KEGG2011;Unclassified;K09527;	30.6027	23.3215	31.3561	16.4721	17.6284	18.7393	11.7198	5.32872	20.533	15.1634	6.81792	39.1449
KEGG2011;K2000016 Environmental Information Processing;Signal Transduction;K1002020 Two-component system;K07798 membrane fusion protein, Cu(I)/Ag(I) efflux system;	1819.32	1580.24	1420.99	1627.79	1839.43	1799.17	3514.62	3460.48	2572.64	2454.18	2216.26	2553.45
KEGG2011;K1001100 Metabolism;Carbohydrate Metabolism;K1000620 Pyruvate metabolism;K00116 malate dehydrogenase (quinone) [EC:1.1.5.4];	66.1477	25.608	60.0706	371.052	411.893	368.805	335.256	318.192	170.577	651.494	440.63	383.773
KEGG2011;Unclassified;K18614;	9.87	11.0721	9.22667	13.1969	5.8356	0.452379	3.4996	1.40089	4.31789	7.45921	7.6141	4.03155
KEGG2011;Unclassified;K03495;	2759.08	2832.44	2572.29	3569.64	3842.08	4321.49	4692.4	4403.96	3774.76	4216.62	3999.56	3861.91
KEGG2011;Unclassified;K12684;	0	0.0416541	7.29323	0	0	0	0	0	0	0	0	0
KEGG2011;Unclassified;K09518;	7.89181	6.71273	15.4233	7.57799	1.97428	8.65923	2.36861	1.38297	4.30471	0.034586	0.0648553	1.71853
KEGG2011;K2000016 Environmental Information Processing;Signal Transduction;K1002020 Two-component system;K07657 two-component system, OmpR family, phosphate regulon response regulator PhoB;	1290.2	1597.97	1834.2	1968.86	1930.55	2259.29	2376.58	2235.6	2069.82	2302.8	2009.16	2130.74
KEGG2011;Unclassified;K14481;	0	3.32618	6.24913	1.94883	1.1478	34.9086	0	0	0	0	0	0
KEGG2011;K1001100 Metabolism;Metabolism of Cofactors and Vitamins;K1000860 Porphyrin and chlorophyll metabolism;K13541 cobalt-precorrin 5A hydrolase / precorrin-3B C17-methyltransferase [EC:3.7.1.12 2.1.1.131];	978.268	1070.42	556.342	892.824	682.651	108.02	135.714	311.711	245.415	142.896	356.622	335.256
KEGG2011;K2000016 Environmental Information Processing;Signal Transduction;K1004310 Wnt signaling pathway;K03456 serine/threonine-protein phosphatase 2A regulatory subunit A;	0	0	0	0	0	0	0	0	0	0	0	0
KEGG2011;Unclassified;K12346;	28.6448	4.56336	18.3051	12.7285	17.8066	9.54459	0.0546658	1.33933	4.27237	0.0487765	0.0920393	2.58313
KEGG2011;K1001100 Metabolism;Lipid Metabolism;K1000564 Glycerophospholipid metabolism;K01048 lysophospholipase [EC:3.1.1.5];	510.353	543	546.897	415.322	454.478	537.989	509.435	399.586	565.747	561.609	454.58	559.741
KEGG2011;K2000020 Cellular Processes;Transport and Catabolism;K1004140 Regulation of autophagy;K08331 autophagy-related protein 13;	53.3261	14.5286	27.5917	29.3301	22.6915	28.0893	8.21355	6.4717	11.9031	5.04693	3.36558	7.51027
KEGG2011;Unclassified;K14557;	28.6554	5.6506	6.81898	5.84841	11.1071	10.424	2.35132	2.54319	2.18373	0	0	0
KEGG2011;Unclassified;K00906;	1325.74	1448.34	1171.09	1842.71	2059.41	1438.86	3625.64	3833.26	2786.57	1902.62	2203.69	2088.64
KEGG2011;Unclassified;K19126;	34.5309	205.916	121.696	23.7791	71.0064	36.2059	45.784	136.748	128.095	22.6733	39.8531	29.693
KEGG2011;Unclassified;K17991;	4.93043	3.3976	11.4467	68.4986	15.9271	1.25215	10.4906	2.79227	14.0446	8.90844	16.7452	13.2019
KEGG2011;K1001100 Metabolism;Xenobiotics Biodegradation and Metabolism;K1000633 Nitrotoluene degradation;K11181 sulfite reductase beta subunit [EC:1.8.99.3 1.8.99.1];	0	0	0	0	1.5338	0.979965	0.0137659	1.19696	0.00739885	17.7486	51.7313	24.6733
KEGG2011;K1001100 Metabolism;Xenobiotics Biodegradation and Metabolism;K1000642 Ethylbenzene degradation;	0	0	0	0	0	0	0	0	0	0	0	0
KEGG2011;Unclassified;K04413;	0	0	0	0	0	0	0	0	0	2.62994	6.02047	4.95993
KEGG2011;Unclassified;K17608;	76.0269	21.1885	51.029	13.5926	10.2279	10.2085	8.13166	0.180037	10.7793	3.88115	3.40462	10.0746
KEGG2011;Unclassified;K14972;	35.5323	66.3322	21.2619	11.6787	21.0647	79.2607	116.657	107.571	16.4207	16.5816	74.7813	39.5757
KEGG2011;K1001100 Metabolism;Energy Metabolism;K1000190 Oxidative phosphorylation;K02297 cytochrome o ubiquinol oxidase subunit II [EC:1.10.3.-];	1736.39	1966.95	1504.74	833.044	725.049	1022.69	1597.31	1818.41	2027.43	816.989	1112.72	1373
KEGG2011;K1001100 Metabolism;Glycan Biosynthesis and Metabolism;K1000540 Lipopolysaccharide biosynthesis;K01627 2-dehydro-3-deoxyphosphooctonate aldolase (KDO 8-P synthase) [EC:2.5.1.55];	955.56	894.3	925.031	1367.87	1534.2	1536.19	1991.01	2074.5	1695.18	1947.53	1672.23	1629.6
KEGG2011;K1001100 Metabolism;Energy Metabolism;K1000920 Sulfur metabolism;K00957 sulfate adenylyltransferase subunit 2 [EC:2.7.7.4];	0	0	0	0	0	0	0	0	0	0	0	0
KEGG2011;Unclassified;K11863;	0	0	0	0	0	0	0	0	0	0.0614287	0.116568	3.44419
KEGG2011;Unclassified;K09773;	1140.16	1132.53	990.519	1446.03	1455.46	1557.38	2047.1	2163.27	1805.95	2017.55	1622.83	1637.03
KEGG2011;Unclassified;K01238;	34.5578	16.712	28.758	18.2525	13.2597	5.40212	1.21876	0.0826887	4.27202	1.29065	1.58229	1.64632
KEGG2011;K2000020 Cellular Processes;Cell Growth and Death;K1004113 Meiosis - yeast;K12767 serine/threonine-protein kinase RIM15 [EC:2.7.11.1];	212.258	51.1236	129.562	124.334	50.5168	56.7758	23.4828	26.7565	47.6941	23.7159	12.7983	25.6648
KEGG2011;K1001100 Metabolism;Carbohydrate Metabolism;K1000630 Glyoxylate and dicarboxylate metabolism;K00042 2-hydroxy-3-oxopropionate reductase [EC:1.1.1.60];	808.47	1227.75	743.323	939.828	742.002	791.388	1664.94	1533.02	953.527	695.574	825.232	856.123
KEGG2011;Unclassified;K16126;	0	0.0088483	1.22125	0	0	0	2.35216	3.70517	1.12247	1.22885	1.45439	0
KEGG2011;K1001100 Metabolism;Energy Metabolism;K1000190 Oxidative phosphorylation;K05587 bidirectional [NiFe] hydrogenase diaphorase subunit [EC:1.6.5.3];	43.4307	27.8097	72.8908	128.997	276.112	162.31	6.00176	6.57801	26.9713	20.0388	28.9047	12.2377
KEGG2011;Unclassified;K09565;	0	0	0	0	0	4.09132	1.12792	0.0205672	0.00736671	5.14932	7.79603	10.8205
KEGG2011;Unclassified;K03298;	375.115	543.98	208.373	348.71	325.179	157.547	76.1355	168.531	174.787	55.273	77.4835	133.131
KEGG2011;Unclassified;K03708;	0	0	0	2.27428	0	3.21704	0	0	0	0	0	0
KEGG2011;Unclassified;K13928;	268.508	279.215	166.41	116.639	74.1676	69.6554	34.0041	25.6406	82.3754	67.629	89.4254	69.2979
KEGG2011;Unclassified;K01567;	0.981339	0.0412712	6.12868	9.13502	5.81049	5.20952	4.60713	0.116314	4.31756	38.9856	58.7744	78.5608
KEGG2011;K2000016 Environmental Information Processing;Signal Transduction;K1002020 Two-component system;K11688 C4-dicarboxylate-binding protein DctP;	405.721	416.636	273.661	374.058	451.677	333.712	277.002	285.429	432.14	550.374	519.334	525.032
KEGG2011;Unclassified;K06702;	0	0	0	0	0	0	9.28152	7.60212	4.39442	2.50782	3.01815	1.59729
KEGG2011;Unclassified;K02529;	15460.7	20222.7	15591.7	14080.6	14435.1	12922.2	9522.75	10086.1	9150.14	7812.92	8335.99	9716
KEGG2011;Unclassified;K14373;	0	0	0	0	0	0	6.94529	5.09557	3.29973	3.57416	1.59265	0
KEGG2011;Unclassified;K02385;	3.96153	0.0291138	0.0748959	8.78395	32.9242	8.3665	23.2258	12.8025	11.9924	10.116	13.8655	14.0556
KEGG2011;Unclassified;K18172;	1.97191	0.0408927	4.96107	4.01688	0	0.812966	0	0	0	0.0191605	1.36578	0
KEGG2011;Unclassified;K15206;	31.6066	5.67173	19.632	21.536	1.90143	8.13672	7.06533	2.77896	15.0909	12.6061	9.65458	22.4526
KEGG2011;Unclassified;K00986;	1458.99	4195.32	2406.17	1045.78	611.692	996.008	2103.22	2277.43	2284.82	1156.07	2362.78	2749.23
KEGG2011;K1001100 Metabolism;Carbohydrate Metabolism;K1000051 Fructose and mannose metabolism;K02768 PTS system, fructose-specific IIA component [EC:2.7.1.69];	0	0	0	0	0	0	0	0	0	0	0	0
KEGG2011;Unclassified;K07320;	703.836	786.767	630.737	1278.5	1343.69	1396.32	1502.61	1524.19	1360.7	1432.21	1384.69	1227.54
KEGG2011;K2000016 Environmental Information Processing;Signal Transduction;K1002020 Two-component system;K07671 two-component system, OmpR family, response regulator PrrA;	1.96086	15.3932	10.4256	0.621848	0.596208	5.00546	3.47997	2.57281	2.19307	0	0	0
KEGG2011;Unclassified;K13772;	61.2063	59.8212	40.7551	80.377	56.4392	96.8072	26.7462	7.89821	22.7784	50.0835	35.9681	71.1379
KEGG2011;K2000020 Cellular Processes;Cell Growth and Death;K1004111 Cell cycle - yeast;K06662 cell cycle checkpoint protein;	0	0	0	0	0	0	0	0	0	0	0	0
KEGG2011;K1001100 Metabolism;Nucleotide Metabolism;K1000230 Purine metabolism;K02324 DNA polymerase epsilon subunit 1 [EC:2.7.7.7];	0	0	0	0	0	0	0	0	0	0	0	0
KEGG2011;K1001100 Metabolism;Carbohydrate Metabolism;K1000030 Pentose phosphate pathway;K00090 gluconate 2-dehydrogenase [EC:1.1.1.215];	636.714	623.872	437.19	644.541	628.084	577.603	1268.89	1377	859.041	412.759	418.732	329.316
KEGG2011;K2000020 Cellular Processes;Cell Motility;K1004810 Regulation of actin cytoskeleton;K05740 diaphanous 1;	0	0	0	0	0	0	0	0	0	0	0	0
KEGG2011;K2000016 Environmental Information Processing;Membrane Transport;K1002010 ABC transporters;K10556 AI-2 transport system permease protein;	27.6393	31.0063	23.6662	37.3683	48.4568	75.339	86.3193	88.5091	14.2455	43.6758	40.0855	24.634
KEGG2011;K2000011 Genetic Information Processing;Replication and Repair;K1003430 Mismatch repair;K03555 DNA mismatch repair protein MutS;	3455.02	3702.35	3632	4704.68	5240.2	6378.36	6918.27	6828.45	5469.91	6004.1	5702.6	5671.54
KEGG2011;Unclassified;K15102;	46.4145	4.58193	33.9076	15.7698	9.35344	20.5167	8.13426	2.73871	8.65386	12.4075	6.49199	9.89982
KEGG2011;Unclassified;K06046;	738.394	731.332	347.048	751.819	416.287	27.7596	93.6502	185.053	203.018	95.2473	186.418	110.544
KEGG2011;Unclassified;K19791;	97.7449	21.2052	70.5892	58.057	22.5206	45.3667	17.6807	14.2418	58.4495	44.9448	37.1641	32.1213
KEGG2011;Unclassified;K15508;	1.98066	0.0163428	0.0416033	2.26384	2.21226	1.32492	0.0136489	0.0204813	1.06718	0	0	0
KEGG2011;Unclassified;K10761;	10.8612	6.70491	10.4336	5.35289	2.8466	3.3287	10.5755	13.916	13.0318	20.0762	23.1593	22.2832
KEGG2011;K2000020 Cellular Processes;Transport and Catabolism;K1004144 Endocytosis;K12479 vacuolar protein sorting-associated protein 45;	42.47	8.99327	19.759	24.6675	4.9024	3.37351	11.6798	0.225857	20.4957	18.8081	21.5799	18.9589
KEGG2011;Unclassified;K13932;	266.533	288.072	163.803	95.6965	55.7897	41.9127	43.3517	40.7914	95.4375	58.8972	86.2449	61.8592
KEGG2011;Unclassified;K07791;	7.89571	1.21397	15.2593	1.9054	63.215	26.4051	0.0136489	0.0204813	1.06718	0.0356823	1.45036	0.815417
KEGG2011;K2000016 Environmental Information Processing;Membrane Transport;K1002010 ABC transporters;K10013 lysine/arginine/ornithine transport system substrate-binding protein;	0	1.22165	28.943	0	0	0	0	0	0	0	0	0
KEGG2011;K1001100 Metabolism;Energy Metabolism;K1000190 Oxidative phosphorylation;K02109 F-type H+-transporting ATPase subunit b;	0	0	0	0	0	0	0	0	0	0	0	0
KEGG2011;K2000016 Environmental Information Processing;Signaling Molecules and Interaction;K1004512 ECM-receptor interaction;K05637 laminin, alpha 1/2;	0	0	0	0	0	0	0	0	0	0	0	0
KEGG2011;Unclassified;K13539;	0	0	0	0	0	2.35246	0	0	0	0	0	0
KEGG2011;Unclassified;K19026;	0	0	0	0	0	0	2.3678	0.105812	5.35623	0.134379	8.63915	4.10654
KEGG2011;K1001100 Metabolism;Amino Acid Metabolism;K1000400 Phenylalanine, tyrosine and tryptophan biosynthesis;K01736 chorismate synthase [EC:4.2.3.5];	1957.51	2580.86	2094.74	2276.86	2265.94	2536.55	2984.14	2706.05	2394.53	2585.5	2520.56	2275.18
KEGG2011;K1001100 Metabolism;Carbohydrate Metabolism;K1000040 Pentose and glucuronate interconversions;K03082 hexulose-6-phosphate isomerase [EC:5.-.-.-];	9.8671	14.3675	10.541	7.30872	13.9965	17.0356	4.88421	1.5942	51.7966	6.47032	22.418	9.82113
KEGG2011;Unclassified;K18173;	4.93743	0.06049	7.57341	3.24051	0.672031	0	5.86913	5.15467	7.58178	14.9524	10.9958	12.3583
KEGG2011;K1001100 Metabolism;Carbohydrate Metabolism;K1000040 Pentose and glucuronate interconversions;K08092 3-dehydro-L-gulonate 2-dehydrogenase [EC:1.1.1.130];	0	0	0	0	0	0	0	0	0	0	0	0
KEGG2011;K2000020 Cellular Processes;Transport and Catabolism;K1004140 Regulation of autophagy;K08339 autophagy-related protein 5;	0	0	0	0	0	0	0	0	0	0	0	0
KEGG2011;K1001100 Metabolism;Energy Metabolism;K1000920 Sulfur metabolism;K12339 cysteine synthase B [EC:2.5.1.47];	0	0	0	0	0	0	0	0	0	0	0	0
KEGG2011;Unclassified;K15639;	0	0	0	0	0	0	0	0	0	0.149917	15.4709	0.674242
KEGG2011;Unclassified;K14439;	85.9068	15.6624	43.2765	45.999	28.5587	29.3351	2.53262	9.05336	29.1223	12.6061	9.65458	22.4526
KEGG2011;Unclassified;K04772;	343.528	290.381	366.285	248.482	328.004	400.197	580.624	418.56	422.461	724.265	695.533	752.083
KEGG2011;Unclassified;K15306;	1.97784	0.0233763	1.31459	6.11607	4.39298	2.6873	0.0136489	0.0204813	1.06718	3.85672	7.49531	4.92024
KEGG2011;K2000011 Genetic Information Processing;Replication and Repair;K1003440 Homologous recombination;K03550 holliday junction DNA helicase RuvA [EC:3.6.4.12];	877.572	1061.58	877.982	1130.49	1242.93	1333.81	1419.63	1388.52	1209.76	1159.56	1095.81	1216.05
KEGG2011;Unclassified;K15105;	42.4736	5.67982	18.4504	12.0454	8.71168	11.8611	2.42266	2.65848	7.52596	2.34505	0.0678804	0
KEGG2011;K1001100 Metabolism;Glycan Biosynthesis and Metabolism;K1000510 N-Glycan biosynthesis;K05546 alpha 1,3-glucosidase [EC:3.2.1.84];	63.1895	26.6977	44.5154	40.7627	25.6399	22.8523	16.3683	10.3385	21.6659	53.664	29.7745	46.2443
KEGG2011;Unclassified;K19704;	19.7504	7.85234	16.9515	19.835	9.43891	6.98061	0.0621127	0.094416	6.38602	4.93593	1.81928	4.13618
KEGG2011;Unclassified;K17842;	44.4361	11.2138	32.6607	43.238	16.718	14.8131	24.3495	6.6101	15.2128	1.38366	3.15809	5.0404
KEGG2011;K1001100 Metabolism;Nucleotide Metabolism;K1000230 Purine metabolism;K01119 2',3'-cyclic-nucleotide 2'-phosphodiesterase / 3'-nucleotidase [EC:3.1.4.16 3.1.3.6];	0	0	0	0	0	0	0	0	0	0	0	0
KEGG2011;K2000016 Environmental Information Processing;Membrane Transport;K1002010 ABC transporters;K13895 microcin C transport system permease protein;	703.838	663.797	643.767	1035.87	973.683	1199.91	808.541	792.525	674.4	1120.64	826.979	814.756
KEGG2011;Unclassified;K01280;	15.7935	15.5254	15.7249	7.41262	16.5512	3.95466	3.57378	1.46399	9.66874	12.3921	3.5685	11.6167
KEGG2011;K1001100 Metabolism;Amino Acid Metabolism;K1000350 Tyrosine metabolism;K00501 tyrosine 3-monooxygenase [EC:1.14.16.2];	0	0	0	0	0	0	0	0	0	0	0	0
KEGG2011;K2000016 Environmental Information Processing;Signal Transduction;K1002020 Two-component system;K07660 two-component system, OmpR family, response regulator PhoP;	247.768	351.239	283.966	691.766	811.968	836.85	389.119	348.83	474.523	460.401	584.007	493.65
KEGG2011;Unclassified;K11724;	0	0	0	0	1.5024	1.56513	0	0	0	0.0184956	0.03444	0.850258
KEGG2011;Unclassified;K16052;	55.2628	119.726	241.439	186.906	140.942	373.146	172.972	164.945	219.326	765.368	499.456	559.676
KEGG2011;K2000011 Genetic Information Processing;Folding, Sorting and Degradation;K1004120 Ubiquitin mediated proteolysis;K03178 ubiquitin-activating enzyme E1 [EC:6.3.2.19];	0	0	0	0	0	0	0	0	0	0	0	0
KEGG2011;Unclassified;K13006;	42.4426	84.0244	18.7129	52.562	78.2669	27.5111	56.0531	56.9999	38.0623	26.5216	26.813	87.8832
KEGG2011;K2000011 Genetic Information Processing;K2000013 Translation;K1003010 Ribosome;K02938 large subunit ribosomal protein L8e;	15.8072	3.42983	10.4663	7.10768	0.556722	1.72201	0.0756096	0.115353	8.52641	7.48912	6.28372	6.5826
KEGG2011;K1001100 Metabolism;Metabolism of Cofactors and Vitamins;K1000860 Porphyrin and chlorophyll metabolism;K10960 geranylgeranyl reductase [EC:1.3.1.83];	0	0	0	0	0	0	0	0	0	0	0	0
KEGG2011;Unclassified;K03164;	122.425	23.4278	86.2896	94.1355	42.4152	65.4278	8.38122	15.4192	46.5031	92.6579	105.136	118.094
KEGG2011;Unclassified;K19820;	90.8216	126.166	18.7793	51.1703	60.5487	18.5764	1.15815	0.0387518	1.08306	9.93002	3.51213	9.96502
KEGG2011;K2000011 Genetic Information Processing;Folding, Sorting and Degradation;K1004120 Ubiquitin mediated proteolysis;K10573 ubiquitin-conjugating enzyme E2 A [EC:6.3.2.19];	7.90944	2.2774	2.75844	4.61994	2.90815	1.72291	0	0	0	0	0	0
KEGG2011;Unclassified;K19124;	51.3115	405.317	183.303	84.7642	168.875	52.1066	56.3244	232.987	179.154	35.1313	44.764	44.5961
KEGG2011;K1001100 Metabolism;Carbohydrate Metabolism;K1000051 Fructose and mannose metabolism;	4019.66	6075.94	3943.52	4092.62	3652.34	3179.02	4219.18	4214.96	2948.38	2416.69	2586.99	2461.78
KEGG2011;K1001100 Metabolism;Amino Acid Metabolism;K1000330 Arginine and proline metabolism;K00818 acetylornithine aminotransferase [EC:2.6.1.11];	1040.45	1437.21	946.097	1322.11	1322.38	1228.24	2485.26	2632.44	2145.85	1280.92	1469.56	1221.77
KEGG2011;K2000016 Environmental Information Processing;Membrane Transport;K1002010 ABC transporters;K10195 oligogalacturonide transport system ATP-binding protein;	269.498	245.988	148.112	101.61	52.7457	73.3006	838.866	924.212	362.807	55.1766	57.4412	94.2619
KEGG2011;K1001100 Metabolism;Xenobiotics Biodegradation and Metabolism;K1000983 Drug metabolism - other enzymes;K00569 thiopurine S-methyltransferase [EC:2.1.1.67];	143.143	84.3008	124.273	319.101	407.421	512.016	206.801	178.875	199.815	509.002	361.895	428.443
KEGG2011;K1001100 Metabolism;Energy Metabolism;K1000190 Oxidative phosphorylation;K03887 menaquinol-cytochrome c reductase cytochrome b subunit;	3.93842	5.59897	15.2693	3.71661	6.8346	1.61569	1.21991	2.50924	2.17289	7.19627	3.15129	0
KEGG2011;Unclassified;K13021;	55.268	77.6165	138.276	26.011	43.2719	85.039	79.5329	47.233	157.315	86.4633	126.577	120.554
KEGG2011;Unclassified;K01118;	1214.19	1941.36	820.644	1235.69	1248.06	1337.22	1472.17	1373.27	996.947	919.428	944.314	1024.53
KEGG2011;Unclassified;K17512;	0	0	0	0	0	3.51825	0	0	0	0	0	0
KEGG2011;K1001100 Metabolism;Energy Metabolism;K1000190 Oxidative phosphorylation;K00405 cytochrome c oxidase cbb3-type subunit II;	1001.96	987.364	851.842	1546.67	1569.45	1789.42	1773.66	1710.59	1404.16	1886.22	1664.44	1414.92
KEGG2011;K2000016 Environmental Information Processing;Membrane Transport;K1002010 ABC transporters;K11085 ATP-binding cassette, subfamily B, bacterial MsbA [EC:3.6.3.-];	1780.81	1959.21	1788.57	2835.72	3008.78	3379.78	4043.93	4072.96	3155.78	3707.55	3848.04	3558.11
KEGG2011;K1001100 Metabolism;Carbohydrate Metabolism;K1000040 Pentose and glucuronate interconversions;K01812 glucuronate isomerase [EC:5.3.1.12];	634.732	800.061	694.778	760.022	914.076	1519.01	1145.03	956.181	965.419	1280.84	1171.48	1111.15
KEGG2011;K1001100 Metabolism;Xenobiotics Biodegradation and Metabolism;K1000622 Xylene degradation;K05797 4-cresol dehydrogenase (hydroxylating) [EC:1.17.99.1];	530.094	695.884	569.198	1341.56	1678.41	1512.5	1899.84	1332.9	1913.4	3977.75	3948.58	4198.77
KEGG2011;Unclassified;K02565;	0	0.055089	11.0319	0	0	0.545875	0	0	0	0	0	0
KEGG2011;Unclassified;K17681;	0	0	0	0.701268	0	2.24215	0	0	0	0	0	0
KEGG2011;K1001100 Metabolism;Carbohydrate Metabolism;K1000040 Pentose and glucuronate interconversions;K00039 ribitol 2-dehydrogenase [EC:1.1.1.56];	209.273	245.981	193.743	215.037	101.977	170.929	104.056	145.691	106.451	106.342	105.144	106.484
KEGG2011;K2000025 Organismal Systems;K2000032 Development;K1004360 Axon guidance;	91.8261	23.4067	49.8126	32.4017	22.6921	25.005	11.9066	35.5436	61.7573	66.4407	107.832	78.3839
KEGG2011;Unclassified;K08628;	0	0	0	3.67773	1.26031	8.45087	5.84141	5.11652	5.43746	51.0924	28.1588	33.7921
KEGG2011;Unclassified;K01263;	250.725	207.343	637.849	342.048	205.069	185.833	104.105	138.241	172.616	137.591	132.947	127.103
KEGG2011;Unclassified;K17806;	11.8523	7.78612	6.6797	11.4449	5.75814	6.19898	1.23421	2.54254	3.23859	0.123882	5.89243	5.00771
KEGG2011;K2000020 Cellular Processes;Cell Motility;K1002040 Flagellar assembly;K02401 flagellar biosynthetic protein FlhB;	1428.4	1973.57	1509.93	2428.59	2488.07	2730.1	3034.46	3158.75	3346.86	2906.97	2653.56	2730.09
KEGG2011;K2000011 Genetic Information Processing;K2000013 Translation;K1003010 Ribosome;K02984 small subunit ribosomal protein S3Ae;	13.8531	0.066594	0.176845	6.38891	0	1.2442	3.56275	2.67529	7.53915	5.25354	13.9027	19.9804
KEGG2011;Unclassified;K19308;	36.5538	3.46023	13.259	8.69741	0	2.23385	0.0458032	0.0693201	4.25188	3.8655	6.15849	6.63643
KEGG2011;K1001100 Metabolism;Carbohydrate Metabolism;K1000010 Glycolysis / Gluconeogenesis;K00844 hexokinase [EC:2.7.1.1];	0	0	0	0	0	0	0	0	0	0	0	0
KEGG2011;Unclassified;K11434;	87.8545	68.7741	112.344	119.437	188.707	41.6332	132.047	88.991	174.77	242.731	222.783	317.098
KEGG2011;K2000034 Human Diseases;Infectious Diseases;K1005120 Epithelial cell signaling in Helicobacter pylori infection;K08303 putative protease [EC:3.4.-.-];	950.625	1020.59	761.614	1690.9	1871.79	1818.86	3928.23	4079.22	2354.39	1551.06	1608.72	1376.97
KEGG2011;K2000020 Cellular Processes;Cell Motility;K1002030 Bacterial chemotaxis;K03411 chemotaxis protein CheD [EC:3.5.1.44];	1084.88	1159.1	787.823	1406.31	1323.13	1050.79	1424.33	1602.75	1243.43	1072.04	1189.94	1159.07
KEGG2011;K2000016 Environmental Information Processing;Signaling Molecules and Interaction;K1004080 Neuroactive ligand-receptor interaction;K01312 trypsin [EC:3.4.21.4];	166.817	291.401	279.902	111.203	102.939	96.9017	59.6091	58.3739	62.9825	30.1796	40.2314	50.4496
KEGG2011;K1001100 Metabolism;Amino Acid Metabolism;K1000360 Phenylalanine metabolism;K02554 2-keto-4-pentenoate hydratase [EC:4.2.1.80];	0	0	0	0	0	0	0	0	0	0	0	0
KEGG2011;K2000011 Genetic Information Processing;Folding, Sorting and Degradation;K1003050 Proteasome;K03029 26S proteasome regulatory subunit N10;	10.8674	4.49863	6.61331	5.27532	2.02082	6.64997	2.38681	4.94471	2.20162	1.25963	0.0939165	1.67908
KEGG2011;K2000016 Environmental Information Processing;Membrane Transport;K1002010 ABC transporters;K11075 putrescine transport system permease protein;	565.632	713.627	633.274	1234.26	1165.72	1018.85	1330.84	1309.9	1150.04	1279.63	1254.91	1220.97
KEGG2011;Unclassified;K12992;	1323.76	1645.56	1082.19	205.193	179.471	125.722	334.37	438.969	1120.51	284.084	326.224	442.605
KEGG2011;K1001100 Metabolism;Energy Metabolism;K1000190 Oxidative phosphorylation;K00332 NADH-quinone oxidoreductase subunit C [EC:1.6.5.3];	1721.58	2108.79	1706.18	1633.12	1558.44	1507.03	1982.81	1937.58	1644.14	1608.61	1574.82	1567.71
KEGG2011;K2000016 Environmental Information Processing;Membrane Transport;K1002010 ABC transporters;K09816 zinc transport system permease protein;	455.068	895.236	394.081	815.036	714.775	913.258	356.312	305.623	254.153	504.175	557.931	605.158
KEGG2011;Unclassified;K17552;	0	1.14287	4.90432	0	0	0	0	0	0	0	0	0
KEGG2011;Unclassified;K03552;	0	0	0	0	0	0	2.353	4.85829	0.0338114	0	0	0
KEGG2011;K1001100 Metabolism;Metabolism of Cofactors and Vitamins;K1000760 Nicotinate and nicotinamide metabolism;K13522 bifunctional NMN adenylyltransferase/nudix hydrolase [EC:2.7.7.1 3.6.1.-];	564.649	651.549	421.49	419.806	499.369	568.526	649.716	782.373	789.47	277.778	295.288	359.173
KEGG2011;K2000020 Cellular Processes;Transport and Catabolism;K1004142 Lysosome;K01373 cathepsin F [EC:3.4.22.41];	0	0	0	0	0	1.15485	0.0365372	1.28147	2.1448	0	0	0
KEGG2011;Unclassified;K08850;	30.6153	10.08	19.6672	11.956	8.64387	18.6114	15.0367	4.04047	9.77898	7.63084	7.96944	14.9913
KEGG2011;Unclassified;K17701;	0	0	0	0	0	0	0.0469424	4.74334	0.0250234	2.64624	7.43412	4.93817
KEGG2011;Unclassified;K18351;	353.388	993.754	247.676	121.836	131.132	39.7051	32.7561	46.7318	26.1173	11.5039	23.1925	32.3559
KEGG2011;Unclassified;K19673;	1.97371	2.21247	1.38081	0.805262	0	0	2.42537	7.39981	3.28759	11.4433	21.4619	20.6816
KEGG2011;K2000020 Cellular Processes;Transport and Catabolism;K1004144 Endocytosis;K12193 charged multivesicular body protein 3;	1.98066	0.0163428	0.0416033	0.638877	2.22001	2.57156	0.0260404	2.36965	0.0139535	0.132491	7.29556	4.98055
KEGG2011;Unclassified;K11886;	101.689	24.5302	88.8085	56.5637	33.7097	31.2184	16.4593	16.6412	33.573	28.8833	25.0911	49.7007
KEGG2011;Unclassified;K14838;	21.7314	1.23236	18.1516	5.10066	9.62064	9.46022	11.6356	1.53912	15.1201	7.49592	7.68862	5.72126
KEGG2011;K1001100 Metabolism;Metabolism of Cofactors and Vitamins;K1000770 Pantothenate and CoA biosynthesis;K00077 2-dehydropantoate 2-reductase [EC:1.1.1.169];	2845.95	3769.91	3112.63	3018.36	3184.67	2269.25	4728.68	5252.25	4691.27	3238.48	3469.38	3051.21
KEGG2011;Unclassified;K14681;	0	0.0509923	9.77997	0	1.5338	0.979965	0.0136489	0.0204813	1.06718	0	0	0
KEGG2011;Unclassified;K12282;	87.8529	126.245	69.5596	554.216	723.674	923.793	670.626	607.39	467.003	790.632	938.027	940.318
KEGG2011;K2000011 Genetic Information Processing;Replication and Repair;K1003030 DNA replication;K10754 replication factor C subunit 1;	0	0	0	0	0	0	0	0	0	0	0	0
KEGG2011;K1001100 Metabolism;Lipid Metabolism;K1000565 Ether lipid metabolism;K00803 alkyldihydroxyacetonephosphate synthase [EC:2.5.1.26];	0	0	0	0	0	0	0	0	0	0	0	0
KEGG2011;K2000011 Genetic Information Processing;Replication and Repair;K1003410 Base excision repair;K01971 bifunctional non-homologous end joining protein LigD [EC:6.5.1.1];	0	0	0	0	0	0	0	0	0	0	0	0
KEGG2011;K2000011 Genetic Information Processing;Replication and Repair;K1003410 Base excision repair;K10798 poly [ADP-ribose] polymerase [EC:2.4.2.30];	121.427	66.5752	99.432	56.5398	38.1722	30.1837	57.3123	32.0096	104.119	62.5112	43.6147	66.0939
KEGG2011;Unclassified;K01526;	25.6797	4.56153	19.5436	18.2032	7.12857	13.8048	2.51867	10.2055	20.4999	5.30586	9.77373	40.0694
KEGG2011;Unclassified;K15340;	35.5554	7.88406	20.9765	27.3453	4.81976	19.2992	2.48599	2.76322	17.1939	16.2369	9.64358	18.2282
KEGG2011;Unclassified;K15660;	59.2392	32.2081	39.3458	108.889	103.633	121.73	7.0848	5.26008	15.1123	123.835	148.073	88.2098
KEGG2011;Unclassified;K09936;	168.803	192.772	120.58	254.615	213.139	323.358	85.3985	105.297	137.864	150.071	157.487	108.868
KEGG2011;K2000011 Genetic Information Processing;K2000012 Transcription;K1003022 Basal transcription factors;K03135 transcription initiation factor TFIID subunit 11;	3.95169	3.32144	1.44961	3.68232	5.97389	3.80272	0.0136489	0.0204813	1.06718	4.6948	0.125488	0
KEGG2011;K1001100 Metabolism;Carbohydrate Metabolism;K1000650 Butanoate metabolism;K00023 acetoacetyl-CoA reductase [EC:1.1.1.36];	1331.66	1449.47	1401.27	1570.01	1398.78	1667.74	1815.75	1786.71	1727.74	1686.08	1417.24	1324.95
KEGG2011;Unclassified;K19620;	50.3377	96.2672	40.8225	65.4981	55.9252	34.0459	224.338	221.916	204.176	30.2368	55.4572	56.2029
KEGG2011;K1001100 Metabolism;Glycan Biosynthesis and Metabolism;K1000510 N-Glycan biosynthesis;K03846 alpha-1,2-mannosyltransferase [EC:2.4.1.259 2.4.1.261];	45.4388	4.57492	17.18	17.4916	9.44582	8.57724	5.89442	7.59961	7.59845	21.4441	24.9916	45.5907
KEGG2011;K1001100 Metabolism;Glycan Biosynthesis and Metabolism;K1000601 Glycosphingolipid biosynthesis - lacto and neolacto series;	6.89249	78.2066	0.334843	51.8554	58.2124	35.1046	9.43225	2.832	24.811	157.806	264.052	249.355
KEGG2011;Unclassified;K13982;	3.95353	1.15824	2.64033	0	0	0	123.883	94.0292	167.173	181.447	256.153	155.925
KEGG2011;Unclassified;K05303;	88.831	115.308	224.581	104.151	234.059	207.99	61.9971	26.9902	126.887	356.17	251.86	104.615
KEGG2011;Unclassified;K16487;	0	0	0	0	0	0	8.16582	5.20254	8.67137	15.1499	17.1972	27.3691
KEGG2011;Unclassified;K11203;	0	0	0	0	0	7.97613	0	0	0	0	0	0
KEGG2011;Unclassified;K18198;	0	0.0088483	1.22125	0	0	8.5178	20.4889	0.187119	0.0633929	0	0	0
KEGG2011;Unclassified;K18288;	10.8492	26.4733	13.233	1.35955	5.31916	2.86123	8.39033	46.435	22.8332	12.4218	12.2022	5.64741
KEGG2011;Unclassified;K00653;	0	0.0088483	1.22125	0	0	0	3.61357	5.17023	10.7812	36.3748	43.288	47.0893
KEGG2011;K2000016 Environmental Information Processing;Membrane Transport;K1002010 ABC transporters;K13889 glutathione transport system substrate-binding protein;	109.573	115.239	99.5211	79.7595	68.42	44.4192	29.2307	21.7285	37.9597	94.8135	63.4694	41.9439
KEGG2011;K2000016 Environmental Information Processing;Signaling Molecules and Interaction;K1004512 ECM-receptor interaction;K06240 laminin, alpha 3/5;	0	0	0	0	0	0	0	0	0	0	0	0
KEGG2011;Unclassified;K14272;	0	0	0	0	0	0	0	0	0	0	0	0
KEGG2011;Unclassified;K13679;	0	0	0	9.4865	2.85598	0	0	0	0	0	0	0
KEGG2011;Unclassified;K17918;	5.92161	5.56036	6.53145	0.743602	0	1.05769	1.12792	0.0205672	0.00736671	0.0184956	0.03444	0.850258
KEGG2011;K2000011 Genetic Information Processing;Replication and Repair;K1003420 Nucleotide excision repair;K02202 cyclin-dependent kinase 7 [EC:2.7.11.22 2.7.11.23];	0	0	0	0	0	0	0	0	0	0	0	0
KEGG2011;Unclassified;K03775;	560.7	579.561	519.49	879.52	969.994	1408.49	1127.53	1245.14	873.144	749.357	911.726	883.348
KEGG2011;Unclassified;K14686;	24.6947	2.34695	18.2201	26.5353	16.864	10.3921	0.0828137	4.97892	5.38723	0.0501562	1.5193	1.67809
KEGG2011;Unclassified;K12420;	564.638	1482.49	487.041	226.213	288.655	58.335	107.526	102.788	124.864	28.9975	61.4613	51.2054
KEGG2011;Unclassified;K12242;	100.679	198.264	137.445	37.4514	13.0913	2.26247	32.7787	26.8165	53.1322	21.5811	40.5064	94.4655
KEGG2011;Unclassified;K14703;	0	0	0	0	0	1.75798	0	0	0	0	0	0
KEGG2011;K2000011 Genetic Information Processing;Folding, Sorting and Degradation;K1003050 Proteasome;K03032 26S proteasome regulatory subunit N2;	60.2423	14.5304	22.4665	46.1213	24.1347	20.2927	0.135595	6.48008	20.442	10.1711	21.2384	13.9965
KEGG2011;K1001100 Metabolism;Metabolism of Cofactors and Vitamins;K1000860 Porphyrin and chlorophyll metabolism;K04039 light-independent protochlorophyllide reductase subunit B [EC:1.3.7.7];	1.9693	1.16688	6.24489	38.6247	25.7475	9.72713	1.18275	1.28188	1.09579	56.452	39.2379	127.451
KEGG2011;Unclassified;K19231;	1182.6	908.764	1538.42	597.74	513.811	1546.58	2733.96	1864.1	1264.11	1060.91	1633.36	1669.33
KEGG2011;K2000016 Environmental Information Processing;Membrane Transport;K1002010 ABC transporters;	0	0	0	0	0	0	0	0	0	0	0	0
KEGG2011;K1001100 Metabolism;Carbohydrate Metabolism;K1000620 Pyruvate metabolism;K03777 D-lactate dehydrogenase [EC:1.1.1.28];	180.646	114.248	270.491	846.572	928.932	820.431	384.263	285.327	176.006	720.577	737.314	944.504
KEGG2011;Unclassified;K11568;	0	0	0	1.41659	5.47718	0.168918	0.0136489	0.0204813	1.06718	0	0	0
KEGG2011;K1001100 Metabolism;Energy Metabolism;K1000190 Oxidative phosphorylation;K00333 NADH-quinone oxidoreductase subunit D [EC:1.6.5.3];	3264.5	4772.77	3569.27	3629.79	3648.65	3764.34	4153.78	4062.86	3859.44	4003.97	3749.2	3597.73
KEGG2011;Unclassified;K19170;	212.239	254.795	115.451	141.448	80.0016	88.433	122.907	149.935	556.843	133.8	129.771	102.286
KEGG2011;Unclassified;K19789;	243.83	305.729	84.1597	86.2421	79.9767	160.672	43.2492	24.3613	62.8972	71.3263	75.7044	69.3156
KEGG2011;K1001100 Metabolism;Metabolism of Other Amino Acids;K1000450 Selenocompound metabolism;	25545.4	37478.9	28772	27645.8	29285.1	29034.7	34158	32935.2	31047	30523.3	28868.2	28251.3
KEGG2011;Unclassified;K03832;	2474.78	2949.89	2722.7	3423.83	4445.19	5273.68	6512.84	6413.83	5892.32	5852.77	6112.05	5567.5
KEGG2011;Unclassified;K11923;	29.6552	0.0962782	4.22812	0	0	22.0752	0	0	0	0	0	0
KEGG2011;Unclassified;K19350;	0	0	0	0	0	0	0	0	0	10.6831	0.23546	0
KEGG2011;K1001100 Metabolism;Energy Metabolism;K1000680 Methane metabolism;K03388 heterodisulfide reductase subunit A [EC:1.8.98.1];	0.983834	1.13103	2.52698	0	3.83955	2.50693	0.0256474	0.0386081	2.12616	6.15813	1.87001	4.96523
KEGG2011;Unclassified;K15919;	7.90428	7.7043	0.186278	0	0	1.75798	18.6706	15.2845	16.3009	2.50782	3.01815	1.59729
KEGG2011;Unclassified;K10061;	4.94103	0.0531724	5.09914	0	0	0.545875	8.15435	7.60128	5.46395	3.9326	4.93897	13.4196
KEGG2011;Unclassified;K16422;	789.719	905.323	625.566	723.696	522.194	255.004	687.068	839.346	609.25	501.69	593.422	615.06
KEGG2011;K1001100 Metabolism;Lipid Metabolism;K1000100 Steroid biosynthesis;K00559 sterol 24-C-methyltransferase [EC:2.1.1.41];	49.3644	13.4402	54.6805	105.767	178.185	121.978	54.8806	48.2169	43.4667	81.4513	100.528	126.398
KEGG2011;Unclassified;K15204;	132.292	49.9857	94.2109	69.3663	36.6076	38.6355	13.9783	1.55859	19.4456	0.19377	9.26677	15.9335
KEGG2011;Unclassified;K14497;	0	0	0	0	0	0	2.27531	0.0551491	1.09564	2.56482	5.78555	1.56099
KEGG2011;Unclassified;K12685;	67.1251	77.538	56.3999	38.0875	128.779	14.0058	1.31561	15.8759	2.24252	73.6176	63.2254	30.3608
KEGG2011;Unclassified;K03486;	0	0.0623414	13.5494	0	0	0	0	0	0	0	0	0
KEGG2011;Unclassified;K16540;	0	0	0	0	0	0	1.15815	0.0387518	1.08306	0.0501562	1.5193	1.67809
KEGG2011;K1001100 Metabolism;Energy Metabolism;K1000680 Methane metabolism;K03313;	2109.53	3075.08	2419.2	1805.87	2156.52	1452.16	2662.83	2319.33	2347.82	2701.87	2730.77	2729.27
KEGG2011;K1001100 Metabolism;Amino Acid Metabolism;K1000310 Lysine degradation;K11427 histone-lysine N-methyltransferase, H3 lysine-79 specific [EC:2.1.1.43];	10.8686	1.20839	9.05504	9.01326	9.58997	7.21128	2.48805	8.84215	11.8776	23.7239	12.8066	26.4995
KEGG2011;Unclassified;K03427;	2832.12	5845.39	3248.81	3310.42	4316.52	4444.13	3813.78	4362.03	3311.06	3230.9	2639.73	2875.39
KEGG2011;K1001100 Metabolism;Amino Acid Metabolism;K1000260 Glycine, serine and threonine metabolism;K00928 aspartate kinase [EC:2.7.2.4];	0	0	0	0	0	0	0	0	0	0	0	0
KEGG2011;Unclassified;K09709;	238.883	292.558	332.222	319.938	373.645	356.074	1009.45	1001.65	527.851	245.298	313.686	333.565
KEGG2011;K2000016 Environmental Information Processing;Membrane Transport;K1003070 Bacterial secretion system;K03219 type III secretion protein C;	1028.61	1097.03	677.961	494.966	707.721	427.69	3189.8	3552.96	2024.26	347.892	472.843	507.769
KEGG2011;Unclassified;K00783;	625.854	587.327	522.135	704.552	714.807	898.046	870.464	839.449	720.009	870.574	757.4	830.499
KEGG2011;K2000011 Genetic Information Processing;K2000013 Translation;K1003010 Ribosome;K02873 large subunit ribosomal protein L13e;	1.96259	6.66556	12.7116	3.06485	2.99931	0.705636	0.0258426	1.24379	1.08318	0.034586	0.0648553	1.71853
KEGG2011;K2000011 Genetic Information Processing;K2000013 Translation;K1003010 Ribosome;K02913 large subunit ribosomal protein L33;	402.754	452.12	427.857	294.467	284.599	283.138	312.001	271.494	386.557	278.938	250.498	278.212
KEGG2011;Unclassified;K04759;	1439.26	1389.66	1787.1	1712.58	2094.57	2858.96	1698.92	1575.01	1886.26	2320.29	2179.01	1814.49
KEGG2011;Unclassified;K04761;	1328.7	1543.65	1405.21	1928.97	2180.63	2720.92	2686.23	2709.84	2508.54	2560.47	2384.6	2217.39
KEGG2011;Unclassified;K05516;	374.117	443.335	923.21	554.215	645.64	1009.65	764.149	786.162	638.567	615.507	658.443	782.677
KEGG2011;K2000016 Environmental Information Processing;Signal Transduction;K1002020 Two-component system;K07654 two-component system, OmpR family, sensor histidine kinase MtrB [EC:2.7.13.3];	1167.79	2718.11	1036.51	643.065	809.263	327.446	289.821	319.564	337.719	148.956	200.712	166.734
KEGG2011;Unclassified;K02521;	100.676	168.447	233.893	258.249	339.77	415.466	117.922	90.0889	77.1476	140.127	123.852	162.684
KEGG2011;Unclassified;K17900;	31.6021	7.88238	23.5008	26.5855	13.1036	10.9486	1.28269	1.44191	9.63733	10.1359	15.3598	14.881
KEGG2011;K1001100 Metabolism;Carbohydrate Metabolism;K1000562 Inositol phosphate metabolism;K00922 phosphatidylinositol-4,5-bisphosphate 3-kinase [EC:2.7.1.153];	0	0	0	0	0	0	0	0	0	0	0	0
KEGG2011;K2000011 Genetic Information Processing;K2000012 Transcription;K1003040 Spliceosome;K12846 U4/U6.U5 tri-snRNP-associated protein 3;	0.983789	0.0300989	3.68442	3.24529	0	0.312463	0.0136489	0.0204813	1.06718	0	0	0
KEGG2011;K1001100 Metabolism;Amino Acid Metabolism;K1000350 Tyrosine metabolism;K01555 fumarylacetoacetase [EC:3.7.1.2];	0	0	0	0	0	0	0	0	0	0	0	0
KEGG2011;K2000011 Genetic Information Processing;Folding, Sorting and Degradation;K1004120 Ubiquitin mediated proteolysis;K10610 DNA damage-binding protein 1;	0	0	0	0	0	0	0	0	0	0	0	0
KEGG2011;K2000025 Organismal Systems;Immune System;K1004062 Chemokine signaling pathway;K04536 guanine nucleotide-binding protein G(I)/G(S)/G(T) subunit beta-1;	0	0	0	0	0	0	0	0	0	0	0	0
KEGG2011;K2000020 Cellular Processes;Transport and Catabolism;K1004146 Peroxisome;K13344 peroxin-13;	13.8278	4.52725	11.7139	4.51824	1.27731	6.21511	4.58429	2.57343	1.1287	2.67373	6.18645	8.35275
KEGG2011;K2000016 Environmental Information Processing;Signal Transduction;K1004010 MAPK signaling pathway;K04467 inhibitor of nuclear factor kappa-B kinase subunit alpha [EC:2.7.11.10];	0	0	0	0	0	0	0	0	0	0	0	0
KEGG2011;K1001100 Metabolism;Amino Acid Metabolism;K1000270 Cysteine and methionine metabolism;K08968 L-methionine (R)-S-oxide reductase [EC:1.8.4.14];	8.89433	1.19739	6.50024	3.10293	0.612062	1.9381	2.24017	0.0388964	0.0138455	0	0	0
KEGG2011;Unclassified;K03489;	0	0.0304384	4.83498	0	0	0	0	0	0	0	0	0
KEGG2011;K2000011 Genetic Information Processing;K2000013 Translation;K1003010 Ribosome;K02955 small subunit ribosomal protein S14e;	3.95842	0.0348731	1.3792	0.650674	2.24444	1.99985	0	0	0	0.0762374	2.94046	2.50441
KEGG2011;K1001100 Metabolism;Biosynthesis of Polyketides and Terpenoids;K1000900 Terpenoid backbone biosynthesis;K13789 geranylgeranyl diphosphate synthase, type II [EC:2.5.1.1 2.5.1.10 2.5.1.29];	1547.85	1852.81	1502.08	575.425	493.405	596.008	490.905	530.276	1306.22	471.799	723.277	947.878
KEGG2011;Unclassified;K09637;	0	2.19806	2.52814	0	1.5338	0.979965	0	0	0	1.5313	21.0386	16.5882
KEGG2011;K1001100 Metabolism;Carbohydrate Metabolism;K1000010 Glycolysis / Gluconeogenesis;K04072 acetaldehyde dehydrogenase / alcohol dehydrogenase [EC:1.2.1.10 1.1.1.1];	0	0	0	0	0	0	0	0	0	0	0	0
KEGG2011;Unclassified;K03758;	1336.6	1400.67	817.979	1323.8	1056.14	678.241	566.673	628.843	392.086	422.911	637.904	449.865
KEGG2011;K2000011 Genetic Information Processing;Folding, Sorting and Degradation;K1003060 Protein export;K03074 preprotein translocase subunit SecF;	0	0	0	0	0	0	0	0	0	0	0	0
KEGG2011;Unclassified;K10459;	0	0	0	0	0	0	0	0	0	0.0646215	2.86872	1.64528
KEGG2011;K2000011 Genetic Information Processing;Folding, Sorting and Degradation;K1003060 Protein export;K03116 sec-independent protein translocase protein TatA;	0	0	0	0	0	0	0	0	0	0	0	0
KEGG2011;Unclassified;K04652;	77.9653	151.929	536.774	33.8397	31.6193	26.904	129.632	151.918	47.8923	151.439	186.89	168.397
KEGG2011;K2000011 Genetic Information Processing;Folding, Sorting and Degradation;K1003050 Proteasome;K02729 20S proteasome subunit alpha 5 [EC:3.4.25.1];	11.8532	4.51284	9.14957	9.20716	4.29668	4.19214	3.62045	3.97126	12.9175	16.2394	15.4633	13.1554
KEGG2011;Unclassified;K05954;	58.2794	7.89631	12.1089	6.03521	1.99907	7.68074	9.19548	0.163398	6.4994	7.49934	4.89307	8.29226
KEGG2011;Unclassified;K02355;	11092.6	13453	11683.6	12970.3	12202.2	12547	14707.1	14620.7	12460.1	11516.6	11575.1	11725.3
KEGG2011;Unclassified;K03113;	145.114	106.44	138.66	149.431	172.135	155.071	170.62	205.334	154.238	210.245	264.173	248.491
KEGG2011;Unclassified;K15116;	31.6056	5.67293	20.9126	12.0931	7.97958	9.79255	3.56106	0.149066	9.65324	11.1828	7.88391	8.21382
KEGG2011;Unclassified;K11563;	91.818	21.2061	79.6508	50.5328	30.022	30.2888	2.52236	5.31418	26.928	5.09496	11.7463	3.17472
KEGG2011;Unclassified;K07317;	58.2642	32.1556	9.57006	37.4231	39.5965	63.9496	64.3738	127.741	63.0436	78.6154	42.1207	56.1025
KEGG2011;K1001100 Metabolism;Metabolism of Cofactors and Vitamins;K1000740 Riboflavin metabolism;K11752 diaminohydroxyphosphoribosylaminopyrimidine deaminase / 5-amino-6-(5-phosphoribosylamino)uracil reductase [EC:3.5.4.26 1.1.1.193];	1725.54	1686.61	1496.85	1837.32	2156.38	2558.35	2655.81	2709.76	1782.09	2287.79	2123.45	2048.99
KEGG2011;Unclassified;K14002;	26.6673	10.0625	14.5082	8.91769	11.018	12.4096	6.87359	1.43135	3.27898	1.41995	0.268838	10.2098
KEGG2011;K2000025 Organismal Systems;Excretory System;K1004960 Aldosterone-regulated sodium reabsorption;	0	0	0	0	0	0	0	0	0	0	0	0
KEGG2011;K2000025 Organismal Systems;Nervous System;	0	0	0	0	0	0	0	0	0	0	0	0
KEGG2011;Unclassified;K09951;	81.9524	46.5734	23.9105	68.1858	164.557	44.1994	91.1855	131.672	74.9867	81.36	100.27	76.716
KEGG2011;Unclassified;K16043;	2.95026	8.84926	11.5546	14.8727	22.8516	22.7527	33.886	41.6988	22.8666	78.8177	84.9219	70.1154
KEGG2011;Unclassified;K09568;	9.87331	3.42042	12.8612	4.56805	1.2999	4.56711	1.18222	0.0549658	2.1446	3.91754	9.09636	8.28636
KEGG2011;Unclassified;K17770;	10.8709	5.57161	2.84372	5.47919	1.33652	1.75661	0.0979188	5.0669	8.59813	16.3093	12.6738	22.3849
KEGG2011;Unclassified;K17434;	0	0	0	1.41659	5.47718	0.168918	0	0	0	0	0	0
KEGG2011;K2000020 Cellular Processes;Transport and Catabolism;	0	0	0	0	0	0	0	0	0	0	0	0
KEGG2011;K1001100 Metabolism;Carbohydrate Metabolism;K1000040 Pentose and glucuronate interconversions;K01195 beta-glucuronidase [EC:3.2.1.31];	0	0	0	0	0	0	0	0	0	0	0	0
KEGG2011;Unclassified;K15668;	0.978152	1.17973	9.91348	30.4748	9.32473	10.9478	2.47816	8.79767	9.72919	0.0831276	0.159296	5.15756
KEGG2011;K2000016 Environmental Information Processing;Signal Transduction;K1004010 MAPK signaling pathway;K04855 voltage-dependent calcium channel T type alpha-1H;	0	0	0	0	0	0	0	0	0	0	0	0
KEGG2011;Unclassified;K06709;	0	0.0088483	1.22125	0	2.81226	10.2873	0.0136489	0.0204813	1.06718	0.0356823	1.45036	0.815417
KEGG2011;Unclassified;K03568;	2859.77	3607.02	3242.12	4073.74	4007.54	4547.53	4069.65	4085.66	3580.37	3898.85	3426.23	3141.18
[truncated: 8,178 more rows]

## Sheet: Deseq2
KEGG ID	sampleA	sampleB	baseMeanA	baseMeanB	baseMean	log2FoldChange	lfcSE	stat	pvalue	padj
[truncated: 6,589 more rows]

[truncated: 1 more sheets: keggProfiler]
