# Supplementary material for: The microbiome as a biosensor: functional profiles elucidate hidden stress in hosts
Source: Microbiome. 2020 May 21;8:71. doi: 10.1186/s40168-020-00850-9 (PMC7243336; doi:10.1186/s40168-020-00850-9)
Supplement: Supplementary file 12 — Additional file 11: Table S10. Meta-analysis: JGI detailed table- including: projects id, habitat, pH concentration, oxygen concentration, gene counts. [file 40168_2020_850_MOESM11_ESM.xlsx]

## Sheet: pH_nqr
Project_ID	Ecosystem	sub_ecosystem	pH	pH_range	nqrA	nqrB	nqrC	nqrD	nqrE	nqrF
2100351008	Hot spring	Other	2.84	<7	0	0	0	0	0	0
2119805007	Hot spring	Other	2.85	<7	0	0	0	0	0	0
3300007811	Hot spring	Other	3	<7	0	0	0	0	0	0
3300007814	Hot spring	Other	3	<7	0	0	0	0	0	0
3300007815	Hot spring	Other	3	<7	0	0	0	0	0	0
3300013008	Hot spring	Other	3	<7	0	0	0	0	0	0
3300013009	Hot spring	Other	3	<7	0	0	0	0	0	0
3300026877	Hot spring	Other	3	<7	0	0	0	0	0	0
3300026882	Hot spring	Other	3	<7	0	0	0	0	0	0
3300026906	Hot spring	Other	3	<7	0	0	0	0	0	0
2007427000	Contaminated groundwater	Other	3.7	<7	0.00952381	0	0	0	0	0.00952381
3300000184	Contaminated groundwater	Other	3.7	<7	0	0	0	0	0	0
3300006893	Iron-sulfur acid spring	Other	4.19	<7	0	0	0	0	0	0.00147493
3300007982	Iron-sulfur acid spring	Other	4.19	<7	0	0	0	0	0	0.00402414
3300025134	Iron-sulfur acid spring	Other	4.19	<7	0	0	0	0	0	0.00652174
3300025320	Iron-sulfur acid spring	Other	4.19	<7	0	0	0	0	0	0
3300021476	Other	Other	4.69	<7	0	0	0	0	0	0.00669643
3300015202	Soil	Other	5.3	<7	0	0	0	0	0	0.0199336
3300015192	Soil	Other	5.6	<7	0	0	0	0	0	0.0027027
3300015197	Soil	Other	5.6	<7	0	0	0	0	0	0.0021692
3300015080	Soil	Other	5.69	<7	0	0	0	0	0	0
3300015193	Soil	Other	5.7	<7	0	0	0	0	0	0
3300015087	Soil	Other	5.73	<7	0	0	0	0	0	0
3300015168	Soil	Other	5.82	<7	0	0	0	0	0	0
3300014149	Other	Other	5.9	<7	0.00283286	0.0254958	0.0169972	0.0169972	0.0254958	0.0453258
3300015063	Soil	Other	6	<7	0	0	0	0	0	0
3300015085	Soil	Other	6	<7	0	0	0	0	0	0
3300021792	Other	Other	6	<7	0.0650636	0.0685997	0.0495049	0.0445545	0.0459689	0.0742574
3300015069	Soil	Other	6.01	<7	0	0	0	0	0	0
3300015075	Soil	Other	6.01	<7	0	0	0	0	0	0
3300009502	Freshwater	Other	6.05	<7	0.00940439	0.0104493	0.00522466	0.00731452	0.00626959	0.0292581
3300025162	Freshwater	Other	6.05	<7	0.00883838	0.00757576	0.00631313	0.00505051	0.00505051	0.0176768
3300015090	Soil	Other	6.1	<7	0	0	0	0	0	0
2065487018	Soil	Other	6.2	<7	0	0	0	0	0	0.0060241
2088090014	Soil	Other	6.2	<7	0	0	0	0	0	0
2228664022	Soil	Other	6.2	<7	0	0	0	0	0	0.0177134
3300000364	Soil	Other	6.2	<7	0	0	0	0	0	0.00739645
3300000789	Soil	Other	6.2	<7	0	0.003861	0	0	0	0.030888
3300000955	Soil	Other	6.2	<7	0.000144844	0	0	0	0	0.00188297
3300015083	Soil	Other	6.2	<7	0	0	0	0	0	0.00416667
3300015203	Soil	Other	6.2	<7	0	0	0	0	0	0.00464037
3300015076	Soil	Other	6.3	<7	0	0	0	0	0	0
3300015084	Soil	Other	6.3	<7	0	0	0	0	0	0
3300015162	Soil	Other	6.3	<7	0	0	0	0	0	0
3300015190	Soil	Other	6.3	<7	0	0	0	0	0	0
3300000082	Hot spring	Sediment	6.37	<7	0.00900901	0.0720721	0.00900901	0.027027	0.027027	0.0540541
3300000083	Hot spring	Other	6.37	<7	0	0.0206186	0	0.0412371	0.0103093	0.0103093
3300000085	Hot spring	Sediment	6.37	<7	0	0.0684932	0.0273973	0.0547945	0.0273973	0.0684932
3300000106	Hot spring	Sediment	6.37	<7	0	0.0595238	0.047619	0.0357143	0.0357143	0.0952381
3300000109	Hot spring	Sediment	6.37	<7	0	0	0	0	0	0
3300005275	Hot spring	Sediment	6.37	<7	0	0.0181818	0.0181818	0	0.0181818	0.0363636
3300005278	Hot spring	Sediment	6.37	<7	0.0126582	0.0253165	0.0126582	0.0253165	0.0126582	0.0316456
3300005298	Hot spring	Sediment	6.37	<7	0.0136986	0.0479452	0.0205479	0.0273973	0.0410959	0.0410959
3300005300	Hot spring	Other	6.37	<7	0	0.0294118	0.0294118	0.0490196	0.0294118	0.0392157
3300006054	Hot spring	Other	6.37	<7	0	0	0	0	0	0
3300015164	Soil	Other	6.4	<7	0	0	0	0	0	0
3300015199	Soil	Other	6.4	<7	0.00224215	0.00448431	0.00224215	0.00448431	0.00224215	0.00896861
3300015161	Soil	Other	6.41	<7	0	0	0	0	0	0.00389105
3300015165	Soil	Other	6.42	<7	0	0	0	0	0	0.00970874
3300015198	Soil	Other	6.42	<7	0	0	0	0	0	0.0070922
3300015079	Soil	Other	6.5	<7	0	0	0	0	0	0
3300015086	Soil	Other	6.5	<7	0	0	0	0	0	0
3300015195	Soil	Other	6.5	<7	0	0	0	0	0	0
2067725004	Soil	Other	6.6	<7	0.00266667	0	0.00266667	0	0	0.00266667
3300000953	Soil	Other	6.6	<7	0	0.000633847	0	0	0	0.0035918
3300015082	Soil	Other	6.6	<7	0	0	0	0	0	0.00884956
3300015158	Soil	Other	6.6	<7	0	0	0	0	0	0.00392157
3300015163	Soil	Other	6.6	<7	0	0	0	0	0	0
3300015167	Soil	Other	6.6	<7	0	0	0	0	0	0.00242131
3300015159	Soil	Other	6.63	<7	0	0	0	0	0	0.0169492
3300015196	Soil	Other	6.63	<7	0	0	0	0	0	0.00380228
3300008000	Hot spring	Sediment	6.65	<7	0.0046083	0.0230415	0.0184332	0.0184332	0.0138249	0.0230415
3300025089	Hot spring	Sediment	6.65	<7	0	0.0340909	0.0340909	0.0681818	0.0340909	0.0454545
3300000891	Soil	Other	6.7	<7	0	0.000463965	0	0.00030931	0	0.00154655
3300015204	Soil	Other	6.7	<7	0	0	0	0	0	0.00307692
3300015209	Soil	Other	6.7	<7	0	0	0	0	0	0.0156047
3300000866	Hot spring	Sediment	6.71	<7	0	0.0408163	0.0204082	0.0204082	0	0.0204082
3300007999	Hot spring	Sediment	6.71	<7	0.00505051	0.020202	0.020202	0.020202	0.020202	0.0252525
3300025090	Hot spring	Sediment	6.71	<7	0	0.0675676	0.0405405	0.0405405	0.0405405	0.027027
2067725000	Soil	Other	6.8	<7	0.00571429	0	0	0	0	0.00571429
2067725003	Soil	Other	6.8	<7	0	0.00641026	0	0	0	0
3300000881	Soil	Other	6.8	<7	0.00239425	0.00239425	0.00159617	0.000798085	0	0.00399042
3300001139	Soil	Other	6.8	<7	0.0033184	0.00232288	0.00132736	0.00116144	0.00066368	0.00514352
3300008019	Hot spring	Sediment	6.83	<7	0	0	0	0	0	0.00211864
3300009590	Hot spring	Sediment	6.83	<7	0	0	0	0	0	0.0125786
3300025068	Hot spring	Sediment	6.83	<7	0	0	0	0	0	0
3300025092	Hot spring	Sediment	6.83	<7	0	0	0	0	0	0
3300015171	Soil	Other	6.9	<7	0	0	0	0	0.00265252	0.00265252
3300000178	Other	Other	7	7-8	0.00125628	0	0	0.00125628	0	0.00502513
3300009591	Hot spring	Sediment	7.03	7-8	0	0	0	0	0	0.00722022
3300009596	Hot spring	Other	7.03	7-8	0	0	0	0	0	0
3300009598	Hot spring	Sediment	7.03	7-8	0	0	0	0	0	0.00534759
3300025063	Hot spring	Sediment	7.03	7-8	0	0	0	0	0	0
3300025067	Hot spring	Sediment	7.03	7-8	0	0	0	0	0	0.0117647
3300005070	Hypersaline water	Other	7.1	7-8	0	0	0	0	0	0.0357143
3300005075	Hypersaline water	Other	7.1	7-8	0	0	0	0	0	0.0392157
3300015078	Soil	Other	7.1	7-8	0	0	0	0	0	0
3300006865	Hot spring	Sediment	7.16	7-8	0.00655977	0.00728863	0.00874636	0.00728863	0.0058309	0.00801749
3300025310	Hot spring	Sediment	7.16	7-8	0.00531108	0.00834598	0.00682853	0.00758725	0.00531108	0.0128983
3300010324	Lake	Sediment	7.2	7-8	0.0015625	0.009375	0.0109375	0.00625	0.0078125	0.0203125
3300010328	Lake	Sediment	7.2	7-8	0.00414365	0.00966851	0.00690608	0.00966851	0.00966851	0.0124309
3300015194	Soil	Other	7.2	7-8	0	0	0	0	0	0
3300015208	Soil	Other	7.2	7-8	0	0	0.00386847	0.00193424	0.00386847	0.00193424
3300025143	Lake	Sediment	7.2	7-8	0.0103093	0.0132548	0.00294551	0.00589102	0.011782	0.0162003
3300025144	Lake	Sediment	7.2	7-8	0.00215983	0.012959	0.00431965	0.00431965	0.00431965	0.0107991
3300009585	Hot spring	Sediment	7.29	7-8	0	0.0131579	0.0131579	0.00986842	0.0263158	0.0131579
3300025060	Hot spring	Sediment	7.29	7-8	0	0.0296296	0.0222222	0.0222222	0.0296296	0.037037
3300015189	Soil	Other	7.3	7-8	0	0	0	0	0	0.00285714
3300009039	Lake	Sediment	7.32	7-8	0.0136737	0.0273473	0.0100273	0.0282589	0.0227894	0.0328168
3300025843	Lake	Sediment	7.32	7-8	0.0141911	0.0208136	0.00473037	0.0217597	0.0189215	0.0283822
3300007352	Deep subsurface aquifer	Other	7.4	7-8	0.0322581	0.0443548	0.0362903	0.0322581	0.0403226	0.0504032
3300007354	Deep subsurface aquifer	Other	7.4	7-8	0.024911	0.0391459	0.0391459	0.0284698	0.0177936	0.0569395
3300010291	Hot spring	Sediment	7.48	7-8	0.08	0.1408	0.1008	0.1104	0.1168	0.144
3300025820	Hot spring	Sediment	7.48	7-8	0.088586	0.132879	0.0988075	0.102215	0.0971039	0.158433
3300006562	Other	Other	7.5	7-8	0.0465116	0.0116279	0.0232558	0.0116279	0.0116279	0.0581395
3300010317	Hot spring	Sediment	7.5	7-8	0.0825309	0.090784	0.0522696	0.0770289	0.0674003	0.116919
3300010393	Hot spring	Sediment	7.5	7-8	0.0928571	0.0952381	0.052381	0.0928571	0.0833333	0.097619
3300011244	Soil	Other	7.5	7-8	0	0	0	0	0	0
3300025100	Hot spring	Sediment	7.5	7-8	0.0900196	0.119374	0.0528376	0.0684932	0.0606654	0.0939335
3300025884	Hot spring	Sediment	7.5	7-8	0.0770416	0.096302	0.0508475	0.0616333	0.0616333	0.114792
2070309009	Soil	Other	7.6	7-8	0.00265957	0.00531915	0	0	0	0.00797872
3300000956	Soil	Other	7.6	7-8	0.00270027	0.00257169	0.00145729	0.00102867	0.00137157	0.00522909
3300015191	Soil	Other	7.6	7-8	0	0.0025	0	0	0	0
3300005253	Lake	Sediment	7.66	7-8	0.125683	0.322404	0.213115	0.251366	0.229508	0.306011
3300005663	Lake	Sediment	7.66	7-8	0.275862	0.448276	0.344828	0.37931	0.37931	0.431034
2067725001	Soil	Other	7.8	7-8	0	0	0	0	0	0
3300000345	Hot spring	Microbial mats	7.8	7-8	0	0	0	0	0	0
3300000858	Soil	Other	7.8	7-8	0.00196078	0.00147059	0.000980392	0.000980392	0.000490196	0.00147059
3300002895	Other	Other	7.8	7-8	0.0366972	0.0642202	0.0733945	0.0366972	0.0458716	0.0550459
3300007070	Hot spring	Sediment	7.93	7-8	0	0	0	0	0	0
3300025775	Hot spring	Sediment	7.93	7-8	0	0	0	0	0	0
3300007071	Hot spring	Sediment	7.94	7-8	0	0	0	0	0	0
3300007072	Hot spring	Sediment	7.94	7-8	0.037037	0.0809328	0.0576132	0.0644719	0.0644719	0.0699588
3300025094	Hot spring	Sediment	7.94	7-8	0	0	0	0	0	0
3300025161	Hot spring	Sediment	7.94	7-8	0.0427729	0.0707965	0.0634218	0.0516224	0.0560472	0.0678466
3300009777	Wastewater Unchlorinated	Other	8	>8	0.00647059	0.0335294	0.0223529	0.0252941	0.0182353	0.0652941
3300025173	Wastewater Unchlorinated	Other	8	>8	0.00649773	0.0272904	0.0188434	0.0194932	0.0175439	0.0532814
3300010284	Hot spring	Microbial mats	8.0825	>8	0.00222717	0.0111359	0.013363	0.00668151	0.00445434	0.0155902
3300010289	Hot spring	Microbial mats	8.0825	>8	0.013986	0.041958	0.0297203	0.0384615	0.027972	0.0506993
3300010308	Hot spring	Microbial mats	8.0825	>8	0.00721154	0.0168269	0.00240385	0.00961539	0.0168269	0.0216346
3300025794	Hot spring	Microbial mats	8.0825	>8	0.00230947	0.00923787	0.00230947	0.00461894	0.0115473	0.0161663
3300025800	Hot spring	Microbial mats	8.0825	>8	0	0.0140105	0.00350263	0.0140105	0.0140105	0.0157618
3300025819	Hot spring	Microbial mats	8.0825	>8	0.0204461	0.0427509	0.0241636	0.035316	0.0297398	0.0576208
3300006945	Hot spring	Sediment	8.15	>8	0.00323625	0.0226537	0.012945	0.012945	0.0194175	0.0161812
3300025105	Hot spring	Sediment	8.15	>8	0	0.0187266	0.00749064	0.00374532	0.00374532	0.0149813
3300022691	Soil	Other	8.44	>8	0	0	0	0	0	0
3300001339	Hot spring	Microbial mats	8.6	>8	0	0	0	0	0	0.0130719
3300005857	Hot spring	Microbial mats	8.6	>8	0	0	0	0	0	0
3300025440	Hot spring	Microbial mats	8.6	>8	0	0	0	0	0	0
3300011180	Freshwater	Other	13	>8	0.0340136	0.00680272	0.00680272	0.00680272	0.0136054	0.0136054
3300011182	Freshwater	Other	13	>8	0.0232558	0.0155039	0.0155039	0.0116279	0.00775194	0.0465116
3300011183	Freshwater	Other	13	>8	0.00510204	0.00765306	0.00510204	0.00510204	0.00510204	0.0102041
3300011184	Freshwater	Other	13	>8	0.0120846	0.0181269	0.0181269	0.0151057	0.0151057	0.0151057
3300012264	Freshwater	Sediment	13	>8	0.0609756	0.0426829	0.0182927	0.0121951	0.0121951	0.054878
3300012266	Freshwater	Other	13	>8	0.00711744	0.0106762	0.00355872	0.00711744	0.0177936	0.0106762
3300025080	Freshwater	Other	13	>8	0.0463576	0.0264901	0.0264901	0.0198676	0.013245	0.0331126
3300025091	Freshwater	Other	13	>8	0.013468	0.016835	0.020202	0.010101	0.016835	0.026936
3300025170	Freshwater	Other	13	>8	0.00928793	0.0154799	0.00928793	0.00928793	0.00619195	0.0154799
3300025171	Freshwater	Other	13	>8	0.0077821	0.0194553	0.0077821	0.00389105	0.0155642	0.0311284
3300025172	Freshwater	Sediment	13	>8	0.0421053	0.0210526	0.0210526	0.0210526	0.0105263	0.0105263

## Sheet: pH_mnh
Project_ID	Ecosystem	sub_ecosystem	pH	pH_range	mnhA	mnhB	mnhC	mnhD	mnhE	mnhF	mnhG
2100351008	Hot spring	Other	2.84	<7	0	0	0	0.333333	0	0	0
2119805007	Hot spring	Other	2.85	<7	0.125	0	0	0.0625	0	0	0
3300007811	Hot spring	Other	3	<7	0	0	0	0	0	0	0
3300007814	Hot spring	Other	3	<7	0	0	0	0	0	0	0
3300007815	Hot spring	Other	3	<7	0	0	0	0	0	0	0
3300013008	Hot spring	Other	3	<7	0	0	0	0	0	0	0
3300013009	Hot spring	Other	3	<7	0	0	0	0	0	0	0
3300026877	Hot spring	Other	3	<7	0	0	0	0	0	0	0
3300026882	Hot spring	Other	3	<7	0	0	0	0	0	0	0
3300026906	Hot spring	Other	3	<7	0	0	0	0	0	0	0
2007427000	Contaminated groundwater	Other	3.7	<7	0	0	0	0	0.00952381	0.00952381	0
3300000184	Contaminated groundwater	Other	3.7	<7	0	0	0	0	0	0	0
3300006893	Iron-sulfur acid spring	Other	4.19	<7	0.0169617	0.0199115	0.0199115	0.0412979	0.0125369	0.0184366	0.0184366
3300007982	Iron-sulfur acid spring	Other	4.19	<7	0.00603622	0.0261569	0.028169	0.0503018	0.00201207	0.0140845	0.0140845
3300025134	Iron-sulfur acid spring	Other	4.19	<7	0.00652174	0.026087	0.023913	0.0630435	0.00217391	0.00652174	0.0108696
3300025320	Iron-sulfur acid spring	Other	4.19	<7	0.0125224	0.0169946	0.0205725	0.0366726	0.0125224	0.0116279	0.0125224
3300021476	Other	Other	4.69	<7	0	0	0.0122768	0.0223214	0.00892857	0.0111607	0.0122768
3300015202	Soil	Other	5.3	<7	0	0	0	0.00664452	0.00664452	0.00332226	0.00332226
3300015192	Soil	Other	5.6	<7	0.00810811	0	0.0027027	0.0108108	0.00540541	0.0027027	0.00540541
3300015197	Soil	Other	5.6	<7	0	0.00650759	0.00650759	0.0151844	0	0	0
3300015080	Soil	Other	5.69	<7	0	0	0	0.00390625	0	0	0
3300015193	Soil	Other	5.7	<7	0.00519481	0	0	0	0	0	0
3300015087	Soil	Other	5.73	<7	0.00335571	0.00335571	0.00335571	0.0100671	0	0	0.00335571
3300015168	Soil	Other	5.82	<7	0	0.00197628	0.00197628	0.00395257	0.00197628	0.00395257	0.00592885
3300014149	Other	Other	5.9	<7	0.0594901	0.0736544	0.0453258	0.150142	0.0453258	0.0481586	0.0509915
3300015063	Soil	Other	6	<7	0	0	0	0	0	0	0
3300015085	Soil	Other	6	<7	0	0	0	0	0	0	0
3300021792	Other	Other	6	<7	0.0120226	0.0650636	0.0424328	0.138614	0.0466761	0.0346535	0.0325318
3300015069	Soil	Other	6.01	<7	0.0305344	0.00763359	0.00763359	0.0152672	0.00763359	0	0.00763359
3300015075	Soil	Other	6.01	<7	0	0	0	0.0254237	0	0	0.0169492
3300009502	Freshwater	Other	6.05	<7	0.0376176	0.00940439	0.0219436	0.147335	0.00522466	0.00417973	0.00626959
3300025162	Freshwater	Other	6.05	<7	0.0138889	0.00757576	0.00883838	0.143939	0.00631313	0.00252525	0.00378788
3300015090	Soil	Other	6.1	<7	0.0120846	0.00302115	0.00302115	0.0060423	0	0	0
2065487018	Soil	Other	6.2	<7	0.0240964	0.0120482	0.0180723	0.0240964	0	0.0060241	0.0060241
2088090014	Soil	Other	6.2	<7	0	0.00869565	0.0173913	0.0434783	0.00869565	0	0
2228664022	Soil	Other	6.2	<7	0.00805153	0.0128824	0.0225443	0.0483092	0.00483092	0.00644122	0.00483092
3300000364	Soil	Other	6.2	<7	0.0177515	0.0184911	0.033284	0.0998521	0.0244083	0.0266272	0.0273669
3300000789	Soil	Other	6.2	<7	0.023166	0.030888	0.027027	0.216216	0.0656371	0.0501931	0.0579151
3300000955	Soil	Other	6.2	<7	0.00449015	0.00391078	0.00420046	0.0196987	0.00376593	0.00420046	0.00376593
3300015083	Soil	Other	6.2	<7	0	0.00833333	0.00416667	0	0	0	0
3300015203	Soil	Other	6.2	<7	0.00464037	0	0.00232019	0.00232019	0.00464037	0.00232019	0
3300015076	Soil	Other	6.3	<7	0.00617284	0.00617284	0	0.0123457	0	0	0.00617284
3300015084	Soil	Other	6.3	<7	0	0	0	0	0	0	0
3300015162	Soil	Other	6.3	<7	0	0.00285714	0	0.02	0.00285714	0	0
3300015190	Soil	Other	6.3	<7	0.00598802	0.00598802	0.00598802	0.011976	0.00598802	0.00598802	0.00598802
3300000082	Hot spring	Sediment	6.37	<7	0.108108	0.135135	0.126126	0.378378	0.108108	0.0990991	0.108108
3300000083	Hot spring	Other	6.37	<7	0.164948	0.154639	0.113402	0.402062	0.0927835	0.0721649	0.0927835
3300000085	Hot spring	Sediment	6.37	<7	0.123288	0.30137	0.232877	0.712329	0.150685	0.136986	0.164384
3300000106	Hot spring	Sediment	6.37	<7	0.047619	0.238095	0.214286	0.464286	0.154762	0.130952	0.178571
3300000109	Hot spring	Sediment	6.37	<7	0.142857	1.14286	1.28571	1.32143	0.964286	0.785714	1.07143
3300005275	Hot spring	Sediment	6.37	<7	0.0363636	0.690909	0.672727	1.56364	0.545455	0.509091	0.563636
3300005278	Hot spring	Sediment	6.37	<7	0.0443038	0.21519	0.170886	0.537975	0.151899	0.158228	0.170886
3300005298	Hot spring	Sediment	6.37	<7	0.0547945	0.273973	0.164384	0.60274	0.157534	0.157534	0.178082
3300005300	Hot spring	Other	6.37	<7	0.0980392	0.303922	0.205882	0.490196	0.235294	0.215686	0.176471
3300006054	Hot spring	Other	6.37	<7	0.0857143	0	0	0	0	0	0
3300015164	Soil	Other	6.4	<7	0	0.0123457	0.00925926	0.0216049	0.00925926	0	0.00308642
3300015199	Soil	Other	6.4	<7	0.00448431	0.00224215	0.00448431	0.0112108	0.00672646	0.00224215	0.00224215
3300015161	Soil	Other	6.41	<7	0	0	0	0.00389105	0	0.00389105	0.00389105
3300015165	Soil	Other	6.42	<7	0	0.00485437	0.00242718	0.00728155	0	0	0.00242718
3300015198	Soil	Other	6.42	<7	0	0	0	0	0	0	0
3300015079	Soil	Other	6.5	<7	0	0	0	0	0	0	0
3300015086	Soil	Other	6.5	<7	0	0	0	0	0	0	0
3300015195	Soil	Other	6.5	<7	0	0.00309597	0	0	0	0	0
2067725004	Soil	Other	6.6	<7	0.024	0.00266667	0.032	0.0666667	0.0186667	0.016	0.00533333
3300000953	Soil	Other	6.6	<7	0.0211282	0.0084513	0.00654976	0.0367632	0.00824002	0.00612719	0.00591591
3300015082	Soil	Other	6.6	<7	0	0	0	0	0	0	0
3300015158	Soil	Other	6.6	<7	0	0.0117647	0.00784314	0.0156863	0	0	0
3300015163	Soil	Other	6.6	<7	0.00967742	0	0.00322581	0.00645161	0.00967742	0.00645161	0.00645161
3300015167	Soil	Other	6.6	<7	0	0	0	0.00242131	0	0	0
3300015159	Soil	Other	6.63	<7	0.00677966	0.00338983	0.00338983	0.0135593	0	0	0.00338983
3300015196	Soil	Other	6.63	<7	0	0	0	0	0	0	0
3300008000	Hot spring	Sediment	6.65	<7	0.115207	0.331797	0.285714	0.907834	0.290323	0.225806	0.248848
3300025089	Hot spring	Sediment	6.65	<7	0.397727	0.613636	0.602273	1.375	0.545455	0.534091	0.5
3300000891	Soil	Other	6.7	<7	0.0160841	0.00742345	0.00912465	0.0225796	0.00726879	0.00726879	0.00665017
3300015204	Soil	Other	6.7	<7	0	0	0	0	0	0	0
3300015209	Soil	Other	6.7	<7	0	0	0	0.00390117	0	0	0
3300000866	Hot spring	Sediment	6.71	<7	0.122449	0.591837	0.693878	1.28571	0.591837	0.44898	0.469388
3300007999	Hot spring	Sediment	6.71	<7	0.10101	0.318182	0.282828	0.878788	0.29798	0.232323	0.242424
3300025090	Hot spring	Sediment	6.71	<7	0.391892	0.756757	0.743243	1.78378	0.608108	0.594595	0.554054
2067725000	Soil	Other	6.8	<7	0.04	0.0171429	0.00571429	0.0285714	0.0114286	0.0228571	0.0171429
2067725003	Soil	Other	6.8	<7	0.0384615	0.0192308	0.0192308	0.0448718	0	0.00641026	0.0128205
3300000881	Soil	Other	6.8	<7	0.0127694	0.00638468	0.00399042	0.00877893	0.00558659	0.00478851	0.00399042
3300001139	Soil	Other	6.8	<7	0.0174216	0.0074664	0.00696864	0.0285382	0.00779824	0.00447984	0.0049776
3300008019	Hot spring	Sediment	6.83	<7	0.0572034	0.330508	0.237288	0.769068	0.213983	0.186441	0.216102
3300009590	Hot spring	Sediment	6.83	<7	0.157233	0.496855	0.433962	1.40252	0.358491	0.320755	0.358491
3300025068	Hot spring	Sediment	6.83	<7	0.2375	0.55	0.625	1.4125	0.4	0.4625	0.5
3300025092	Hot spring	Sediment	6.83	<7	0.135802	0.271605	0.320988	0.765432	0.271605	0.277778	0.290123
3300015171	Soil	Other	6.9	<7	0.00795756	0	0.00530504	0.0132626	0.00265252	0	0.00530504
3300000178	Other	Other	7	7-8	0.00376884	0	0.00125628	0.00753769	0.00125628	0.00251256	0.00125628
3300009591	Hot spring	Sediment	7.03	7-8	0.00722022	0.0794224	0.0902527	0.566787	0.0758123	0.0902527	0.0722022
3300009596	Hot spring	Other	7.03	7-8	0.0412371	0.185567	0.154639	0.412371	0.185567	0.134021	0.134021
3300009598	Hot spring	Sediment	7.03	7-8	0.0213904	0.31016	0.352941	1.04278	0.251337	0.278075	0.320856
3300025063	Hot spring	Sediment	7.03	7-8	1.05882	3.47059	3.35294	7.23529	2.64706	2.64706	2.70588
3300025067	Hot spring	Sediment	7.03	7-8	0.105882	0.235294	0.247059	0.717647	0.188235	0.211765	0.223529
3300005070	Hypersaline water	Other	7.1	7-8	1.78571	6.39286	2.35714	28.6429	5.82143	2.42857	2.64286
3300005075	Hypersaline water	Other	7.1	7-8	1.27451	3.21569	1.4902	15.3333	3.72549	1.5098	1.17647
3300015078	Soil	Other	7.1	7-8	0	0	0	0.00420168	0	0	0
3300006865	Hot spring	Sediment	7.16	7-8	0.0881924	0.0648688	0.0663265	0.216472	0.0612245	0.0604956	0.0648688
3300025310	Hot spring	Sediment	7.16	7-8	0.0735964	0.0500759	0.0508346	0.175266	0.0455235	0.0424886	0.0447648
3300010324	Lake	Sediment	7.2	7-8	0.0875	0.071875	0.107813	0.529687	0.0390625	0.0328125	0.0359375
3300010328	Lake	Sediment	7.2	7-8	0.125691	0.11326	0.10221	0.512431	0.0497238	0.0414365	0.0566298
3300015194	Soil	Other	7.2	7-8	0	0	0	0.0022779	0	0	0
3300015208	Soil	Other	7.2	7-8	0.0212766	0.00193424	0.00386847	0.0154739	0.00386847	0.00193424	0.00580271
3300025143	Lake	Sediment	7.2	7-8	0.0986745	0.107511	0.0765832	0.447717	0.0427099	0.0456554	0.0397644
3300025144	Lake	Sediment	7.2	7-8	0.0518359	0.0604752	0.0820734	0.408207	0.0410367	0.0280778	0.0323974
3300009585	Hot spring	Sediment	7.29	7-8	0.0427632	0.0625	0.0723684	0.279605	0.0855263	0.0625	0.0723684
3300025060	Hot spring	Sediment	7.29	7-8	0.0740741	0.0962963	0.103704	0.340741	0.0962963	0.0888889	0.148148
3300015189	Soil	Other	7.3	7-8	0.06	0	0.02	0.0285714	0.02	0.0114286	0.0142857
3300009039	Lake	Sediment	7.32	7-8	0.0665451	0.0665451	0.0601641	0.260711	0.0464904	0.0428441	0.0419325
3300025843	Lake	Sediment	7.32	7-8	0.0482498	0.0652791	0.0406812	0.25544	0.0359508	0.0321665	0.0321665
3300007352	Deep subsurface aquifer	Other	7.4	7-8	0.100806	0.078629	0.0947581	0.304435	0.078629	0.0725806	0.0745968
3300007354	Deep subsurface aquifer	Other	7.4	7-8	0.117438	0.181495	0.128114	0.594306	0.131673	0.124555	0.103203
3300010291	Hot spring	Sediment	7.48	7-8	0.1328	0.2704	0.1904	0.5488	0.1872	0.1616	0.1792
3300025820	Hot spring	Sediment	7.48	7-8	0.129472	0.260647	0.180579	0.526405	0.175468	0.166951	0.163543
3300006562	Other	Other	7.5	7-8	0	0.0348837	0	0.0697674	0.0116279	0	0
3300010317	Hot spring	Sediment	7.5	7-8	0.115543	0.14718	0.116919	0.518569	0.111417	0.0825309	0.111417
3300010393	Hot spring	Sediment	7.5	7-8	0.116667	0.119048	0.097619	0.409524	0.0833333	0.0904762	0.0904762
3300011244	Soil	Other	7.5	7-8	0.0153846	0.0153846	0.0153846	0.0153846	0.0153846	0	0
3300025100	Hot spring	Sediment	7.5	7-8	0.111546	0.117417	0.0978474	0.405088	0.0919765	0.0841487	0.0958904
3300025884	Hot spring	Sediment	7.5	7-8	0.122496	0.112481	0.0909091	0.461479	0.0885978	0.0701079	0.0824345
2070309009	Soil	Other	7.6	7-8	0.0558511	0.0319149	0.0425532	0.087766	0.0132979	0.0159574	0.0239362
3300000956	Soil	Other	7.6	7-8	0.0500621	0.019502	0.024731	0.0734645	0.0158587	0.0171446	0.0158587
3300015191	Soil	Other	7.6	7-8	0.005	0	0	0.0075	0	0	0.0025
3300005253	Lake	Sediment	7.66	7-8	0.0273224	0.142077	0.103825	0.393443	0.114754	0.0928962	0.0765027
3300005663	Lake	Sediment	7.66	7-8	0.0517241	0.224138	0.206897	0.37931	0.224138	0.224138	0.189655
2067725001	Soil	Other	7.8	7-8	0.0632911	0.0189873	0.0316456	0.0632911	0.0189873	0	0.0189873
3300000345	Hot spring	Microbial mats	7.8	7-8	0.0581395	0.0116279	0.0116279	0.0697674	0.0116279	0.0116279	0.0116279
3300000858	Soil	Other	7.8	7-8	0.020098	0.0205882	0.0210784	0.0573529	0.0107843	0.0147059	0.0181373
3300002895	Other	Other	7.8	7-8	0.137615	0.0458716	0.0550459	0.293578	0.0733945	0.0550459	0.0733945
3300007070	Hot spring	Sediment	7.93	7-8	0.168605	0.0872093	0.116279	0.174419	0.110465	0.0988372	0.104651
3300025775	Hot spring	Sediment	7.93	7-8	0.184874	0.109244	0.151261	0.210084	0.109244	0.10084	0.109244
3300007071	Hot spring	Sediment	7.94	7-8	0.184211	0.126316	0.121053	0.273684	0.136842	0.136842	0.168421
3300007072	Hot spring	Sediment	7.94	7-8	0.15775	0.18107	0.165981	0.432099	0.156379	0.146776	0.145405
3300025094	Hot spring	Sediment	7.94	7-8	0.177515	0.136095	0.136095	0.254438	0.12426	0.136095	0.153846
3300025161	Hot spring	Sediment	7.94	7-8	0.182891	0.150442	0.138643	0.348083	0.129794	0.113569	0.119469
3300009777	Wastewater Unchlorinated	Other	8	>8	0.0505882	0.05	0.0317647	0.112353	0.03	0.03	0.0305882
3300025173	Wastewater Unchlorinated	Other	8	>8	0.0487329	0.0526316	0.0253411	0.108512	0.0253411	0.022742	0.0272904
3300010284	Hot spring	Microbial mats	8.0825	>8	0.0979955	0.160356	0.10245	0.296214	0.0757238	0.0601336	0.0846325
3300010289	Hot spring	Microbial mats	8.0825	>8	0.251748	0.127622	0.152098	0.354895	0.125874	0.118881	0.120629
3300010308	Hot spring	Microbial mats	8.0825	>8	0.129808	0.0985577	0.0745192	0.266827	0.0480769	0.0552885	0.0625
3300025794	Hot spring	Microbial mats	8.0825	>8	0.101617	0.133949	0.0993072	0.281755	0.0808314	0.0577367	0.0762125
3300025800	Hot spring	Microbial mats	8.0825	>8	0.110333	0.089317	0.0577933	0.231173	0.0490368	0.0490368	0.0472855
3300025819	Hot spring	Microbial mats	8.0825	>8	0.163569	0.0966543	0.120818	0.315985	0.0947955	0.0855019	0.100372
3300006945	Hot spring	Sediment	8.15	>8	0.119741	0.152104	0.145631	0.355987	0.132686	0.126214	0.15534
3300025105	Hot spring	Sediment	8.15	>8	0.164794	0.127341	0.138577	0.322097	0.123596	0.116105	0.116105
3300022691	Soil	Other	8.44	>8	0	0	0	0	0	0	0
3300001339	Hot spring	Microbial mats	8.6	>8	0.0522876	0.00653595	0.00653595	0.0522876	0.0130719	0.00653595	0.00653595
3300005857	Hot spring	Microbial mats	8.6	>8	0.0379747	0.0126582	0.0126582	0.253165	0.0379747	0.0253165	0.0253165
3300025440	Hot spring	Microbial mats	8.6	>8	0.00598802	0.00598802	0.011976	0.0838323	0.011976	0.00598802	0
3300011180	Freshwater	Other	13	>8	0.102041	0.22449	0.176871	0.455782	0.183673	0.122449	0.204082
3300011182	Freshwater	Other	13	>8	0.356589	0.197674	0.29845	0.782946	0.25969	0.236434	0.263566
3300011183	Freshwater	Other	13	>8	0.0867347	0.0714286	0.0688776	0.252551	0.0765306	0.0892857	0.0918367
3300011184	Freshwater	Other	13	>8	0.0422961	0.114804	0.0845921	0.320242	0.060423	0.0543807	0.0785498
3300012264	Freshwater	Sediment	13	>8	0.121951	0.213415	0.176829	0.603659	0.213415	0.140244	0.170732
3300012266	Freshwater	Other	13	>8	0.0391459	0.0569395	0.0462633	0.0960854	0.0355872	0.0355872	0.0533808
3300025080	Freshwater	Other	13	>8	0.324503	0.198675	0.291391	0.860927	0.344371	0.271523	0.304636
3300025091	Freshwater	Other	13	>8	0.043771	0.0841751	0.0538721	0.198653	0.0538721	0.040404	0.0639731
3300025170	Freshwater	Other	13	>8	0.0681115	0.0433437	0.0619195	0.195046	0.0712074	0.0619195	0.0743034
3300025171	Freshwater	Other	13	>8	0.0622568	0.0466926	0.0505837	0.128405	0.0466926	0.0350195	0.0505837
3300025172	Freshwater	Sediment	13	>8	0.178947	0.305263	0.221053	0.789474	0.326316	0.168421	0.221053

## Sheet: pH_gyrB
Project_ID	Ecosystem	sub_ecosystem	pH	pH_range	gyrB
2100351008	Hot spring	Other	2.84	<7	3
2119805007	Hot spring	Other	2.85	<7	1.6875
3300007811	Hot spring	Other	3	<7	1
3300007814	Hot spring	Other	3	<7	0.846154
3300007815	Hot spring	Other	3	<7	0.5
3300013008	Hot spring	Other	3	<7	4.26316
3300013009	Hot spring	Other	3	<7	5.59091
3300026877	Hot spring	Other	3	<7	1.4
3300026882	Hot spring	Other	3	<7	0.6
3300026906	Hot spring	Other	3	<7	1
2007427000	Contaminated groundwater	Other	3.7	<7	0.72381
3300000184	Contaminated groundwater	Other	3.7	<7	0.793103
3300006893	Iron-sulfur acid spring	Other	4.19	<7	0.736726
3300007982	Iron-sulfur acid spring	Other	4.19	<7	0.877264
3300025134	Iron-sulfur acid spring	Other	4.19	<7	0.854348
3300025320	Iron-sulfur acid spring	Other	4.19	<7	0.709302
3300021476	Other	Other	4.69	<7	0.757812
3300015202	Soil	Other	5.3	<7	0.797342
3300015192	Soil	Other	5.6	<7	0.786486
3300015197	Soil	Other	5.6	<7	0.668113
3300015080	Soil	Other	5.69	<7	0.578125
3300015193	Soil	Other	5.7	<7	0.587013
3300015087	Soil	Other	5.73	<7	0.550336
3300015168	Soil	Other	5.82	<7	0.55336
3300014149	Other	Other	5.9	<7	0.810198
3300015063	Soil	Other	6	<7	0.637255
3300015085	Soil	Other	6	<7	0.580247
3300021792	Other	Other	6	<7	0.727723
3300015069	Soil	Other	6.01	<7	0.625954
3300015075	Soil	Other	6.01	<7	0.754237
3300009502	Freshwater	Other	6.05	<7	0.838036
3300025162	Freshwater	Other	6.05	<7	0.830808
3300015090	Soil	Other	6.1	<7	0.601208
2065487018	Soil	Other	6.2	<7	0.63253
2088090014	Soil	Other	6.2	<7	1
2228664022	Soil	Other	6.2	<7	0.967794
3300000364	Soil	Other	6.2	<7	1.13831
3300000789	Soil	Other	6.2	<7	1.30888
3300000955	Soil	Other	6.2	<7	0.572856
3300015083	Soil	Other	6.2	<7	0.516667
3300015203	Soil	Other	6.2	<7	0.733179
3300015076	Soil	Other	6.3	<7	0.660494
3300015084	Soil	Other	6.3	<7	0.722222
3300015162	Soil	Other	6.3	<7	0.542857
3300015190	Soil	Other	6.3	<7	0.745509
3300000082	Hot spring	Sediment	6.37	<7	0.684685
3300000083	Hot spring	Other	6.37	<7	0.618557
3300000085	Hot spring	Sediment	6.37	<7	0.945205
3300000106	Hot spring	Sediment	6.37	<7	0.821429
3300000109	Hot spring	Sediment	6.37	<7	0.928571
3300005275	Hot spring	Sediment	6.37	<7	0.654545
3300005278	Hot spring	Sediment	6.37	<7	0.753165
3300005298	Hot spring	Sediment	6.37	<7	0.732877
3300005300	Hot spring	Other	6.37	<7	0.696078
3300006054	Hot spring	Other	6.37	<7	0.457143
3300015164	Soil	Other	6.4	<7	0.598765
3300015199	Soil	Other	6.4	<7	0.755605
3300015161	Soil	Other	6.41	<7	0.610895
3300015165	Soil	Other	6.42	<7	0.764563
3300015198	Soil	Other	6.42	<7	0.843972
3300015079	Soil	Other	6.5	<7	0.492537
3300015086	Soil	Other	6.5	<7	0.696721
3300015195	Soil	Other	6.5	<7	0.665635
2067725004	Soil	Other	6.6	<7	0.714667
3300000953	Soil	Other	6.6	<7	0.609761
3300015082	Soil	Other	6.6	<7	0.681416
3300015158	Soil	Other	6.6	<7	0.698039
3300015163	Soil	Other	6.6	<7	0.680645
3300015167	Soil	Other	6.6	<7	0.624697
3300015159	Soil	Other	6.63	<7	0.762712
3300015196	Soil	Other	6.63	<7	0.847909
3300008000	Hot spring	Sediment	6.65	<7	0.56682
3300025089	Hot spring	Sediment	6.65	<7	0.636364
3300000891	Soil	Other	6.7	<7	0.480359
3300015204	Soil	Other	6.7	<7	0.867692
3300015209	Soil	Other	6.7	<7	0.708713
3300000866	Hot spring	Sediment	6.71	<7	0.795918
3300007999	Hot spring	Sediment	6.71	<7	0.666667
3300025090	Hot spring	Sediment	6.71	<7	0.918919
2067725000	Soil	Other	6.8	<7	0.657143
2067725003	Soil	Other	6.8	<7	0.641026
3300000881	Soil	Other	6.8	<7	0.373504
3300001139	Soil	Other	6.8	<7	0.646756
3300008019	Hot spring	Sediment	6.83	<7	0.650424
3300009590	Hot spring	Sediment	6.83	<7	0.704403
3300025068	Hot spring	Sediment	6.83	<7	0.6875
3300025092	Hot spring	Sediment	6.83	<7	0.555556
3300015171	Soil	Other	6.9	<7	0.729443
3300000178	Other	Other	7	7-8	0.595477
3300009591	Hot spring	Sediment	7.03	7-8	0.67148
3300009596	Hot spring	Other	7.03	7-8	0.71134
3300009598	Hot spring	Sediment	7.03	7-8	0.668449
3300025063	Hot spring	Sediment	7.03	7-8	1.11765
3300025067	Hot spring	Sediment	7.03	7-8	0.588235
3300005070	Hypersaline water	Other	7.1	7-8	20.5357
3300005075	Hypersaline water	Other	7.1	7-8	12.5294
3300015078	Soil	Other	7.1	7-8	0.512605
3300006865	Hot spring	Sediment	7.16	7-8	0.759475
3300025310	Hot spring	Sediment	7.16	7-8	0.765554
3300010324	Lake	Sediment	7.2	7-8	0.65
3300010328	Lake	Sediment	7.2	7-8	0.674033
3300015194	Soil	Other	7.2	7-8	0.726651
3300015208	Soil	Other	7.2	7-8	0.812379
3300025143	Lake	Sediment	7.2	7-8	0.630339
3300025144	Lake	Sediment	7.2	7-8	0.583153
3300009585	Hot spring	Sediment	7.29	7-8	0.592105
3300025060	Hot spring	Sediment	7.29	7-8	0.792593
3300015189	Soil	Other	7.3	7-8	0.854286
3300009039	Lake	Sediment	7.32	7-8	0.706472
3300025843	Lake	Sediment	7.32	7-8	0.645222
3300007352	Deep subsurface aquifer	Other	7.4	7-8	0.752016
3300007354	Deep subsurface aquifer	Other	7.4	7-8	0.782918
3300010291	Hot spring	Sediment	7.48	7-8	0.7408
3300025820	Hot spring	Sediment	7.48	7-8	0.712095
3300006562	Other	Other	7.5	7-8	0.313953
3300010317	Hot spring	Sediment	7.5	7-8	0.645117
3300010393	Hot spring	Sediment	7.5	7-8	0.554762
3300011244	Soil	Other	7.5	7-8	0.861538
3300025100	Hot spring	Sediment	7.5	7-8	0.608611
3300025884	Hot spring	Sediment	7.5	7-8	0.635593
2070309009	Soil	Other	7.6	7-8	0.843085
3300000956	Soil	Other	7.6	7-8	0.828426
3300015191	Soil	Other	7.6	7-8	0.6525
3300005253	Lake	Sediment	7.66	7-8	0.907104
3300005663	Lake	Sediment	7.66	7-8	0.931034
2067725001	Soil	Other	7.8	7-8	0.664557
3300000345	Hot spring	Microbial mats	7.8	7-8	0.534884
3300000858	Soil	Other	7.8	7-8	0.606863
3300002895	Other	Other	7.8	7-8	0.633028
3300007070	Hot spring	Sediment	7.93	7-8	0.593023
3300025775	Hot spring	Sediment	7.93	7-8	0.848739
3300007071	Hot spring	Sediment	7.94	7-8	0.678947
3300007072	Hot spring	Sediment	7.94	7-8	0.798354
3300025094	Hot spring	Sediment	7.94	7-8	0.792899
3300025161	Hot spring	Sediment	7.94	7-8	0.780236
3300009777	Wastewater Unchlorinated	Other	8	>8	0.763529
3300025173	Wastewater Unchlorinated	Other	8	>8	0.769981
3300010284	Hot spring	Microbial mats	8.0825	>8	0.683742
3300010289	Hot spring	Microbial mats	8.0825	>8	0.748252
3300010308	Hot spring	Microbial mats	8.0825	>8	0.670673
3300025794	Hot spring	Microbial mats	8.0825	>8	0.678984
3300025800	Hot spring	Microbial mats	8.0825	>8	0.640981
3300025819	Hot spring	Microbial mats	8.0825	>8	0.767658
3300006945	Hot spring	Sediment	8.15	>8	0.669903
3300025105	Hot spring	Sediment	8.15	>8	0.674157
3300022691	Soil	Other	8.44	>8	0.703704
3300001339	Hot spring	Microbial mats	8.6	>8	0.745098
3300005857	Hot spring	Microbial mats	8.6	>8	0.632911
3300025440	Hot spring	Microbial mats	8.6	>8	0.508982
3300011180	Freshwater	Other	13	>8	0.897959
3300011182	Freshwater	Other	13	>8	0.72093
3300011183	Freshwater	Other	13	>8	0.892857
3300011184	Freshwater	Other	13	>8	1.06647
3300012264	Freshwater	Sediment	13	>8	1.04268
3300012266	Freshwater	Other	13	>8	0.864769
3300025080	Freshwater	Other	13	>8	0.682119
3300025091	Freshwater	Other	13	>8	1.0303
3300025170	Freshwater	Other	13	>8	0.885449
3300025171	Freshwater	Other	13	>8	0.945525
3300025172	Freshwater	Sediment	13	>8	0.778947

## Sheet: Oxygen_Denitrification_genes
Project_ID	Ecosystem	sub_ecosystem	Oxygen_concentration	napA	napB	norC	nosZ	gyrB
3300008000	Hot spring	Sediment	9.11	0.0138249	0	0.00921659	0.0552995	0.56682
3300009502	Lake	Other	16.5	0.014629	0.00208986	0.00626959	0.00208986	0.838036
3300009591	Hot spring	Sediment	19	0.0288809	0	0.0577617	0.906137	0.67148
3300009596	Hot spring	Other	19	0.0103093	0	0.0206186	0.0515464	0.71134
3300009598	Hot spring	Sediment	19	0.0106952	0	0.0213904	0.807487	0.668449
3300009777	Freshwater	Other	193.7	0.0352941	0.00764706	0.0117647	0.0417647	0.763529
3300010284	Hot spring	Microbial mats	196.56	0	0	0.00445434	0	0.683742
3300010289	Hot spring	Microbial mats	196.56	0.0297203	0.0034965	0.0104895	0.0262238	0.748252
3300010308	Hot spring	Microbial mats	196.56	0	0	0.00961539	0.00480769	0.670673
3300010317	Hot spring	Sediment	0	0.0467675	0.0110041	0.0343879	0.101788	0.645117
3300010324	Lake	Sediment	0	0.015625	0.0015625	0.0046875	0.0078125	0.65
3300010328	Lake	Sediment	0	0.031768	0.00414365	0.0124309	0.00414365	0.674033
3300010393	Hot spring	Sediment	0	0.0571429	0.00952381	0.0380952	0.111905	0.554762
3300020238	Marine	Other	238.916	0	0	0.00243902	0	0.770732
3300020239	Marine	Other	184.061	0	0	0.00123916	0.00619579	0.73482
3300020240	Marine	Other	240.413	0	0	0.00183318	0	0.660862
3300020242	Marine	Other	206.194	0	0	0	0	0.79646
3300020243	Marine	Other	4.42525	0.0246914	0.0123457	0.00925926	0.00925926	0.691358
3300020244	Marine	Other	161.73	0.00632911	0	0.00316456	0.0158228	0.699367
3300020245	Marine	Other	215.651	0	0	0	0	0.810909
3300020246	Marine	Other	199.119	0	0	0.0031746	0	0.72381
3300020247	Marine	Other	103.917	0.00575816	0	0.00383877	0.0211132	0.692898
3300020248	Marine	Other	189.255	0	0	0	0	0.754237
3300020249	Marine	Other	231.683	0	0	0.00171233	0.00171233	0.703767
3300020250	Marine	Other	231.915	0	0	0	0	0.607843
3300020251	Marine	Other	203.815	0	0	0.00515464	0.0103093	0.778351
3300020252	Marine	Other	221.475	0	0	0	0	0.670124
3300020253	Marine	Other	338.298	0	0	0	0	0.595092
3300020254	Marine	Other	155.558	0	0	0.00401606	0.00200803	0.714859
3300020255	Marine	Other	132.779	0	0	0	0	0.927273
3300020256	Marine	Other	2.5167	0.039356	0.00715563	0.00357782	0.0232558	0.735242
3300020257	Marine	Other	143.196	0.00635593	0.00211864	0.00847458	0.0275424	0.701271
3300020258	Marine	Other	154.7	0	0	0.00236967	0	0.822275
3300020259	Marine	Other	231.683	0	0	0.00172712	0	0.747841
3300020260	Marine	Other	207.446	0	0	0.00315956	0	0.707741
3300020261	Marine	Other	210.008	0	0	0	0	0.645636
3300020262	Marine	Other	2.303	0.164583	0.025	0.00833333	0.025	0.835417
3300020263	Marine	Other	203.839	0.00202429	0	0.00404858	0	0.724696
3300020264	Marine	Other	199.935	0	0	0.00167785	0	0.795302
3300020265	Marine	Other	210.008	0	0	0	0	0.640625
3300020266	Marine	Other	218.017	0	0	0	0	0.667394
3300020267	Marine	Other	203.128	0	0	0.00115207	0.00230415	0.653226
3300020268	Marine	Other	240.413	0	0	0.000984252	0	0.651575
3300020269	Marine	Other	188.417	0	0	0	0.00287081	0.603828
3300020270	Marine	Other	210.578	0	0	0.000798722	0	0.649361
3300020271	Marine	Other	38.1151	0.00524246	0	0.00393185	0.00655308	0.760157
3300020272	Marine	Other	0.62841	0.0967742	0.0102639	0.00439883	0.0410557	0.760997
3300020273	Marine	Other	38.1151	0.00253807	0.00253807	0.00507614	0.00253807	0.738579
3300020274	Marine	Other	205.993	0.000953289	0	0	0	0.685415
3300020275	Marine	Other	0.7802	0.08646	0.0114193	0.0130506	0.0522023	0.87602
3300020276	Marine	Other	221.457	0	0	0	0	0.56903
3300020277	Marine	Other	0.62841	0.105114	0.00852273	0.00710227	0.0298295	0.757102
3300020278	Marine	Other	190.724	0.000742942	0	0	0.000742942	0.647103
3300020279	Marine	Other	231.683	0	0	0	0	0.732235
3300020280	Marine	Other	187.303	0	0	0	0	0.610313
3300020281	Marine	Other	188.417	0	0	0	0.00151469	0.613148
3300020282	Marine	Other	200.234	0	0	0	0	0.605063
3300020283	Marine	Other	188.417	0	0	0	0	0.731343
3300020284	Marine	Other	203.128	0	0	0	0	0.740181
3300020285	Marine	Other	197.972	0	0	0	0.00273224	0.715847
3300020286	Marine	Other	195.169	0	0	0	0	0.752834
3300020287	Marine	Other	188.764	0	0	0	0.00347826	0.676522
3300020288	Marine	Other	185.244	0	0	0	0	0.715702
3300020289	Marine	Other	187.257	0	0	0	0	0.586957
3300020290	Marine	Other	192.166	0	0	0.00488998	0.0220049	0.779951
3300020291	Marine	Other	1.63999	0.129353	0.0174129	0.00248756	0.0248756	0.783582
3300020292	Marine	Other	216.79	0.00592593	0	0	0.00740741	0.678519
3300020293	Marine	Other	200.234	0	0	0	0	0.620382
3300020294	Marine	Other	229.548	0	0	0	0	0.717431
3300020295	Marine	Other	2.36923	0.134703	0.022831	0.00456621	0.0296804	0.703196
3300020296	Marine	Other	207.791	0	0	0	0	0.775039
3300020297	Marine	Other	207.044	0	0	0.00140056	0	0.808123
3300020298	Marine	Other	4.42525	0.0273598	0.00683995	0.00547196	0.0191518	0.730506
3300020299	Marine	Other	192.559	0	0	0.00328407	0.00328407	0.784893
3300020300	Marine	Other	0.70843	0.1167	0.00804829	0.0160966	0.0221328	0.722334
3300020301	Marine	Other	198.636	0	0	0	0	0.681435
3300020302	Marine	Other	206.437	0	0	0	0	0.77931
3300020303	Marine	Other	214.842	0.00507614	0.00253807	0	0	0.715736
3300020304	Marine	Other	343.437	0	0	0	0	0.583679
3300020306	Marine	Other	191.68	0	0	0.00203252	0	0.74187
3300020307	Marine	Other	193.011	0	0	0.00173913	0	0.723478
3300020308	Marine	Other	217.141	0	0	0.00230415	0	0.725806
3300020309	Marine	Other	325.403	0	0	0	0	0.551859
3300020311	Marine	Other	231.915	0	0	0.00151976	0	0.62462
3300020312	Marine	Other	148.328	0	0	0.00195695	0	0.821918
3300020313	Marine	Other	179.968	0	0	0.00152439	0.00152439	0.753049
3300020314	Marine	Other	211.607	0.0046729	0	0.00155763	0.00311526	0.665109
3300020315	Marine	Other	207.446	0	0	0.00265604	0.00265604	0.701195
3300020316	Marine	Other	182.812	0	0	0.00108108	0.00540541	0.67027
3300020317	Marine	Other	306.212	0	0	0	0	0.583217
3300020318	Marine	Other	238.916	0	0	0	0	0.794643
3300020319	Marine	Other	237.889	0	0	0	0	0.748276
3300020320	Marine	Other	206.437	0	0	0.00116686	0.00116686	0.787631
3300020321	Marine	Other	0.7802	0.0973597	0.00990099	0.0115512	0.0511551	0.825083
3300020322	Marine	Other	0.7802	0.112985	0.010118	0.010118	0.0505902	0.866779
3300020323	Marine	Other	200.538	0	0	0	0	0.575615
3300020324	Marine	Other	38.1151	0.00509554	0.00127388	0.00254777	0.00254777	0.769427
3300020325	Marine	Other	104.908	0	0	0	0.00333704	0.711902
3300020326	Marine	Other	0.7802	0.0971524	0.0100503	0.0117253	0.0519263	0.81742
3300020328	Marine	Other	0.62841	0.0846954	0.0118871	0.00594354	0.02526	0.775632
3300020329	Marine	Other	38.1151	0.00508906	0.00127227	0.00508906	0.00508906	0.76972
3300020331	Marine	Other	0.62841	0.0931587	0.00727802	0.00436681	0.0334789	0.765648
3300020332	Marine	Other	175.384	0	0	0.00120048	0.00720288	0.791116
3300020333	Marine	Other	0.70843	0.0795322	0.00467836	0.0175439	0.0409357	0.720468
3300020334	Marine	Other	187.303	0	0	0	0	0.67399
3300020335	Marine	Other	305.012	0	0	0	0	0.6425
3300020336	Marine	Other	224.787	0	0	0	0	0.65721
3300020337	Marine	Other	221.457	0	0	0	0	0.585427
3300020339	Marine	Other	190.724	0.000730994	0.000730994	0	0.000730994	0.64693
3300020340	Marine	Other	187.303	0	0	0	0	0.664879
3300020341	Marine	Other	187.303	0	0	0	0	0.670487
3300020342	Marine	Other	190.724	0	0	0	0	0.652561
3300020343	Marine	Other	231.915	0	0	0	0	0.591979
3300020345	Marine	Other	194.428	0	0	0.000722543	0	0.640173
3300020346	Marine	Other	190.724	0.000705716	0	0.000705716	0.000705716	0.659139
3300020347	Marine	Other	249.351	0.0112108	0.00336323	0.00224215	0.014574	0.624439
3300020348	Marine	Other	175.896	0	0	0.000735294	0	0.722059
3300020349	Marine	Other	224.787	0	0	0	0	0.618564
3300020350	Marine	Other	175.896	0	0	0.000737463	0	0.736726
3300020351	Marine	Other	175.896	0	0	0.00070028	0	0.693277
3300020352	Marine	Other	249.351	0.0138568	0.00115473	0.00115473	0.0184758	0.680139
3300020353	Marine	Other	161.319	0	0	0.00257732	0	0.701675
3300020354	Marine	Other	193.011	0	0	0.00188324	0.00188324	0.720339
3300020355	Marine	Other	175.896	0	0	0.00138696	0	0.709431
3300020356	Marine	Other	161.319	0	0	0.00204499	0	0.743695
3300020357	Marine	Other	161.319	0.000625	0	0.001875	0	0.728125
3300020358	Marine	Other	305.012	0	0.000769823	0	0	0.638953
3300020359	Marine	Other	161.319	0.000651466	0	0.00130293	0	0.738111
3300020360	Marine	Other	215.651	0	0	0	0	0.635666
3300020361	Marine	Other	2.36923	0.111212	0.01732	0.00546946	0.0227894	0.743847
3300020362	Marine	Other	182.812	0	0	0.000961076	0.000961076	0.619414
3300020363	Marine	Other	238.916	0	0	0.00110193	0	0.730579
3300020364	Marine	Other	2.303	0.133333	0.0166667	0.0037037	0.0314815	0.82963
3300020365	Marine	Other	104.908	0	0	0.000540833	0.0016225	0.677664
3300020366	Marine	Other	207.044	0	0	0.000771605	0	0.731096
3300020367	Marine	Other	143.196	0.00727032	0.000660939	0.00528751	0.02115	0.682089
3300020368	Marine	Other	200.538	0.000274348	0	0	0.000274348	0.513032
3300020369	Marine	Other	161.73	0.00306185	0.00061237	0.00244948	0.011635	0.715248
3300020370	Marine	Other	210.578	0	0	0.000322269	0	0.658073
3300020371	Marine	Other	184.061	0	0	0.000503271	0.00201308	0.70156
3300020372	Marine	Other	343.437	0	0	0	0.000783085	0.551292
3300020373	Marine	Other	0.70843	0.0533618	0.00480256	0.0117396	0.0517609	0.676628
3300020374	Marine	Other	218.133	0	0	0	0	0.578567
3300020375	Marine	Other	4.42525	0.0217765	0.00343839	0.00401146	0.00744986	0.724928
3300020376	Marine	Other	325.403	0	0	0	0	0.54265
3300020377	Marine	Other	203.128	0	0	0.000384615	0.00192308	0.616923
3300020378	Marine	Other	199.935	0	0	0.000502513	0.00100503	0.664322
3300020379	Marine	Other	103.917	0.00102354	0	0.0017059	0.0034118	0.659161
3300020380	Marine	Other	190.054	0	0	0	0.000790306	0.667545
3300020381	Marine	Other	218.133	0	0	0	0	0.597805
3300020382	Marine	Other	338.298	0.000740192	0.000370096	0.000740192	0.00222058	0.564397
3300020383	Marine	Other	2.5167	0.0215171	0.00182349	0.00437637	0.0142232	0.752006
3300020384	Marine	Other	206.437	0.000963391	0	0.000642261	0.000642261	0.67052
3300020385	Marine	Other	237.215	0.00910747	0.00333941	0.00182149	0.00758956	0.624165
3300020386	Marine	Other	179.86	0.00366684	0.00130959	0.0015715	0.00392876	0.623625
3300020387	Marine	Other	207.446	0	0	0	0.00212676	0.653764
3300020388	Marine	Other	244.862	0.00925	0.0055	0.00275	0.0075	0.5995
3300020389	Marine	Other	203.839	0	0	0.00231615	0	0.695426
3300020390	Marine	Other	108.24	0.00295639	0.000739098	0.00258684	0.00739098	0.716186
3300020391	Marine	Other	204.138	0.0010533	0.000210659	0.000842637	0.00252791	0.572783
3300020392	Marine	Other	200.234	0.000514139	0.000257069	0.000257069	0.00102828	0.588946
3300020393	Marine	Other	185.244	0.00116731	0.000194553	0.000389105	0.00214008	0.508366
3300020394	Marine	Other	190.965	0	0	0.00044484	0.00088968	0.595863
3300020395	Marine	Other	194.428	0	0	0.000448833	0.00067325	0.639363
3300020396	Marine	Other	306.212	0.000886001	0	0.000295334	0.00118133	0.607501
3300020397	Marine	Other	189.255	0	0	0.000182615	0.00109569	0.496713
3300020398	Marine	Other	199.248	0.0017934	0.00107604	0.00215208	0.0107604	0.674319
3300020399	Marine	Other	195.169	0	0	0.00143318	0.000716589	0.689
3300020400	Marine	Other	186.241	0.0018423	0.00073692	0.00073692	0.00110538	0.536478
3300020401	Marine	Other	191.68	0	0	0.000195008	0.00117005	0.564353
3300020402	Marine	Other	193.058	0	0	0	0.000195886	0.545739
3300020403	Marine	Other	192.959	0	0	0.00035137	0.00035137	0.585032
3300020404	Marine	Other	205.993	0.000451162	0.000225581	0.000225581	0.000902323	0.634559
3300020405	Marine	Other	199.896	0	0	0	0.00096432	0.647541
3300020406	Marine	Other	203.995	0.000168039	0	0	0.000168039	0.528651
3300020407	Marine	Other	8.57745	0.0125085	0.00135227	0.00540906	0.0199459	0.705882
3300020408	Marine	Other	198.636	0	0.000252207	0.00100883	0.00252207	0.58512
3300020409	Marine	Other	188.764	0	0	0	0.00139972	0.586283
3300020410	Marine	Other	203.815	0.00095648	0.00047824	0.00143472	0.00430416	0.736011
3300020411	Marine	Other	132.779	0	0	0.000269179	0.000269179	0.647106
3300020412	Marine	Other	138.083	0.00125196	0.000312989	0.00219092	0.0028169	0.686072
3300020413	Marine	Other	237.889	0	0	0	0	0.590417
3300020414	Marine	Other	211.607	0	0	0.000251636	0.00150981	0.679919
3300020415	Marine	Other	230.249	0.000674082	0.000337041	0.00101112	0.00539265	0.687563
3300020416	Marine	Other	190.816	0.000426803	0.000213402	0.000426803	0.00149381	0.685233
3300020417	Marine	Other	154.7	0	0	0.000278629	0.000557258	0.662859
3300020418	Marine	Other	194.268	0.000929541	0.000185908	0.000929541	0.00260271	0.590073
3300020420	Marine	Other	197.68	0.000884486	0.000353794	0.000530692	0.00141518	0.541129
3300020421	Marine	Other	103.917	0.000533333	0.000266667	0.00133333	0.00346667	0.6552
3300020422	Marine	Other	206.194	0.0015275	0.000254582	0.000254582	0.00305499	0.541497
3300020423	Marine	Other	1.63999	0.0977379	0.00896287	0.00597524	0.0337175	0.83184
3300020424	Marine	Other	187.257	0	0	0	0.000286328	0.505941
3300020425	Marine	Other	155.157	0.00170151	0	0.000486145	0.00218765	0.65508
3300020426	Marine	Other	87.902	0.000665336	0.000998004	0.00266134	0.0073187	0.716567
3300020427	Marine	Other	197.972	0.000527287	0	0.000527287	0.00237279	0.668073
3300020428	Marine	Other	229.548	0	0	0.000217297	0	0.629509
3300020429	Marine	Other	176.985	0.00605653	0.00112158	0.00201884	0.00538358	0.632346
3300020430	Marine	Other	189.758	0.00389908	0.00114679	0.000917431	0.00229358	0.597018
3300020431	Marine	Other	233.859	0.000219635	0	0.00153745	0	0.685921
3300020432	Marine	Other	192.972	0.000375305	0	0.000187652	0.00168887	0.607619
3300020433	Marine	Other	196.883	0.00171321	0.000685284	0.00119925	0.00274113	0.545486
3300020434	Marine	Other	155.558	0.00302466	0.000465333	0.000930665	0.00255933	0.670312
3300020435	Marine	Other	3.17106	0.020597	0.00208955	0.00268657	0.0185075	0.708657
3300020436	Marine	Other	199.119	0	0	0.000496894	0.00248447	0.570932
3300020437	Marine	Other	187.429	0.000386997	0.000193498	0.000580495	0.00367647	0.56308
3300020438	Marine	Other	227.686	0	0	0.000738007	0.000738007	0.652399
3300020439	Marine	Other	195.524	0.00176056	0	0.000880282	0.00264085	0.617738
3300020440	Marine	Other	218.017	0	0	0	0	0.6262
3300020441	Marine	Other	221.475	0.000166196	0	0.000166196	0.000166196	0.609108
3300020442	Marine	Other	205.288	0.000216826	0	0.000867303	0.00281873	0.586297
3300020443	Marine	Other	175.307	0.000512952	0.000256476	0.00153886	0.00359066	0.686843
3300020444	Marine	Other	138.736	0.000494193	0.000247097	0.00148258	0.00345935	0.688658
3300020445	Marine	Other	77.0385	0.000996181	0	0.000664121	0.00249045	0.634401
3300020446	Marine	Other	195.127	0	0	0	0	0.606872
3300020447	Marine	Other	214.842	0.00552923	0.00131648	0.00289626	0.00658241	0.647446
3300020448	Marine	Other	202.175	0.000655308	0	0	0.00104849	0.558191
3300020449	Marine	Other	1.27395	0.0260372	0.00200286	0.00286123	0.0143062	0.755365
3300020450	Marine	Other	208.865	0.000485515	0.000323677	0	0.00178022	0.578573
3300020451	Marine	Other	230.133	0.000818197	0.000327279	0.000654557	0.00147275	0.645066
3300020452	Marine	Other	243.148	0	0	0.00073408	0.00018352	0.610204
3300020453	Marine	Other	220.19	0.00018031	0	0.00054093	0	0.659574
3300020454	Marine	Other	228.376	0	0	0.000480077	0	0.631781
3300020455	Marine	Other	216.79	0.000880127	0.000352051	0.0014082	0.00316846	0.628587
3300020456	Marine	Other	212.562	0.00033129	0.000165645	0.000496936	0.000496936	0.630114
3300020457	Marine	Other	144.634	0.000688113	0	0.000688113	0.00189231	0.679339
3300020458	Marine	Other	192.166	0.0044757	0.000959079	0.00351662	0.0118286	0.691816
3300020460	Marine	Other	179.968	0.00110767	0.000221533	0.000886132	0.00221533	0.645104
3300020461	Marine	Other	210.008	0	0	0.000121007	0	0.610963
3300020462	Marine	Other	228.545	0	0	0.000804894	0	0.665647
3300020463	Marine	Other	219.175	0.00156223	0.000520743	0.00104149	0.00260371	0.596424
3300020464	Marine	Other	217.141	0.000828226	0.000165645	0.000828226	0.000165645	0.644525
3300020465	Marine	Other	211.546	0	0	0	0	0.640074
3300020466	Marine	Other	214.365	0.00102599	0.000341997	0.00102599	0.000854993	0.656635
3300020467	Marine	Other	207.089	0	0	0.000608365	0.00152091	0.656426
3300020468	Marine	Other	207.791	0	0	0	0	0.593473
3300020469	Marine	Other	224.408	0.000149993	0.000149993	0.000299985	0.000749963	0.574921
3300020470	Marine	Other	148.328	0.000636807	0.000212269	0.000424538	0.00254723	0.594778
3300020471	Marine	Other	192.559	0.000171057	0	0.000513171	0.000171057	0.639583
3300020472	Marine	Other	225.501	0	0	0.00017191	0.00034382	0.660478
3300020473	Marine	Other	179.917	0	0	0.000577812	0.000577812	0.655046
3300020474	Marine	Other	232.053	0.000151012	0.000151012	0.000755059	0.000302024	0.60148
3300020476	Marine	Other	191.753	0.0019216	0.00038432	0.000960799	0.00230592	0.705035
3300020477	Marine	Other	160.489	0.000555658	0	0.000740878	0.00222263	0.639007
3300020478	Marine	Other	175.384	0.00171363	0.000190404	0.000952018	0.00190404	0.660129
3300020584	Marine	Other	187.429	0.00196464	0	0.00196464	0.00196464	0.640472
3300025063	Hot spring	Sediment	19	0.0588235	0	0.117647	3.17647	1.11765
3300025067	Hot spring	Sediment	19	0.0588235	0	0.0705882	0.458824	0.588235
3300025089	Hot spring	Sediment	9.11	0.0454545	0	0.0454545	0.102273	0.636364
3300025100	Hot spring	Sediment	0	0.0626223	0.0117417	0.0391389	0.0880626	0.608611
3300025143	Lake	Sediment	0	0.0206186	0.00294551	0.011782	0.00589102	0.630339
3300025144	Lake	Sediment	0	0.0194384	0.00431965	0	0.0107991	0.583153
3300025162	Lake	Other	16.5	0.020202	0.00252525	0.00378788	0.00126263	0.830808
3300025173	Freshwater	Other	193.7	0.0396361	0.00649773	0.00779727	0.0402859	0.769981
3300025794	Hot spring	Microbial mats	196.56	0	0	0.00461894	0.00230947	0.678984
3300025800	Hot spring	Microbial mats	196.56	0.00175131	0	0.00700525	0.00350263	0.640981
3300025819	Hot spring	Microbial mats	196.56	0.035316	0.00743494	0.0130112	0.0260223	0.767658
3300025884	Hot spring	Sediment	0	0.0508475	0.00693374	0.0231125	0.0970724	0.635593
