# Supplementary material for: The microbiome as a biosensor: functional profiles elucidate hidden stress in hosts
Source: Microbiome. 2020 May 21;8:71. doi: 10.1186/s40168-020-00850-9 (PMC7243336; doi:10.1186/s40168-020-00850-9)
Supplement: Supplementary file 13 — Additional file 12: Table S11. TheSEED metatranscriptome (RNA based) analysis. Including: count table, TMM normalized table, DEseq2 result, goseq enrichment analysis. [file 40168_2020_850_MOESM12_ESM.xlsx]

## Sheet: Count
SEED_category	Tomato_FW_1	Tomato_FW_2	Tomato_FW_3	Tomato_TWW_1	Tomato_TWW_2	Tomato_TWW_3	Lettuce_FW_1	Lettuce_FW_2	Lettuce_FW_3	Lettuce_TWW_1	Lettuce_TWW_2	Lettuce_TWW_3
"SEED;Cofactors, Vitamins, Prosthetic Groups, Pigments;ergothioneine biosynthesis;Dimethylhistidine N-methyltransferase (EC 2.1.1.44);"	0	0	0	0	0	0	0	0	0	0	0	0
"SEED;Nucleotide sugars;UDP-L-arabinose biosynthesis in plants;L-arabinokinase (EC 2.7.1.46);"	0	0	0	0	0	0	0	0	0	0	0	0
"SEED;Virulence, Disease and Defense;Tolerance to colicin E2;Two-component response regulator CreB;"	25	25	5	62	62	57	12	14	30	13	6	15
"SEED;Cofactors, Vitamins, Prosthetic Groups, Pigments;Pterin metabolism;"	0	0	0	0	0	0	0	0	0	0	0	0
"SEED;Miscellaneous;Synechocystis experimental;Possible alpha/beta hydrolase superfamily, slr1235 homolog;"	0	0	0	0	0	0	0	0	0	0	0	0
"SEED;Protein Metabolism;Ribosome LSU eukaryotic and archaeal;LSU ribosomal protein P0 (L10p);"	1696	171	28	2176	200	522	13	2	43	9	2	1
"SEED;Iron acquisition and metabolism;RCJ pfr;"	0	0	0	0	1	0	0	0	0	0	0	0
"SEED;Mitochondrial electron transport system in plants;Respiratory complex IV (terminal cytochrome c oxidase) in plants;Cytochrome c oxidase polypeptide III (EC 1.9.3.1);"	0	0	0	0	0	0	0	0	0	0	0	0
"SEED;Regulation and Cell signaling;DNA-binding regulatory proteins, strays;LysR family transcriptional regulator YbhD;"	18	20	8	7	21	18	22	4	6	4	5	12
"SEED;Amino Acids and Derivatives;Polyamine Metabolism;Predicted chaperone lipoprotein YacC, potentially involved in protein secretion;"	0	0	0	0	0	0	0	0	0	0	0	0
"SEED;Metabolism of Aromatic Compounds;Biphenyl Degradation;Biphenyl dioxygenase system ferredoxin component;"	0	0	0	0	0	0	0	0	0	0	0	0
"SEED;Sulfur Metabolism;Bacterial pathways for dimethylsulfoniopropionate and acrylate catabolism;DMSP demethylase (DmdA) (EC 2.1.2.10);"	0	0	0	0	0	0	0	0	0	0	0	0
"SEED;Cell Wall and Capsule;LOS core oligosaccharide biosynthesis;Beta-1,4-galactosyltransferase;"	8	2	2	12	7	12	7	16	21	5	2	3
"SEED;RNA Metabolism;Queuosine exploration RZ;COG2047: Uncharacterized protein (ATP-grasp superfamily);"	0	0	0	0	0	0	0	0	0	0	0	0
"SEED;Respiration;Terminal cytochrome C oxidases;"	24443	24665	3704	26008	33612	33302	62683	64363	84524	80782	65100	72605
"SEED;Amino Acids and Derivatives;Arginine and Ornithine Degradation;Arginine utilization regulatory protein RocR;"	11	8	6	1	0	4	1	1	0	0	0	0
"SEED;RNA Metabolism;RNA polymerase I;"	0	0	0	0	0	0	0	0	0	0	0	0
"SEED;Cell Wall and Capsule;LOS core oligosaccharide biosynthesis;Putative two-domain glycosyltransferase;"	50	13	7	73	57	69	15	14	10	26	6	21
"SEED;Carbohydrates;Unknown carbohydrate utilization ( cluster Yeg );"	717	554	263	1093	1727	1449	183	236	504	319	280	306
"SEED;DNA Metabolism;DNA repair, bacterial UvrD and related helicases;ATP-dependent DNA helicase UvrD/PcrA/Rep, cyanobacterial paralog;"	0	2	0	0	0	0	0	2	1	0	0	0
"SEED;Respiration;Succinate dehydrogenase;fumarate reductase/succinate dehydrogenase flavoprotein, N-terminal:FAD dependent oxidoreductase;"	586	846	22	93	909	34	12	7	3	2	10	6
"SEED;Protein Metabolism;N-linked Glycosylation in Bacteria;N-linked glycosylation glycosyltransferase PglG;"	0	0	0	14	101	75	2	0	0	9	8	11
"SEED;Miscellaneous;Metabolite repair;"	10042	10697	3281	10202	12503	9309	2764	3477	4197	2364	2377	2148
"SEED;Cofactors, Vitamins, Prosthetic Groups, Pigments;CLO thiaminPP biosynthesis;Thiamin pyrophosphokinase (EC 2.7.6.2);"	0	0	0	0	0	0	0	0	0	0	0	0
"SEED;Protein Metabolism;Ribosome activity modulation;Ribosome hibernation protein YhbH;"	1112	1094	145	1287	1407	953	339	289	398	121	77	77
"SEED;Nucleosides and Nucleotides;Purine Utilization;Xanthine transporter,putative;"	0	0	0	0	0	0	0	0	0	0	0	0
"SEED;DNA Metabolism;CRISPRs;CRISPR-associated helicase Cas3;"	20	43	13	208	166	42	6	6	20	15	20	13
"SEED;Iron acquisition and metabolism;Iron acquisition in Vibrio;Aerobactin siderophore receptor IutA;"	0	0	0	0	0	0	0	0	0	0	0	0
"SEED;Protein Metabolism;Proteasome eukaryotic;proteasome subunit beta6 (EC 3.4.25.1);"	60	7	2	95	6	17	0	0	2	0	0	0
"SEED;Amino Acids and Derivatives;Glutamine, Glutamate, Aspartate and Asparagine Biosynthesis;Glutamine synthetase (EC 6.3.1.2);"	3	16	1	28	10	14	9	5	9	0	2	7
"SEED;Unclassified;AdoMet Repair LMTB;"	7678	10108	1231	6547	10493	8220	2847	3709	3073	2771	2182	3002
"SEED;Carbohydrates;Mannose Metabolism;Endo-1,4-beta-mannosidase;"	0	0	0	0	0	0	0	0	0	0	0	0
"SEED;Metabolism of Aromatic Compounds;Gallic acid utilization;4-oxalmesaconate hydratase (EC 4.2.1.83);"	2	0	0	4	1	0	0	1	0	0	0	0
"SEED;Amino Acids and Derivatives;A Hypothetical Protein Related to Proline Metabolism;Pyrroline-5-carboxylate reductase (EC 1.5.1.2);"	0	0	0	0	0	0	0	0	0	0	0	0
"SEED;Carbohydrates;Propionyl-CoA to Succinyl-CoA Module;Propionyl-CoA carboxylase carboxyl transferase subunit (EC 6.4.1.3);"	0	0	0	0	0	0	0	0	0	0	0	0
"SEED;Carbohydrates;L-Arabinose CS;L-arabinose 1-dehydrogenase (EC 1.1.1.46);"	0	0	0	0	0	0	0	0	0	0	0	0
"SEED;Phages, Prophages, Transposable elements, Plasmids;T7-like phage core proteins;T7-like phage head-to-tail joining protein;"	0	0	0	0	0	0	0	0	0	0	0	0
"SEED;Virulence, Disease and Defense;Adhesion of Campylobacter;Outer membrane fibronectin-binding protein;"	2	4	4	4	2	0	0	6	4	2	0	0
"SEED;Protein Metabolism;Ribosomal proteins, zinc requirement;LSU ribosomal protein L31p;"	0	0	0	0	0	0	0	0	0	0	0	0
"SEED;Miscellaneous;At1g54520;"	153	230	112	266	235	120	65	96	298	106	185	66
"SEED;Metabolism of Aromatic Compounds;Phenylpropanoid compound degradation;Transcriptional regulator for ferulate or vanillate catabolism;"	0	0	0	0	0	0	0	0	0	2	0	0
"SEED;Virulence;Streptococcus pneumoniae Vancomycin Tolerance Locus;"	0	0	0	0	0	0	0	0	0	0	0	0
"SEED;Carbohydrates;Mannitol Utilization;Mannitol-1-phosphate 5-dehydrogenase (EC 1.1.1.17);"	16	9	11	13	17	4	0	0	0	0	0	0
"SEED;Protein Metabolism;Ribosome LSU mitochondrial;LSU ribosomal protein L11p (L12e), mitochondrial;"	0	0	0	2	0	0	0	0	0	0	0	0
"SEED;Cofactors, Vitamins, Prosthetic Groups, Pigments;B12 Biosynthesis (Tavares copy1);Transmembrane component CbrV of energizing module of predicted cobalamin ECF transporter;"	0	0	0	0	0	0	0	0	0	0	0	0
"SEED;Amino Acids and Derivatives;Alanine, serine, glycine metabolism in plants;Low-specificity L-threonine aldolase (EC 4.1.2.48);"	0	0	0	0	0	0	0	0	0	0	0	0
"SEED;Miscellaneous;Broadly distributed proteins not in subsystems;YbbL ABC transporter ATP-binding protein;"	1	0	0	0	0	0	2	0	0	0	2	0
"SEED;Membrane Transport;Type IV pilus;Type IV fimbrial biogenesis protein PilW;"	0	0	0	0	0	0	0	0	0	0	0	0
"SEED;Respiration;Hydrogenases;Ni,Fe-hydrogenase I large subunit;"	0	0	0	0	0	0	0	0	0	0	0	0
"SEED;Miscellaneous;Muconate lactonizing enzyme family;N-acylamino acid racemase;"	310	233	48	331	375	92	59	83	25	14	43	32
"SEED;Carbohydrates;Beta-Glucoside Metabolism;Predicted beta-glucoside-regulated ABC transport system, permease component 1, COG1175;"	0	0	0	0	0	0	0	0	0	0	0	0
"SEED;Carbohydrates;L-rhamnose utilization;L-lactate dehydrogenase (EC 1.1.2.3);"	0	0	0	0	0	0	0	0	0	0	0	0
"SEED;Membrane Transport;Sodium Hydrogen Antiporter;Na(+) H(+) antiporter subunit A;"	14	8	7	56	26	87	0	2	0	19	5	12
"SEED;RNA Metabolism;YrdC-YciO;"	84	82	9	84	244	189	67	77	57	53	26	34
"SEED;Miscellaneous;Nicotinate catabolism, anaerobic;Nicotinate dehydrogenase, FAD-subunit (EC 1.17.1.5);"	0	0	0	0	2	1	0	0	0	0	0	0
"SEED;Cofactors, Vitamins, Prosthetic Groups, Pigments;CLO thiaminPP biosynthesis;Thiaminase 1 (EC 2.5.1.2), putative;"	0	0	0	0	0	0	0	0	0	0	0	0
"SEED;Respiration;Respiration / HGM;Cytochrome c oxidase subunit CcoP (EC 1.9.3.1);"	0	0	0	0	0	0	0	0	0	0	0	0
"SEED;Carbohydrates;L-Arabinose utilization;Possible GPH family transporter (TC 2.A.2) for arabinosides;"	0	0	0	0	5	37	0	2	0	7	0	4
"SEED;Cell Wall and Capsule;Peptidoglycan Crosslinking of Peptide Stems;"	0	0	0	0	0	0	0	0	0	0	0	0
"SEED;Dormancy and Sporulation;Sporulation draft;"	0	0	0	0	0	0	0	0	0	0	0	0
"SEED;Miscellaneous;BactLuciferaseComplex;"	1333	2690	229	982	2068	1140	390	426	378	318	169	160
"SEED;Carbohydrates;Folate-mediated one-carbon metabolism in plants;5-formyltetrahydrofolate cyclo-ligase (EC 6.3.3.2);"	0	0	0	0	0	0	0	0	0	0	0	0
"SEED;Nitrogen Metabolism;Nitrate and nitrite ammonification;Response regulator NasT;"	87	40	5	105	121	125	28	70	48	32	13	29
"SEED;Regulation and Cell signaling;cAMP signaling in bacteria;Putative insecticidal toxin complex;"	3	20	0	4	0	1	0	0	0	0	0	0
"SEED;Cell Division and Cell Cycle;Cyanobacterial Circadian Clock;Clock-associated two-component sensor histidine kinase SasA;"	0	1	0	0	0	2	0	0	0	0	0	0
"SEED;Cell Wall and Capsule;Polyglycerolphosphate lipoteichoic acid biosynthesis;Lipoteichoic acid synthase LtaS Type IIIa;"	0	0	0	0	0	0	0	0	0	0	0	0
"SEED;Carbohydrates;D-galactarate, D-glucarate and D-glycerate catabolism;Predicted D-glucarate or D-galactorate regulator, IclR family;"	0	0	0	0	0	0	0	0	0	0	0	0
"SEED;Miscellaneous;COG0523-Histidine;"	5768	3093	586	2618	10235	3568	702	768	1444	605	1168	970
"SEED;Motility and Chemotaxis;Bacterial motility:Gliding;Protein-glutamine gamma-glutamyltransferase (EC 2.3.2.13);"	0	0	0	3	0	0	0	0	0	2	0	0
"SEED;RNA Metabolism;RNA polymerase I;DNA-directed RNA polymerases I and III 16 kDa polypeptide (EC 2.7.7.6);"	0	0	0	0	0	0	0	0	0	0	0	0
"SEED;Carbohydrates;Fermentations: Lactate;Acetaldehyde dehydrogenase, acetylating, (EC 1.2.1.10) in gene cluster for degradation of phenols, cresols, catechol;"	0	0	0	0	0	0	0	0	0	0	0	0
"SEED;Amino Acids and Derivatives;Methionine Salvage;2-hydroxy-3-keto-5-methylthiopentenyl-1-phosphate phosphatase related protein;"	0	0	4	0	0	2	0	0	0	0	0	0
"SEED;Cell Wall and Capsule;Capsular heptose biosynthesis;dTDP-4-dehydrorhamnose 3,5-epimerase (EC 5.1.3.13);"	0	0	0	0	0	0	0	0	0	0	0	0
"SEED;RNA Metabolism;tRNA modification Archaea;tRNA (adenine57/58-N1)-methyltransferase (EC 2.1.1.36);"	0	0	0	0	0	0	0	0	0	0	0	0
"SEED;Cell Division and Cell Cycle;Cyanobacterial Circadian Clock;Circadian oscillation regulator KaiB;"	10	3	2	0	2	4	5	6	0	1	7	3
"SEED;Cell Wall and Capsule;Legionaminic Acid Biosynthesis;Legionaminic acid cytidylyltransferase (EC 2.7.7.43);"	0	7	4	5	3	8	11	12	2	22	5	7
"SEED;Stress Response;"	0	0	0	0	0	0	0	0	0	0	0	0
"SEED;Amino Acids and Derivatives;Tryptophan biosynthesis in Streptococci;Tryptophan synthase alpha chain (EC 4.2.1.20);"	0	0	0	0	0	0	0	0	0	0	0	0
"SEED;Metabolism of Aromatic Compounds;Phenylpropanoid compound degradation;"	568	625	77	1157	1207	663	204	232	172	156	65	93
"SEED;Cell Wall and Capsule;Alginate metabolism;outer membrane protein AlgE;"	0	0	0	9	2	2	0	0	0	0	0	0
"SEED;Metabolism of Aromatic Compounds;4-Hydroxyphenylacetic acid catabolic pathway;4-hydroxyphenylacetate 3-monooxygenase, reductase component (EC 1.6.8.-);"	0	0	0	0	0	0	0	0	0	0	0	0
"SEED;RNA Metabolism;Q RZ;Peptidyl-prolyl cis-trans isomerase (EC 5.2.1.8);"	0	0	0	0	0	0	0	0	0	0	0	0
"SEED;Nucleosides and Nucleotides;De Novo Pyrimidine Synthesis;Carbamoyl-phosphate synthase large chain B (EC 6.3.5.5);"	0	0	0	0	0	0	0	0	0	0	0	0
"SEED;Virulence;Cobalt-zinc-cadmium resistance;Transcriptional regulator, MerR family;"	1117	1204	126	1126	1654	1484	584	810	423	314	403	878
"SEED;Cofactors, Vitamins, Prosthetic Groups, Pigments;CLO thiaminPP biosynthesis;Sulfur carrier protein ThiS;"	0	0	0	0	0	0	0	0	0	0	0	0
"SEED;Protein Metabolism;Protein chaperones;Chaperone protein HtpG;"	1247	1565	206	1859	2419	2089	2415	2171	939	805	3893	13234
"SEED;Protein Metabolism;Ribosome LSU eukaryotic and archaeal;LSU ribosomal protein L1e (L4p);"	880	73	23	1073	75	303	9	2	26	1	0	1
"SEED;Regulation and Cell signaling;Toxin-antitoxin systems (other than RelBE and MazEF);YoeB toxin protein;"	20	49	4	12	54	26	6	9	10	10	7	7
"SEED;Cell Wall and Capsule;KDO2-Lipid A biosynthesis;Tetraacyldisaccharide 4'-kinase (EC 2.7.1.130);"	0	0	0	0	0	0	0	0	0	0	0	0
"SEED;Membrane Transport;Transport of Nickel and Cobalt;Additional component NikL of nickel ECF transporter;"	0	0	3	0	0	0	0	0	0	0	0	0
"SEED;Respiration;Biogenesis of cbb3-type cytochrome c oxidases;Type cbb3 cytochrome oxidase biogenesis protein CcoH;"	0	2	2	13	15	8	26	13	4	5	4	16
"SEED;Nucleosides and Nucleotides;Purine nucleotide synthesis regulator;Purine nucleotide synthesis repressor;"	0	0	2	0	0	1	0	0	0	0	0	0
"SEED;Amino Acids and Derivatives;Aromatic amino acid interconversions with aryl acids;Indolepyruvate oxidoreductase subunit IorA (EC 1.2.7.8);"	0	0	0	0	0	0	0	0	0	0	0	0
"SEED;Predictions based on plant-prokaryote comparative analysis;At4g17370;Aliphatic sulfonate monooxygenase family, FMNH2- or F420-dependent;"	3	1	0	5	7	5	0	0	1	0	0	0
"SEED;Amino Acids and Derivatives;Polyamine Metabolism;Probable two-component sensor, near polyamine transporter;"	22	29	3	203	147	80	95	80	61	18	6	6
"SEED;Amino Acids and Derivatives;MethanopterinAromatic;COG1821 family protein;"	0	0	0	0	0	0	0	0	0	0	0	0
"SEED;Protein Metabolism;Periplasmic disulfide interchange;Thiol:disulfide interchange protein DsbG precursor;"	14	23	0	30	48	28	38	41	48	13	3	11
"SEED;Miscellaneous;At1g69340 At2g40600;Putative lipoprotein in cluster with COG2110;"	0	0	0	5	13	9	0	0	0	0	0	3
"SEED;DNA Metabolism;DNA-replication;Crossover junction endodeoxyribonuclease RuvC (EC 3.1.22.4);"	0	0	0	0	0	0	0	0	0	0	0	0
"SEED;Stress Response;Bacterial hemoglobins;Hypothetical protein in Cyanoglobin locus;"	0	0	0	2	22	29	3	2	2	13	2	5
"SEED;Fatty Acids, Lipids, and Isoprenoids;Carotenoid biosynthesis;gamma-carotene desaturase, putative;"	0	0	0	0	0	0	0	0	0	0	0	0
"SEED;RNA Metabolism;RNA polymerase bacterial;DNA-directed RNA polymerase gamma subunit (EC 2.7.7.6);"	5	8	0	3	4	1	4	4	20	0	0	0
"SEED;Protein Metabolism;Proteasome archaeal;Proteasome subunit alpha (EC 3.4.25.1), bacterial;"	1422	2226	159	518	1200	424	67	89	163	45	90	67
"SEED;Fatty Acids, Lipids, and Isoprenoids;polyprenyl synthesis;"	2990	3431	544	2422	2965	1948	1024	1079	1371	752	976	1311
"SEED;Regulation and Cell signaling;Iojap;"	0	0	0	0	0	0	0	0	0	0	0	0
"SEED;Nucleosides and Nucleotides;pyrimidine conversions;Deoxycytidine triphosphate deaminase (EC 3.5.4.30) (dUMP-forming);"	367	300	59	393	335	51	79	70	65	29	42	40
"SEED;Cell Wall and Capsule;KDO2-Lipid A biosynthesis;Predicted hydrolase of the metallo-beta-lactamase superfamily, clustered with KDO2-Lipid A biosynthesis genes;"	24	14	2	57	71	103	22	15	9	15	6	9
"SEED;Dormancy and Sporulation;Sporulation-associated proteins with broader functions;Protein of unknown function identified by role in sporulation (SpoVG);"	40	5	5	10	25	27	92	148	13	23	10	20
"SEED;Unclassified;Respiratory Systems - Shewanella (updated);"	1414	642	89	1087	1184	1352	453	476	538	91	134	78
"SEED;Cell Wall and Capsule;Peptidoglycan Biosynthesis;Penicillin-binding protein 2 (PBP-2);"	198	361	35	318	464	496	270	303	187	160	121	123
"SEED;Membrane Transport;Type IV pilus;Type IV pilus biogenesis protein PilQ;"	344	104	12	743	1577	1019	684	342	707	222	118	150
"SEED;Sulfur Metabolism;Taurine Utilization;"	280	400	32	755	584	388	48	47	78	17	18	41
"SEED;Regulation and Cell signaling;Biofilm formation in Staphylococcus;Antiadhesin Pls, binding to squamous nasal epithelial cells;"	0	0	0	0	0	0	0	0	0	0	0	0
"SEED;Nucleosides and Nucleotides;Novel non-oxidative pathway of Uracil catabolism;Possible pyrimidine-degrading protein DUF1688;"	0	1	0	4	1	0	2	0	2	1	0	1
"SEED;Carbohydrates;Inositol catabolism;Methylmalonate-semialdehyde dehydrogenase [inositol] (EC 1.2.1.27);"	3392	3192	542	1957	1628	391	1550	799	3334	1012	1297	1185
"SEED;Membrane Transport;Curli production;Minor curlin subunit CsgB, nucleation component of curlin monomers;"	28	0	2	47	42	13	1	2	0	7	3	8
"SEED;Motility and Chemotaxis;Flagellar motility;Flagellar L-ring protein FlgH;"	0	0	0	0	0	0	0	0	0	0	0	0
"SEED;Carbohydrates;Calvin-Benson cycle;Fructose-1,6-bisphosphatase, type I (EC 3.1.3.11);"	0	0	0	0	0	0	0	0	0	0	0	0
"SEED;Carbohydrates;Acetyl-CoA biosynthesis in plants;Pyruvate decarboxylase (EC 4.1.1.1);"	0	0	0	0	0	0	0	0	0	0	0	0
"SEED;Motility and Chemotaxis;Flagellar motility;Putative lipoprotein required for motility;"	0	0	0	0	0	0	2	2	11	0	0	0
"SEED;Carbohydrates;L-rhamnose utilization;Predicted lactaldehyde dehydrogenase (EC 1.2.1.22);"	575	297	30	620	686	302	91	121	89	75	67	119
"SEED;Sulfur Metabolism;Alkanesulfonate assimilation;sulfonate monooxygenase;"	0	16	4	3	4	22	3	10	2	2	1	0
"SEED;Stress Response;Bacterial hemoglobins;Protein containing plastocyanin/azurin family domain;"	2	5	4	2	4	16	4	4	14	0	8	3
"SEED;Phages, Prophages, Transposable elements, Plasmids;Phage head and packaging;Phage portal (connector) protein;"	114	10	11	195	189	115	73	104	19	36	7	2
"SEED;Carbohydrates;Maltose and Maltodextrin Utilization;Predicted glucose transporter in maltodextrin utilization gene cluster;"	20	10	2	171	462	269	5	8	0	30	12	12
"SEED;Amino Acids and Derivatives;PII Superfamily;Cobalt-zinc-cadmium resistance protein CzcA;"	0	0	0	0	0	0	0	0	0	0	0	0
"SEED;Carbohydrates;Mannose Metabolism;Phosphomannomutase (EC 5.4.2.8);"	0	0	0	0	0	0	0	0	0	0	0	0
"SEED;Cell Division and Cell Cycle;Two cell division clusters relating to chromosome partitioning;Ribosomal large subunit pseudouridine synthase B (EC 4.2.1.70);"	0	0	0	0	0	0	0	0	0	0	0	0
"SEED;Protein Metabolism;Ribosome biogenesis bacterial;Ribosomal-protein-L7p-serine acetyltransferase;"	16	11	18	52	48	52	4	4	2	1	0	14
"SEED;Potassium metabolism;Glutathione-regulated potassium-efflux system and associated functions;Kup system potassium uptake protein;"	0	0	0	0	0	0	0	0	0	0	0	0
"SEED;Fatty Acids, Lipids, and Isoprenoids;Isoprenoid scratch;"	0	0	0	0	0	0	0	0	0	0	0	0
"SEED;Nitrogen Metabolism;Denitrification;Nitrous oxide reductase maturation transmembrane protein NosY;"	0	0	0	0	0	0	0	0	0	0	0	0
"SEED;Cofactors, Vitamins, Prosthetic Groups, Pigments;CoA Pantothenate HMP;Pantothenate kinase (EC 2.7.1.33);"	0	0	0	0	0	0	0	0	0	0	0	0
"SEED;DNA Metabolism;DNA repair, bacterial RecBCD pathway;Exodeoxyribonuclease V beta chain (EC 3.1.11.5);"	0	0	0	0	0	0	0	0	0	0	0	0
"SEED;Nitrogen Metabolism;Denitrification;Nitrous oxide reductase maturation periplasmic protein NosX;"	0	0	0	11	5	2	3	2	0	0	0	0
"SEED;Protein Metabolism;Ribosome activity modulation;"	6	1	12	1097	1860	10091	11	31	19	73	56	63
"SEED;Nucleosides and Nucleotides;pyrimidine conversions;Cytidine deaminase (EC 3.5.4.5);"	0	0	0	0	0	0	0	0	0	0	0	0
"SEED;Cofactors, Vitamins, Prosthetic Groups, Pigments;Pterin carbinolamine dehydratase;Maleylacetoacetate isomerase (EC 5.2.1.2);"	0	0	0	0	0	0	0	0	0	0	0	0
"SEED;Nitrogen Metabolism;Denitrification;Nitrous oxide reductase maturation protein NosF (ATPase);"	0	0	0	0	0	0	0	0	0	0	0	0
"SEED;Iron acquisition and metabolism;Hemin transport system;Hemin uptake protein;"	3	0	0	19	14	36	8	11	7	4	7	1
"SEED;Carbohydrates;Fermentations in Streptococci;NAD(P) transhydrogenase subunit beta (EC 1.6.1.2);"	0	0	0	0	0	0	0	0	0	0	0	0
"SEED;Metabolism of Aromatic Compounds;Benzoate transport and degradation cluster;Benzoate transport, extracellular ligand-binding receptor;"	604	529	82	998	641	445	239	338	258	100	51	37
"SEED;Virulence;Cobalt-zinc-cadmium resistance;DNA-binding heavy metal response regulator;"	299	365	54	752	441	682	465	766	310	138	76	59
"SEED;Nucleosides and Nucleotides;Xanthosine utilization (xap region);Xanthosine phosphorylase (EC 2.4.2.1);"	0	0	0	0	0	0	0	0	0	0	0	0
"SEED;Miscellaneous;COG0523-Histidine;Putative metal chaperone, involved in Zn homeostasis, GTPase of COG0523 family;"	0	0	0	0	0	0	0	0	0	0	0	0
"SEED;Carbohydrates;alpha carboxysome;Xanthosine/inosine triphosphate pyrophosphatase;"	0	0	0	0	0	0	0	0	0	0	0	0
"SEED;Amino Acids and Derivatives;Branched chain amino acid degradation regulons;Leucine dehydrogenase (EC 1.4.1.9);"	0	0	0	0	0	0	0	0	0	0	0	0
"SEED;DNA Metabolism;DNA Helicase of Unknown Function;Hypothetical protein (associated with DNA helicase - Rad25 homolog);"	10	19	4	29	30	30	4	2	2	2	2	0
"SEED;Nitrogen Metabolism;Nitrate and nitrite ammonification;Cytochrome c-type protein NapC;"	0	0	0	0	0	0	0	0	0	0	0	0
"SEED;Cofactors, Vitamins, Prosthetic Groups, Pigments;Riboflavin, FMN and FAD metabolism Extended;tRNA (5-methylaminomethyl-2-thiouridylate)-methyltransferase (EC 2.1.1.61);"	0	0	0	0	0	0	0	0	0	0	0	0
"SEED;Metabolism of Aromatic Compounds;Aromatic Amin Catabolism;Nitrilotriacetate monooxygenase component B (EC 1.14.13.-);"	681	1106	65	380	956	523	198	174	121	56	69	121
"SEED;Motility and Chemotaxis;Bacterial Chemotaxis;Ribose ABC transporter, periplasmic ribose-binding protein RbsB (TC 3.A.1.2.1);"	7906	2378	134	15224	4091	1654	159	234	257	149	125	179
"SEED;Sulfur Metabolism;Taurine Utilization;Taurine transport system permease protein TauC;"	12	6	0	9	18	22	6	8	3	5	0	0
"SEED;Protein Metabolism;Putative TldE-TldD proteolytic complex;TldE/PmbA family protein, Beta/Gamma-proteobacterial subgroup;"	4	7	0	2	6	9	14	30	20	2	2	2
"SEED;Amino Acids and Derivatives;Glutamine, Glutamate, Aspartate and Asparagine Biosynthesis;Glutamate synthase [NADPH] large chain (EC 1.4.1.13);"	0	0	0	0	0	0	0	0	0	0	0	0
"SEED;Stress Response;Carbon Starvation;Starvation sensing protein RspA;"	117	104	37	159	235	168	36	26	35	40	12	17
"SEED;Cofactors, Vitamins, Prosthetic Groups, Pigments;Experimental tye;Ribonuclease D (EC 3.1.26.3);"	0	0	0	0	0	0	0	0	0	0	0	0
"SEED;Phages, Prophages, Transposable elements, Plasmids;Tn552;"	0	0	0	0	0	0	0	0	0	0	0	0
"SEED;Carbohydrates;Mannitol Utilization;Mannitol operon activator, BglG family;"	1	2	0	0	0	0	0	0	0	0	0	0
"SEED;DNA Metabolism;2-phosphoglycolate salvage;2-deoxyglucose-6-phosphate hydrolase YniC;"	6	2	0	14	7	5	1	6	0	0	5	0
"SEED;Cofactors, Vitamins, Prosthetic Groups, Pigments;Pterin carbinolamine dehydratase;Fumarylacetoacetate hydrolase family protein;"	0	0	0	0	0	0	0	0	0	0	0	0
"SEED;Protein Metabolism;Translation elongation factors eukaryotic and archaeal;HBS1 protein;"	26	6	2	38	1	10	0	0	0	0	0	0
"SEED;Protein Metabolism;EC 6.1.1.- Ligases forming aminoacyl-tRNA and related compounds;Arginyl-tRNA synthetase (EC 6.1.1.19);"	0	0	0	0	0	0	0	0	0	0	0	0
"SEED;Carbohydrates;Fructose utilization;"	0	0	0	0	0	0	0	0	0	0	0	0
"SEED;Virulence;Type 4 secretion and conjugative transfer;IncQ plasmid conjugative transfer protein TraP;"	0	0	0	0	0	2	0	0	0	0	2	6
"SEED;Protein Metabolism;Quinohemoprotein amine dehydrogenase maturation;Quinohemoprotein amine dehydrogenase alpha subunit (EC 1.4.99.-);"	0	0	0	6	4	1	0	0	0	0	0	0
"SEED;Dormancy and Sporulation;Persister Cells;"	0	0	0	0	0	0	0	0	0	0	0	0
"SEED;Cofactors, Vitamins, Prosthetic Groups, Pigments;Fe-S cluster assembly;probable iron binding protein from the HesB_IscA_SufA family in Nif operon;"	0	0	0	0	0	0	0	0	0	0	0	0
"SEED;Amino Acids and Derivatives;Glutamine synthetases;Glutamine synthetase type II, eukaryotic (EC 6.3.1.2);"	0	0	0	0	0	0	0	0	0	0	0	0
"SEED;Stress Response;Nudix KE;Thiamin-phosphate pyrophosphorylase-like protein;"	0	0	0	0	0	0	0	0	0	0	0	0
"SEED;Amino Acids and Derivatives;Arginine and Ornithine Degradation;Ornithine aminotransferase (EC 2.6.1.13);"	0	0	0	0	0	0	0	0	0	0	0	0
"SEED;Amino Acids and Derivatives;Arginine deiminase and agmatine deiminase pathways in Streptococci;Asparaginyl-tRNA synthetase (EC 6.1.1.22);"	0	0	0	0	0	0	0	0	0	0	0	0
"SEED;Mitochondrial electron transport system in plants;Respiratory complex III (cytochrome b-c1) in plants;Ubiquinol-cytochrome C reductase iron-sulfur subunit (EC 1.10.2.2);"	0	0	0	0	0	0	0	0	0	0	0	0
"SEED;Sulfur Metabolism;Alkanesulfonate assimilation;ABC-type nitrate/sulfonate/bicarbonate transport system, permease component;"	27	19	3	17	35	26	17	35	20	6	5	6
"SEED;Carbohydrates;Mannose Metabolism;Endoglucanase (EC 3.2.1.4);"	0	0	0	0	0	0	0	0	0	0	0	0
"SEED;Potassium metabolism;Hyperosmotic potassium uptake;"	0	0	0	0	0	0	0	0	0	0	0	0
"SEED;Respiration;N-ATPase;"	0	0	0	0	0	0	0	0	0	0	0	0
"SEED;Cell Division and Cell Cycle;Bacterial Cytoskeleton;Rod shape-determining protein MreD;"	97	111	12	86	235	129	47	73	54	53	18	32
"SEED;Thiamin;ThiD ThiE fusions;Thiazole tautomerase TenI (EC 5.3.99.10);"	6	3	0	1	6	5	2	0	2	4	0	2
"SEED;Nucleotide sugars;UDP-glucose and UDP-galactose biosynthesis in plants;Pyrophosphate-energized proton pump (EC 3.6.1.1);"	0	0	0	0	0	0	0	0	0	0	0	0
"SEED;Sulfur Metabolism;Galactosylceramide and Sulfatide metabolism;probable beta-D-galactosidase;"	5	3	0	1	0	0	0	0	0	2	0	0
"SEED;Stress Response;Glutathionylspermidine and Trypanothione;Similarity with glutathionylspermidine synthase (EC 6.3.1.8), group 2;"	0	3	0	1	6	3	0	0	0	0	0	0
"SEED;Carbohydrates;Dihydroxyacetone kinases;Putative dihydroxyacetone kinase (EC 2.7.1.29), dihydroxyacetone binding subunit;"	8	6	2	25	24	36	0	0	0	5	4	7
"SEED;Dormancy and Sporulation;Spore pigment biosynthetic cluster in Actinomycetes;Polyketide beta-ketoacyl synthase WhiE-KS paralog;"	0	0	0	0	0	0	0	0	0	0	0	0
"SEED;Phosphorus Metabolism;Phosphate metabolism;Exopolyphosphatase (EC 3.6.1.11);"	1183	3411	211	1339	1933	1520	349	418	449	286	284	292
"SEED;Carbohydrates;Pyruvate metabolism II: acetyl-CoA, acetogenesis from pyruvate;Acetyl-CoA synthetase (ADP-forming) alpha chain (EC 6.2.1.13);"	17576	9049	344	6434	12906	449	92	166	85	130	227	279
"SEED;DNA Metabolism;Uracil-DNA glycosylase;Uracil-DNA glycosylase family protein, clostridial type;"	0	0	0	0	0	0	0	0	0	0	0	0
"SEED;Cell Division and Cell Cycle;Control of cell elongation - division cycle in Bacilli;FIG001721: Predicted N6-adenine-specific DNA methylase;"	0	0	4	0	0	0	0	0	8	0	0	0
"SEED;Cofactors, Vitamins, Prosthetic Groups, Pigments;Folate Biosynthesis;Alternative dihydrofolate reductase 3;"	0	0	0	0	0	0	0	0	0	0	0	0
"SEED;Carbohydrates;Particulate methane monooxygenase (pMMO);"	0	0	0	0	0	0	0	0	0	0	0	0
"SEED;Cell Wall and Capsule;Capsular Polysaccharides Biosynthesis and Assembly;O-antigen flippase Wzx;"	0	0	0	0	0	0	0	0	0	0	0	0
"SEED;Protein Metabolism;Protein chaperones;Heat shock protein GrpE;"	0	0	0	0	0	0	0	0	0	0	0	0
"SEED;Cofactors, Vitamins, Prosthetic Groups, Pigments;Coenzyme PQQ synthesis;Paralog of coenzyme PQQ synthesis protein C;"	5	9	1	6	13	3	0	4	1	8	3	1
"SEED;Miscellaneous;COG2363;"	0	0	0	4	5	53	4	3	2	4	0	0
"SEED;Cofactors, Vitamins, Prosthetic Groups, Pigments;B12 Biosynthesis (Tavares copy1);HupE-UreJ family cobalt transporter;"	0	0	0	0	0	0	0	0	0	0	0	0
"SEED;Metabolism of Aromatic Compounds;Salicylate and gentisate catabolism;AreB (Aryl-alcohol dehydrogenase) (EC 1.1.1.90);"	0	0	0	0	0	0	0	0	0	0	0	0
"SEED;Stress Response;Choline and Betaine Uptake and Betaine Biosynthesis;Osmotically activated L-carnitine/choline ABC transporter, permease protein OpuCD;"	0	0	0	0	0	0	0	0	0	0	0	0
"SEED;Sulfur Metabolism;Alkanesulfonate assimilation;probable dibenzothiophene desulfurization enzyme;"	16	4	0	17	28	85	0	0	8	0	0	7
"SEED;Dormancy and Sporulation;Sporulation gene orphans;Sporulation initiation phosphotransferase (Spo0F);"	0	0	0	0	0	0	3	2	0	5	0	0
"SEED;Membrane Transport;Phosphoglycerate transport system;Phosphoglycerate transport system transcriptional regulatory protein PgtA;"	0	0	0	21	5	4	0	0	0	9	4	7
"SEED;Cell Wall and Capsule;Capsular Polysaccharides Biosynthesis and Assembly;Polysaccharide export lipoprotein Wza;"	0	0	0	0	0	0	0	0	0	0	0	0
"SEED;Motility and Chemotaxis;Bacterial Chemotaxis;Methyl-accepting chemotaxis protein III (ribose and galactose chemoreceptor protein);"	0	0	0	0	0	0	0	0	1	0	0	0
"SEED;Respiration;N-ATPase;Sodium-transporting N-ATPase alpha subunit;"	0	0	0	0	0	0	0	0	0	0	0	0
"SEED;Iron acquisition and metabolism;acinetobacter siderophore assembly;2,3-dihydro-2,3-dihydroxybenzoate dehydrogenase (EC 1.3.1.28) of siderophore biosynthesis;"	0	0	0	0	0	0	0	0	0	0	0	0
"SEED;Carbohydrates;Unknown sugar utilization (cluster yphABCDEFG);"	0	0	0	0	0	0	0	0	0	0	0	0
"SEED;Carbohydrates;Mannose Metabolism;PTS system, mannose-specific IIB component (EC 2.7.1.69);"	0	0	0	0	0	0	0	0	0	0	0	0
"SEED;General Stress Response and Stationary Phase Response;RpoS Regulators SG1;RNA polymerase sigma factor RpoS;"	0	0	0	0	0	0	0	0	0	0	0	0
"SEED;Membrane Transport;Proton-dependent Peptide Transporters;Di/tripeptide permease DtpA;"	0	0	0	0	0	0	0	0	0	0	0	0
"SEED;Cell Division and Cell Cycle;MukBEF Chromosome Condensation;Membrane Protein Functionally coupled to the MukBEF Chromosome Partitioning Mechanism;"	0	0	0	6	2	0	0	0	0	0	0	0
"SEED;Fatty Acids, Lipids, and Isoprenoids;Carotenoid biosynthesis;Phytoene desaturase, neurosporene or lycopene producing (EC 1.3.-.-);"	0	0	0	0	0	0	0	0	0	0	0	0
"SEED;Respiration;Respiratory dehydrogenases 1;Glucose-methanol-choline (GMC) oxidoreductase:NAD binding site;"	1605	1584	222	2751	2131	1472	275	366	420	304	250	436
"SEED;Cofactors, Vitamins, Prosthetic Groups, Pigments;Cobalamin synthesis;"	0	0	0	0	0	0	0	0	0	0	0	0
"SEED;Metabolism of Aromatic Compounds;Naphtalene and antracene degradation;Naphthalene 1,2-dioxygenase system ferredoxin--NAD(+) reductase component (EC 1.18.1.3);"	0	0	0	0	0	0	0	0	0	0	0	0
"SEED;Regulation and Cell signaling;Cell envelope-associated LytR-CpsA-Psr transcriptional attenuators;Cell envelope-associated transcriptional attenuator LytR-CpsA-Psr, subfamily M (as in PMID19099556);"	63	129	28	37	15	26	0	6	61	13	8	38
"SEED;DNA Metabolism;DNA replication, archaeal;Replication factor C large subunit;"	0	0	0	0	0	0	0	0	0	0	0	0
"SEED;Protein Metabolism;Translation elongation factor G family;Ribosome protection-type tetracycline resistance related proteins;"	56	245	13	46	61	17	8	5	4	9	0	0
"SEED;Cell Division and Cell Cycle;MukBEF Chromosome Condensation;Chromosome partition protein MukE;"	0	0	0	0	0	0	0	0	0	0	0	0
"SEED;Metabolism of Aromatic Compounds;Catechol branch of beta-ketoadipate pathway;mandelate racemase/muconate lactonizing enzyme family protein;"	335	935	11	214	625	32	76	56	249	97	56	136
"SEED;Nucleosides and Nucleotides;Purine conversions;2',3'-cyclic-nucleotide 2'-phosphodiesterase (EC 3.1.4.16);"	0	0	0	0	0	0	0	0	0	0	0	0
"SEED;Respiration;Formate hydrogenase;hydrogenase, group 4, HycE subunit, putative;"	0	0	0	0	0	0	0	0	0	0	0	0
"SEED;Cofactors, Vitamins, Prosthetic Groups, Pigments;NAD and NADP cofactor biosynthesis global;Nicotinamide phosphoribosyltransferase (EC 2.4.2.12);"	0	0	0	0	0	0	0	0	0	0	0	0
"SEED;Nitrogen Metabolism;Nitrogen fixation;Nitrogenase FeMo-cofactor carrier protein NifX;"	0	0	0	0	0	0	0	0	0	0	0	0
"SEED;Mitochondrial electron transport system in plants;Respiratory complex III (cytochrome b-c1) in plants;Putative ubiquinol-cytochrome c reductase complex core protein II (subunit COR2);"	0	0	0	0	0	0	22	6	2	12	1	8
"SEED;Virulence;beta-Fimbriae;"	0	0	0	0	0	0	0	0	0	0	0	0
"SEED;Amino Acids and Derivatives;Urea decomposition;Urea channel UreI;"	0	3	0	12	41	32	0	0	0	0	0	0
"SEED;Membrane Transport;Transport of Nickel and Cobalt;Nickel transport system permease protein NikB (TC 3.A.1.5.3);"	14	14	3	11	6	1	0	0	2	0	0	6
"SEED;Miscellaneous;EC 6.3.4.- Ligases that form carbon-nitrogen bonds;Phosphoribosylamine--glycine ligase (EC 6.3.4.13);"	0	0	0	0	0	0	0	0	0	0	0	0
"SEED;Cell Wall and Capsule;Streptococcal Hyaluronic Acid Capsule;"	0	0	0	0	0	0	0	0	0	0	0	0
"SEED;Membrane Transport;ABC transporter oligopeptide (TC 3.A.1.5.1);Oligopeptide transport system permease protein OppB (TC 3.A.1.5.1);"	3151	3625	362	2747	2425	958	320	315	464	381	341	274
"SEED;Phosphorus Metabolism;Phosphoenolpyruvate phosphomutase;2-aminoethylphosphonate:pyruvate aminotransferase (EC 2.6.1.37);"	0	0	0	0	0	0	0	0	0	0	0	0
"SEED;Protein Metabolism;Proteasome archaeal;Bacterial proteasome-activating AAA-ATPase (PAN);"	19268	23896	4508	15538	17721	10018	1741	1814	1645	823	1128	1803
"SEED;Phages, Prophages, Transposable elements, Plasmids;Phage head and packaging;Phage head completion protein (phi29 gp12-like);"	0	0	0	0	0	0	0	0	0	0	0	0
"SEED;Respiration;Biogenesis of c-type cytochromes;Cytochrome c-type biogenesis protein CcmD, interacts with CcmCE;"	0	0	2	5	24	16	10	10	12	2	0	2
"SEED;Phages, Prophages, Transposable elements, Plasmids;IbrA and IbrB: co-activators of prophage gene expression;Co-activator of prophage gene expression IbrA;"	0	8	0	0	4	6	0	0	2	0	0	0
"SEED;Potassium metabolism;Glutathione-regulated potassium-efflux system and associated functions;Cobalt-zinc-cadmium resistance protein;"	0	0	0	0	0	0	0	0	0	0	0	0
"SEED;Virulence, Disease and Defense;Mediator of hyperadherence YidE in Enterobacteria and its conserved region;"	0	0	0	0	0	0	0	0	0	0	0	0
"SEED;Cell Wall and Capsule;KDO2-Lipid A biosynthesis;"	78	205	30	99	72	80	41	61	51	18	7	10
"SEED;Membrane Transport;Widespread colonization island;Flp pilus assembly protein TadD, contains TPR repeat;"	91	33	5	236	92	73	9	34	9	16	7	14
"SEED;Metabolism of Aromatic Compounds;4-Hydroxyphenylacetic acid catabolic pathway;Transcriptional activator of 4-hydroxyphenylacetate 3-monooxygenase operon, XylS/AraC family;"	1	0	0	6	4	11	0	0	0	0	0	1
"SEED;RNA Metabolism;Transcription initiation, bacterial sigma factors;RNA polymerase sigma factor SigZ;"	14	21	0	2	81	46	6	6	1	10	9	32
"SEED;Carbohydrates;Mannose Metabolism;D-mannose isomerase (EC 5.3.1.7);"	65	32	0	36	10	21	23	14	38	0	1	11
"SEED;RNA Metabolism;Transcription initiation, bacterial sigma factors;RNA polymerase principal sigma factor HrdC;"	574	2561	65	242	1018	499	255	286	123	36	236	217
"SEED;Carbohydrates;Unknown carbohydrate utilization ( cluster Ydj );Putative HTH-type transcriptional regulator YdjF;"	0	0	0	0	0	0	0	0	0	0	0	0
"SEED;Amino Acids and Derivatives;Glutamine, Glutamate, Aspartate and Asparagine Biosynthesis;Glutamine amidotransferase protein GlxB (EC 2.4.2.-);"	0	0	0	0	0	0	0	0	0	0	0	0
"SEED;Carbohydrates;Acetyl-CoA biosynthesis in plants;Dihydrolipoamide dehydrogenase of pyruvate dehydrogenase complex (EC 1.8.1.4);"	0	0	0	0	0	0	0	0	0	0	0	0
"SEED;Cell Wall and Capsule;dTDP-rhamnose synthesis;dTDP-Rha:A-D-GlcNAc-diphosphoryl polyprenol, A-3-L-rhamnosyl transferase WbbL;"	1714	1097	142	1276	1043	138	287	258	250	139	163	239
"SEED;Carbohydrates;Erythritol utilization;Erythritol transcriptional regulator EryD;"	27	8	10	66	30	52	2	2	4	8	0	8
"SEED;Regulation and Cell signaling;Oxygen and light sensor PpaA-PpsR;PpaA, heme-binding SCHIC domain sensory protein, regulator for photosystem formation;"	0	0	0	0	2	0	0	0	0	0	0	0
"SEED;Cofactors, Vitamins, Prosthetic Groups, Pigments;BEY LIP;Predicted transcriptional regulator of pyridoxine metabolism;"	0	0	0	0	0	0	0	0	0	0	0	0
"SEED;Cofactors, Vitamins, Prosthetic Groups, Pigments;YgfZ;DUF1794;"	100	67	40	96	160	59	14	14	81	41	23	24
"SEED;Carbohydrates;2-methylcitrate to 2-methylaconitate metabolism cluster;2-Methylcitrate dehydratase AcnD;"	2	9	0	12	4	4	0	0	2	0	0	10
"SEED;Virulence;Cadmium resistance;Cadmium resistance protein;"	0	0	0	0	0	0	0	0	0	0	0	0
"SEED;Cofactors, Vitamins, Prosthetic Groups, Pigments;Heme biosynthesis orphans;Heme biosynthesis protein related to NirL and NirH;"	0	0	0	0	0	0	0	0	0	0	0	0
"SEED;Dormancy and Sporulation;Sporulation gene orphans;Sporulation initiation phosphotransferase B (Spo0B);"	0	0	0	0	0	0	0	0	0	0	0	0
"SEED;Secondary Metabolism;Tannin biosynthesis;"	83	99	18	514	150	131	37	37	44	22	17	22
"SEED;Amino Acids and Derivatives;Urea decomposition;"	0	0	0	0	0	0	0	0	0	0	0	0
"SEED;Protein Metabolism;Ribosome LSU eukaryotic and archaeal;LSU ribosomal protein L18e;"	561	39	7	701	46	159	0	2	10	0	0	0
"SEED;Protein Metabolism;Ribosomal protein S12p Asp methylthiotransferase;"	0	0	0	0	0	0	0	0	0	0	0	0
"SEED;Amino Acids and Derivatives;Methionine Biosynthesis;Predicted regulator of methionine metabolism, ArsR family;"	0	0	0	0	0	0	0	0	0	0	0	0
"SEED;Protein Metabolism;Ribosome SSU eukaryotic and archaeal;SSU ribosomal protein S8e;"	693	75	12	960	85	238	1	0	21	5	0	3
"SEED;Miscellaneous;IojapClusters;LSU ribosomal protein L27p;"	0	0	0	0	0	0	0	0	0	0	0	0
"SEED;Cofactors, Vitamins, Prosthetic Groups, Pigments;Biotin biosynthesis;Substrate-specific component BioY of biotin ECF transporter;"	0	0	0	0	0	0	0	0	0	0	0	0
"SEED;Amino Acids and Derivatives;Cysteine Biosynthesis;Sulfite reductase [NADPH] flavoprotein alpha-component (EC 1.8.1.2);"	0	0	0	0	0	0	0	0	0	0	0	0
"SEED;Cell Division and Cell Cycle;Macromolecular synthesis operon;TsaD/Kae1/Qri7 protein, required for threonylcarbamoyladenosine t(6)A37 formation in tRNA;"	0	0	0	0	0	0	0	0	0	0	0	0
"SEED;Nitrogen Metabolism;Amidase clustered with urea and nitrile hydratase functions;"	0	0	0	0	0	0	0	0	0	0	0	0
"SEED;Fatty Acids, Lipids, and Isoprenoids;Alkane synthesis in bacteria 2;Haloalkane dehalogenase-like protein;"	0	0	0	0	0	0	0	0	0	0	0	0
"SEED;Cofactors, Vitamins, Prosthetic Groups, Pigments;NAD and NADP cofactor biosynthesis global;Nicotinate-nucleotide adenylyltransferase (EC 2.7.7.18);"	0	0	0	0	0	0	0	0	0	0	0	0
"SEED;Protein Metabolism;Protein secretion by ABC-type exporters;ABC exporter for hemopore HasA, ATP-binding component HasD;"	0	1	0	2	2	4	8	17	7	2	1	0
"SEED;Fatty Acids, Lipids, and Isoprenoids;Fatty Acid Biosynthesis FASII;3-hydroxyacyl-[acyl-carrier-protein] dehydratase, FabZ form (EC 4.2.1.59);"	0	0	0	0	0	0	0	0	0	0	0	0
"SEED;Protein Metabolism;Ribosome LSU bacterial;LSU ribosomal protein L3p (L3e);"	0	0	0	0	0	0	0	0	0	0	0	0
"SEED;RNA Metabolism;Wyeosine-MimG Biosynthesis;tRNA methylase Yol141w homolog Wyeosine biosynthesis;"	7	0	0	1	1	3	0	0	0	0	0	0
"SEED;Nitrogen Metabolism;Nitrate and nitrite ammonification;Ferredoxin--nitrite reductase (EC 1.7.7.1);"	8	1	9	7	7	3	4	5	9	14	3	11
"SEED;Protein Metabolism;Ribosome SSU eukaryotic and archaeal;SSU ribosomal protein S28e;"	0	2	0	3	5	3	4	0	0	2	0	0
"SEED;Carbohydrates;Sucrose utilization;Sucrose operon repressor ScrR, LacI family;"	0	0	0	0	0	0	0	0	0	0	0	0
"SEED;Membrane Transport;Ton and Tol transport systems;Protein-L-isoaspartate O-methyltransferase (EC 2.1.1.77);"	0	0	0	0	0	0	0	0	0	0	0	0
"SEED;Membrane Transport;Widespread colonization island;Type II/IV secretion system protein TadC, associated with Flp pilus assembly;"	173	175	44	155	196	189	33	73	39	53	16	36
"SEED;Carbohydrates;Trehalose Uptake and Utilization;"	3973	3694	796	2884	2535	694	591	521	1050	386	653	436
"SEED;Iron acquisition and metabolism;Siderophore Achromobactin;Outer membrane receptor proteins, likely involved in siderophore uptake;"	0	0	0	0	2	0	0	0	0	0	0	0
"SEED;Membrane Transport;Transport of Nickel and Cobalt;Nickel transport ATP-binding protein NikE (TC 3.A.1.5.3);"	0	0	0	0	0	0	0	0	0	0	0	0
"SEED;Cell Wall and Capsule;Mycobacterial cell wall virulence lipid phthiocerol dimycocerosate (PDIM);Phenolpthiocerol synthesis type-I polyketide synthase PpsB (EC 2.3.1.41);"	0	0	0	0	0	0	0	0	0	0	0	0
"SEED;RNA Metabolism;t(6)A synthesis in bacteria;"	0	0	0	0	0	0	0	0	0	0	0	0
"SEED;Nucleosides and Nucleotides;Purine conversions;Inosine-guanosine kinase (EC 2.7.1.73);"	0	0	0	1	28	22	0	0	0	0	0	0
"SEED;Membrane Transport;ABC transporter alkylphosphonate (TC 3.A.1.9.1);Phosphonate ABC transporter permease protein phnE (TC 3.A.1.9.1);"	6	12	3	28	32	24	2	2	1	0	2	2
"SEED;Metabolism of Aromatic Compounds;Benzoate transport and degradation cluster;Benzoate transport, ATPase component;"	67	48	7	127	104	92	45	44	48	21	10	4
"SEED;Amino Acids and Derivatives;Lysine degradation;Transcriptional activator of cad operon;"	0	0	0	13	155	82	0	1	0	10	4	2
"SEED;Transcriptional regulation;"	0	0	0	0	0	0	0	0	0	0	0	0
"SEED;Protein Metabolism;Ribosome SSU mitochondrial;SSU ribosomal protein S16p, mitochondrial;"	0	0	0	2	0	0	0	0	0	0	0	0
"SEED;Carbohydrates;Serine-glyoxylate cycle;GDSL-like lipase/acylhydrolase;"	4	4	3	35	21	12	7	19	6	13	5	7
"SEED;Protein Metabolism;Modification of eukaryotic initiation factor 5A;Deoxyhypusine synthase (EC 2.5.1.46);"	0	0	0	0	0	0	0	0	0	0	0	0
"SEED;Phosphorus Metabolism;High affinity phosphate transporter and control of PHO regulon;"	0	0	0	0	0	0	0	0	0	0	0	0
"SEED;Cell Wall and Capsule;tRNA-dependent amino acid transfers;"	0	0	0	0	0	0	0	0	0	0	0	0
"SEED;Regulation and Cell signaling;Fratricide in Streptococcus;"	0	0	0	0	0	0	0	0	0	0	0	0
"SEED;Nucleosides and Nucleotides;Ribonucleotide reduction;Ribonucleotide reductase of class Ib (aerobic), alpha subunit (EC 1.17.4.1);"	9	1	2	5	8	8	3	1	0	2	0	2
"SEED;Respiration;Na+ translocating decarboxylases and related biotin-dependent enzymes;Methylmalonyl-CoA:Pyruvate transcarboxylase 5S subunit (EC 2.1.3.1);"	30	57	77	30	70	48	21	11	297	86	154	37
"SEED;Metabolism of Aromatic Compounds;Benzoate degradation;Benzoylformate decarboxylase (EC 4.1.1.7);"	0	0	0	0	0	0	0	0	0	0	0	0
"SEED;DNA Metabolism;DNA repair, bacterial UvrD and related helicases;ATP-dependent DNA helicase UvrD/PcrA, actinomycete paralog;"	551	472	202	501	571	221	100	120	471	179	295	110
"SEED;Cofactors, Vitamins, Prosthetic Groups, Pigments;B12 Biosynthesis (Tavares copy1);Cobalt-precorrin-2 C20-methyltransferase (EC 2.1.1.130);"	0	0	0	0	0	0	0	0	0	0	0	0
"SEED;Carbohydrates;Mannose Metabolism;Endo-alpha-mannosidase;"	0	0	0	0	0	10	0	0	0	2	0	0
"SEED;Respiration;Hydrogenases;Ni,Fe-hydrogenase I cytochrome b subunit;"	6	1	2	2	5	7	4	9	1	10	1	0
"SEED;Dormancy and Sporulation;Sporulation Cluster;Ribosome-associated heat shock protein implicated in the recycling of the 50S subunit (S4 paralog);"	0	0	0	0	0	0	0	0	0	0	0	0
"SEED;Predictions based on plant-prokaryote comparative analysis;At1g21350;"	814	103	22	1190	162	338	12	20	23	2	5	12
"SEED;Cell Wall and Capsule;Peptidoglycan Biosynthesis;D-alanine--D-alanine ligase B (EC 6.3.2.4);"	0	0	0	0	0	0	0	0	0	0	0	0
"SEED;Stress Response;Oxidative stress;Organic hydroperoxide resistance protein;"	2079	3279	388	1231	1559	1774	3883	5624	1792	864	1958	2811
"SEED;RNA Metabolism;tRNA modification Archaea;Hypothetical ATP-binding protein, containing DUF265 domain;"	0	0	0	0	0	0	0	0	0	0	0	0
"SEED;Carbohydrates;Trehalose Biosynthesis;Trehalose synthase (EC 5.4.99.16);"	2144	4774	388	1803	2898	1993	326	506	722	319	402	357
"SEED;Protein Metabolism;Ribosome biogenesis bacterial;Similar to ribosomal large subunit pseudouridine synthase A;"	14	19	1	3	8	7	0	1	6	0	2	0
"SEED;Carbohydrates;Hexose Phosphate Uptake System;"	0	0	0	0	0	0	0	0	0	0	0	0
"SEED;Protein Metabolism;Translation elongation factors bacterial;"	4192	5696	1064	6015	11215	9520	650	879	843	1111	398	768
"SEED;Virulence, Disease and Defense;Streptococcus pyogenes Virulome;"	23	61	0	1	16	15	0	2	1	0	0	0
"SEED;Protein Metabolism;Peptidyl-prolyl cis-trans isomerase;Peptidyl-prolyl cis-trans isomerase ppiD (EC 5.2.1.8);"	468	299	61	1396	2084	2185	541	510	486	386	191	216
"SEED;Respiration;NiFe hydrogenase maturation;[NiFe] hydrogenase metallocenter assembly protein HypD;"	0	0	0	0	0	0	0	0	0	0	0	0
"SEED;Amino Acids and Derivatives;Aromatic amino acid degradation;5-carboxymethyl-2-hydroxymuconate semialdehyde dehydrogenase (EC 1.2.1.60);"	0	0	0	0	0	0	0	0	0	0	0	0
"SEED;Carbohydrates;Deoxyribose and Deoxynucleoside Catabolism;Deoxyribose operon repressor, DeoR family;"	2	0	0	8	3	0	0	0	2	2	0	8
"SEED;Cofactors, Vitamins, Prosthetic Groups, Pigments;Menaquinone Biosynthesis via Futalosine;"	264	464	82	167	358	318	89	169	68	28	31	55
"SEED;Iron acquisition and metabolism;Transport of Iron;"	2843	4076	494	4079	7229	3435	609	754	1003	720	697	719
"SEED;Iron acquisition and metabolism;Siderophore Aerobactin;N6-hydroxylysine O-acetyltransferase (EC 2.3.1.102), aerobactin biosynthesis protein IucB;"	0	0	0	0	0	0	0	0	0	0	0	0
"SEED;Virulence;Resistance to chromium compounds;Chromate resistance protein ChrB;"	4	0	0	14	47	4	2	4	0	10	6	15
"SEED;Miscellaneous;Synechocystis experimental;Similar to non-heme chloroperoxidase, sll5080 homolog;"	46	1	4	1	15	7	5	13	15	15	3	31
"SEED;Iron acquisition and metabolism;Bacillibactin Siderophore;"	0	0	0	0	0	0	0	0	0	0	0	0
"SEED;Membrane Transport;Curli production;Curli production assembly/transport component CsgG;"	0	1	1	0	0	0	0	0	0	0	0	0
"SEED;Metabolism of Aromatic Compounds;Benzoate catabolism;Benzoate 1,2-dioxygenase (EC 1.14.12.10);"	43	14	5	23	8	20	1	16	43	22	8	4
"SEED;Cofactors, Vitamins, Prosthetic Groups, Pigments;B12 Biosynthesis (Tavares copy1);"	0	0	0	0	0	0	0	0	0	0	0	0
"SEED;Amino Acids and Derivatives;Branched-chain amino acid metabolism in plants;"	0	0	0	0	0	0	0	0	0	0	0	0
"SEED;Virulence, Disease and Defense;Legionella pneumophila Virulome;"	35497	65299	8708	22224	53322	51345	8208	11633	7782	7669	4154	5860
"SEED;Cell Wall and Capsule;Capsular surface virulence antigen loci;"	0	0	0	0	0	0	0	0	0	0	0	0
"SEED;Nitrogen Metabolism;Dissimilatory nitrite reductase;"	0	0	0	0	0	0	0	0	0	0	0	0
"SEED;Carbohydrates;2-Ketogluconate Utilization;"	0	0	0	0	0	0	0	0	0	0	0	0
"SEED;Virulence;Zinc resistance;Response regulator of zinc sigma-54-dependent two-component system;"	800	679	401	4471	4507	4878	670	1292	405	783	263	586
"SEED;Motility and Chemotaxis;Flagellum;Negative regulator of flagellin synthesis FlgM;"	40	18	7	253	825	1453	39	73	61	125	67	50
"SEED;Miscellaneous;At2g33980 At1g28960;Hypothetical nudix hydrolase YeaB;"	0	0	0	0	0	0	0	0	0	0	0	0
"SEED;Iron acquisition and metabolism;Campylobacter Iron Metabolism;Ferric siderophore transport system, biopolymer transport protein ExbB;"	0	0	0	0	0	0	0	0	0	0	0	0
"SEED;Metabolism of Aromatic Compounds;Phenylpropanoid compound degradation;Putative phthalate 4,5-dioxygenase oxygenase subunit (OhpA2);"	4	2	2	37	30	28	0	0	0	0	2	7
"SEED;Nucleosides and Nucleotides;Ribonucleotide reduction;Ribonucleotide reductase of class III (anaerobic), large subunit (EC 1.17.4.2);"	0	0	0	0	0	0	0	0	0	0	0	0
"SEED;Protein Metabolism;Proteasome eukaryotic;proteasome subunit alpha3 (EC 3.4.25.1);"	103	3	0	129	3	40	36	18	16	30	4	31
"SEED;Cell Wall and Capsule;Rhamnose containing glycans;Glycerol-3-phosphate cytidylyltransferase (EC 2.7.7.39);"	79	74	15	100	177	81	6	6	5	4	5	7
"SEED;Cofactors, Vitamins, Prosthetic Groups, Pigments;CLO thiaminPP biosynthesis;Thiamin-regulated outer membrane receptor Omr1;"	0	0	0	0	0	0	0	0	0	0	0	0
"SEED;Amino Acids and Derivatives;Creatine and Creatinine Degradation;"	0	0	0	0	0	0	0	0	0	0	0	0
"SEED;Carbohydrates;Fermentations: Mixed acid;Sugar/maltose fermentation stimulation protein homolog;"	11	0	0	14	62	150	4	6	5	9	12	15
"SEED;Respiration;NiFe hydrogenase maturation;[NiFe] hydrogenase metallocenter assembly protein HypF;"	80	91	9	54	79	126	41	81	10	4	4	0
"SEED;Respiration;Carbon monoxide induced hydrogenase;Carbon monoxide-induced hydrogenase proton translocating subunit CooK;"	0	0	0	0	0	0	0	0	0	0	0	0
"SEED;Membrane Transport;ECF class transporters;Transmembrane component BL0694 of energizing module of predicted ECF transporter;"	0	0	0	0	6	0	0	0	0	0	0	0
"SEED;Membrane Transport;Sodium Hydrogen Antiporter;Na(+) H(+) antiporter subunit E;"	0	2	0	12	47	47	3	1	11	5	2	11
"SEED;Plastidial (cyanobacterial) electron transport system;F0F1-type ATP synthase in plants (plastidial);ATP synthase protein I;"	0	0	0	0	0	0	0	0	0	0	0	0
"SEED;Sulfur Metabolism;Galactosylceramide and Sulfatide metabolism;Galactocerebrosidase precursor (EC 3.2.1.46);"	0	3	1	0	15	4	0	0	0	0	0	0
"SEED;Phosphorus Metabolism;Alkylphosphonate utilization;PhnI protein;"	2	6	2	23	14	23	0	0	4	2	2	20
"SEED;Carbohydrates;L-rhamnose utilization;Predicted rhamnogalacturonan lyase in rhamnose utilization cluster;"	144	531	136	121	318	68	22	33	45	66	43	58
"SEED;Amino Acids and Derivatives;Histidine Biosynthesis;Histidinol dehydrogenase (EC 1.1.1.23);"	0	0	0	0	0	0	0	0	0	0	0	0
"SEED;Membrane Transport;HtrA and Sec secretion;"	0	0	0	0	0	0	0	0	0	0	0	0
"SEED;Fatty Acids, Lipids, and Isoprenoids;Cholesterol catabolic operon in Mycobacteria;Lipid carrier protein IgrF;"	0	0	0	0	4	0	0	2	7	8	0	3
"SEED;Amino Acids and Derivatives;Methionine Biosynthesis;Methionine synthase activation domain (EC 2.1.1.13);"	0	0	0	0	0	0	0	0	0	0	0	0
"SEED;Respiration;Respiration / HGM;Cytochrome d ubiquinol oxidase subunit II (EC 1.10.3.-);"	0	0	0	0	0	0	0	0	0	0	0	0
"SEED;Carbohydrates;Tricarballylate Utilization;TcuR: regulates tcuABC genes used in utilization of tricarballylate;"	8	0	3	7	5	9	3	8	6	2	3	1
"SEED;Virulence;Type 4 secretion and conjugative transfer;Conjugative transfer entry exclusion protein TrbK;"	0	0	0	0	0	2	0	0	0	0	0	0
"SEED;Stress Response;Tellurite resistance: Chromosomal determinants;Tellurite resistance protein TehA;"	0	1	0	0	0	0	0	0	0	0	0	4
"SEED;Carbohydrates;EC 5.1.3.- Racemases and epimerases acting on carbohydrates and derivatives;UDP-glucose 4-epimerase (EC 5.1.3.2);"	0	0	0	0	0	0	0	0	0	0	0	0
"SEED;Cell Wall and Capsule;Capsular surface virulence antigen loci;Vi polysaccharide export inner-membrane protein vexB;"	0	0	0	0	0	0	0	0	0	0	0	0
"SEED;Nucleosides and Nucleotides;De Novo Purine Biosynthesis;Phosphoribosylaminoimidazole carboxylase catalytic subunit (EC 4.1.1.21);"	0	0	0	0	0	0	0	0	0	0	0	0
"SEED;Phages, Prophages, Transposable elements;Phage entry and exit;Phage endolysin;"	0	0	0	0	0	0	0	0	0	0	0	0
"SEED;Amino Acids and Derivatives;Tryptophan biosynthesis in Streptococci;Phosphoribosylanthranilate isomerase (EC 5.3.1.24);"	0	0	0	0	0	0	0	0	0	0	0	0
"SEED;Motility and Chemotaxis;Bacterial Chemotaxis;Methyl-accepting chemotaxis protein IV (dipeptide chemoreceptor protein);"	5	2	0	0	0	4	0	0	0	0	0	0
"SEED;Protein Metabolism;Ribosomal proteins, zinc requirement;LSU ribosomal protein L28p;"	0	0	0	0	0	0	0	0	0	0	0	0
"SEED;Stress Response;Hfl operon;GTP-binding protein related to HflX;"	1	15	2	10	9	57	1	3	6	10	2	62
"SEED;Cofactors, Vitamins, Prosthetic Groups, Pigments;Test - Thiamin;"	0	0	0	0	0	0	0	0	0	0	0	0
"SEED;Predictions based on plant-prokaryote comparative analysis;At2g23840;DNA-directed RNA polymerase alpha subunit (EC 2.7.7.6);"	0	0	0	0	0	0	0	0	0	0	0	0
"SEED;Regulation and Cell signaling;MazEF toxin-antitoxing (programmed cell death) system;"	0	0	0	0	0	0	0	0	0	0	0	0
"SEED;Carbohydrates;Lacto-N-Biose I and Galacto-N-Biose Metabolic Pathway;Predicted galacto-N-biose-/lacto-N-biose I ABC transporter, permease component 1;"	54	31	72	14	31	42	5	10	164	52	106	15
"SEED;Carbohydrates;CO2 uptake, carboxysome;Carbonic anhydrase, gamma class (EC 4.2.1.1);"	0	0	0	0	0	0	0	0	0	0	0	0
"SEED;Metabolism of Aromatic Compounds;Biphenyl Degradation;Small subunit naph/bph dioxygenase;"	0	0	0	0	0	0	0	0	0	0	2	0
"SEED;Cofactors, Vitamins, Prosthetic Groups, Pigments;B12 Biosynthesis (Tavares copy1);Adenosylcobinamide-phosphate guanylyltransferase (EC 2.7.7.62);"	0	0	0	0	0	0	0	0	0	0	0	0
"SEED;Cofactors, Vitamins, Prosthetic Groups, Pigments;CoA Pantothenate HMP;Dephospho-CoA kinase (EC 2.7.1.24);"	0	0	0	0	0	0	0	0	0	0	0	0
"SEED;Respiration;Respiratory dehydrogenases 1;"	16585	15256	3186	24461	25874	15972	3264	4586	4522	3571	2479	2705
"SEED;Miscellaneous;"	0	0	0	0	0	0	0	0	0	0	0	0
"SEED;Protein Metabolism;Proteasome eukaryotic;proteasome regulatory subunit Rpn12;"	65	7	0	103	8	22	0	0	0	0	0	0
"SEED;DNA Metabolism;DNA repair, bacterial;Exonuclease SbcC;"	724	1254	99	450	1093	316	292	267	232	96	145	270
"SEED;Amino Acids and Derivatives;Glutamine, Glutamate, Aspartate and Asparagine Biosynthesis;Asparagine synthetase [glutamine-hydrolyzing] (EC 6.3.5.4) AsnB;"	0	0	0	0	0	0	0	0	0	0	0	0
"SEED;RNA Metabolism;Test Q;"	7605	8438	1445	9917	13003	11040	4414	4399	4393	3231	2686	3902
"SEED;Protein Metabolism;Ribosome LSU mitochondrial;LSU ribosomal protein L28p, mitochondrial;"	10	0	0	14	0	4	0	3	0	0	0	0
"SEED;Fatty Acids, Lipids, and Isoprenoids;Carotenoid biosynthesis;Pro-zeta-carotene desaturase, prolycopene producing (EC 1.-.-.-);"	0	0	0	0	0	0	0	0	0	0	0	0
"SEED;Phosphorus Metabolism;Phosphate metabolism;Low-affinity inorganic phosphate transporter;"	38	62	0	17	89	44	8	6	1	4	0	8
"SEED;Virulence, Disease and Defense;Streptolysin S Biosynthesis and Transport;Export ABC transporter ATP-binding protein;"	0	0	0	0	0	0	0	0	0	0	0	0
"SEED;Amino Acids and Derivatives;Branched-Chain Amino Acid Biosynthesis;3-isopropylmalate dehydratase large subunit (EC 4.2.1.33);"	0	0	0	0	0	0	0	0	0	0	0	0
"SEED;Iron acquisition and metabolism;acinetobacter siderophore assembly;"	0	0	0	0	0	0	0	0	0	0	0	0
"SEED;Amino Acids and Derivatives;Glycine cleavage system;Glycine cleavage system transcriptional antiactivator GcvR;"	0	0	0	0	0	0	0	0	0	0	0	0
"SEED;Cell Division and Cell Cycle;Bacterial Cytoskeleton;Cell division protein FtsQ homolog;"	18	29	32	12	47	38	2	2	146	31	61	13
"SEED;Motility and Chemotaxis;Flagellum;Flagellar protein FlbB;"	8	7	0	7	4	9	19	38	1	5	2	2
"SEED;Iron acquisition and metabolism;Siderophore Pyoverdine;Non-ribosomal peptide synthetase modules, pyoverdine??;"	229	65	5	271	204	543	29	22	23	17	3	5
"SEED;Virulence;Copper homeostasis: copper tolerance;Cytoplasmic copper homeostasis protein cutC;"	65	117	40	44	73	68	21	20	122	56	87	60
"SEED;Respiration;CO Dehydrogenase;Carbon monoxide dehydrogenase medium chain (EC 1.2.99.2);"	1020	826	327	886	1316	886	123	166	97	59	16	20
"SEED;Miscellaneous;YgfZ-Fe-S;"	12281	12504	1596	10844	17115	13311	3705	4449	3826	2718	2770	3432
"SEED;Fatty Acids, Lipids, and Isoprenoids;Carotenoid biosynthesis;Beta-carotene hydroxylase;"	0	0	0	0	0	0	0	0	0	0	0	0
"SEED;Cell Wall and Capsule;Teichoic and lipoteichoic acids biosynthesis;Monogalactosyldiacylglycerol synthase precursor;"	0	0	0	0	0	0	0	0	0	0	0	0
"SEED;Virulence;Streptothricin resistance;Streptothricin acetyltransferase, Streptomyces lavendulae type;"	3	0	1	2	2	0	0	0	0	0	0	0
"SEED;Cell Wall and Capsule;Perosamine Synthesis Vibrio;"	0	0	0	0	0	0	0	0	0	0	0	0
"SEED;Membrane Transport;ECF class transporters;ATPase component NikO of energizing module of nickel ECF transporter;"	0	0	0	0	0	0	0	0	0	0	0	0
"SEED;Predictions based on plant-prokaryote comparative analysis;At1g14345;LSU ribosomal protein L34p;"	0	0	0	0	0	0	0	0	0	0	0	0
"SEED;Phosphorus Metabolism;Phosphate metabolism;response regulator in two-component regulatory system with PhoQ;"	126	78	21	158	142	104	142	136	103	50	220	785
"SEED;Miscellaneous;YebC;Dihydroneopterin triphosphate pyrophosphohydolase, putative, Actinobacterial type, NudB-like;"	22	33	3	16	30	5	0	6	2	6	2	4
"SEED;Carbohydrates;Ethylmalonyl-CoA pathway of C2 assimilation;"	0	0	0	0	0	0	0	0	0	0	0	0
"SEED;Cell Wall and Capsule;Teichoic and lipoteichoic acids biosynthesis;2-C-methyl-D-erythritol 4-phosphate cytidylyltransferase (EC 2.7.7.60);"	0	0	0	0	0	0	0	0	0	0	0	0
"SEED;Virulence;Mycobacterial MmpL6 membrane protein cluster;"	10611	12482	1574	10227	14778	10956	3140	3883	4235	2263	2506	2270
"SEED;Amino Acids and Derivatives;Branched-Chain Amino Acid Biosynthesis;"	0	0	0	0	0	0	0	0	0	0	0	0
"SEED;Carbohydrates;D-ribose utilization;Ribokinase (EC 2.7.1.15);"	0	0	0	0	0	0	0	0	0	0	0	0
"SEED;Virulence;Copper homeostasis;Copper resistance protein C precursor;"	0	0	0	4	9	34	0	2	2	18	9	4
"SEED;Virulence;Mammalian cell entry genes (MCE) in Streptomyces;MCE family protein of Mce A Subgroup;"	0	0	0	0	0	0	0	0	0	0	0	0
"SEED;Iron acquisition and metabolism;acinetobacter siderophore assembly;Iron-siderophore transport system, transmembran component;"	0	0	0	0	0	0	0	0	0	0	0	0
"SEED;Carbohydrates;Glycerol and Glycerol-3-phosphate Uptake and Utilization;Glycerol uptake operon antiterminator regulatory protein;"	0	0	0	0	0	0	0	0	0	0	0	0
"SEED;Cell Wall and Capsule;Alginate metabolism;Alginate lyase precursor (EC 4.2.2.3);"	24	32	0	165	165	992	11	4	6	44	10	16
"SEED;Amino Acids and Derivatives;Cysteine Biosynthesis;Cysteine synthase A (EC 2.5.1.47);"	0	0	0	0	0	0	0	0	0	0	0	0
"SEED;Regulation and Cell signaling;Streptococcus pyogenes virulence regulators;Negative transcriptional regulator;"	0	0	0	0	0	0	0	0	0	0	0	0
"SEED;Amino Acids and Derivatives;Proline, 4-hydroxyproline uptake and utilization;Similar to eukaryotic Peptidyl prolyl 4-hydroxylase, alpha subunit (EC 1.14.11.2);"	31	91	19	96	92	64	128	126	266	40	38	29
"SEED;Cell Wall and Capsule;CMP-N-acetylneuraminate Biosynthesis;N-Acetylneuraminate cytidylyltransferase (EC 2.7.7.43);"	0	0	0	0	0	0	0	0	0	0	0	0
"SEED;Cell Wall and Capsule;Vibrio Polysaccharide (VPS) Biosynthesis;Hemolysin-related protein RbmC;"	0	0	0	0	0	0	0	0	0	0	0	0
"SEED;Carbohydrates;Mannose Metabolism;Mannosides-regulated TonB-dependent outer membrane receptor;"	0	0	0	0	0	0	0	0	0	0	0	0
"SEED;Carbohydrates;Inositol catabolism;Inositol transport system sugar-binding protein;"	2179	2116	243	1528	1774	852	1177	644	2153	805	651	636
"SEED;Virulence;Type 4 secretion and conjugative transfer;IncQ plasmid conjugative transfer DNA nicking endonuclease TraR (pTi VirD2 homolog);"	0	0	0	1	2	5	0	1	0	0	0	4
"SEED;DNA Metabolism;CRISP Cmr Cluster;CRISPR-associated RAMP Cmr4;"	26	0	0	787	52	5	0	0	0	0	0	0
"SEED;Stress Response;Glutathione: Non-redox reactions;Probable glutathione S-transferase (EC 2.5.1.18), YfcF homolog;"	12	2	5	0	2	0	0	0	0	0	2	4
"SEED;Carbohydrates;Beta-Glucoside Metabolism;Beta-glucosidase (EC 3.2.1.21);"	0	0	0	0	0	0	0	0	0	0	0	0
"SEED;Cell Wall and Capsule;Polysaccharide deacetylases;Polysaccharide deacetylase;"	0	0	0	0	0	0	0	0	0	0	0	0
"SEED;Respiration;Soluble cytochromes and functionally related electron carriers;Probable cytochrome c-552;"	0	0	3	16	48	34	3	2	0	6	0	13
"SEED;Phages, Prophages, Transposable elements, Plasmids;Conjugative transposon, Bacteroidales;Conjugative transposon protein TraK;"	0	6	1	0	0	0	2	4	4	0	0	0
"SEED;DNA Metabolism;DNA repair, bacterial RecFOR pathway;"	0	0	0	0	0	1	0	0	0	0	0	0
"SEED;Iron acquisition and metabolism;Heme, hemin uptake and utilization systems in GramPositives;Two-component response regulator colocalized with HrtAB transporter;"	3	1	0	5	3	4	0	0	0	0	0	0
"SEED;Sulfur Metabolism;CFE Sulfur Oxidation;sulfur oxidation protein SoxA;"	0	0	0	0	0	0	0	0	0	0	0	0
"SEED;Respiration;Biogenesis of cytochrome c oxidases;Copper metallochaperone, bacterial analog of Cox17 protein;"	210	152	13	338	127	168	79	78	91	62	54	49
"SEED;Metabolism of Aromatic Compounds;Anaerobic benzoate metabolism;"	175	160	39	240	281	336	74	98	122	130	36	74
"SEED;Amino Acids and Derivatives;Methionine Biosynthesis;Cystathionine gamma-synthase (EC 2.5.1.48);"	0	0	0	0	0	0	0	0	0	0	0	0
"SEED;Dormancy and Sporulation;Sporulation gene orphans;Stage V sporulation protein required for dehydratation of the spore core and assembly of the coat (SpoVS);"	0	0	0	0	0	0	0	0	0	0	0	0
"SEED;Potassium metabolism;Potassium homeostasis;Potassium uptake protein TrkH;"	48	25	2	196	234	292	16	24	26	45	42	68
"SEED;Cofactors, Vitamins, Prosthetic Groups, Pigments;CLO thiaminPP biosynthesis;Hydroxymethylpyrimidine ABC transporter, ATPase component;"	0	0	0	0	0	0	0	0	0	0	0	0
"SEED;Carbohydrates;D-gluconate and ketogluconates metabolism;Hypothetical transcriptional regulator YqhC;"	23	9	0	0	0	4	0	3	0	0	0	0
"SEED;Regulation and Cell signaling;cAMP signaling in bacteria;Putative hemin-binding lipoprotein;"	199	142	31	283	305	337	25	75	45	126	24	41
"SEED;Phosphorus Metabolism;Alkylphosphonate utilization;Alkylphosphonate utilization operon protein PhnA;"	47	75	2	50	106	99	14	14	17	23	14	15
"SEED;Carbohydrates;Ethylmalonyl-CoA pathway of C2 assimilation, GJO;Ethylmalonyl-CoA epimerase;"	358	336	47	239	284	72	167	136	166	87	85	108
"SEED;Virulence;BlaR1 Family Regulatory Sensor-transducer Disambiguation;Transcriptional repressor, BlaI/MecI family;"	58	65	13	33	85	92	27	41	7	2	12	36
"SEED;Nucleosides and Nucleotides;pyrimidine conversions;Thioredoxin reductase (EC 1.8.1.9);"	0	0	0	0	0	0	0	0	0	0	0	0
"SEED;Nitrogen Metabolism;Nitrate and nitrite ammonification;Nitrate ABC transporter, permease protein;"	0	0	0	0	0	0	0	0	0	0	0	0
"SEED;Metabolism of Aromatic Compounds;Benzoate degradation;Benzoate catabolic operon transcription regulator;"	0	0	0	0	0	0	0	0	0	0	0	0
"SEED;Cell Wall and Capsule;Xanthan Exopolysaccharide Biosynthesis and Export;Outer membrane protein GumB, involved in the export of xanthan;"	0	0	0	0	0	0	0	0	0	0	0	0
"SEED;Carbohydrates;Beta-Glucoside Metabolism;Predicted cellobiose ABC transport system, sugar-binding protein;"	0	0	0	0	0	0	0	0	0	0	0	0
"SEED;Amino Acids and Derivatives;Cysteine Biosynthesis, MCB 432;"	1958	2345	211	1726	2450	2180	1154	1810	1136	513	536	1100
"SEED;Iron acquisition and metabolism;Salmochelin-mediated Iron Acquisition;"	0	0	0	0	0	0	0	0	0	0	0	0
"SEED;Iron acquisition and metabolism;Siderophore Enterobactin;4'-phosphopantetheinyl transferase (EC 2.7.8.-) [enterobactin] siderophore;"	0	3	0	0	0	0	0	0	0	0	0	0
"SEED;Motility and Chemotaxis;Flagellum;Flagellar basal-body rod protein FlgF;"	143	73	32	371	554	1465	201	392	144	178	34	59
"SEED;Membrane Transport;General Secretion Pathway;General secretion pathway protein M;"	46	28	3	80	114	71	51	35	50	30	17	22
"SEED;Amino Acids and Derivatives;Polyamine Metabolism;Putrescine transport ATP-binding protein PotA (TC 3.A.1.11.1);"	0	0	0	0	0	0	0	0	0	0	0	0
"SEED;Virulence, Disease and Defense;Tolerance to colicin E2;Two-component response regulator CreC;"	14	5	0	27	17	47	10	12	1	6	8	11
"SEED;Metabolism of Aromatic Compounds;Phenylpropanoid compound degradation;Probable vanillate O-demethylase oxygenase subunit oxidoreductase protein (EC 1.14.13.-);"	17	0	1	8	4	6	21	23	7	2	0	0
"SEED;Amino Acids and Derivatives;Aromatic amino acid interconversions with aryl acids;Indolepyruvate oxidoreductase subunit IorA-like (EC 1.2.7.8);"	0	0	0	0	0	0	0	0	0	0	0	0
"SEED;Metabolite damage and its repair or mitigation;RidA proteins copy with new groups;N-acetyl-1-D-myo-inosityl-2-amino-2-deoxy-alpha-D-glucopyranoside deacetylase MshB;"	0	0	0	0	0	0	0	0	0	0	0	0
"SEED;Fatty Acids, Lipids, and Isoprenoids;Carotenoid biosynthesis;Phytoene dehydrogenase (EC 1.14.99.-);"	0	0	0	0	0	0	0	0	0	0	0	0
"SEED;Protein Metabolism;N-linked Glycosylation in Bacteria;Phospholipid-lipopolysaccharide ABC transporter;"	52	106	7	147	213	141	40	17	33	29	7	4
"SEED;DNA Metabolism;DNA structural proteins, bacterial;DNA-binding protein Fis;"	100	48	16	178	541	742	48	54	51	45	22	30
"SEED;Membrane Transport;Widespread colonization island;Type II/IV secretion system ATP hydrolase TadA/VirB11/CpaF, TadA subfamily;"	1514	1661	397	1719	1604	1208	191	240	592	338	293	176
"SEED;Motility and Chemotaxis;Bacterial Chemotaxis;Chemotaxis protein CheV (EC 2.7.3.-);"	0	0	0	0	0	0	0	0	0	0	0	0
"SEED;Amino Acids and Derivatives;Phenylalanine and Tyrosine Branches from Chorismate;Biosynthetic Aromatic amino acid aminotransferase beta (EC 2.6.1.57);"	0	0	0	0	0	0	0	0	0	0	0	0
"SEED;Cofactors, Vitamins, Prosthetic Groups, Pigments;Experimental tye;Coproporphyrinogen III oxidase, aerobic (EC 1.3.3.3);"	0	0	0	0	0	0	0	0	0	0	0	0
"SEED;Iron acquisition and metabolism;Siderophore Pyoverdine;Antisigma transmembrane sensor FpvR;"	15	4	0	6	7	2	3	0	13	0	0	5
"SEED;Carbohydrates;Acetoin, butanediol metabolism;Acetoin dehydrogenase E1 component alpha-subunit (EC 1.2.4.-);"	0	0	0	0	0	0	0	0	0	0	0	0
"SEED;Stress Response;Glutathione: Non-redox reactions;Similar to Hydroxyacylglutathione hydrolase, but in an organism lacking glutathione biosynthesis;"	4	2	0	1	4	7	0	5	2	3	0	2
"SEED;Protein Metabolism;Ribosome LSU bacterial;LSU ribosomal protein L11p (L12e);"	0	0	0	0	0	0	0	0	0	0	0	0
"SEED;Protein Metabolism;Putative TldE-TldD proteolytic complex;FIG138315: Putative alpha helix protein;"	62	37	13	134	182	514	54	62	61	44	38	27
"SEED;Protein Metabolism;Proteolysis in bacteria, ATP-dependent;ATP-dependent protease La (EC 3.4.21.53);"	29	25	18	51	9	76	4	0	14	5	14	40
"SEED;Nitrogen Metabolism;Cyanate hydrolysis;Cyanate ABC transporter, substrate binding protein;"	17	10	0	47	24	20	4	7	16	4	0	1
"SEED;Amino Acids and Derivatives;Polyamine Metabolism;Transcriptional regulator, luxR family, associated with agmatine catabolism;"	0	0	0	0	0	0	0	0	0	0	0	0
"SEED;RNA Metabolism;Rrf2 family transcriptional regulators;Predicted transcriptional regulator of 4-carboxymuconolactone decarboxylase, Rrf2 family;"	6	4	0	2	3	5	0	0	0	0	0	4
"SEED;Amino Acids and Derivatives;PII Superfamily;"	3962	2702	401	7337	4309	1134	241	284	366	234	146	324
"SEED;Carbohydrates;Sugar utilization in Thermotogales;Xylose-responsive transcription regulator, ROK family;"	0	0	0	0	0	0	0	0	0	0	0	0
"SEED;Cofactors, Vitamins, Prosthetic Groups, Pigments;CoA Pantothenate HMP;Pantothenate kinase type III, CoaX-like (EC 2.7.1.33);"	0	0	0	0	0	0	0	0	0	0	0	0
"SEED;Respiration;Coenzyme F420 hydrogenase;"	0	0	0	0	0	0	0	0	0	0	0	0
"SEED;Cell Wall and Capsule;Lipid A modifications;Lipid A acylation protein PagP, palmitoyltransferase;"	0	0	0	0	0	2	0	0	0	0	0	0
"SEED;Iron acquisition and metabolism;Hemin transport system;"	0	0	0	0	0	0	0	0	0	0	0	0
"SEED;Cell Wall and Capsule;mycolic acid synthesis;3-oxoacyl-[acyl-carrier protein] reductase (EC 1.1.1.100);"	0	0	0	0	0	0	0	0	0	0	0	0
"SEED;Respiration;Carbon monoxide dehydrogenase maturation factors;Carbon monoxide dehydrogenase F protein;"	0	0	0	0	0	0	0	0	0	0	0	0
"SEED;Nitrogen Metabolism;Nitrosative stress;Functional role page for Anaerobic nitric oxide reductase transcription regulator NorR;"	21	20	7	4	16	10	1	22	11	2	0	6
"SEED;RNA Metabolism;RNA polymerase II initiation factors;Transcription initiation factor IIH p90 subunit;"	163	21	6	184	16	63	0	4	2	0	0	2
"SEED;Cofactors, Vitamins, Prosthetic Groups, Pigments;Chlorophyll Biosynthesis in plants and prokaryotes;Mg-protoporphyrin IX monomethyl ester oxidative cyclase (anaerobic) (EC 1.14.13.81);"	0	0	0	0	0	21	0	0	0	0	1	0
"SEED;Carbohydrates;Calvin-Benson cycle;Transketolase (EC 2.2.1.1);"	0	0	0	0	0	0	0	0	0	0	0	0
"SEED;Carbohydrates;Pyruvate Alanine Serine Interconversions;D-alanine aminotransferase (EC 2.6.1.21);"	145	126	22	251	196	151	95	129	138	65	43	101
"SEED;Protein Metabolism;Proteasome eukaryotic;proteasome regulatory subunit Rpn11;"	21	0	0	5	5	10	0	0	0	0	0	0
"SEED;Membrane Transport;Peptide ABC transport system Sap;Peptide transport system permease protein SapC;"	0	0	0	0	0	0	0	0	0	0	0	0
"SEED;Carbohydrates;Lacto-N-Biose I and Galacto-N-Biose Metabolic Pathway;Lacto-N-biose phosphorylase (EC 2.4.1.211);"	110	70	133	52	109	105	17	21	433	113	178	55
"SEED;Cofactors, Vitamins, Prosthetic Groups, Pigments;Pterin carbinolamine dehydratase;Homogentisate 1,2-dioxygenase (EC 1.13.11.5);"	0	0	0	0	0	0	0	0	0	0	0	0
"SEED;Regulation and Cell signaling;WhiB and WhiB-type regulatory proteins_;Sporulation regulatory protein WhiD;"	168	209	91	164	233	256	195	193	153	27	112	373
"SEED;Nucleosides and Nucleotides;Purine conversions;Xanthine-guanine phosphoribosyltransferase (EC 2.4.2.22);"	141	126	42	135	187	184	147	230	254	101	122	33
"SEED;Cofactors, Vitamins, Prosthetic Groups, Pigments;Bilin Biosynthesis;Phycocyanobilin lyase alpha subunit;"	0	0	0	0	0	0	0	0	0	0	0	0
"SEED;Virulence, Disease and Defense;Bacterial cyanide production and tolerance mechanisms;Sulfate transporter family protein in cluster with carbonic anhydrase;"	0	0	0	0	0	0	0	0	0	0	0	0
"SEED;Carbohydrates;Fructooligosaccharides(FOS) and Raffinose Utilization;Two-component sensor kinase YesM (EC 2.7.3.-);"	0	0	0	0	0	0	0	0	0	0	0	0
"SEED;RNA Metabolism;ATP-dependent RNA helicases, bacterial;ATP-dependent RNA helicase VF1437;"	0	0	0	0	0	0	0	0	0	0	0	0
"SEED;Cell Wall and Capsule;Lipid A-Ara4N pathway ( Polymyxin resistance );Polymyxin resistance protein PmrJ, predicted deacetylase;"	0	0	0	1	1	0	0	0	2	0	0	0
"SEED;DNA Metabolism;DNA repair, bacterial;Exodeoxyribonuclease VII small subunit (EC 3.1.11.6);"	218	199	31	308	248	246	145	143	100	70	50	75
"SEED;RNA Metabolism;Rrf2 family transcriptional regulators;Rrf2 family transcriptional regulator, group III;"	52	56	2	103	43	90	14	24	14	10	35	21
"SEED;Virulence;Resistance to Vancomycin;"	0	0	0	0	0	0	0	0	0	0	0	0
"SEED;Cofactors, Vitamins, Prosthetic Groups, Pigments;Biotin biosynthesis in plants;"	0	0	0	0	0	0	0	0	0	0	0	0
"SEED;Regulation and Cell signaling;DNA-binding regulatory proteins, strays;Transcriptional activator protein LysR;"	21	4	0	2	1	2	0	0	0	0	0	4
"SEED;Carbohydrates;Entner-Doudoroff Pathway;Hexokinase (EC 2.7.1.1);"	0	0	0	0	0	0	0	0	0	0	0	0
"SEED;Carbohydrates;alpha carboxysome;Hypothetical transmembrane protein coupled to NADH-ubiquinone oxidoreductase chain 5 homolog;"	0	0	0	0	0	0	0	0	0	0	0	0
"SEED;Cofactors, Vitamins, Prosthetic Groups, Pigments;Folate Biosynthesis;COG0488: ATPase components of ABC transporters with duplicated ATPase domains;"	0	0	0	0	0	0	0	0	0	0	0	0
"SEED;Membrane Transport;Ton and Tol transport systems;Putative Ton-B dependent hemine receptor;"	0	0	0	0	0	0	0	0	0	0	0	0
"SEED;Carbohydrates;Maltose and Maltodextrin Utilization;Predicted maltose transporter MalT;"	4	16	4	32	91	148	0	4	1	7	2	4
"SEED;Cell Wall and Capsule;Peptidoglycan Biosynthesis;UDP-N-acetylmuramoylalanyl-D-glutamate--2,6-diaminopimelate ligase (EC 6.3.2.13);"	0	0	0	0	0	0	0	0	0	0	0	0
"SEED;Carbohydrates;Fructose utilization;Fructose ABC transporter, substrate-binding component FrcB;"	1643	1493	396	1625	2509	2157	59	107	166	212	93	98
"SEED;Amino Acids and Derivatives;Lysine degradation;Lysine 2-monooxygenase (EC 1.13.12.2);"	134	552	23	22	34	51	7	71	68	23	3	7
"SEED;Nitrogen Metabolism;Denitrification;Nitric oxide -responding transcriptional regulator NnrR (Crp/Fnr family);"	20	7	2	29	50	85	5	18	3	12	8	4
"SEED;Respiration;Respiratory Complex I;NADH:ubiquinone oxidoreductase 17.2 kD subunit;"	68	74	14	128	147	271	20	50	57	61	20	21
"SEED;Cell Division and Cell Cycle;Bacterial Cytoskeleton;Penicillin-binding protein PBP2;"	0	0	0	0	0	0	0	0	0	0	0	0
"SEED;Phages, Prophages, Transposable elements, Plasmids;Phage neck proteins;"	0	0	0	0	0	0	0	0	0	0	0	0
"SEED;Cell Wall and Capsule;Exopolysaccharide Biosynthesis;Capsular polysaccharide synthesis enzyme CpsB;"	0	0	0	0	0	0	0	0	0	0	0	0
"SEED;Amino Acids and Derivatives;PII Superfamily;Sensory subunit of low CO2-induced protein complex, putative;"	0	0	0	0	0	0	0	0	0	0	0	0
"SEED;Virulence;Mycobacterial virulence operon MCE involved in cell invasion;"	0	0	0	0	0	1	0	0	0	0	0	0
"SEED;Phages, Prophages, Transposable elements, Plasmids;Conjugative transposon, Bacteroidales;Conjugative transposon protein TraI;"	3	10	0	0	5	4	0	0	4	0	0	0
"SEED;Carbohydrates;Entner-Doudoroff Pathway;"	240	261	116	449	1954	908	97	197	268	168	48	112
"SEED;Carbohydrates;Glycerol fermentation to 1,3-propanediol;Glycerol dehydrogenase (EC 1.1.1.6);"	0	0	0	0	0	0	0	0	0	0	0	0
"SEED;Cofactors, Vitamins, Prosthetic Groups, Pigments;5-FCL-like protein;Amidohydrolase YlmB, involved in salvage of thiamin pyrimidine moiety;"	0	0	0	0	0	0	0	0	0	0	0	0
"SEED;Carbohydrates;Chitin and N-acetylglucosamine utilization;Predicted transcriptional regulator of N-Acetylglucosamine utilization, LacI family;"	16	4	1	40	134	240	0	0	2	11	6	8
"SEED;Amino Acids and Derivatives;HMG-CoA;Hydroxymethylglutaryl-CoA reductase (EC 1.1.1.34);"	0	0	0	0	0	0	0	0	0	0	0	0
"SEED;Cell Wall and Capsule;Teichuronic acid biosynthesis;Putative teichuronic acid biosynthesis glycosyl transferase TuaH;"	0	0	0	0	0	1	0	0	0	0	0	0
"SEED;Membrane Transport;Mannose-sensitive hemagglutinin type 4 pilus;MSHA biogenesis protein MshK2;"	0	0	0	0	0	0	4	0	0	2	0	0
"SEED;Stress Response;Universal stress protein family;"	1279	1873	189	2882	3151	2700	1998	4099	923	207	868	366
"SEED;Amino Acids and Derivatives;MethanopterinAromatic;4-hydroxybenzoate synthetase (chorismate lyase);"	0	0	0	0	0	0	0	0	0	0	0	0
"SEED;Membrane Transport;Type III secretion system;Type III secretion inner membrane protein (YscR,SpaR,HrcR,EscR,homologous to flagellar export components);"	0	0	0	0	0	0	19	11	63	0	0	0
"SEED;Protein Metabolism;Proteasome eukaryotic;proteasome regulatory subunit Rpn7;"	57	6	4	65	18	38	0	1	4	0	0	0
"SEED;Fatty Acids, Lipids, and Isoprenoids;Carotenoid biosynthesis;Hydroxyneurosporene methyltransferase (EC 2.1.1.-);"	0	0	0	0	0	0	0	0	0	0	0	0
"SEED;Stress Response;Regulation of Oxidative Stress Response;Aerobic respiration control protein arcA;"	0	0	0	0	0	0	0	0	0	0	0	0
"SEED;Virulence;Type 4 secretion and conjugative transfer;Conjugative transfer protein TrbL;"	2	0	9	2	13	18	24	11	10	22	4	33
"SEED;Membrane Transport;Type IV pilus;Type IV pilus biogenesis protein PilE;"	0	0	0	0	0	0	0	0	0	0	0	0
"SEED;Dormancy and Sporulation;Sporulation gene orphans;Stage V sporulation protein AD (SpoVAD);"	0	0	0	0	0	0	0	0	0	0	0	0
"SEED;Miscellaneous;Synechocystis experimental;Lipase (EC 3.1.1.3) family protein, sll1969 homolog;"	0	0	0	0	0	0	0	0	0	0	0	0
"SEED;Nitrogen Metabolism;Allantoin Utilization;Negative regulator of allantoin and glyoxylate utilization operons;"	9	9	4	13	6	15	0	1	2	0	2	4
"SEED;Stress Response;Glutaredoxins;"	408	212	79	170	548	653	73	256	112	20	16	9
"SEED;Cell Wall and Capsule;Polyglycerolphosphate lipoteichoic acid biosynthesis;Lipoteichoic acid synthase LtaS Type IVa;"	0	0	0	0	0	0	0	0	0	0	0	0
"SEED;Amino Acids and Derivatives;Lysine degradation;Saccharopine dehydrogenase (EC 1.5.1.9);"	10	16	0	7	2	16	2	0	0	3	0	8
"SEED;Fatty Acids, Lipids, and Isoprenoids;Mycobacterial FadE proteins Acyl-CoA dehydrogenase;"	0	0	0	0	0	0	0	0	0	0	0	0
"SEED;Carbohydrates;L-Arabinose CS;Alpha-L-arabinofuranosidase II precursor (EC 3.2.1.55);"	0	0	0	0	0	0	0	0	0	0	0	0
"SEED;Cofactors, Vitamins, Prosthetic Groups, Pigments;p-Aminobenzoyl-Glutamate Utilization;Aminobenzoyl-glutamate transport protein;"	0	0	0	11	35	66	0	0	0	4	0	4
"SEED;Metabolism of Aromatic Compounds;Anaerobic benzoate metabolism;Glutaryl-CoA dehydrogenase (EC 1.3.99.7);"	28	12	8	22	19	17	9	0	8	9	1	10
"SEED;Fatty Acids, Lipids, and Isoprenoids;Carotenoid biosynthesis;Carotenoid cis-trans isomerase (EC 5.2.-.-);"	0	0	0	0	0	0	0	0	0	0	0	0
"SEED;Regulation and Cell signaling;Acyl Homoserine Lactone (AHL) Autoinducer Quorum Sensing_;Transcriptional regulator LasR;"	0	0	0	0	0	0	0	0	0	0	0	0
"SEED;Carbohydrates;Trehalose Uptake and Utilization;Cytoplasmic trehalase (EC 3.2.1.28);"	0	1	6	1	10	4	2	0	0	0	0	0
"SEED;Stress Response;Oxidative stress;"	6288	6742	944	6236	6890	5706	2720	3350	1996	1526	1393	2371
"SEED;Carbohydrates;Propanediol utilization;Propanediol utilization polyhedral body protein PduN;"	0	0	0	0	0	0	0	0	0	0	0	0
"SEED;Amino Acids and Derivatives;Branched chain amino acid degradation regulons;Succinyl-CoA:3-ketoacid-coenzyme A transferase subunit A (EC 2.8.3.5);"	0	0	0	0	0	0	0	0	0	0	0	0
"SEED;Fatty Acids, Lipids, and Isoprenoids;Archaeal lipids;Glycerol-1-phosphate dehydrogenase [NAD(P)] (EC 1.1.1.261);"	0	0	0	0	0	0	0	0	0	0	0	0
"SEED;Metabolism of Aromatic Compounds;Phenylpropanoid compound degradation;3-hydroxyphenylpropionic acid transporter;"	2	1	1	4	3	0	0	0	0	0	0	0
"SEED;Carbohydrates;Maltose and Maltodextrin Utilization;Predicted maltose-specific TonB-dependent receptor;"	9	8	7	205	4690	436	4	6	18	109	78	18
"SEED;RNA Metabolism;Transcription initiation, bacterial sigma factors;Serine protease precursor MucD/AlgY associated with sigma factor RpoE;"	305	237	130	432	929	1531	354	549	263	477	398	856
"SEED;Protein Metabolism;Selenocysteine metabolism;Selenophosphate-dependent tRNA 2-selenouridine synthase;"	37	27	8	87	90	37	29	63	36	23	26	8
"SEED;Carbohydrates;Glycolate, glyoxylate interconversions;Glycolate utilization operon transcriptional activator GlcC;"	1	16	3	51	31	40	1	4	0	5	13	8
"SEED;Nitrogen Metabolism;Nitrate and nitrite ammonification;Respiratory nitrate reductase beta chain (EC 1.7.99.4);"	0	0	0	0	0	0	0	0	0	0	0	0
"SEED;Nitrogen Metabolism;Nitrogen fixation;4Fe-4S ferredoxin, nitrogenase-associated;"	0	0	0	0	0	0	0	0	0	0	0	0
"SEED;Protein Metabolism;Ribosome LSU bacterial;LSU ribosomal protein L35p;"	0	0	0	0	0	0	0	0	0	0	0	0
"SEED;Metabolism of Aromatic Compounds;Benzoate degradation;benzoate dioxygenase, ferredoxin reductase component;"	0	0	0	0	0	0	1	2	0	0	0	2
"SEED;Phages, Prophages, Transposable elements, Plasmids;Phage tail proteins 2;Phage tape measure;"	559	10	15	5	23	13	97	61	0	0	220	94
"SEED;Membrane Transport;Dot-Icm type IV secretion system;IcmE (DotG) protein;"	0	0	0	0	0	0	0	0	0	0	0	0
"SEED;Metabolism of Aromatic Compounds;Central meta-cleavage pathway of aromatic compound degradation;Phenol hydroxylase, P2 regulatory component DmpM (EC 1.14.13.7);"	0	0	0	0	0	0	0	0	0	0	0	0
"SEED;Amino Acids and Derivatives;Histidine Degradation;N-formylglutamate deformylase (EC 3.5.1.68);"	0	0	0	0	0	0	0	0	0	0	0	0
"SEED;Regulation and Cell signaling;Toxin-antitoxin system in Mycobacterium;VapC22 antibacterial toxin protein;"	0	0	0	0	0	0	0	0	0	0	0	0
"SEED;RNA Metabolism;RNA polymerase III;DNA-directed RNA polymerase III 17 kDa polypeptide (EC 2.7.7.6);"	0	0	0	0	0	0	0	0	0	0	0	0
"SEED;Cell Wall and Capsule;Xanthan Exopolysaccharide Biosynthesis and Export;Xanthan biosynthesis pyruvyltransferase GumL;"	2	0	0	0	0	0	0	0	0	0	0	0
"SEED;Protein Metabolism;Ribosome LSU mitochondrial;LSU ribosomal protein L5p (L11e), mitochondrial;"	22	6	0	48	9	9	0	0	6	0	0	0
"SEED;Cofactors, Vitamins, Prosthetic Groups, Pigments;B12 Biosynthesis (Tavares copy1);CobN component of cobalt chelatase involved in B12 biosynthesis;"	0	0	0	0	0	0	0	0	0	0	0	0
"SEED;Amino Acids and Derivatives;Methionine Salvage;5'-methylthioadenosine phosphorylase (EC 2.4.2.28);"	0	0	0	0	0	0	0	0	0	0	0	0
"SEED;Amino Acids and Derivatives;Amino acid racemase;Glutamate racemase (EC 5.1.1.3);"	0	0	0	0	0	0	0	0	0	0	0	0
"SEED;Protein Metabolism;Diphthamide biosynthesis;Diphthamide biosynthesis protein 2 (Diphtheria toxin resistance protein 2);"	65	10	0	121	5	26	4	3	3	1	0	4
"SEED;Cofactors, Vitamins, Prosthetic Groups, Pigments;Ubiquinone biosynthesis -- gjo;"	1091	988	189	1239	2094	2279	537	720	584	432	307	466
"SEED;Membrane Transport;General Secretion Pathway;"	0	0	0	0	0	0	0	0	0	0	0	0
"SEED;Potassium metabolism;Potassium homeostasis;Binding-protein-dependent transport systems inner membrane component:ATP/GTP-binding site motif A (P-loop) :TrkA-N:Potassium e;"	25	10	2	22	22	34	2	0	3	13	3	6
"SEED;Membrane Transport;Mannose-sensitive hemagglutinin type 4 pilus;"	0	0	0	0	0	0	0	0	0	0	0	0
"SEED;Protein Metabolism;Ribosome LSU mitochondrial;LSU ribosomal protein L10p (P0), mitochondrial;"	20	2	4	36	2	10	0	0	0	0	0	0
"SEED;Regulation and Cell signaling;Pseudomonas quinolone signal PQS;Hypothetical protein in AHQ biosynthetic operon;"	0	0	2	0	0	0	0	0	0	0	0	0
"SEED;Carbohydrates;Conserved cluster around inner membrane protein gene yghQ, probably involved in polysaccharide biosynthesis;"	0	0	0	0	0	0	0	0	0	0	0	0
"SEED;Virulence;Mercury resistance operon;Periplasmic mercury(+2) binding protein;"	1	1	0	1	2	7	0	0	1	6	3	2
"SEED;DNA Metabolism;DNA topoisomerases, Type II, ATP-dependent;Topoisomerase IV subunit A (EC 5.99.1.-);"	0	0	0	0	0	0	0	0	0	0	0	0
"SEED;Respiration;Formate hydrogenase;Hydrogenase-4 transcriptional activator;"	0	2	2	4	13	30	2	4	0	6	4	3
"SEED;Cell Wall and Capsule;Exopolysaccharide Biosynthesis;Putative uncharacterized protein in cluster with two glycosyl transferases;"	0	0	0	0	0	0	0	0	0	0	0	0
"SEED;Phosphorus Metabolism;Alkylphosphonate utilization;PhnO protein;"	2	4	0	2	0	2	0	0	0	0	0	0
"SEED;Membrane Transport;Transport of Manganese;Manganese transport protein MntH;"	1	3	2	2	1	6	0	0	0	1	0	0
"SEED;Amino Acids and Derivatives;Chorismate Synthesis;Chorismate mutase II (EC 5.4.99.5);"	0	0	0	0	0	0	0	0	0	0	0	0
"SEED;Carbohydrates;Glycogen metabolism;Glycogen branching enzyme, GH-57-type, archaeal (EC 2.4.1.18);"	379	365	48	234	292	44	50	45	75	32	58	156
"SEED;Carbohydrates;Unknown sugar utilization (cluster yphABCDEFG);Predicted sugar ABC transport system, periplasmic binding protein YphF precursor;"	0	0	0	2	0	0	0	0	0	0	0	0
"SEED;DNA Metabolism;DNA repair, bacterial;DNA polymerase-like protein MT3142;"	92	69	16	99	72	13	5	4	2	7	18	15
"SEED;Amino Acids and Derivatives;Polyamine Metabolism;Spermidine N1-acetyltransferase (EC 2.3.1.57);"	1	31	4	3	2	3	1	9	6	0	0	0
"SEED;Nitrogen Metabolism;Nitrogen fixation;Nitrogenase FeMo-cofactor synthesis FeS core scaffold and assembly protein NifB;"	0	0	0	0	0	0	0	0	0	0	0	0
"SEED;Virulence;Type 4 secretion and conjugative transfer;IncF plasmid conjugative transfer pilus assembly protein TraU;"	0	1	2	3	2	3	6	2	2	2	0	0
"SEED;DNA Metabolism;CRISPRs;CRISPR-associated protein, Csd2/Csh2 family;"	4	19	3	17	40	10	2	0	8	10	1	2
"SEED;Cell Wall and Capsule;Teichoic and lipoteichoic acids biosynthesis;Putative CDP-glycosylpolyol phosphate:glycosylpolyol glycosylpolyolphosphotransferase;"	41	185	24	44	287	133	11	16	12	6	1	0
"SEED;Cofactors, Vitamins, Prosthetic Groups, Pigments;Fe-S cluster assembly;Iron-sulfur cluster assembly protein SufB;"	0	0	0	0	0	0	0	0	0	0	0	0
"SEED;Protein Metabolism;Signal peptidase;Signal peptidase I (EC 3.4.21.89);"	3723	3713	662	3067	4488	1507	1072	870	946	662	495	536
"SEED;Secondary Metabolism;Alkane biosynthesis in bacteria;Aldehyde decarbonylase (EC 4.1.99.5);"	0	6	0	2	0	2	0	0	0	0	0	0
"SEED;Amino Acids and Derivatives;Aromatic amino acid degradation;5-carboxymethyl-2-hydroxymuconate delta-isomerase (EC 5.3.3.10);"	0	0	0	0	0	0	0	0	0	0	0	0
"SEED;Fatty Acids, Lipids, and Isoprenoids;Triacylglycerol metabolism;"	0	0	0	0	0	0	0	0	0	0	0	0
"SEED;Carbohydrates;Beta-Glucoside Metabolism;AscBF operon repressor;"	0	0	0	0	0	0	0	0	0	0	0	0
"SEED;Amino Acids and Derivatives;Lysine fermentation;"	0	0	0	0	0	0	0	0	0	0	0	0
"SEED;Protein Metabolism;Translation elongation factors bacterial;Translation elongation factor Tu;"	0	0	0	0	0	0	0	0	0	0	0	0
"SEED;RNA Metabolism;Spliceosome;U4/U6 small nuclear ribonucleoprotein component PRP3;"	0	0	0	0	0	0	5	0	3	0	1	0
"SEED;Carbohydrates;Beta-Glucoside Metabolism;Beta-glucoside bgl operon antiterminator, BglG family;"	4	21	3	2	13	10	2	8	3	2	0	4
"SEED;Membrane Transport;ESAT-6 proteins secretion system in Mycobacteria (locus ESX-1);"	12	35	0	83	399	255	2	0	2	0	1	3
"SEED;Carbohydrates;Glycolate, glyoxylate interconversions;Putative phosphoglycolate phosphatase (EC 3.1.3.18 );"	0	0	0	0	0	0	0	0	2	0	0	0
"SEED;Phosphorus Metabolism;Alkylphosphonate utilization;PhnH protein;"	2	3	0	1	4	10	6	2	1	2	1	39
"SEED;Cofactors, Vitamins, Prosthetic Groups, Pigments;Pterin biosynthesis;Aldo-keto reductase family 1 member B10 (EC 1.1.1.-);"	0	0	0	27	36	23	1	1	0	0	0	0
"SEED;Cell Division and Cell Cycle;Bacterial Cytoskeleton;Rod shape-determining protein MreC;"	311	313	42	372	724	533	153	196	133	121	53	89
"SEED;Respiration;Formate dehydrogenase;Formate dehydrogenase O gamma subunit (EC 1.2.1.2);"	0	0	0	0	0	0	0	0	0	0	0	0
"SEED;Cell Wall and Capsule;Capsular Polysaccharides Biosynthesis and Assembly;Putative capsular polysaccharide transport protein YegH;"	0	0	0	0	0	0	0	0	0	0	0	0
"SEED;Metabolism of Aromatic Compounds;Cresol degradation;"	0	0	0	0	0	0	0	0	0	0	0	0
"SEED;Membrane Transport;Transport of Nickel and Cobalt;HoxN/HupN/NixA family nickel/cobalt transporter;"	0	0	0	0	0	0	0	0	0	0	0	0
"SEED;Cofactors, Vitamins, Prosthetic Groups, Pigments;B12 Biosynthesis (Tavares copy1);Predicted alpha-ribazole-5-phosphate synthase CblS for cobalamin biosynthesis;"	0	0	0	0	0	0	0	0	0	0	0	0
"SEED;Carbohydrates;L-Arabinose CS;L-arabinose isomerase (EC 5.3.1.4);"	0	0	0	0	0	0	0	0	0	0	0	0
"SEED;Carbohydrates;D-gluconate and ketogluconates metabolism;Glucose dehydrogenase, PQQ-dependent (EC 1.1.5.2);"	0	0	0	0	0	0	0	0	0	0	0	0
"SEED;Amino Acids and Derivatives;Arginine and Ornithine Degradation;Arginine/ornithine ABC transporter, permease protein AotM;"	0	0	0	0	4	1	0	1	0	4	0	0
"SEED;Cell Wall and Capsule;Legionaminic Acid Biosynthesis;UDP-Bac2Ac4Ac hydrolyzing 2-epimerase NeuC homolog;"	0	0	0	1	2	3	0	4	4	0	0	0
"SEED;Amino Acids and Derivatives;Glutamine synthetases;"	0	0	0	0	0	0	0	0	0	0	0	0
"SEED;Aceton metabolism;"	0	0	0	0	0	0	0	0	0	0	0	0
"SEED;Carbohydrates;Malonate decarboxylase;Malonate utilization transcriptional regulator;"	0	0	0	0	0	0	0	0	0	0	0	0
"SEED;Dormancy and Sporulation;Sporulation Cluster;RNA binding protein, contains ribosomal protein S1 domain;"	0	0	0	0	0	6	0	0	0	0	0	0
"SEED;Fatty Acids, Lipids, and Isoprenoids;Fatty Acid Biosynthesis FASII;4'-phosphopantetheinyl transferase (EC 2.7.8.-);"	98	83	13	106	1210	152	90	129	70	16	11	14
"SEED;Cell Wall and Capsule;YjeE;"	0	0	0	0	0	0	0	0	0	0	0	0
"SEED;Carbohydrates;Fructose utilization;Fructose ABC transporter, ATP-binding component FrcA;"	618	208	24	434	197	275	60	80	125	82	78	131
"SEED;Respiration;Na+ translocating decarboxylases and related biotin-dependent enzymes;Biotin carboxyl carrier protein of methylmalonyl-CoA decarboxylase;"	0	0	0	0	0	4	0	0	0	2	0	0
"SEED;Iron acquisition and metabolism;Iron acquisition in Vibrio;Ferrichrome-iron receptor;"	0	0	0	0	0	0	0	0	0	0	0	0
"SEED;RNA Metabolism;Polyadenylation bacterial;"	415	224	63	366	821	725	265	239	228	132	63	64
"SEED;Amino Acids and Derivatives;Glycine Biosynthesis;L-threonine 3-dehydrogenase (EC 1.1.1.103);"	0	0	0	0	0	0	0	0	0	0	0	0
"SEED;Regulation and Cell signaling;Two-component regulatory systems in Campylobacter;Putative two-component response regulator;"	0	0	0	0	0	0	0	0	0	0	0	0
"SEED;RNA Metabolism;RNA polymerase III initiation factors;"	119	20	5	140	42	80	1	0	8	0	0	3
"SEED;Respiration;Reductive Dechlorination;Tetrachloroethene reductive dehalogenase TceA;"	0	0	0	0	0	0	0	0	0	0	0	0
"SEED;Stress Response;Oxidative stress;bacteriophytochrome heme oxygenase BphO;"	11	22	7	21	46	42	11	25	3	1	4	2
"SEED;Carbohydrates;D-Tagatose and Galactitol Utilization;Galactitol-1-phosphate 5-dehydrogenase (EC 1.1.1.251);"	4	6	0	3	1	4	0	0	0	0	0	0
"SEED;Respiration;Biogenesis of c-type cytochromes;Cytochrome c heme lyase subunit CcmL;"	49	34	2	78	48	51	24	45	19	54	29	51
"SEED;Protein Metabolism;Ribosome SSU bacterial;SSU ribosomal protein S2p (SAe);"	0	0	0	0	0	0	0	0	0	0	0	0
"SEED;Mitochondrial electron transport system in plants;Respiratory complex IV (terminal cytochrome c oxidase) in plants;Cytochrome c oxidase polypeptide I (EC 1.9.3.1);"	0	0	0	0	0	0	0	0	0	0	0	0
"SEED;Carbohydrates;Mannose Metabolism;Predicted regulator of alpha-mannoside utilization, LacI family;"	0	0	0	0	0	0	0	0	0	0	0	0
"SEED;Carbohydrates;Glycolate, glyoxylate interconversions;Phosphoglycolate phosphatase (EC 3.1.3.18);"	0	0	0	0	0	0	0	0	0	0	0	0
"SEED;Metabolism of Aromatic Compounds;Anaerobic Aromatic Degredation (benzoate);Benzoyl-CoA reductase subunit BadF (EC 1.3.99.15);"	0	0	0	0	0	0	0	0	0	0	0	0
"SEED;Amino Acids and Derivatives;Urea decomposition;Urea ABC transporter, ATPase protein UrtE;"	86	80	14	220	177	73	55	89	99	56	61	41
"SEED;Carbohydrates;Deoxyribose and Deoxynucleoside Catabolism;Putative deoxyribose-specific ABC transporter, permease protein;"	108	166	11	98	135	129	41	74	54	42	18	41
"SEED;Cell Wall and Capsule;Vibrio Polysaccharide (VPS) Biosynthesis;"	165	75	47	317	242	744	30	38	41	82	24	21
"SEED;Carbohydrates;Methanogenesis;Formylmethanofuran dehydrogenase (tungsten) subunit C (EC 1.2.99.5);"	0	0	0	0	0	0	0	0	0	0	0	0
"SEED;Metabolism of Aromatic Compounds;Central meta-cleavage pathway of aromatic compound degradation;Catechol 2,3-dioxygenase (EC 1.13.11.2);"	283	167	41	305	330	124	49	75	35	30	25	21
"SEED;Fatty Acids, Lipids, and Isoprenoids;Carotenoid biosynthesis;Squalene--hopene cyclase (EC 5.4.99.17);"	0	0	0	0	0	0	0	0	0	0	0	0
"SEED;Cofactors, Vitamins, Prosthetic Groups, Pigments;Bilin Biosynthesis;Heme oxygenase (EC 1.14.99.3);"	0	0	0	0	0	0	0	0	0	0	0	0
"SEED;Amino Acids and Derivatives;Lysine Biosynthesis DAP Pathway;"	558	616	136	705	900	701	222	236	515	162	262	190
"SEED;Carbohydrates;Fructooligosaccharides(FOS) and Raffinose Utilization;Multiple sugar ABC transporter, membrane-spanning permease protein MsmF;"	148	312	34	109	363	119	9	19	15	10	1	7
"SEED;Cofactors, Vitamins, Prosthetic Groups, Pigments;B12 Biosynthesis (Tavares copy1);Cobyrinic acid A,C-diamide synthase;"	0	0	0	0	0	0	0	0	0	0	0	0
"SEED;Respiration;Respiration / HGM;Fumarate reductase subunit D;"	0	0	0	0	0	0	0	0	0	0	0	0
"SEED;Virulence;Multidrug efflux pump in Campylobacter jejuni (CmeABC operon);"	0	0	0	0	0	0	0	0	0	0	0	0
"SEED;Respiration;Biogenesis of cytochrome c oxidases;Heme A synthase, cytochrome oxidase biogenesis protein Cox15-CtaA;"	112	77	30	225	439	367	161	150	138	163	59	111
"SEED;Nucleosides and Nucleotides;Purine conversions;putative Adenosine kinase (EC 2.7.1.20);"	1888	1723	262	1395	1550	397	257	267	193	94	199	159
"SEED;Nucleosides and Nucleotides;Pseudouridine Metabolism;"	0	0	0	0	0	0	0	0	0	0	0	0
"SEED;DNA Metabolism;DNA topoisomerases, Type I, ATP-independent;DNA topoisomerase I, eukaryotic-type (EC 5.99.1.2);"	67	5	6	105	13	42	19	13	13	21	5	23
"SEED;Carbohydrates;Lactose utilization;Evolved beta-D-galactosidase, alpha subunit;"	0	0	0	0	0	0	0	0	0	0	0	0
"SEED;Cell Division and Cell Cycle;Two cell division clusters relating to chromosome partitioning;Pseudouridine synthase family protein;"	75	172	8	15	45	14	5	5	0	2	1	0
"SEED;Metabolism of Aromatic Compounds;Toluene 4-monooxygenase (T4MO);Toluene-4-monooxygenase, subunit TmoC;"	0	1	0	0	0	0	0	0	0	8	1	0
"SEED;RNA Metabolism;RNA polymerase III;DNA-directed RNA polymerase III 47 kDa polypeptide (EC 2.7.7.6);"	0	0	0	0	0	0	0	0	0	0	0	0
"SEED;Protein Metabolism;N-linked Glycosylation in Bacteria;Lipid carrier : UDP-N-acetylgalactosaminyltransferase (EC 2.4.1.-);"	154	291	25	114	317	191	99	74	99	77	41	97
"SEED;Regulation and Cell signaling;Orphan regulatory proteins;Glycine cleavage system transcriptional activator;"	92	52	26	135	127	178	46	83	41	31	28	36
"SEED;Motility and Chemotaxis;Flagellar motility;Flagellar biosynthesis protein FlhB;"	0	0	0	0	0	0	0	0	0	0	0	0
"SEED;Cofactors, Vitamins, Prosthetic Groups, Pigments;Fe-S cluster assembly;Iron-sulfur cluster regulator SufR;"	1140	3933	467	978	3479	2415	413	719	474	321	400	758
"SEED;Protein Metabolism;Ribosome LSU mitochondrial;LSU ribosomal protein MRPL31, mitochondrial;"	0	0	0	1	0	0	0	0	0	0	0	0
"SEED;Fatty Acids, Lipids, and Isoprenoids;Phospholipid desaturation in plants;"	0	0	0	0	0	0	0	0	0	0	0	0
"SEED;Carbohydrates;L-ascorbate utilization (and related gene clusters);"	0	0	0	0	0	0	0	0	0	0	0	0
"SEED;DNA Metabolism;DNA Repair Base Excision;DNA polymerase II (EC 2.7.7.7);"	0	0	0	0	0	0	0	0	0	0	0	0
"SEED;Protein Metabolism;Proteasome archaeal;Pup ligase PafA' paralog, possible component of postulated heterodimer PafA-PafA';"	913	1947	142	349	691	420	51	66	100	43	34	51
"SEED;Cell Division and Cell Cycle;Two cell division clusters relating to chromosome partitioning;Chromosome (plasmid) partitioning protein ParB-2;"	13	76	4	14	2	3	0	3	18	0	0	11
"SEED;Protein Metabolism;GroEL GroES;"	0	0	0	0	0	0	0	0	0	0	0	0
"SEED;Virulence;Copper homeostasis;"	3009	2044	496	2681	4698	3472	1728	2107	1685	923	1820	2395
"SEED;Nitrogen Metabolism;Cyanate hydrolysis;Cyanate ABC transporter, ATP-binding protein;"	2	0	0	14	5	14	3	0	14	2	2	2
"SEED;Protein Metabolism;EC 3.4.13.- Dipeptidases;"	24	0	0	0	1	30	8	23	0	0	0	0
"SEED;Carbohydrates;Lactate utilization;Predicted D-lactate dehydrogenase, Fe-S protein, FAD/FMN-containing;"	0	0	0	0	0	0	0	0	0	0	0	0
"SEED;Regulation and Cell signaling;Murein hydrolase regulation and cell death;Holin-like protein CidA;"	0	0	0	0	17	6	0	0	0	0	0	0
"SEED;Cofactors, Vitamins, Prosthetic Groups, Pigments;Thiamine-biosynthesis;"	18638	17629	6728	23443	25706	24242	7543	7348	8255	6968	3565	3990
"SEED;Virulence;Mycobacterium virulence operon involved in an unknown function with a Jag Protein and YidC and YidD;Inner membrane protein translocase component YidC, long form;"	2541	2938	548	2906	3562	2756	1134	1313	1103	1180	622	919
"SEED;Iron acquisition and metabolism;Siderophore Desferrioxamine E;"	0	0	0	0	0	0	0	0	0	0	0	0
"SEED;Amino Acids and Derivatives;Aromatic amino acid degradation;Probable 5-carboxymethyl-2-hydroxymuconate delta isomerase;"	2	0	0	0	4	1	0	3	1	1	1	5
"SEED;RNA Metabolism;RNA polymerase archaeal;DNA-directed RNA polymerase subunit K (EC 2.7.7.6);"	0	0	0	0	0	0	0	0	0	0	0	0
"SEED;Metabolite damage and its repair or mitigation;RidA1 subgroup;Bis(5'-nucleosyl)-tetraphosphatase (asymmetrical) (EC 3.6.1.17);"	0	0	0	0	0	0	0	0	0	0	0	0
"SEED;Stress Response;Gycosylglycerates;Glucosylglycerate synthase (EC 2.4.1.268);"	2	0	0	0	0	0	0	0	0	0	0	0
"SEED;Stress Response;Uptake of selenate and selenite;"	0	0	0	0	0	0	0	0	0	0	0	0
"SEED;Carbohydrates;Trehalose Uptake and Utilization;Transcriptional regulator of trehalose utilization, LacI family;"	0	0	0	0	1	9	0	0	0	0	0	0
"SEED;Cofactors, Vitamins, Prosthetic Groups, Pigments;Pyridoxin(Vitamin B6) Degradation Pathway;"	0	0	0	0	0	0	0	0	0	0	0	0
"SEED;Sulfur Metabolism;CFE Sulfur Oxidation;Adenylylsulfate reductase membrane anchor;"	0	0	0	0	4	0	0	0	0	0	0	0
"SEED;DNA Metabolism;DNA repair, bacterial;DNA repair protein RecN;"	0	0	0	0	0	0	0	0	0	0	0	0
"SEED;Carbohydrates;Mannose Metabolism;Predicted glycosylase, COG2152;"	0	0	0	0	0	0	0	0	0	0	0	0
"SEED;DNA Metabolism;Restriction-Modification System;Type I restriction-modification system, restriction subunit R (EC 3.1.21.3);"	0	0	0	0	0	0	0	0	0	0	0	0
"SEED;Fatty Acids, Lipids, and Isoprenoids;Acetyl-CoA carboxylase complexes in plants;Biotin carboxyl carrier protein of acetyl-CoA carboxylase;"	0	0	0	0	0	0	0	0	0	0	0	0
"SEED;Amino Acids and Derivatives;Glycine and Serine Utilization;Glycine dehydrogenase [decarboxylating] (glycine cleavage system P2 protein) (EC 1.4.4.2);"	0	0	0	0	0	0	0	0	0	0	0	0
"SEED;Photosynthesis;Photosystem II-type photosynthetic reaction center;Photosynthetic reaction center M subunit;"	0	0	0	2	3	2	0	0	0	1	2	1
"SEED;Protein Metabolism;Proteasome eukaryotic;proteasome regulatory subunit Rpt6;"	198	26	8	217	16	84	37	30	25	33	7	27
"SEED;RNA Metabolism;Transcription factors bacterial;Transcription termination protein NusB;"	868	1326	181	689	1103	719	200	231	449	204	239	189
"SEED;Carbohydrates;Methylcitrate cycle;Propionate catabolism operon transcriptional regulator of GntR family [predicted];"	0	0	0	0	0	0	0	0	0	0	0	0
"SEED;Virulence;Zinc resistance;Sensor protein of zinc sigma-54-dependent two-component system;"	14	19	5	159	88	87	18	35	25	19	7	10
"SEED;Phages, Prophages, Transposable elements;Phage integration and excision;Phage integrase;"	3	2	0	0	22	0	0	0	8	3	3	10
"SEED;Cofactors, Vitamins, Prosthetic Groups, Pigments;Menaquinone biosynthesis from chorismate via 1,4-dihydroxy-2-naphthoate;Ubiquinone biosynthesis monooxygenase UbiB;"	0	0	0	0	0	0	0	0	0	0	0	0
"SEED;Carbohydrates;Ethylmalonyl-CoA pathway of C2 assimilation;NnrU family protein in cluster with Mesaconyl-CoA hydratase;"	0	0	0	0	0	0	0	0	0	0	0	0
"SEED;Cofactors, Vitamins, Prosthetic Groups, Pigments;Coenzyme B12 biosynthesis;"	3840	4916	1735	5285	4947	3763	994	1173	4792	1801	2934	1465
"SEED;Fatty Acids, Lipids, and Isoprenoids;Carotenoid biosynthesis;phi-Carotenoid synthase (EC 1.3.-.- and EC 2.1.1-);"	0	0	0	0	0	0	0	0	0	0	0	0
"SEED;Carbohydrates;Entner-Doudoroff Pathway;Gluconolactonase (EC 3.1.1.17);"	979	901	153	1076	1262	779	338	320	350	169	232	300
"SEED;Virulence;Copper homeostasis;Cu(I)-responsive transcriptional regulator;"	25	12	6	35	74	90	28	26	18	13	14	44
"SEED;Protein Metabolism;Proteasome eukaryotic;proteasome regulatory subunit Rpn4;"	3	0	0	13	56	98	0	0	0	0	0	0
"SEED;Fatty Acids, Lipids, and Isoprenoids;Archaeal lipids;Phosphomevalonate kinase (EC 2.7.4.2);"	0	0	0	0	0	0	0	0	0	0	0	0
"SEED;Plant cell walls and outer surfaces;Lignin biosynthesis in plants;"	0	0	0	0	0	0	0	0	0	0	0	0
"SEED;Amino Acids and Derivatives;Urea decomposition;Urea ABC transporter, permease protein UrtB;"	230	417	40	490	648	199	44	41	91	102	21	58
"SEED;Cofactors, Vitamins, Prosthetic Groups, Pigments;Core tetrapyrrole biosynthesis in plants;Porphobilinogen synthase (EC 4.2.1.24);"	0	0	0	0	0	0	0	0	0	0	0	0
"SEED;Carbohydrates;Galactose degradation in plants;"	0	0	0	0	0	0	0	0	0	0	0	0
"SEED;Fatty Acids, Lipids, and Isoprenoids;Fatty Acid Biosynthesis FASII;Transcriptional regulator of fatty acid biosynthesis FabT;"	0	0	2	0	0	0	0	0	0	0	0	0
"SEED;RNA Metabolism;Threonylcarbamoyladenosine;"	0	0	0	0	0	0	0	0	0	0	0	0
"SEED;Cofactors, Vitamins, Prosthetic Groups, Pigments;Fe-S cluster assembly;NifZ protein;"	0	0	0	0	0	0	0	0	0	0	0	0
"SEED;Carbohydrates;Ethanolamine utilization;Ethanolamine operon regulatory protein;"	0	0	0	0	0	0	0	0	0	0	0	0
"SEED;Motility and Chemotaxis;Rhamnolipids in Pseudomonas;N-acyl-L-homoserine lactone synthetase RhlL;"	0	0	0	0	0	0	0	0	0	0	0	0
"SEED;Respiration;Hydrogenases;hydrogenase/sulfur reductase, alpha subunit;"	0	0	0	2	1	0	0	2	0	0	0	0
"SEED;Cell Wall and Capsule;Phosphorylcholine incorporation in LPS;Choline kinase (EC 2.7.1.32);"	0	0	0	0	0	0	0	0	0	0	0	0
"SEED;Stress Response;Glutathione analogs: mycothiol;Maleylpyruvate isomerase, mycothiol-dependent (EC 5.2.1.4);"	83	143	24	73	70	29	3	5	4	11	3	2
"SEED;Cofactors, Vitamins, Prosthetic Groups, Pigments;Quinones biosynthesis HGM;Chorismate--pyruvate lyase (EC 4.1.3.40);"	0	0	0	0	0	0	0	0	0	0	0	0
"SEED;Stress Response;Choline and Betaine Uptake and Betaine Biosynthesis;Choline binding protein A;"	0	0	0	0	4	6	2	0	0	0	0	0
"SEED;Amino Acids and Derivatives;Branched chain amino acid degradation regulons;Acetoacetyl-CoA synthetase (EC 6.2.1.16);"	0	0	0	0	0	0	0	0	0	0	0	0
"SEED;Sulfur Metabolism;Bacterial pathways for dimethylsulfoniopropionate and acrylate catabolism;Transmembrane protein involved in DMSP breakdown;"	0	0	0	0	0	0	0	0	0	0	0	0
"SEED;Sulfur Metabolism;Bacterial pathways for dimethylsulfoniopropionate and acrylate catabolism;Aminotransferase involved in DMSP breakdown;"	0	0	0	0	0	0	0	0	0	0	0	0
"SEED;Metabolism of Aromatic Compounds;Protocatechuate branch of beta-ketoadipate pathway;dicarboxylic acid transporter PcaT;"	19	12	2	0	0	0	0	1	1	2	0	0
"SEED;Metabolite damage and its repair or mitigation;RidA proteins copy with new groups;Cyanate hydratase (EC 4.2.1.104);"	0	0	0	0	0	0	0	0	0	0	0	0
"SEED;Carbohydrates;Glycogen metabolism;Alpha-glucosidase, family 31 of glycosyl hydrolases, COG1501;"	0	2	0	10	5	31	0	0	0	0	0	0
"SEED;Membrane Transport;Choline Transport;Choline ABC transporter ATP-binding protein;"	0	0	0	0	0	0	0	0	0	0	0	0
"SEED;Protein Metabolism;Ribosome biogenesis bacterial;Similar to ribosomal large subunit pseudouridine synthase A, group 2;"	0	0	0	0	0	4	0	0	0	0	0	0
"SEED;Cell Wall and Capsule;Pseudaminic Acid Biosynthesis;Pseudaminic acid cytidylyltransferase (EC 2.7.7.43);"	0	0	0	0	0	0	0	0	0	0	0	0
"SEED;Carbohydrates;D-Galacturonate and D-Glucuronate Utilization;Fructuronate transporter GntP;"	0	0	0	0	0	0	0	0	0	0	0	0
"SEED;Motility and Chemotaxis;Flagellum;Flagellar hook-associated protein FlgK;"	0	0	0	0	0	0	0	0	0	0	0	0
"SEED;Cell Wall and Capsule;Raj MurE;"	263	312	105	1113	1337	1724	512	377	403	255	188	288
"SEED;Fatty Acids, Lipids, and Isoprenoids;Fatty Acid Biosynthesis FASII;"	20	24	4	17	32	43	7	9	6	6	1	7
"SEED;Respiration;Na(+)-translocating NADH-quinone oxidoreductase and rnf-like group of electron transport complexes;Electron transport complex protein RnfE;"	4	7	0	16	104	100	14	47	8	41	21	33
"SEED;Predictions based on plant-prokaryote comparative analysis;At1g26220 At1g32070;Tyrosine recombinase XerC;"	2	11	0	25	15	9	3	3	4	3	0	0
"SEED;Protein Metabolism;Universal GTPases;GTP-binding protein TypA/BipA;"	3150	6005	566	3203	6638	8088	1493	2236	1642	2109	975	952
"SEED;Carbohydrates;Dihydroxyacetone kinases;DHA-specific IIA component;"	0	5	0	0	1	0	0	0	0	0	0	0
"SEED;Respiration;NiFe hydrogenase maturation;[NiFe] hydrogenase nickel incorporation protein HypA;"	29	42	15	11	7	4	4	4	0	2	0	0
"SEED;Cofactors, Vitamins, Prosthetic Groups, Pigments;YgfZ;Glutamate--cysteine ligase (EC 6.3.2.2);"	0	0	0	0	0	0	0	0	0	0	0	0
"SEED;Carbohydrates;D-Galacturonate and D-Glucuronate Utilization;Hexuronate utilization operon transcriptional repressor ExuR;"	66	103	0	31	89	22	24	27	16	11	9	33
"SEED;Respiration;Respiration / Human gut microbiome;"	0	0	0	0	0	0	0	0	0	0	0	0
"SEED;Amino Acids and Derivatives;Chorismate biosynthesis in plants;3-dehydroquinate dehydratase I (EC 4.2.1.10);"	0	0	0	0	0	0	0	0	0	0	0	0
"SEED;Virulence;Adaptation to d-cysteine;"	0	0	0	0	0	0	0	0	0	0	0	0
"SEED;Miscellaneous;Metabolite repair;Nucleotidase YfbR, HD superfamily;"	0	0	0	0	0	0	0	0	0	0	0	0
"SEED;Carbohydrates;Serine-glyoxylate cycle;Serine--pyruvate aminotransferase (EC 2.6.1.51);"	26	31	6	54	68	29	17	15	17	19	4	22
"SEED;Amino Acids and Derivatives;Tryptophan biosynthesis in Streptococci;Anthranilate synthase, aminase component (EC 4.1.3.27);"	0	0	0	0	0	0	0	0	0	0	0	0
"SEED;Motility and Chemotaxis;Flagellum;Flagellin protein FlaG;"	23	8	2	188	619	1030	67	77	15	175	44	78
"SEED;Carbohydrates;D-Galacturonate and D-Glucuronate Utilization;D-mannonate oxidoreductase (EC 1.1.1.57);"	0	0	0	0	0	0	0	0	0	0	0	0
"SEED;Cofactors, Vitamins, Prosthetic Groups, Pigments;CLO thiaminPP biosynthesis;Predicted hydroxymethylpyrimidine transporter CytX;"	0	0	0	0	0	0	0	0	0	0	0	0
"SEED;Carbohydrates;L-Arabinose utilization;Alpha-arabinosides ABC transport system, substrate-binding protein;"	13	11	1	2	5	10	0	0	0	0	0	0
"SEED;Carbohydrates;Fermentations in Streptococci;CoA-acylating propionaldehyde dehydrogenase;"	0	0	0	0	0	0	0	0	0	0	0	0
"SEED;Dormancy and Sporulation;Spore pigment biosynthetic cluster in Actinomycetes;Polyketide chain length factor WhiE-CLF paralog;"	239	256	0	11	340	296	0	2	2	0	0	0
"SEED;Cofactors, Vitamins, Prosthetic Groups, Pigments;Pyridoxin HMP;"	0	0	0	0	0	0	0	0	0	0	0	0
"SEED;Cell Wall and Capsule;Recycling of Peptidoglycan Amino Sugars;"	184	103	12	220	198	237	139	104	140	58	26	53
"SEED;Carbohydrates;Glycolate, glyoxylate interconversions;Glycolate dehydrogenase (EC 1.1.99.14), subunit GlcD;"	0	0	0	0	0	0	0	0	0	0	0	0
"SEED;Miscellaneous;Omega-amidase;"	0	0	0	0	0	0	0	0	0	0	0	0
"SEED;RNA Metabolism;RNA polymerase archaeal initiation factors;"	0	0	0	0	0	0	0	0	0	0	0	0
"SEED;Membrane Transport;Predicted secretion system X;Predicted secretion system X protein GspG-like 3;"	2	0	0	7	16	20	6	13	16	17	0	2
"SEED;Cell Wall and Capsule;LOS core oligosaccharide biosynthesis;Lipopolysaccharide 1,2-N-acetylglucosaminetransferase (EC 2.4.1.56);"	16	24	0	3	11	21	10	27	5	0	0	0
"SEED;Carbohydrates;Dihydroxyacetone kinases;Phosphoenolpyruvate-dihydroxyacetone phosphotransferase (EC 2.7.1.121), subunit DhaM;"	240	642	130	143	204	71	19	31	75	54	63	37
"SEED;Carbohydrates;Acetone Butanol Ethanol Synthesis;3-hydroxybutyryl-CoA dehydrogenase (EC 1.1.1.157);"	0	0	0	0	0	0	0	0	0	0	0	0
"SEED;Cofactors, Vitamins, Prosthetic Groups, Pigments;Cob(I)alamin adenosyltransferase;"	0	0	0	0	0	0	0	0	0	0	0	0
"SEED;Cofactors, Vitamins, Prosthetic Groups, Pigments;Chlorophyll Biosynthesis in plants and prokaryotes;Protoporphyrin IX Mg-chelatase subunit I (EC 6.6.1.1);"	2	5	0	0	5	0	0	0	5	0	0	0
"SEED;Carbohydrates;Maltose and Maltodextrin Utilization;Cytoplasmic alpha-amylase (EC 3.2.1.1);"	0	14	0	19	46	21	4	16	1	20	13	32
"SEED;Stress Response;Hfl operon;HflK protein;"	762	361	89	1001	1584	1685	939	689	595	536	732	1044
"SEED;Protein Metabolism;Ribosome LSU eukaryotic and archaeal;LSU ribosomal protein L38e;"	0	0	0	0	0	0	11	16	8	12	0	16
"SEED;Mitochondrial electron transport system in plants;F0F1-type ATP synthase in plants (mitochondrial);ATP synthase F0 sector subunit c;"	0	0	0	0	0	0	0	0	0	0	0	0
"SEED;Protein Metabolism;Ribosome SSU mitochondrial;SSU ribosomal protein S12p (S23e), mitochondrial;"	0	0	0	0	0	1	14	5	0	5	0	8
"SEED;Membrane Transport;Transport of Manganese;Manganese ABC transporter, inner membrane permease protein SitC;"	0	12	4	13	19	16	0	0	0	8	0	0
"SEED;Nitrogen Metabolism;Denitrification;Nitric oxide reductase activation protein NorE;"	2	0	3	1	0	4	0	2	0	0	0	2
"SEED;Potassium metabolism;Glutathione-regulated potassium-efflux system and associated functions;FKBP-type peptidyl-prolyl cis-trans isomerase SlyD (EC 5.2.1.8);"	0	0	0	0	0	0	0	0	0	0	0	0
"SEED;Cofactors, Vitamins, Prosthetic Groups, Pigments;Experimental tye;Cytochrome c-type biogenesis protein CcsA/ResC;"	0	0	0	0	0	0	0	0	0	0	0	0
"SEED;RNA Metabolism;rRNA modification Archaea;"	233	26	3	313	24	84	8	7	15	5	0	9
"SEED;Miscellaneous;Omega-amidase;2-hydroxy-3-keto-5-methylthiopentenyl-1-phosphate phosphatase;"	0	0	0	0	0	0	0	0	0	0	0	0
"SEED;RNA Metabolism;t6A synthesis in Archaea and Eukaryotes;"	0	0	0	0	0	0	0	0	0	0	0	0
"SEED;Cofactors, Vitamins, Prosthetic Groups, Pigments;Biotin biosynthesis;Biotin operon repressor;"	0	0	0	0	0	0	0	0	0	0	0	0
"SEED;Carbohydrates;L-rhamnose utilization;Rhamnulose-1-phosphate aldolase (EC 4.1.2.19);"	0	0	0	0	0	0	0	0	0	0	0	0
"SEED;Respiration;CO Dehydrogenase;"	793	833	140	1000	1372	718	210	286	131	123	113	158
"SEED;Cell Wall and Capsule;Lipid A modifications;Lipid A 3-O-deacylase;"	0	0	0	0	3	0	0	0	0	0	0	0
"SEED;Potassium metabolism;Potassium homeostasis;Kef-type K+ transport systems (NAD-binding component fused to domain related to exopolyphosphatase);"	35	14	17	3	38	15	17	25	2	8	0	0
"SEED;Stress Response;Phage shock protein (psp) operon;Phage shock protein E precursor;"	0	0	0	7	6	60	2	5	0	2	0	10
"SEED;Regulation and Cell signaling;Biofilm formation in Staphylococcus;Bifunctional autolysin Atl;"	0	0	0	0	0	0	0	0	0	0	0	0
"SEED;Metabolism of Aromatic Compounds;Aromatic Amin Catabolism;Aldehyde dehydrogenase (EC 1.2.1.3), PaaZ;"	704	1600	44	263	743	307	47	64	57	28	32	96
"SEED;Amino Acids and Derivatives;Sarcosine oxidases, monomeric and heterotetrameric;Sarcosine oxidase gamma subunit (EC 1.5.3.1);"	0	0	0	0	0	0	0	0	0	0	0	0
"SEED;Carbohydrates;Chitin and N-acetylglucosamine utilization;Predicted chitobiose ABC transport system, permease protein 2;"	0	0	0	0	0	0	0	0	0	0	0	0
"SEED;Metabolism of Aromatic Compounds;Phenol hydroxylase;"	0	2	2	5	4	23	0	0	0	0	0	0
"SEED;Carbohydrates;L-rhamnose utilization;Predicted L-rhamnose ABC transporter, ATP-binding component;"	65	30	12	42	48	26	0	5	0	1	2	6
"SEED;Carbohydrates;acinetobacter tca;Fumarate hydratase class I (EC 4.2.1.2);"	0	0	0	0	0	0	0	0	0	0	0	0
"SEED;Phages, Prophages, Transposable elements, Plasmids;Listeria Pathogenicity Island LIPI-1 extended;"	0	0	0	0	0	0	0	0	0	0	0	0
"SEED;Cofactors, Vitamins, Prosthetic Groups, Pigments;Riboflavin, FMN and FAD biosynthesis in plants;5-amino-6-(5-phosphoribosylamino)uracil reductase (EC 1.1.1.193);"	0	0	0	0	0	0	0	0	0	0	0	0
"SEED;Cell Wall and Capsule;Mycobacterial cell wall virulence lipid phthiocerol dimycocerosate (PDIM);"	0	0	0	0	0	0	0	0	0	0	0	0
"SEED;Sulfur Metabolism;Inorganic Sulfur Assimilation;"	11126	14226	2115	13918	20030	17153	15032	20372	12716	11222	7130	11776
"SEED;Predictions based on plant-prokaryote comparative analysis;At3g21300;"	0	0	0	0	0	0	0	0	0	0	0	0
"SEED;Stress Response;Choline and Betaine Uptake and Betaine Biosynthesis;Glycine betaine ABC transport system, permease protein OpuAB;"	27	71	12	50	88	179	10	12	12	8	9	1
"SEED;Carbohydrates;2-Ketogluconate Utilization;HTH-type transcriptional regulator PtxR;"	0	0	0	0	0	0	0	0	0	0	0	0
"SEED;Sulfur Metabolism;Thioredoxin-disulfide reductase;"	23941	16993	2583	30127	16288	16706	11301	15555	7161	5190	7632	12914
"SEED;Amino Acids and Derivatives;Aromatic amino acid degradation;4-hydroxyphenylpyruvate dioxygenase (EC 1.13.11.27);"	0	0	0	0	0	0	0	0	0	0	0	0
"SEED;Amino Acids and Derivatives;Lysine and threonine metabolism in plants;L,L-diaminopimelate aminotransferase (EC 2.6.1.83);"	0	0	0	0	0	0	0	0	0	0	0	0
"SEED;Phages, Prophages, Transposable elements, Plasmids;Listeria Pathogenicity Island LIPI-1 extended;Thiol-activated cytolysin;"	1	0	0	0	1	0	0	0	0	0	0	0
"SEED;Miscellaneous;Metabolite repair;Dimeric dUTPase (EC 3.6.1.23);"	0	0	0	0	0	0	0	0	0	0	0	0
"SEED;Cofactors, Vitamins, Prosthetic Groups, Pigments;BEY LIP;Lipoate synthase;"	0	0	0	0	0	0	0	0	0	0	0	0
"SEED;Carbohydrates;Inositol catabolism;Major myo-inositol transporter IolT;"	133	119	206	53	158	151	26	31	572	191	394	65
"SEED;Cofactors, Vitamins, Prosthetic Groups, Pigments;Coenzyme PQQ synthesis;Coenzyme PQQ synthesis protein F (EC 3.4.99.-);"	0	0	0	0	0	0	0	0	0	0	0	0
"SEED;Cell Wall and Capsule;Sialic Acid Metabolism;ABC transporter, predicted N-acetylneuraminate transport system permease protein 1;"	1	0	0	0	0	0	0	0	0	0	0	0
"SEED;Phages, Prophages, Transposable elements;T7-like non-cyanophage core proteins;Phage lysin, N-acetylmuramoyl-L-alanine amidase (EC 3.5.1.28);"	0	0	0	0	0	0	0	0	0	0	0	0
"SEED;DNA Metabolism;CRISPRs;CRISPR-associated protein, Cas5h family;"	0	0	0	0	0	0	0	0	0	0	0	0
"SEED;DNA Metabolism;DNA Repair Base Excision;"	1763	2180	455	1817	2613	1266	515	515	1072	463	609	448
"SEED;Cell Division and Cell Cycle;Macromolecular synthesis operon;"	0	0	0	0	0	0	0	0	0	0	0	0
"SEED;Carbohydrates;One-carbon metabolism by tetrahydropterines;Methylene tetrahydromethanopterin dehydrogenase (EC 1.5.99.9);"	0	0	0	0	0	0	0	0	0	0	0	0
"SEED;RNA Metabolism;Rrf2 family transcriptional regulators;Predicted transcriptional regulator of NADH dehydrogenase, Rrf2 family;"	0	1	0	0	0	0	0	0	1	0	2	4
"SEED;Carbohydrates;(GlcNAc)2 Catabolic Operon;Chitin catabolic cascade sensor histidine kinase ChiS;"	0	0	4	4	3	49	0	0	0	0	0	0
"SEED;Amino Acids and Derivatives;Alanine biosynthesis;Alanine racemase (EC 5.1.1.1);"	0	0	0	0	0	0	0	0	0	0	0	0
"SEED;Iron acquisition and metabolism;Iron acquisition in Vibrio;Ferrichrome transport ATP-binding protein FhuC (TC 3.A.1.14.3);"	65	37	62	13	127	71	14	10	135	51	85	7
"SEED;DNA Metabolism;DNA Repair Base Excision;Formamidopyrimidine-DNA glycosylase (EC 3.2.2.23);"	1541	2581	392	1252	1926	811	291	302	578	237	363	366
"SEED;Carbohydrates;Trehalose Uptake and Utilization;Glucose/mannose:H+ symporter GlcP;"	215	193	30	138	192	190	24	26	58	6	17	32
"SEED;Stress Response;Synthesis of osmoregulated periplasmic glucans;"	0	0	0	0	0	0	0	0	0	0	0	0
"SEED;Carbohydrates;D-gluconate and ketogluconates metabolism;"	230	157	20	134	127	101	53	34	32	23	38	51
"SEED;Carbohydrates;Lactose and Galactose Uptake and Utilization;Predicted regulator of galactoside utilization, LacI family;"	0	0	0	0	0	0	0	0	0	0	0	0
"SEED;Carbohydrates;Dihydroxyacetone kinases;Phosphoenolpyruvate-dihydroxyacetone phosphotransferase operon regulatory protein DhaR;"	0	1	0	0	0	0	0	0	0	0	0	0
"SEED;Amino Acids and Derivatives;Glutamine, Glutamate, Aspartate and Asparagine Biosynthesis;glutamine synthetase family protein;"	0	0	0	0	0	0	0	0	0	0	0	0
"SEED;Potassium metabolism;Potassium homeostasis;cAMP-dependent Kef-type K+ transport system;"	0	0	0	0	0	0	0	0	0	0	0	0
"SEED;Cell Wall and Capsule;Alginate metabolism;Probable poly(beta-D-mannuronate) O-acetylase (EC 2.3.1.-);"	7	9	2	9	19	14	47	40	11	12	5	0
"SEED;Nucleosides and Nucleotides;De Novo Purine Biosynthesis;"	2460	2967	427	3101	4366	4896	1457	2105	1160	1004	507	665
"SEED;Carbohydrates;VC0266;"	0	0	0	0	0	0	0	0	0	0	0	0
"SEED;Carbohydrates;Lactose utilization;Galactoside O-acetyltransferase (EC 2.3.1.18);"	37	29	5	52	55	73	23	20	23	16	21	27
"SEED;RNA Metabolism;RNA polymerase I;DNA-directed RNA polymerases I, II, and III 8.3 kDa polypeptide (EC 2.7.7.6);"	0	0	0	0	0	0	0	0	0	0	0	0
"SEED;Respiration;Biogenesis of c-type cytochromes;Thiol:disulfide oxidoreductase related to ResA;"	215	315	72	414	267	167	55	51	171	52	71	41
"SEED;Miscellaneous;Broadly distributed proteins not in subsystems;YpfJ protein, zinc metalloprotease superfamily;"	384	724	66	494	713	482	74	104	73	69	56	83
"SEED;Protein Metabolism;Ribosome LSU mitochondrial;LSU ribosomal protein L22p (L17e), mitochondrial;"	0	0	0	1	0	0	0	0	0	0	0	0
"SEED;Miscellaneous;COG2363;ThiJ/PfpI family protein;"	175	1432	83	171	442	565	70	96	262	96	155	58
"SEED;Cell Wall and Capsule;LOS core oligosaccharide biosynthesis;ADP-L-glycero-D-manno-heptose-6-epimerase (EC 5.1.3.20);"	0	0	0	0	0	0	0	0	0	0	0	0
"SEED;Sulfur Metabolism;Bacterial pathways for dimethylsulfoniopropionate and acrylate catabolism;Dimethylsulfoniopropionate (DSMP) lyase DddW;"	2	0	0	0	0	0	0	0	3	0	0	0
"SEED;Cofactors, Vitamins, Prosthetic Groups, Pigments;B12 Biosynthesis (Tavares copy1);Cobalamin biosynthesis protein CobG;"	0	0	0	0	0	0	0	0	0	0	0	0
"SEED;Amino Acids and Derivatives;Glycine and Serine Utilization;2-amino-3-ketobutyrate coenzyme A ligase (EC 2.3.1.29);"	0	0	0	0	0	0	0	0	0	0	0	0
"SEED;Protein Metabolism;Ribosome SSU mitochondrial;SSU ribosomal protein S11p (S14e), mitochondrial;"	28	2	1	50	4	7	38	14	13	34	14	41
"SEED;Amino Acids and Derivatives;Glycine and Serine Utilization;L-serine dehydratase (EC 4.3.1.17);"	0	0	0	0	0	0	0	0	0	0	0	0
"SEED;Virulence;Type 4 secretion and conjugative transfer;IncF plasmid conjugative transfer pilus assembly protein TraC;"	2	0	0	6	1	5	50	15	18	4	4	3
"SEED;Cofactors, Vitamins, Prosthetic Groups, Pigments;Bilin Biosynthesis;"	0	0	0	0	0	0	0	0	0	0	0	0
"SEED;Fatty Acids, Lipids, and Isoprenoids;Triacylglycerol metabolism in plants;"	0	0	0	0	0	0	0	0	0	0	0	0
"SEED;Virulence, Disease and Defense;"	0	0	0	0	0	0	0	0	0	0	0	0
"SEED;Protein Metabolism;Ribosome SSU bacterial;SSU ribosomal protein S3p (S3e);"	0	0	0	0	0	0	0	0	0	0	0	0
"SEED;Amino Acids and Derivatives;Glutamine synthetases;Glutamine synthetase type III, GlnN (EC 6.3.1.2);"	0	0	0	0	0	0	0	0	0	0	0	0
"SEED;Protein Metabolism;Ribosome SSU bacterial;SSU ribosomal protein S9p (S16e);"	0	0	0	0	0	0	0	0	0	0	0	0
"SEED;Virulence, Disease and Defense;Tolerance to colicin E2;Inner membrane protein CreD;"	18	41	3	41	51	33	27	38	16	9	1	19
"SEED;Nucleosides and Nucleotides;Purine conversions;Xanthine phosphoribosyltransferase (EC 2.4.2.22);"	0	0	0	0	0	0	0	0	0	0	0	0
"SEED;DNA Metabolism;DNA phosphorothioation;DNA sulfur modification protein DndE;"	3	4	0	24	4	10	0	1	0	4	1	0
"SEED;Carbohydrates;Sugar utilization in Thermotogales;"	64701	64341	9771	68658	73503	42850	11130	14040	19222	11455	11676	9241
"SEED;Amino Acids and Derivatives;Alanine biosynthesis;Cysteine desulfurase (EC 2.8.1.7), IscS subfamily;"	0	0	0	0	0	0	0	0	0	0	0	0
"SEED;Amino Acids and Derivatives;Urea decomposition;Urease gamma subunit (EC 3.5.1.5);"	0	0	0	0	0	0	0	0	0	0	0	0
"SEED;Nucleosides and Nucleotides;Purine conversions;Hypoxanthine-guanine phosphoribosyltransferase (EC 2.4.2.8);"	439	826	89	372	430	350	101	109	174	101	139	115
"SEED;Metabolism of Aromatic Compounds;Phenylpropanoid compound degradation;Vanillate O-demethylase oxidoreductase (EC 1.14.13.-);"	0	0	0	0	0	0	0	0	0	0	0	0
"SEED;Cofactors, Vitamins, Prosthetic Groups, Pigments;Riboflavin, FMN and FAD metabolism Extended;"	0	0	0	0	0	0	0	0	0	0	0	0
"SEED;Cell Division and Cell Cycle;Bacterial Cytoskeleton;Septum formation protein Maf;"	309	433	63	427	609	407	178	190	246	136	133	167
"SEED;Amino Acids and Derivatives;Chorismate biosynthesis in plants;3,7-dideoxy-D-threo-hepto-2, 6-diulosonate synthase (EC 1.4.1.24);"	0	0	0	0	0	0	0	0	0	0	0	0
"SEED;Metabolism of Aromatic Compounds;Aromatic Amin Catabolism;"	0	0	0	0	0	0	0	0	0	0	0	0
"SEED;Protein Metabolism;EC 6.1.1.- Ligases forming aminoacyl-tRNA and related compounds;Glutaminyl-tRNA synthetase (EC 6.1.1.18);"	0	0	0	0	0	0	0	0	0	0	0	0
"SEED;Membrane Transport;Predicted secretion system X;Predicted secretion system X protein GspD-like;"	0	4	0	9	13	41	9	6	4	6	15	8
"SEED;Cell Division and Cell Cycle;Bacterial Cytoskeleton;"	0	0	0	0	0	0	0	0	0	0	0	0
"SEED;Fatty Acids, Lipids, and Isoprenoids;Carotenoid biosynthesis;Lycopene elongase (EC 2.5.1.-);"	0	0	0	0	0	0	0	0	0	0	0	0
"SEED;Cell Wall and Capsule;Peptidoglycan Biosynthesis;Murein-DD-endopeptidase (EC 3.4.99.-);"	205	149	59	544	463	342	823	1024	583	149	85	74
"SEED;Protein Metabolism;Ribosomal proteins, zinc requirement;SSU ribosomal protein S14p (S29e);"	0	0	0	0	0	0	0	0	0	0	0	0
"SEED;Secondary Metabolism;Alkane biosynthesis in bacteria;"	1832	1883	176	1521	2980	2645	400	560	481	533	203	230
"SEED;Respiration;Formate hydrogenase;formate dehydrogenase formation protein FdhE;"	0	0	0	0	0	0	0	0	0	0	0	0
"SEED;DNA Metabolism;CRISPRs;CRISPR-associated protein, Cse3 family;"	1	8	7	0	37	5	0	0	0	0	3	0
"SEED;Regulation and Cell signaling;Orphan regulatory proteins;Two-component nitrogen fixation transcriptional regulator FixJ;"	65	79	17	143	277	122	23	61	57	43	24	64
"SEED;Protein Metabolism;Ribosome SSU eukaryotic and archaeal;SSU ribosomal protein S15Ae (S8p);"	188	15	7	292	10	49	3	1	1	0	0	0
"SEED;Respiration;Respiration / HGM;Succinate dehydrogenase cytochrome b-556 subunit;"	0	0	0	0	0	0	0	0	0	0	0	0
"SEED;Respiration;CO Dehydrogenase;Transcription regulator in CO-DH cluster;"	10	21	2	0	7	6	1	2	0	0	0	14
"SEED;Carbohydrates;D-Galacturonate and D-Glucuronate Utilization;Polygalacturonase (EC 3.2.1.15);"	0	0	0	0	0	0	0	0	0	0	0	0
"SEED;Cell Wall and Capsule;Xanthan Exopolysaccharide Biosynthesis and Export;Xanthan biosynthesis glycosyltransferase GumM;"	0	0	0	0	0	5	0	0	0	0	0	0
"SEED;Membrane Transport;Transport of Zinc;Zinc uptake regulation protein ZUR;"	0	0	0	0	0	0	0	0	0	0	0	0
"SEED;RNA Metabolism;Ribonuclease H;"	586	1464	97	465	843	337	176	228	137	104	51	150
"SEED;Metabolism of Aromatic Compounds;Vanillate and syringate utilization;"	228	156	39	414	408	281	195	292	452	324	137	111
"SEED;RNA Metabolism;tRNA processing;Ribonuclease T (EC 3.1.13.-);"	20	8	5	92	202	276	17	23	14	28	8	26
"SEED;Carbohydrates;Glycolate, glyoxylate interconversions;Glyoxylate reductase (EC 1.1.1.26);"	80	63	11	125	164	158	42	52	35	46	21	28
"SEED;Nitrogen Metabolism;Nitrate and nitrite ammonification;Nitrite reductase [NAD(P)H] large subunit (EC 1.7.1.4);"	0	0	0	0	0	0	0	0	0	0	0	0
"SEED;RNA Metabolism;Ribonuclease H;Ribonuclease HI-related protein 3;"	0	0	0	0	0	0	0	0	0	0	0	0
"SEED;Metabolism of Aromatic Compounds;Phenylpropanoid compound degradation;lignostilbene-alpha,beta-dioxygenase;"	0	2	0	3	2	2	0	0	0	0	0	0
"SEED;Iron acquisition and metabolism;Vibrioferrin synthesis;Vibrioferrin decarboxylase protein PvsE;"	0	0	0	0	0	2	0	0	0	0	0	0
"SEED;Cell Wall and Capsule;"	0	0	0	0	0	0	0	0	0	0	0	0
"SEED;Cell Division and Cell Cycle;Two cell division clusters relating to chromosome partitioning;Ribonuclease III (EC 3.1.26.3);"	0	0	0	0	0	0	0	0	0	0	0	0
"SEED;Amino Acids and Derivatives;Methionine and cysteine metabolism in plants;5-methyltetrahydropteroyltriglutamate--homocysteine methyltransferase (EC 2.1.1.14);"	0	0	0	0	0	0	0	0	0	0	0	0
"SEED;Cofactors, Vitamins, Prosthetic Groups, Pigments;Test - Thiamin;Thiamine biosynthesis protein thiI;"	0	0	0	0	0	0	0	0	0	0	0	0
"SEED;Membrane Transport;Ton and Tol transport systems;Biopolymer transport protein ExbD/TolR;"	1968	1297	270	3224	4768	4145	599	780	806	862	314	389
"SEED;Respiration;Respiratory dehydrogenases 1;D-amino acid dehydrogenase large subunit (EC 1.4.99.1);"	0	7	0	4	5	2	0	2	0	0	3	0
"SEED;Cofactors, Vitamins, Prosthetic Groups, Pigments;Thiamin biosynthesis;Thiaminase II (EC 3.5.99.2) involved in salvage of thiamin pyrimidine moiety, TenA subgroup with Cys in active site;"	0	0	0	0	0	0	0	0	0	0	0	0
"SEED;Metabolism of Aromatic Compounds;Catechol branch of beta-ketoadipate pathway;"	13	16	0	6	7	13	0	2	4	5	2	0
"SEED;Carbohydrates;Lactate utilization;Lactate-responsive regulator LldR in Betaproteobacteria, LysR family;"	0	0	0	0	0	0	0	0	0	0	0	0
"SEED;Cofactors, Vitamins, Prosthetic Groups, Pigments;coA-FolK;Dephospho-CoA kinase archaeal, predicted (EC 2.7.1.24);"	0	0	0	0	0	0	0	0	0	0	0	0
"SEED;Nitrogen Metabolism;Nitrate and nitrite ammonification;"	0	0	0	0	0	0	0	0	0	0	0	0
"SEED;Cofactors, Vitamins, Prosthetic Groups, Pigments;CLO thiaminPP biosynthesis;Rhodanese-like domain required for thiamine synthesis;"	0	0	0	0	0	0	0	0	0	0	0	0
"SEED;Amino Acids and Derivatives;Branched chain amino acid degradation regulons;Electron transfer flavoprotein, beta subunit;"	0	0	0	0	0	0	0	0	0	0	0	0
"SEED;Cofactors, Vitamins, Prosthetic Groups, Pigments;5-FCL-like protein;YjbQ (alternate ThiE);"	0	0	0	0	0	0	0	0	0	0	0	0
"SEED;Protein Metabolism;Translation initiation factors eukaryotic and archaeal;"	353	76	20	550	177	346	58	52	99	34	26	42
"SEED;Cell Wall and Capsule;Pseudaminic Acid Biosynthesis;"	0	0	0	0	0	0	0	0	0	0	0	0
"SEED;Carbohydrates;Citrate Metabolism KE3;"	0	0	0	0	0	0	0	0	0	0	0	0
"SEED;Potassium metabolism;Potassium homeostasis;Potassium-transporting ATPase B chain (EC 3.6.3.12) (TC 3.A.3.7.1);"	153	153	131	110	225	171	75	58	410	116	293	67
"SEED;Amino Acids and Derivatives;Lysine Biosynthesis DAP Pathway;N-acetyl-L,L-diaminopimelate deacetylase (EC 3.5.1.47);"	0	0	0	0	0	0	0	0	0	0	0	0
"SEED;Miscellaneous;Nicotinate catabolism, anaerobic;Nicotinate dehydrogenase, large molybdopterin subunit (EC 1.17.1.5);"	1	0	0	0	0	0	0	0	0	0	0	0
"SEED;Carbohydrates;Xylose utilization;Xylose ABC transporter, periplasmic xylose-binding protein XylF;"	4548	4241	760	4155	4050	2596	749	1030	703	334	520	677
"SEED;RNA Metabolism;ATP-dependent RNA helicases, bacterial;ATP-dependent RNA helicase YxiN;"	0	0	0	0	0	0	0	0	0	0	0	0
"SEED;Amino Acids and Derivatives;Methionine and cysteine metabolism in plants;Methylthioribose-1-phosphate isomerase (EC 5.3.1.23);"	0	0	0	0	0	0	0	0	0	0	0	0
"SEED;Amino Acids and Derivatives;Cysteine Biosynthesis;Sulfate transporter, CysZ-type;"	0	0	0	0	0	0	0	0	0	0	0	0
"SEED;Iron acquisition and metabolism;Petrobactin-mediated iron uptake system;Petrobactin ABC transporter, periplasmic binding protein;"	0	0	0	0	0	0	0	0	0	0	0	0
"SEED;Phages, Prophages, Transposable elements, Plasmids;Phage Family Inoviridae;Phage replication initiation protein;"	0	0	0	0	0	0	0	1	0	0	0	0
"SEED;Fatty Acids, Lipids, and Isoprenoids;Phospholipid and Fatty acid biosynthesis related cluster;FIG027190: Putative transmembrane protein;"	22	19	4	80	101	141	27	63	8	16	6	17
"SEED;Carbohydrates;D-Galacturonate and D-Glucuronate Utilization;Uronate dehydrogenase (EC 1.1.1.203);"	60	25	7	94	125	34	7	6	3	3	2	2
"SEED;Thiamin;Thiamin HMP;"	4670	6995	892	4900	5290	3505	1984	2464	2393	1172	1585	2462
"SEED;Carbohydrates;Tricarballylate Utilization;TcuA: flavoprotein used to oxidize tricarballylate to cis-aconitate;"	2	2	2	6	7	3	1	3	0	0	0	0
"SEED;Carbohydrates;Propionyl-CoA to Succinyl-CoA Module;B12 binding domain of Methylmalonyl-CoA mutase (EC 5.4.99.2);"	23	4	3	78	15	34	26	27	1	6	1	0
"SEED;DNA Metabolism;DNA structural proteins, bacterial;DNA-binding protein HBsu;"	268	304	50	270	428	343	38	64	32	60	12	22
"SEED;Cofactors, Vitamins, Prosthetic Groups, Pigments;CLO thiaminPP biosynthesis;Thiamin ABC transporter, transmembrane component;"	0	0	0	0	0	0	0	0	0	0	0	0
"SEED;Carbohydrates;L-rhamnose utilization;L-rhamnose mutarotase;"	42	50	4	12	29	1	1	3	3	2	0	2
"SEED;Cell Wall and Capsule;Legionaminic Acid Biosynthesis;Legionaminic acid synthase (EC 2.5.1.56);"	5	2	1	2	2	25	0	0	16	3	0	0
"SEED;Carbohydrates;millsd methanogensis;"	103	51	12	279	84	162	282	325	300	141	57	55
"SEED;Carbohydrates;acinetobacter tca;hypothetical protein that often co-occurs with aconitase;"	0	0	0	0	0	0	0	0	0	0	0	0
"SEED;Cofactors, Vitamins, Prosthetic Groups, Pigments;Experimental tye;"	0	0	0	0	0	0	0	0	0	0	0	0
"SEED;Amino Acids and Derivatives;Prenylated indole derivatives in actinomycetes;Indole prenyltransferase (EC 2.5.1.-);"	7	15	0	2	7	2	0	4	0	2	0	0
"SEED;DNA Metabolism;DNA structural proteins, bacterial;Integration host factor alpha subunit;"	337	176	71	591	721	1109	177	216	128	153	67	107
"SEED;Carbohydrates;Quinones HGM;"	0	0	0	0	0	0	0	0	0	0	0	0
"SEED;Regulation and Cell signaling;Regulatory Intramembrane Proteolysis Pathways;Endoplasmic reticulum chaperon grp78 (BiP);"	69	15	2	79	117	47	49	49	26	52	17	51
"SEED;DNA Metabolism;DNA-replication;Chromosomal replication initiator protein DnaA;"	1458	1433	283	1987	2606	2000	510	555	577	478	194	309
"SEED;Miscellaneous;At5g04520 AT1G06240;Large exoproteins involved in heme utilization or adhesion;"	214	67	25	349	1186	703	72	66	387	339	64	106
"SEED;Cell Wall and Capsule;Colanic acid biosynthesis;Colanic acid biosysnthesis protein WcaK;"	0	0	0	0	0	4	0	0	0	0	0	0
"SEED;Protein Metabolism;EC 3.4.19.- Omega peptidases;Acylamino-acid-releasing enzyme (EC 3.4.19.1);"	47	41	11	31	37	49	17	25	4	4	6	9
"SEED;Carbohydrates;Entner-Doudoroff Pathway;OpcA, an allosteric effector of glucose-6-phosphate dehydrogenase, cyanobacterial;"	6	10	0	0	20	9	0	2	0	2	0	1
"SEED;Dormancy and Sporulation;Spore Core Dehydration;Spore maturation protein B;"	0	0	0	0	0	0	0	0	0	0	0	0
"SEED;Amino Acids and Derivatives;Glutamine, glutamate, aspartate, asparagine metabolism in plants;Cyanoalanine nitrilase (EC 3.5.5.4);"	0	0	0	0	0	0	0	0	0	0	0	0
"SEED;Iron acquisition and metabolism;Campylobacter Iron Metabolism;Magnesium and cobalt transport protein CorA;"	1893	2314	307	1356	2055	1020	415	375	638	290	255	252
"SEED;Dormancy and Sporulation;Persister Cells;Ribosome modulation factor;"	0	0	0	0	0	0	0	0	0	0	0	0
"SEED;Carbohydrates;Beta-Glucoside Metabolism;Predicted beta-glucoside-regulated ABC transport system, permease component 2, COG0395;"	0	0	0	0	0	0	0	0	0	0	0	0
"SEED;Phages, Prophages, Transposable elements, Plasmids;Conjugative transposon, Bacteroidales;Conjugative transposon protein TraJ;"	1	0	0	0	0	14	0	0	0	0	0	0
"SEED;Carbohydrates;Methylglyoxal Metabolism;Methylglyoxal synthase (EC 4.2.3.3);"	126	27	3	84	112	156	22	41	15	26	5	29
"SEED;Protein Metabolism;"	0	0	0	0	0	0	0	0	0	0	0	0
"SEED;Cofactors, Vitamins, Prosthetic Groups, Pigments;YgfZ;Phosphoribosylformylglycinamidine cyclo-ligase (EC 6.3.3.1);"	0	0	0	0	0	0	0	0	0	0	0	0
"SEED;Carbohydrates;Glycolysis and Gluconeogenesis;Pyrophosphate-dependent fructose 6-phosphate-1-kinase (EC 2.7.1.90);"	0	0	0	0	0	0	0	0	0	0	0	0
"SEED;Cell Division and Cell Cycle;Bacterial Cytoskeleton;Cell division protein FtsL;"	0	0	0	0	0	0	0	0	0	0	0	0
"SEED;Membrane Transport;Curli production;"	0	0	0	0	0	0	0	0	0	0	0	0
"SEED;Cofactors, Vitamins, Prosthetic Groups, Pigments;NAD and NADP cofactor biosynthesis global;Nicotinamide-nucleotide adenylyltransferase, NadR family (EC 2.7.7.1);"	0	0	0	0	0	0	0	0	0	0	0	0
"SEED;Carbohydrates;Lactate utilization;Predicted Lactate-responsive regulator, LysR family;"	0	0	0	0	0	0	0	0	0	0	0	0
"SEED;Carbohydrates;Pentose phosphate pathway;"	134	97	15	87	92	98	27	20	9	29	14	45
"SEED;Cell Wall and Capsule;Inner membrane protein YhjD and conserved cluster involved in LPS biosynthesis;"	0	0	0	0	0	0	0	0	0	0	0	0
"SEED;Amino Acids and Derivatives;Arginine Biosynthesis extended;Argininosuccinate synthase (EC 6.3.4.5);"	0	0	0	0	0	0	0	0	0	0	0	0
"SEED;Motility and Chemotaxis;Flagellum;Flagellar trans-acting factor FliX;"	2	5	1	12	4	54	0	11	0	0	0	2
"SEED;Carbohydrates;L-fucose utilization;L-fucose isomerase (EC 5.3.1.25);"	0	0	0	0	0	0	0	0	0	0	0	0
"SEED;Stress Response;Phage shock protein (psp) operon;Phage shock protein A;"	64	104	52	729	225	886	50	59	53	111	87	99
"SEED;Carbohydrates;acinetobacter tca;Dihydrolipoamide dehydrogenase of 2-oxoglutarate dehydrogenase (EC 1.8.1.4);"	0	0	0	0	0	0	0	0	0	0	0	0
"SEED;Regulation and Cell signaling;Symbiotic colonization and sigma-dependent biofilm formation gene cluster;"	0	0	0	0	0	0	0	0	0	0	0	0
"SEED;Cell Wall and Capsule;LOS core oligosaccharide biosynthesis;ADP-heptose--lipooligosaccharide heptosyltransferase II (EC 2.4.1.-);"	0	0	0	0	0	0	0	0	0	0	0	0
"SEED;Protein Metabolism;Ribosome SSU eukaryotic and archaeal;SSU ribosomal protein S24e;"	494	39	10	804	29	175	3	1	11	0	0	4
"SEED;Protein Metabolism;Proteolysis in bacteria, ATP-dependent;"	28991	26298	4672	30885	31919	29302	19997	24392	11380	8030	29538	82057
"SEED;Iron acquisition and metabolism;Salmochelin-mediated Iron Acquisition;Glycosyltransferase IroB;"	102	183	3	127	1756	98	0	6	4	2	2	0
"SEED;Carbohydrates;Citrate Metabolism KE4;Isocitrate lyase (EC 4.1.3.1);"	0	0	0	0	0	0	0	0	0	0	0	0
"SEED;Amino Acids and Derivatives;Tryptophan synthesis;Acting phosphoribosylanthranilate isomerase (EC 5.3.1.24);"	137	279	19	94	223	70	8	29	18	5	12	14
"SEED;Cofactors, Vitamins, Prosthetic Groups, Pigments;YgfZ;YgfY COG2938;"	14	9	0	28	53	41	10	18	13	13	9	3
"SEED;Protein Metabolism;Ribosome activity modulation;Ribosomal subunit interface protein;"	8278	14830	1765	6965	7422	4004	510	538	605	407	498	796
"SEED;Respiration;F0F1-type ATP synthase;ATP synthase B' chain (EC 3.6.3.14);"	225	121	53	272	380	893	116	185	198	339	84	108
"SEED;Nucleosides and Nucleotides;De Novo Purine Biosynthesis;IMP cyclohydrolase (EC 3.5.4.10) [alternate form];"	0	0	0	2	0	0	0	0	0	0	2	0
"SEED;Carbohydrates;Lactose and Galactose Uptake and Utilization;Mgl repressor and galactose ultrainduction factor GalS, HTH-type transcriptional regulator;"	0	0	0	1	0	0	0	0	0	0	0	0
"SEED;Carbohydrates;Chitin and N-acetylglucosamine utilization;N-Acetyl-D-glucosamine ABC transport system, permease protein 2;"	134	263	29	138	252	135	9	27	15	18	17	12
"SEED;Carbohydrates;Pyruvate metabolism II: acetyl-CoA, acetogenesis from pyruvate;Acylphosphate phosphohydrolase (EC 3.6.1.7), putative;"	92	82	16	83	67	81	30	42	31	25	19	14
"SEED;Protein Metabolism;Proteasome eukaryotic;proteasome subunit alpha7 (EC 3.4.25.1);"	44	5	3	60	9	15	4	5	3	3	0	5
"SEED;Carbohydrates;acinetobacter tca;Malate dehydrogenase (EC 1.1.1.37);"	0	0	0	0	0	0	0	0	0	0	0	0
"SEED;Stress Response;Ectoine biosynthesis and regulation;Diaminobutyrate-pyruvate aminotransferase (EC 2.6.1.46);"	0	0	0	0	0	0	0	0	0	0	0	0
"SEED;Cofactors, Vitamins, Prosthetic Groups, Pigments;CLO thiaminPP biosynthesis;HMP-PP hydrolase (pyridoxal phosphatase) Cof, detected in genetic screen for thiamin metabolic genes (PMID:15292217);"	0	0	0	0	0	0	0	0	0	0	0	0
"SEED;Respiration;Biogenesis of cbb3-type cytochrome c oxidases;"	0	0	0	0	0	0	0	0	0	0	0	0
"SEED;Dormancy and Sporulation;Spore pigment biosynthetic cluster in Actinomycetes;Polyketide hydroxylase WhiE VIII;"	0	18	1	2	6	1	2	5	1	0	0	0
"SEED;Respiration;Terminal cytochrome d ubiquinol oxidases;putative Cytochrome bd2, subunit II;"	0	0	0	0	0	0	0	0	0	0	0	0
"SEED;Virulence;Type 4 secretion and conjugative transfer;IncF plasmid conjugative transfer protein TrbC;"	0	0	0	0	0	0	12	2	4	0	0	0
"SEED;Virulence;Cobalt-zinc-cadmium resistance;Nickel-cobalt-cadmium resistance protein NccB;"	0	0	0	0	0	1	0	0	0	0	0	0
"SEED;Carbohydrates;D-glucosaminate utilization;L-seryl-tRNA(Sec) selenium transferase-related protein;"	0	0	0	0	0	0	0	0	0	0	0	0
"SEED;Cell Wall and Capsule;Lipid A-Ara4N pathway ( Polymyxin resistance );Polymyxin resistance protein ArnC, glycosyl transferase (EC 2.4.-.-);"	29	32	2	12	31	34	23	33	9	16	2	12
"SEED;Carbohydrates;Inositol catabolism;Predicted transcriptional regulator of the myo-inositol catabolic operon;"	228	138	36	226	206	102	107	102	183	86	99	86
"SEED;Carbohydrates;L-rhamnose utilization;Rhamnogalacturonide transporter RhiT;"	0	0	0	0	1	2	0	0	0	0	0	0
"SEED;Cell Division and Cell Cycle;Two cell division clusters relating to chromosome partitioning;Signal recognition particle, subunit Ffh SRP54 (TC 3.A.5.1.1);"	0	0	0	0	0	0	0	0	0	0	0	0
"SEED;Cofactors, Vitamins, Prosthetic Groups, Pigments;B12 Biosynthesis (Tavares copy1);Cobalt-precorrin-8x methylmutase (EC 5.4.1.2);"	0	0	0	0	0	0	0	0	0	0	0	0
"SEED;Cofactors, Vitamins, Prosthetic Groups, Pigments;NAD and NADP cofactor biosynthesis global;Indoleamine 2,3-dioxygenase (EC 1.13.11.52);"	0	0	0	0	0	0	0	0	0	0	0	0
"SEED;DNA Metabolism;DNA repair, UvrABC system;Excinuclease cho (excinuclease ABC alternative C subunit);"	0	0	0	0	0	4	0	2	0	0	0	1
"SEED;Amino Acids and Derivatives;Tryptophan catabolism;4-oxalocrotonate decarboxylase (EC 4.1.1.77);"	0	0	0	0	0	0	0	0	0	0	0	0
"SEED;Respiration;Respiratory dehydrogenases 1;Anaerobic glycerol-3-phosphate dehydrogenase subunit C (EC 1.1.5.3);"	150	223	111	74	76	82	22	19	348	81	147	37
"SEED;Regulation and Cell signaling;Toxin-antitoxin systems (other than RelBE and MazEF);Antitoxin YgiT;"	0	0	0	1	1	0	3	1	0	0	0	1
"SEED;Cofactors, Vitamins, Prosthetic Groups, Pigments;mycofactocin system;Mycofactocin system transcriptional regulator;"	237	146	31	144	112	6	66	33	51	10	37	53
"SEED;Carbohydrates;Sugar utilization in Thermotogales;Xylose ABC transporter, permease component;"	0	0	0	0	0	0	0	0	0	0	0	0
"SEED;Cofactors, Vitamins, Prosthetic Groups, Pigments;dcernst CoA Salvage;"	0	0	0	0	0	0	0	0	0	0	0	0
"SEED;RNA Metabolism;Ribonuclease H;Ribonuclease HIII (EC 3.1.26.4);"	0	0	0	0	0	0	0	0	0	0	0	0
"SEED;Carbohydrates;Calvin-Benson cycle;Fructose-bisphosphate aldolase class II (EC 4.1.2.13);"	0	0	0	0	0	0	0	0	0	0	0	0
"SEED;Membrane Transport;Transport of Molybdenum;Predicted molybdate-responsive regulator YvgK in bacilli;"	0	0	0	0	0	0	0	0	0	0	0	0
"SEED;Miscellaneous;Metabolite repair;FIG002003: Protein YdjA;"	39	5	1	27	74	38	5	12	15	2	7	10
"SEED;Metabolite damage and its repair or mitigation;RidA proteins copy with new groups;N-carbamoyl-L-amino acid hydrolase (EC 3.5.1.87);"	0	0	0	0	0	0	0	0	0	0	0	0
"SEED;Carbohydrates;Sucrose utilization;PTS system, sucrose-specific IIB component (EC 2.7.1.69);"	0	0	0	0	0	0	0	0	0	0	0	0
"SEED;Carbohydrates;Hexose Phosphate Uptake System;Transcriptional regulatory protein UhpA;"	5	15	8	6	16	25	0	1	0	2	0	1
"SEED;Nitrogen Metabolism;Cyanate hydrolysis;Cyanate transport protein CynX;"	0	0	2	0	4	0	0	0	0	0	0	0
"SEED;Stress Response;Glutaredoxins;Glutaredoxin 1;"	0	0	0	0	0	0	0	0	0	0	0	0
"SEED;Cofactors, Vitamins, Prosthetic Groups, Pigments;YgfZ;Dihydroorotase (EC 3.5.2.3);"	0	0	0	0	0	0	0	0	0	0	0	0
"SEED;Carbohydrates;L-Arabinose CS;Arabinose operon regulatory protein;"	0	0	0	0	0	0	0	0	0	0	0	0
"SEED;Virulence;Mycobacterium virulence operon involved in protein synthesis (SSU ribosomal proteins);"	57377	72528	9861	58155	118826	110550	31254	45543	28348	37475	17250	19423
"SEED;DNA Metabolism;DNA repair, UvrABC system;Excinuclease ABC subunit A paralog in greater Bacteroides group;"	82	102	10	60	156	131	55	73	28	36	50	50
"SEED;Nucleosides and Nucleotides;Purine conversions;Adenine deaminase (EC 3.5.4.2);"	71	45	10	45	51	64	17	17	19	16	20	22
"SEED;DNA Metabolism;DNA repair, bacterial;DNA repair exonuclease family protein YhaO;"	7	12	3	42	46	54	26	9	23	7	4	2
"SEED;Cell Wall and Capsule;KDO2-Lipid A biosynthesis;LptA, protein essential for LPS transport across the periplasm;"	0	0	0	0	0	0	0	0	0	0	0	0
"SEED;Respiration;Soluble electron carriers in plants;"	0	2	0	82	59	186	0	0	0	4	5	16
"SEED;Regulation and Cell signaling;The Chv regulatory system of Alphaproteobacteria;ATP-binding protein ManX;"	2	2	0	12	0	5	2	8	2	6	2	2
"SEED;Secondary Metabolism;2-isocapryloyl-3R-hydroxymethyl-gamma-butyrolactone and other bacterial morphogens;Putative methyltransferase,bldM, influences various aspects of colony growth and development;"	0	0	0	0	0	0	0	0	0	0	0	0
"SEED;Carbohydrates;Cellulosome;Alpha-glucosidase SusB (EC 3.2.1.20);"	27	32	6	5	4	10	2	1	0	1	0	0
"SEED;Stress Response;Glutathione: Biosynthesis and gamma-glutamyl cycle;5-oxoprolinase (EC 3.5.2.9);"	606	672	74	818	1612	874	1825	657	1237	81	94	113
"SEED;Stress Response;Glutathione: Non-redox reactions;Glutathione S-transferase, theta (EC 2.5.1.18);"	0	2	0	2	0	3	0	6	0	0	0	0
"SEED;DNA Metabolism;DNA Helicase of Unknown Function;"	0	0	0	0	0	0	0	0	0	0	0	0
"SEED;Metabolism of Aromatic Compounds;Salicylate and gentisate catabolism;Fumarylacetoacetate (FAA) hydrolase (EC 4.1.1.68);"	10	7	2	7	5	0	3	2	6	3	0	0
"SEED;Stress Response;Rubrerythrin;Rubredoxin;"	52	40	9	197	153	108	14	37	21	49	21	21
"SEED;Cell Wall and Capsule;Colanic acid biosynthesis;Colanic acid biosynthesis acetyltransferase WcaF (EC 2.3.1.-);"	0	1	0	0	0	0	0	0	0	0	0	0
"SEED;Cofactors, Vitamins, Prosthetic Groups, Pigments;YgfZ;Dihydroorotate dehydrogenase, catalytic subunit (EC 1.3.3.1);"	0	0	0	0	0	0	0	0	0	0	0	0
"SEED;Amino Acids and Derivatives;Cysteine Biosynthesis;Sulfate permease;"	0	0	0	0	0	0	0	0	0	0	0	0
"SEED;Motility and Chemotaxis;Bacterial Chemotaxis;Chemotaxis response - phosphatase CheZ;"	1202	1083	150	289	461	509	114	203	170	102	42	43
"SEED;Motility and Chemotaxis;Archaeal Flagellum;Flagella-related protein FlaI;"	0	0	0	0	0	0	0	0	0	0	0	0
"SEED;Cell Wall and Capsule;Alginate metabolism;alginate o-acetyltransferase AlgF;"	0	0	0	2	10	2	2	0	0	4	3	6
"SEED;Respiration;Formate hydrogenase;Putative formate dehydrogenase oxidoreductase protein;"	5747	6025	212	1275	6044	984	206	307	295	236	201	200
"SEED;Cell Wall and Capsule;Peptidoglycan Biosynthesis;Multimodular transpeptidase-transglycosylase (EC 2.4.1.129) (EC 3.4.-.-);"	0	0	0	0	0	0	0	0	0	0	0	0
"SEED;Stress Response;Glutaredoxins;Glutaredoxin 3;"	0	0	0	0	0	0	0	0	0	0	0	0
"SEED;Amino Acids and Derivatives;Prenylated indole derivatives in actinomycetes;DUF742 protein, component of G-protein-coupled receptor (GPCR) system;"	0	0	0	0	0	0	0	0	0	0	0	0
"SEED;Protein Metabolism;Ribosome SSU mitochondrial;SSU ribosomal protein S19p (S15e), mitochondrial;"	0	0	0	0	2	0	0	0	0	0	0	0
"SEED;Photosynthesis;Phycobilisome;Phycocyanin alpha chain;"	18	4	150	2	5	11	0	0	0	0	0	0
"SEED;Metabolism of Aromatic Compounds;Benzoate degradation;Benzoate transport protein;"	0	0	0	0	0	0	0	0	0	0	0	0
"SEED;Carbohydrates;Galactose degradation in plants;Galactokinase (EC 2.7.1.6);"	0	0	0	0	0	0	0	0	0	0	0	0
"SEED;Protein Metabolism;Ribosome LSU mitochondrial;LSU ribosomal protein L32p, mitochondrial;"	0	0	0	0	1	0	0	0	0	0	0	0
"SEED;Predictions based on plant-prokaryote comparative analysis;At3g21300;Glutamyl-tRNA(Gln) amidotransferase subunit B (EC 6.3.5.7);"	0	0	0	0	0	0	0	0	0	0	0	0
"SEED;Carbohydrates;TCA cycle in plants;"	33444	31056	4113	29382	41988	29392	9454	11012	12217	8890	5342	5974
"SEED;Nitrogen Metabolism;Denitrification;Nitric-oxide reductase subunit B (EC 1.7.99.7);"	0	0	0	0	0	0	0	0	0	0	0	0
"SEED;Respiration;"	0	0	0	0	0	0	0	0	0	0	0	0
"SEED;Amino Acids and Derivatives;Cyanophycin Metabolism;Cyanophycin synthase II;"	23	39	1	1	0	2	0	0	9	0	0	0
"SEED;Predictions based on plant-prokaryote comparative analysis;At3g50560;Glutathione S-transferase (EC 2.5.1.18);"	0	0	0	0	0	0	0	0	0	0	0	0
"SEED;Cofactors, Vitamins, Prosthetic Groups, Pigments;dephospho-tetrahydromethanopterin biosynthesis MYousef;DUF447 family protein;"	0	0	0	0	0	0	0	0	0	0	0	0
"SEED;Protein Metabolism;Ribosome LSU eukaryotic and archaeal;LSU ribosomal protein L12e (L11p);"	3	0	0	7	23	12	40	29	15	31	14	40
"SEED;Carbohydrates;Pyruvate metabolism II: acetyl-CoA, acetogenesis from pyruvate;Protein acetyltransferase;"	0	0	0	0	0	0	0	0	0	0	0	0
"SEED;Virulence, Disease and Defense;Cytolysin and Lipase operon in Vibrio;Lipase precursor (EC 3.1.1.3);"	0	4	0	0	0	0	0	0	0	0	0	0
"SEED;Regulation and Cell signaling;DNA-binding regulatory proteins, strays;LysR family transcriptional regulator PA2877;"	0	0	0	0	4	0	0	0	0	2	0	2
"SEED;Motility and Chemotaxis;Flagellar motility;Flagellum-specific ATP synthase FliI;"	0	0	0	0	0	0	0	0	0	0	0	0
"SEED;Amino Acids and Derivatives;Lysine Biosynthesis DAP Pathway;N-succinyl-L,L-diaminopimelate aminotransferase (EC 2.6.1.17);"	4	6	1	1	6	2	2	4	0	0	0	2
"SEED;Virulence, Disease and Defense;Listeria surface proteins: Internalin-like proteins;Internalin-like protein (LPXTG motif) Lmo0331 homolog;"	0	0	0	0	0	2	0	0	0	0	0	0
"SEED;Protein Metabolism;Protein degradation;Oligopeptidase A (EC 3.4.24.70);"	501	322	69	643	990	1350	493	582	371	214	568	1136
"SEED;Membrane Transport;Predicted secretion system X;Predicted secretion system X translation initiation factor;"	4	2	0	0	4	3	0	0	0	2	5	2
"SEED;Respiration;Anaerobic respiratory reductases;CoB--CoM heterodisulfide reductase subunit D (EC 1.8.98.1);"	0	4	0	0	0	0	0	2	1	0	0	0
"SEED;Amino Acids and Derivatives;Glycine and Serine Utilization;D-serine dehydratase transcriptional activator;"	10	2	0	2	10	8	5	0	0	0	0	0
"SEED;Carbohydrates;Erythritol utilization;Predicted erythritol ABC transporter 1, ATP-binding component 2;"	4	8	0	22	9	1	0	2	0	0	0	0
"SEED;Stress Response;Uptake of selenate and selenite;Various polyols ABC transporter, permease component 2;"	2702	740	279	2771	506	424	30	48	42	19	16	21
"SEED;Regulation and Cell signaling;Regulatory Intramembrane Proteolysis Pathways;Endoribonuclease (EC 3.1.26.-) IRE1;"	5	0	0	8	28	12	0	0	0	0	0	0
"SEED;DNA Metabolism;Uracil-DNA glycosylase;Uracil-DNA glycosylase, family 4;"	252	180	35	191	175	119	60	86	89	41	24	35
"SEED;Amino Acids and Derivatives;Alanine biosynthesis;Cysteine desulfurase (EC 2.8.1.7), SufS subfamily;"	0	0	0	0	0	0	0	0	0	0	0	0
"SEED;Iron acquisition and metabolism;Siderophore Pyoverdine;ABC transporter in pyoverdin gene cluster, ATP-binding component;"	0	0	0	0	0	0	0	0	0	0	0	0
"SEED;Amino Acids and Derivatives;Aromatic amino acid degradation;Putative 2,4-dihydroxyhept-2-ene-1,7-dioic acid aldolase;"	8	2	0	0	7	4	0	2	0	0	0	0
"SEED;Cell Wall and Capsule;Inner membrane protein YhjD and conserved cluster involved in LPS biosynthesis;Protein YhjJ, putative peptidase;"	0	0	0	0	0	0	0	0	0	0	0	0
"SEED;Iron acquisition and metabolism;Siderophore pyochelin;Outer membrane receptor for ferric-pyochelin FptA;"	2	0	0	38	0	0	4	3	1	11	2	6
"SEED;Virulence;Type 4 secretion and conjugative transfer;IncQ plasmid conjugative transfer protein TraB;"	14	4	20	0	0	0	9	12	4	0	0	0
"SEED;Protein Metabolism;Modification of eukaryotic initiation factor 5A;Translation elongation factor P;"	0	0	0	0	0	0	0	0	0	0	0	0
"SEED;Amino Acids and Derivatives;Methionine Biosynthesis;S-ribosylhomocysteine lyase (EC 4.4.1.21);"	0	0	0	0	0	0	0	0	0	0	0	0
"SEED;Amino Acids and Derivatives;Arginine metabolism and urea cycle in plants;Carbamoyl-phosphate synthase large chain (EC 6.3.5.5);"	0	0	0	0	0	0	0	0	0	0	0	0
"SEED;Carbohydrates;Mannitol Utilization;PTS system, mannitol-specific IIB component (EC 2.7.1.69);"	742	899	464	718	779	1137	14	31	306	95	174	32
"SEED;Carbohydrates;Glycerol fermentation to 1,3-propanediol;Cob(I)alamin adenosyltransferase PduO (EC 2.5.1.17);"	0	0	0	0	0	0	0	0	0	0	0	0
"SEED;RNA Metabolism;rRNA modification bacteria;rRNA small subunit methyltransferase I;"	0	0	0	0	0	0	0	0	0	0	0	0
"SEED;Protein Metabolism;Proteasome eukaryotic;proteasome regulatory subunit Rpn8;"	66	2	0	78	17	37	10	0	4	8	3	12
"SEED;Motility and Chemotaxis;Bacterial Chemotaxis;Chemotaxis protein CheD;"	81	33	9	65	196	107	46	64	39	51	32	51
"SEED;Predictions based on plant-prokaryote comparative analysis;At2g25870;Putative phosphatase YigL, haloacid dehalogenase-like phosphatase family;"	0	0	0	0	4	0	0	0	0	0	0	0
"SEED;Cofactors, Vitamins, Prosthetic Groups, Pigments;CLO thiaminPP biosynthesis;Putative phosphatase YieH;"	0	0	0	0	0	0	0	0	0	0	0	0
"SEED;Nitrogen Metabolism;Amidase clustered with urea and nitrile hydratase functions;Amidase clustered with urea ABC transporter and nitrile hydratase functions;"	4	9	3	13	17	4	0	0	3	1	0	0
"SEED;Phages, Prophages, Transposable elements, Plasmids;Phage carbon metabolism;"	2269	3422	240	1753	2997	3560	611	805	673	562	452	429
"SEED;Protein Metabolism;tRNA aminoacylation, Asp and Asn;"	2801	2830	561	2996	3916	2046	668	657	865	609	534	445
"SEED;Motility and Chemotaxis;Bacterial Chemotaxis;Chemotaxis response regulator protein-glutamate methylesterase CheB (EC 3.1.1.61);"	0	0	0	0	0	0	0	0	0	0	0	0
"SEED;Protein Metabolism;EC 6.1.1.- Ligases forming aminoacyl-tRNA and related compounds;Phenylalanyl-tRNA synthetase alpha chain (EC 6.1.1.20);"	0	0	0	0	0	0	0	0	0	0	0	0
"SEED;Respiration;N-ATPase;Sodium-transporting N-ATPase C subunit;"	0	0	0	0	0	0	0	0	0	0	0	0
"SEED;RNA Metabolism;RNA polymerase II;DNA-directed RNA polymerase II 45 kDa polypeptide (EC 2.7.7.6);"	0	0	0	3	1	0	0	0	0	0	0	0
"SEED;DNA Metabolism;CRISP Cmr Cluster;CRISPR-associated protein TM1812;"	0	0	0	0	0	0	0	0	0	0	0	0
"SEED;Cofactors, Vitamins, Prosthetic Groups, Pigments;Experimental tye;Coproporphyrinogen III oxidase, oxygen-independent (EC 1.3.99.22);"	0	0	0	0	0	0	0	0	0	0	0	0
"SEED;Virulence, Disease and Defense;Adhesins in Staphylococcus;Clumping factor ClfA, fibrinogen-binding protein;"	0	0	0	0	0	0	0	0	0	0	0	0
"SEED;Amino Acids and Derivatives;L-2-amino-thiazoline-4-carboxylic acid-Lcysteine conversion;"	0	0	0	0	0	0	0	0	0	0	0	0
"SEED;Carbohydrates;L-fucose utilization temp;L-fuconolactone hydrolase;"	2	0	1	31	31	45	0	0	0	0	2	3
"SEED;Carbohydrates;L-Arabinose CS;Alpha-N-arabinofuranosidase 2 (EC 3.2.1.55);"	0	0	0	0	0	0	0	0	0	0	0	0
"SEED;Carbohydrates;Beta-Glucoside Metabolism;Periplasmic beta-glucosidase (EC 3.2.1.21);"	263	328	28	253	440	160	23	25	36	24	17	29
"SEED;Membrane Transport;Fructose and Mannose Inducible PTS;"	0	0	0	0	0	0	0	0	0	0	0	0
"SEED;Metabolite damage and its repair or mitigation;"	0	0	0	0	0	0	0	0	0	0	0	0
"SEED;Unclassified;Chorismate: Intermediate for synthesis of Tryptophan, PAPA antibiotics, PABA, 3-hydroxyanthranilate and more.;"	6263	8560	1110	6153	11354	6933	1990	2114	3164	1811	1735	1227
"SEED;Cofactors, Vitamins, Prosthetic Groups, Pigments;Chlorophyll Degradation;Red chlorophyll catabolite reductase (EC 1.3.1.80);"	0	0	0	0	0	0	0	0	0	0	0	0
"SEED;Protein Metabolism;Ribosome LSU eukaryotic and archaeal;LSU ribosomal protein L10e (L16p);"	782	63	12	958	108	302	5	13	32	2	0	3
"SEED;Predictions based on plant-prokaryote comparative analysis;At1g26220 At1g32070;"	0	0	0	4	1	0	0	0	0	0	0	0
"SEED;Cell Wall and Capsule;Capsular Polysaccharide (CPS) of Campylobacter;"	0	0	0	0	0	0	0	0	0	0	0	0
"SEED;Phages, Prophages, Transposable elements, Plasmids;T4-like cyanophage core proteins;Phage T4-like protein, T4 GC0071;"	0	0	0	0	0	0	0	0	0	0	0	0
"SEED;Cofactors, Vitamins, Prosthetic Groups, Pigments;Folate Biosynthesis;GTP cyclohydrolase II (EC 3.5.4.25);"	0	0	0	0	0	0	0	0	0	0	0	0
"SEED;DNA Metabolism;DNA repair, bacterial UvrD and related helicases;putative ATP-dependent DNA helicase YjcD;"	0	0	0	0	0	0	0	0	0	1	3	0
"SEED;Carbohydrates;Glycolysis and Gluconeogenesis in Streptococci;"	0	0	0	0	0	0	0	0	0	0	0	0
"SEED;Carbohydrates;2-Ketogluconate Utilization;2-ketogluconate kinase (EC 2.7.1.13);"	4	0	0	0	0	0	2	0	0	0	0	0
"SEED;Cofactors, Vitamins, Prosthetic Groups, Pigments;coA-FolK;Holo-[acyl-carrier protein] synthase (EC 2.7.8.7);"	0	0	0	0	0	0	0	0	0	0	0	0
"SEED;Nucleosides and Nucleotides;Purine de novo biosynthesis in plants;"	23894	28269	4178	23560	32581	24512	7276	9064	9124	6260	5016	5005
"SEED;Amino Acids and Derivatives;Polyamine Metabolism;Transcriptional regulator, TetR family, associated with agmatine catabolism;"	0	0	0	26	45	19	0	0	0	0	2	2
"SEED;Amino Acids and Derivatives;Evolution of Proline Biosynthesis (for review by Fichman et al);Proline/sodium symporter PutP (TC 2.A.21.2.1);"	0	0	0	0	0	0	0	0	0	0	0	0
"SEED;Carbohydrates;D-gluconate and ketogluconates metabolism;2-Keto-D-gluconate dehydrogenase (EC 1.1.99.4), membrane-bound, flavoprotein;"	11	18	0	10	17	5	0	0	8	0	0	2
"SEED;Amino Acids and Derivatives;Urea decomposition;Urea carboxylase-related ABC transporter, ATPase protein;"	24	8	10	87	99	59	18	24	15	13	0	2
"SEED;Protein Metabolism;Prolyl-tRNA synthetase associated editing enzymes;Superoxide dismutase [Fe] (EC 1.15.1.1);"	0	0	0	0	0	0	0	0	0	0	0	0
"SEED;Membrane Transport;Twin-arginine translocation system;"	1624	2046	252	1279	2172	1446	347	357	351	250	259	488
"SEED;Nitrogen Metabolism;Ammonia assimilation;Nitrogen regulation protein NR(I);"	170	198	29	586	970	1438	165	215	200	615	139	193
"SEED;Cell Wall and Capsule;KDO2-Lipid A biosynthesis;3-deoxy-D-manno-octulosonate 8-phosphate phosphatase (EC 3.1.3.45);"	0	0	0	0	0	0	0	0	0	0	0	0
"SEED;Miscellaneous;Conserved gene cluster possibly involved in RNA metabolism;Cysteinyl-tRNA synthetase (EC 6.1.1.16);"	0	0	0	0	0	0	0	0	0	0	0	0
"SEED;Amino Acids and Derivatives;Arginine and Ornithine Degradation;Succinylornithine transaminase (EC 2.6.1.81);"	10	12	9	66	147	103	5	7	4	32	18	16
"SEED;Amino Acids and Derivatives;Arginine and Ornithine Degradation;Histidine ABC transporter, histidine-binding periplasmic protein precursor HisJ (TC 3.A.1.3.1);"	0	0	0	1	0	4	0	0	0	0	0	0
"SEED;Respiration;Respiration / HGM;Cytochrome c oxidase subunit CcoQ (EC 1.9.3.1);"	0	0	0	0	0	0	0	0	0	0	0	0
"SEED;Carbohydrates;Malonate decarboxylase;Phosphoribosyl-dephospho-CoA transferase (EC 2.7.7.-);"	0	0	0	0	0	0	0	0	0	0	0	0
"SEED;Amino Acids and Derivatives;Urea decomposition;Urea carboxylase-related amino acid permease;"	145	180	15	41	143	38	9	11	11	3	0	4
"SEED;Iron acquisition and metabolism;Siderophore Enterobactin;Enterobactin synthetase component F, serine activating enzyme (EC 2.7.7.-);"	0	0	0	0	0	0	1	0	0	0	0	0
"SEED;Metabolism of Aromatic Compounds;Catechol branch of beta-ketoadipate pathway;3-oxoadipate enol-lactone hydrolase;"	108	125	5	13	89	21	6	0	3	3	2	1
"SEED;Membrane Transport;Peptide ABC transport system Sap;"	0	0	0	0	0	0	0	0	0	0	0	0
"SEED;Amino Acids and Derivatives;Branched-Chain Amino Acid Biosynthesis;Acetolactate synthase small subunit (EC 2.2.1.6);"	0	0	0	0	0	0	0	0	0	0	0	0
"SEED;Cell Wall and Capsule;LOS core oligosaccharide biosynthesis;Lipopolysaccharide core biosynthesis protein RfaY;"	0	0	0	0	0	0	0	0	0	0	0	0
"SEED;Cofactors, Vitamins, Prosthetic Groups, Pigments;Chlorophyll Biosynthesis in plants and prokaryotes;Protoporphyrin IX Mg-chelatase subunit H (EC 6.6.1.1);"	5	1	3	2	4	1	0	1	0	0	0	0
"SEED;Protein Metabolism;Programmed frameshift;"	0	0	0	0	0	0	0	0	0	0	0	0
"SEED;Carbohydrates;Fructooligosaccharides(FOS) and Raffinose Utilization;Sucrose phosphorylase (EC 2.4.1.7);"	0	0	0	0	0	0	0	0	0	0	0	0
"SEED;Fatty Acids, Lipids, and Isoprenoids;Phospholipid and Fatty acid biosynthesis related cluster;Lysophospholipid acyltransferase;"	26	8	2	52	78	130	2	7	1	13	8	4
"SEED;Carbohydrates;Glycerol fermentation to 1,3-propanediol;Glycerol dehydratase small subunit (EC 4.2.1.30);"	0	0	0	0	0	0	0	0	0	0	0	0
"SEED;Carbohydrates;Chitin and N-acetylglucosamine utilization;Chitin binding protein;"	1475	4435	326	616	2330	2436	254	551	377	113	52	183
"SEED;Dormancy and Sporulation;Sporulation draft;Sporulation kinase A (EC 2.7.13.3);"	0	0	0	0	0	0	0	0	0	0	0	0
"SEED;Iron acquisition and metabolism;Siderophore Pyoverdine;Hypothetical MbtH-like protein, PA2412 homolog;"	32	15	1	55	39	33	3	9	2	16	2	2
"SEED;Regulation and Cell signaling;Regulatory Intramembrane Proteolysis Pathways;Sterol regulatory element binding transcription factor sre2;"	27	10	0	60	2	9	0	3	6	2	0	2
"SEED;Carbohydrates;Glycolate, glyoxylate interconversions;Phosphoglycolate phosphatase, archaeal type (EC 3.1.3.18);"	0	0	0	0	0	0	0	0	0	0	0	0
"SEED;Carbohydrates;D-Galacturonate and D-Glucuronate Utilization;Pectin degradation protein KdgF;"	0	0	0	0	0	0	0	0	0	0	0	0
"SEED;Stress Response;Nudix KE;"	0	0	0	0	0	0	0	0	0	0	0	0
"SEED;RNA Metabolism;RNA polymerase II;DNA-directed RNA polymerase II largest subunit (EC 2.7.7.6);"	5	0	0	38	96	70	10	4	4	5	0	3
"SEED;Regulation and Cell signaling;DNA-binding regulatory proteins, strays;LysR family transcriptional regulator PA0739;"	0	0	0	0	0	2	0	0	0	4	0	0
"SEED;DNA Metabolism;DNA repair, bacterial;DNA mismatch repair endonuclease MutH;"	0	0	0	0	5	2	2	0	2	2	0	6
"SEED;Protein Metabolism;tRNA aminoacylation, Glu and Gln;Glutamyl-tRNA(Gln) amidotransferase transferase subunit (EC 6.3.5.7);"	0	5	0	0	6	0	0	0	0	0	0	0
"SEED;Cofactors, Vitamins, Prosthetic Groups, Pigments;Biotin HMP;"	0	0	0	0	0	0	0	0	0	0	0	0
"SEED;Respiration;Terminal cytochrome d ubiquinol oxidases;Transport ATP-binding protein CydC;"	0	0	0	0	0	0	0	0	0	0	0	0
"SEED;DNA Metabolism;2-phosphoglycolate salvage;Similar to phosphoglycolate phosphatase, clustered with ribosomal large subunit pseudouridine synthase C;"	69	42	5	123	106	77	81	61	56	52	21	44
"SEED;Carbohydrates;Pyruvate metabolism II: acetyl-CoA, acetogenesis from pyruvate;Acetyl-CoA synthetase (ADP-forming) beta chain (EC 6.2.1.13);"	5	0	0	0	0	3	0	6	0	0	0	1
"SEED;Phages, Prophages, Transposable elements, Plasmids;Listeria Pathogenicity Island LIPI-1 extended;Broad-substrate range phospholipase C (EC 3.1.4.3);"	0	0	0	3	0	0	0	0	0	0	0	0
"SEED;Phages, Prophages, Transposable elements, Plasmids;T7-like phage core proteins;"	0	0	0	0	0	0	0	0	0	0	0	0
"SEED;Carbohydrates;Fructose utilization;Transcriptional regulator FrcR for fructose utilization, ROK family;"	64	85	7	143	167	303	101	83	72	77	54	70
"SEED;Virulence;MexE-MexF-OprN Multidrug Efflux System;Outer membrane protein OprN;"	5	0	3	7	26	11	4	3	2	43	38	85
"SEED;Membrane Transport;Mannose-sensitive hemagglutinin type 4 pilus;MSHA pilin protein MshA;"	6	14	0	18	27	68	8	12	10	12	3	4
"SEED;Protein Metabolism;EC 6.1.1.- Ligases forming aminoacyl-tRNA and related compounds;Lysyl-tRNA synthetase (class I) (EC 6.1.1.6);"	0	0	0	0	0	0	0	0	0	0	0	0
"SEED;Membrane Transport;T6SS BR;Uncharacterized protein ImpA;"	0	0	0	0	0	0	0	0	0	0	0	0
"SEED;Cofactors, Vitamins, Prosthetic Groups, Pigments;Chlorophyll Biosynthesis in plants and prokaryotes;"	0	0	0	0	0	0	0	0	0	0	0	0
"SEED;Virulence;Copper homeostasis;Copper chaperone;"	435	265	43	266	673	128	90	162	57	36	229	305
"SEED;Carbohydrates;N-Acetyl-Galactosamine and Galactosamine Utilization;N-acetylgalactosamine kinase, ROK-type (EC 2.7.1.157);"	0	0	0	0	0	0	0	0	0	0	0	0
"SEED;Regulation and Cell signaling;Murein hydrolase regulation and cell death;LrgA-associated membrane protein LrgB;"	585	848	7	193	1142	177	26	52	37	26	33	33
"SEED;Carbohydrates;Sugar utilization in Thermotogales;Xylose oligosaccharides ABC transporter, permease protein 1;"	0	0	0	0	0	0	0	0	0	0	0	0
"SEED;DNA Metabolism;DNA replication, archaeal;DNA replication helicase protein MCM;"	0	0	0	0	2	0	0	0	0	0	0	0
"SEED;Fatty Acids, Lipids, and Isoprenoids;Isoprenoid scratch;Heptaprenyl diphosphate synthase component I (EC 2.5.1.30);"	0	0	0	0	0	0	0	0	0	0	0	0
"SEED;Metabolism of Aromatic Compounds;Biphenyl Degradation;Biphenyl dioxygenase beta subunit (EC 1.14.12.18);"	0	1	0	0	0	0	0	0	0	0	0	0
"SEED;Respiration;Respiration / HGM;Cytochrome O ubiquinol oxidase subunit IV (EC 1.10.3.-);"	0	0	0	0	0	0	0	0	0	0	0	0
"SEED;Phosphorus Metabolism;Alkylphosphonate utilization;"	0	0	0	0	0	0	0	0	0	0	0	0
"SEED;Carbohydrates;Maltose and Maltodextrin Utilization;Oligo-1,6-glucosidase (EC 3.2.1.10);"	1600	2155	277	956	1036	42	606	407	620	303	298	244
"SEED;Membrane Transport;Sodium Hydrogen Antiporter;Na(+) H(+) antiporter subunit D (TC 2.A.63.1.2);"	2	2	0	0	7	8	0	0	0	0	0	0
"SEED;Amino Acids and Derivatives;Cinnamic Acid Degradation;Hca operon (3-phenylpropionic acid catabolism) transcriptional activator HcaR;"	0	0	0	0	0	0	0	0	0	0	0	0
"SEED;Respiration;Terminal cytochrome C oxidases;Cytochrome c oxidase polypeptide IV(EC 1.9.3.1);"	11	35	8	48	131	106	19	20	8	9	2	35
"SEED;Carbohydrates;Fructooligosaccharides(FOS) and Raffinose Utilization;Alpha-galactosidase (EC 3.2.1.22);"	0	0	0	0	0	0	0	0	0	0	0	0
"SEED;Miscellaneous;Lactate Racemization;LarB: implicated in lactate racemization;"	0	0	0	0	0	0	0	0	0	0	0	0
"SEED;Cell Wall and Capsule;Streptococcal Hyaluronic Acid Capsule;Hyaluronan synthase (EC 2.4.1.212);"	0	0	0	0	0	0	0	0	0	0	0	0
"SEED;Regulation and Cell signaling;Plastidial (p)ppGpp-mediated response in plants;GTP pyrophosphokinase (EC 2.7.6.5), (p)ppGpp synthetase I;"	0	0	0	0	0	0	0	0	0	0	0	0
"SEED;DNA Metabolism;Plasmid replication;Plasmid replication protein RepA;"	0	0	0	0	0	0	0	0	0	0	0	0
"SEED;Cell Wall and Capsule;Exopolysaccharide Biosynthesis;Capsular polysaccharide synthesis enzyme CpsD, exopolysaccharide synthesis;"	0	0	0	0	0	0	0	0	0	0	0	0
"SEED;Carbohydrates;L-Arabinose utilization;Arabinose operon protein AraL;"	30	23	50	17	39	46	11	8	161	46	122	11
"SEED;Mitochondrial electron transport system in plants;Respiratory complex I in plants (mitochondrial);"	0	0	0	0	0	0	0	0	0	0	0	0
"SEED;Carbohydrates;Peripheral Glucose Catabolism Pathways;"	0	0	0	0	0	0	0	0	0	0	0	0
"SEED;Miscellaneous;Lactate Racemization;"	0	0	0	0	0	0	0	0	0	0	0	0
"SEED;DNA Metabolism;DNA repair, bacterial;SOS-response repressor and protease LexA (EC 3.4.21.88);"	0	0	0	0	0	0	0	0	0	0	0	0
"SEED;Carbohydrates;Rubisco shunt in plants;"	219	185	42	243	509	604	97	130	115	101	53	76
"SEED;Metabolism of Aromatic Compounds;Toluene degradation;toluenesulfonate zinc-independent alcohol dehydrogenase;"	9	4	1	37	39	19	8	13	7	3	1	2
"SEED;DNA Metabolism;DNA-replication;Replicative DNA helicase (EC 3.6.1.-) [SA14-24];"	0	0	0	0	0	0	0	0	0	0	0	0
"SEED;Protein Metabolism;Nucleolar protein complex;"	0	0	0	0	0	0	0	0	0	0	0	0
"SEED;Membrane Transport;ABC transporter tungstate (TC 3.A.1.6.2);ABC-type tungstate transport system, periplasmic binding protein;"	30	14	3	109	32	62	202	138	192	15	8	11
"SEED;Potassium metabolism;Potassium homeostasis;Trk system potassium uptake protein TrkG;"	0	0	0	0	0	0	0	0	0	0	0	0
"SEED;Carbohydrates;D-ribose utilization;Ribose ABC transport system, ATP-binding protein RbsA (TC 3.A.1.2.1);"	0	0	0	0	0	0	0	0	0	0	0	0
"SEED;Plastidial (cyanobacterial) electron transport system;"	0	0	0	0	0	0	0	0	0	0	0	0
"SEED;Cell Wall and Capsule;YjeE;NAD(P)HX dehydratase;"	0	0	0	0	0	0	0	0	0	0	0	0
"SEED;Cell Wall and Capsule;Legionaminic Acid Biosynthesis;Bacillosamine/Legionaminic acid biosynthesis aminotransferase PglE;"	8	0	0	2	8	7	0	2	0	2	0	0
"SEED;Amino Acids and Derivatives;Common Pathway For Synthesis of Aromatic Compounds (DAHP synthase to chorismate);Regulatory protein of benzoate catabolism;"	0	0	0	0	0	0	0	0	0	0	0	0
"SEED;Carbohydrates;Inositol catabolism;Myo-inositol 2-dehydrogenase 2 (EC 1.1.1.18);"	1	0	0	6	10	0	4	0	5	11	0	14
"SEED;Regulation and Cell signaling;Sex pheromones in Enterococcus faecalis and other Firmicutes;"	13770	18027	2310	11400	17246	7013	1016	1161	1357	861	773	827
"SEED;Cofactors, Vitamins, Prosthetic Groups, Pigments;B12 Biosynthesis (Tavares copy1);L-threonine 3-O-phosphate decarboxylase (EC 4.1.1.81);"	0	0	0	0	0	0	0	0	0	0	0	0
"SEED;Amino Acids and Derivatives;Proline, 4-hydroxyproline uptake and utilization;Ureidoglycolate/malate/sulfolactate dehydrogenase family (EC 1.1.1.-);"	6	7	2	22	40	46	11	17	16	34	5	22
"SEED;Protein Metabolism;Ribosome SSU eukaryotic and archaeal;SSU ribosomal protein S17e;"	195	20	5	375	14	53	0	1	13	0	0	0
"SEED;Phosphorus Metabolism;Alkylphosphonate utilization;PhnB protein;"	1451	1709	258	1473	2415	883	1181	1471	279	125	108	169
"SEED;Nucleosides and Nucleotides;De Novo Purine Biosynthesis;Phosphoribosylglycinamide formyltransferase 2 (EC 2.1.2.-);"	33	34	10	131	271	231	23	26	25	57	160	352
"SEED;Miscellaneous;At1g69340 At2g40600;DUF124 domain-containing protein;"	946	1082	124	679	999	336	192	146	237	78	108	214
"SEED;Carbohydrates;Sugar utilization in Thermotogales;Beta-xylosidase (EC 3.2.1.37);"	0	0	0	0	0	0	0	0	0	0	0	0
"SEED;Potassium metabolism;Potassium homeostasis;Voltage-gated potassium channel;"	0	0	0	0	0	0	0	0	0	0	0	0
"SEED;Cofactors, Vitamins, Prosthetic Groups, Pigments;dephospho-tetrahydromethanopterin biosynthesis MYousef;GTP cyclohydrolase I (EC 3.5.4.16) type 2;"	0	0	0	0	0	0	0	0	0	0	0	0
"SEED;Cofactors, Vitamins, Prosthetic Groups, Pigments;Menaquinone and Phylloquinone Biosynthesis;O-succinylbenzoate synthase (EC 4.2.1.113);"	0	0	0	0	0	0	0	0	0	0	0	0
"SEED;Motility and Chemotaxis;Bacterial Chemotaxis;Flagellar motor switch protein FliM;"	0	0	0	0	0	0	0	0	0	0	0	0
"SEED;Fatty Acids, Lipids, and Isoprenoids;Polyunsaturated fatty acids biosynthesis in plants;"	1	0	0	0	0	0	0	0	0	0	0	0
"SEED;Carbohydrates;D-gluconate and ketogluconates metabolism;Hypothetical oxidoreductase YqhD (EC 1.1.-.-);"	0	0	2	21	138	250	56	39	5	41	35	85
"SEED;Membrane Transport;Predicted secretion system X;Predicted secretion system X transmembrane protein 2;"	0	1	0	4	1	13	2	1	0	6	3	0
"SEED;Cofactors, Vitamins, Prosthetic Groups, Pigments;Queuosine HMP;Queuosine Biosynthesis QueE Radical SAM;"	0	0	0	0	0	0	0	0	0	0	0	0
"SEED;Virulence;Streptococcus agalactiae virulome;"	5595	4648	1100	5203	4486	1080	933	835	1121	701	611	699
"SEED;Miscellaneous;YebC;"	4319	4892	1082	4400	5713	3266	921	993	1828	925	1061	1056
"SEED;Secondary Metabolism;Phenazine biosynthesis;FAD-dependent monooxygenase PhzS;"	0	2	0	0	0	0	0	0	6	0	0	0
"SEED;RNA Metabolism;tRNA processing;Ribonuclease BN (EC 3.1.-.-);"	547	1998	262	619	795	1416	168	218	182	126	103	185
"SEED;RNA Metabolism;Polyadenylation bacterial;tRNA nucleotidyltransferase, CC-adding (EC 2.7.7.21);"	0	0	0	0	0	0	0	0	0	0	0	0
"SEED;Virulence;Type 4 secretion and conjugative transfer;Conjugative transfer protein TrbP (IncF TraX homolog);"	8	3	4	14	25	2	4	13	0	2	0	2
"SEED;Respiration;Hydrogenases;Ni,Fe-hydrogenase III large subunit;"	0	0	1	4	0	0	3	4	17	12	0	3
"SEED;Cofactors, Vitamins, Prosthetic Groups, Pigments;Heme biosynthesis orphans;Cytochrome cd1 nitrite reductase (EC:1.7.2.1);"	0	0	0	0	0	0	0	0	0	0	0	0
"SEED;Cofactors, Vitamins, Prosthetic Groups, Pigments;Folate Biosynthesis;Dihydroneopterin triphosphate pyrophosphohydolase;"	0	0	0	0	0	0	0	0	0	0	0	0
"SEED;Nucleosides and Nucleotides;Xanthosine utilization (xap region);Putative xanthosine permease;"	0	0	0	0	0	0	0	0	0	0	0	0
"SEED;Phages, Prophages, Transposable elements;Phage cyanophage;photosystem II protein D2 (PsbD);"	0	0	0	0	0	0	0	0	0	0	0	0
"SEED;Amino Acids and Derivatives;Proline, 4-hydroxyproline uptake and utilization;Putative oxidoreductase in 4-hydroxyproline catabolic gene cluster;"	83	78	4	249	264	183	0	0	1	2	3	1
"SEED;Protein Metabolism;Proteasome eukaryotic;proteasome subunit alpha2 (EC 3.4.25.1);"	0	0	4	6	9	5	52	28	29	44	8	28
"SEED;Membrane Transport;Ton and Tol transport systems;Tol biopolymer transport system, TolR protein;"	83	46	5	141	283	352	52	39	31	66	52	51
"SEED;Amino Acids and Derivatives;Tryptophan biosynthesis in Streptococci;Aminodeoxychorismate lyase (EC 4.1.3.38);"	0	0	0	0	0	0	0	0	0	0	0	0
"SEED;Respiration;NiFe hydrogenase maturation;[NiFe] hydrogenase metallocenter assembly protein HypE;"	125	237	129	147	103	161	51	61	25	2	21	8
"SEED;Fatty Acids, Lipids, and Isoprenoids;Fatty Acid Biosynthesis FASI;Trans-2,3-enoyl-cozyme A reductase of elongase (EC 1.-.-.-);"	0	0	0	0	2	1	0	0	0	0	0	0
"SEED;Carbohydrates;Erythritol utilization;Predicted erythritol ABC transporter 1, ATP-binding component 1;"	6	0	0	14	2	8	3	0	0	1	0	0
"SEED;Cofactors, Vitamins, Prosthetic Groups, Pigments;Riboflavin, FMN and FAD biosynthesis in plants;FAD pyrophosphatase (EC 3.6.1.18);"	0	0	0	0	0	0	0	0	0	0	0	0
"SEED;Regulation and Cell signaling;Orphan regulatory proteins;Copper-sensing two-component system response regulator CusR;"	0	0	0	0	0	0	0	0	0	0	0	0
"SEED;Amino Acids and Derivatives;Tryptophan synthesis;"	0	0	0	0	0	0	0	0	0	0	0	0
"SEED;Metabolism of Aromatic Compounds;N-heterocyclic aromatic compound degradation;"	1980	2187	215	2758	3035	2470	1166	1932	830	794	551	650
"SEED;Stress Response;Glutathione: Non-redox reactions;FIG005121: SAM-dependent methyltransferase (EC 2.1.1.-);"	20	42	5	133	153	139	70	30	43	28	35	41
"SEED;Stress Response;Rubrerythrin;Fe-S oxidoreductase-like protein in Rubrerythrin cluster;"	153	156	27	343	225	127	208	190	207	36	26	60
"SEED;Carbohydrates;Methanogenesis from methylated compounds;"	0	0	0	0	0	0	0	0	0	0	0	0
"SEED;Respiration;ATP Synthases HGM;V-type ATP synthase subunit F (EC 3.6.3.14);"	0	0	0	0	0	0	0	0	0	0	0	0
"SEED;Protein Metabolism;Translation initiation factors bacterial;Translation initiation factor 1;"	3347	5531	756	2838	4269	2689	1324	1811	1276	821	434	724
"SEED;Protein Metabolism;Prolyl-tRNA synthetase associated editing enzymes;Superoxide dismutase [Mn] (EC 1.15.1.1);"	0	0	0	0	0	0	0	0	0	0	0	0
"SEED;Respiration;Na(+)-translocating NADH-quinone oxidoreductase and rnf-like group of electron transport complexes;Probable exported or periplasmic protein in ApbE locus;"	0	0	0	0	0	1	0	0	0	0	0	0
"SEED;Stress Response;Glutathione: Non-redox reactions;Uncharacterized GST-like protein yibF;"	0	0	0	0	0	0	0	0	0	0	0	0
"SEED;Amino Acids and Derivatives;Putrescine utilization pathways;Gamma-glutamyl-putrescine oxidase (EC1.4.3.-);"	0	2	0	18	9	3	0	0	0	15	6	18
"SEED;Carbohydrates;Formaldehyde assimilation: Ribulose monophosphate pathway;Glucose-6-phosphate isomerase (EC 5.3.1.9);"	0	0	0	0	0	0	0	0	0	0	0	0
"SEED;Cofactors, Vitamins, Prosthetic Groups, Pigments;YgfZ;Dihydroorotate dehydrogenase electron transfer subunit (EC 1.3.3.1);"	0	0	0	0	0	0	0	0	0	0	0	0
"SEED;Carbohydrates;beta carboxysome;Carboxysome protein CcmM;"	0	0	0	0	0	0	0	0	0	0	0	0
"SEED;Carbohydrates;Unknown sugar utilization (cluster yphABCDEFG);Predicted sugar ABC transport system, permease protein YphD;"	0	0	0	0	0	0	0	0	0	0	0	0
"SEED;Carbohydrates;Dihydroxyacetone kinases;Putative dihydroxyacetone kinase (EC 2.7.1.29), ADP-binding subunit;"	6	0	0	6	0	1	2	0	0	0	0	2
"SEED;Carbohydrates;D-Galacturonate and D-Glucuronate Utilization;Pectate lyase precursor (EC 4.2.2.2);"	0	0	0	0	0	0	0	0	0	0	0	0
"SEED;Iron acquisition and metabolism;Heme, hemin uptake and utilization systems in GramPositives;Hemoglobin-dependent two component system response regulator HrrA;"	0	0	0	0	0	0	0	0	0	2	0	2
"SEED;DNA Metabolism;DNA repair, bacterial;DNA polymerase-like protein PA0670;"	99	96	126	69	102	235	22	15	247	76	119	42
"SEED;Metabolism of Aromatic Compounds;2-aminophenol Metabolism;"	0	0	0	0	0	0	0	0	0	0	0	0
"SEED;Carbohydrates;Lactose and Galactose Uptake and Utilization;Predicted galactoside ABC transporter, ATP-binding protein 1;"	0	0	0	0	0	0	0	0	0	0	0	0
"SEED;Nucleosides and Nucleotides;Novel non-oxidative pathway of Uracil catabolism;Possible malonate-semialdehyde dehydrogenase in pyrimidine catabolism;"	2	0	0	1	0	0	0	0	0	0	0	0
"SEED;Respiration;Carbon monoxide induced hydrogenase;Carbon monoxide-induced hydrogenase membrane protein CooM;"	0	0	0	0	0	0	0	0	0	0	0	0
"SEED;Membrane Transport;Predicted secretion system X;Predicted secretion system X FIG084745: hypothetical protein;"	0	2	0	1	11	29	6	2	2	15	1	8
"SEED;Cofactors, Vitamins, Prosthetic Groups, Pigments;Heme biosynthesis orphans;Heme d1 biosynthesis protein NirG;"	0	0	0	0	0	0	0	0	0	0	0	0
"SEED;Membrane Transport;Mannose-sensitive hemagglutinin type 4 pilus;MSHA pilin protein MshC;"	0	0	0	8	118	36	0	2	0	4	1	1
"SEED;Iron acquisition and metabolism;acinetobacter siderophore assembly;TonB-dependent hemin receptor;"	0	0	0	0	0	0	0	0	0	0	0	0
"SEED;Membrane Transport;Widespread colonization island;Similar to secretin RcpA/CpaC, associated with Flp pilus assembly;"	40	25	2	47	46	47	2	5	5	8	0	4
"SEED;Cell Wall and Capsule;Recycling of Peptidoglycan Amino Acids;Aminoacyl-histidine dipeptidase (Peptidase D) (EC 3.4.13.3);"	0	0	0	0	0	0	0	0	0	0	0	0
"SEED;Virulence;Methicillin resistance in Staphylococci;FemC, factor involved in methicillin resistance;"	0	0	0	0	0	0	0	0	0	0	0	0
"SEED;Amino Acids and Derivatives;Arginine and Ornithine Degradation;Arginine deiminase (EC 3.5.3.6);"	0	0	0	0	0	0	0	0	0	0	0	0
"SEED;Sulfur Metabolism;L-Cystine Uptake and Metabolism;Cystine ABC transporter, periplasmic cystine-binding protein FliY;"	0	0	0	24	10	2	0	0	0	8	0	0
"SEED;Cell Wall and Capsule;Murein Hydrolases;Membrane-bound lytic murein transglycosylase B precursor (EC 3.2.1.-);"	0	0	0	0	0	0	0	0	0	0	0	0
"SEED;Cofactors, Vitamins, Prosthetic Groups, Pigments;Biotin biosynthesis;ATPase component BioM of energizing module of biotin ECF transporter;"	0	0	0	0	0	0	0	0	0	0	0	0
"SEED;Cofactors, Vitamins, Prosthetic Groups, Pigments;CLO thiaminPP biosynthesis;Hydroxymethylpyrimidine phosphate synthase ThiC (EC 4.1.99.17);"	0	0	0	0	0	0	0	0	0	0	0	0
"SEED;Protein Metabolism;Ribosome SSU bacterial;SSU ribosomal protein S4p (S9e);"	0	0	0	0	0	0	0	0	0	0	0	0
"SEED;Regulation and Cell signaling;CytR regulation;"	100	99	18	528	854	852	62	112	90	91	69	91
"SEED;Cell Wall and Capsule;Lipopolysaccharide-related cluster in Alphaproteobacteria;Uncharacterized protein, Bsl7517 homolog;"	22	25	8	56	32	65	4	12	9	22	7	35
"SEED;Stress Response;Oxidative stress;Fe2+/Zn2+ uptake regulation proteins;"	0	4	0	0	2	0	0	0	0	0	0	0
"SEED;Phosphorus Metabolism;Phosphate metabolism;Integral membrane protein YggT, involved in response to extracytoplasmic stress (osmotic shock);"	74	54	15	126	248	324	29	47	34	93	49	128
"SEED;Protein Metabolism;Peptidyl-prolyl cis-trans isomerase;FKBP-type peptidyl-prolyl cis-trans isomerase fklB (EC 5.2.1.8);"	34	7	2	257	1336	1733	17	39	18	127	55	68
"SEED;Respiration;Hydrogenases;Quinone-reactive Ni/Fe hydrogenase, cytochrome b subunit;"	0	0	0	0	0	1	0	0	0	0	0	0
"SEED;Amino Acids and Derivatives;Branched-chain amino acid metabolism in plants;Dihydrolipoamide dehydrogenase of branched-chain alpha-keto acid dehydrogenase (EC 1.8.1.4);"	0	0	0	0	0	0	0	0	0	0	0	0
"SEED;RNA Metabolism;Rrf2 family transcriptional regulators;Predicted transcriptional regulator of sulfate transport, Rrf2 family;"	5	1	0	1	10	15	0	2	1	5	2	4
"SEED;Mitochondrial electron transport system in plants;F0F1-type ATP synthase in plants (mitochondrial);ATP synthase gamma chain (EC 3.6.3.14);"	0	0	0	0	0	0	0	0	0	0	0	0
"SEED;Phages, Prophages, Transposable elements, Plasmids;Phage tail fiber proteins;"	167	212	19	270	742	513	647	294	230	560	250	668
"SEED;RNA Metabolism;Polyadenylation bacterial;RNA-binding protein Hfq;"	0	0	0	0	0	0	0	0	0	0	0	0
"SEED;Phages, Prophages, Transposable elements;Phage entry and exit;"	0	0	0	0	0	0	0	0	0	0	0	0
"SEED;Phages, Prophages, Transposable elements, Plasmids;Conjugative transposon, Bacteroidales;Conjugative transposon protein TraQ;"	0	0	0	0	0	0	0	0	0	0	0	0
"SEED;Predictions based on plant-prokaryote comparative analysis;At1g14345;"	0	0	0	0	0	0	0	0	0	0	0	0
"SEED;Respiration;Biogenesis of c-type cytochromes;Cytochrome c-type biogenesis protein CcmC, putative heme lyase for CcmE;"	193	149	21	397	431	478	123	154	103	128	84	228
"SEED;Virulence;MexE-MexF-OprN Multidrug Efflux System;"	0	0	0	0	0	0	0	0	0	0	0	0
"SEED;Amino Acids and Derivatives;Polyamine Metabolism;Carboxynorspermidine dehydrogenase, putative (EC 1.1.1.-);"	0	0	0	0	0	0	0	0	0	0	0	0
"SEED;Motility and Chemotaxis;Flagellum;Flagellar assembly protein FliH;"	48	31	10	97	243	221	123	241	54	82	25	29
"SEED;Carbohydrates;Maltose and Maltodextrin Utilization;Transcriptional activator of maltose regulon, MalT;"	69	175	31	93	178	75	162	88	157	27	14	36
"SEED;Predictions based on plant-prokaryote comparative analysis;At3g21300;tRNA (uracil(54)-C5)-methyltransferase (EC 2.1.1.35);"	69	237	68	45	108	108	9	24	249	49	150	19
"SEED;Virulence, Disease and Defense;MymA operon of Mycobacterium tuberculosis;"	0	0	0	0	0	0	0	0	0	0	0	0
"SEED;Virulence;Mercury resistance operon;"	56	22	2	46	29	70	8	36	5	46	28	17
"SEED;Carbohydrates;Maltose and Maltodextrin Utilization;Maltose/maltodextrin ABC transporter, permease protein MalG;"	0	0	0	0	0	0	0	0	0	0	0	0
"SEED;Predictions based on plant-prokaryote comparative analysis;At1g24340;Maleylacetate reductase (EC 1.3.1.32);"	5	3	0	2	6	4	1	2	0	0	2	0
"SEED;Amino Acids and Derivatives;Alanine, serine, glycine metabolism in plants;Phosphoserine aminotransferase (EC 2.6.1.52);"	0	0	0	0	0	0	0	0	0	0	0	0
"SEED;Nitrogen Metabolism;Nitric oxide synthase;Manganese superoxide dismutase (EC 1.15.1.1);"	0	0	0	0	0	0	0	0	0	0	0	0
"SEED;Cofactors, Vitamins, Prosthetic Groups, Pigments;Core tetrapyrrole biosynthesis in plants;Porphobilinogen deaminase (EC 2.5.1.61);"	0	0	0	0	0	0	0	0	0	0	0	0
"SEED;Nucleosides and Nucleotides;De Novo Purine Biosynthesis;Phosphoribosylformylglycinamidine synthase, PurS subunit (EC 6.3.5.3);"	1529	1492	210	1685	1335	337	256	240	154	131	120	191
"SEED;Cell Wall and Capsule;Capsular heptose biosynthesis;Phosphoheptose isomerase 2 (EC 5.3.1.-);"	0	0	0	0	0	0	0	0	0	0	0	0
"SEED;Nucleosides and Nucleotides;Purine de novo biosynthesis in plants;Glutaredoxin-like protein NrdH, required for reduction of Ribonucleotide reductase class Ib;"	0	0	0	0	0	0	0	0	0	0	0	0
"SEED;Phages, Prophages, Transposable elements;Phage integration and excision;"	0	0	0	0	0	0	0	0	0	0	0	0
"SEED;Dormancy and Sporulation;"	0	0	0	0	0	0	0	0	0	0	0	0
"SEED;Dormancy and Sporulation;Sporulation-associated proteins with broader functions;Peptidyl-tRNA hydrolase (EC 3.1.1.29);"	0	0	0	0	0	0	0	0	0	0	0	0
"SEED;Cell Wall and Capsule;Teichoic and lipoteichoic acids biosynthesis;COG1887: Putative glycosyl/glycerophosphate transferases involved in teichoic acid biosynthesis TagF/TagB/EpsJ/RodC;"	496	713	2	39	91	23	6	6	0	6	2	1
"SEED;Amino Acids and Derivatives;Polyamine Metabolism;Putrescine transport system permease protein PotH (TC 3.A.1.11.2);"	98	81	15	150	296	265	17	20	18	28	19	8
"SEED;Virulence, Disease and Defense;MRSA analysis Oli;"	39668	40307	5744	61295	49088	31201	28544	29994	18198	10322	43314	115052
"SEED;Amino Acids and Derivatives;Glutamine, glutamate, aspartate, asparagine metabolism in plants;Phosphoenolpyruvate carboxylase (EC 4.1.1.31);"	0	0	0	0	0	0	0	0	0	0	0	0
"SEED;Protein Metabolism;Protein degradation;Aminopeptidase YpdF (MP-, MA-, MS-, AP-, NP- specific);"	923	934	115	897	795	451	166	157	320	141	239	165
"SEED;Cell Wall and Capsule;Sialic Acid Metabolism;Transcriptional regulator NanR;"	8	4	0	13	7	8	5	4	2	4	2	8
"SEED;Cofactors, Vitamins, Prosthetic Groups, Pigments;Methanofuran;diptheria toxin resistance protein required for diphthamide biosynthesis (Saccharomyces)-like 1;"	0	0	0	0	0	0	0	0	0	0	0	0
"SEED;Iron acquisition and metabolism;Bacillibactin Siderophore;Bacillibactin synthetase component F (EC 2.7.7.-);"	0	8	0	0	48	5	3	3	0	2	0	4
"SEED;Respiration;Carbon monoxide induced hydrogenase;Carbon monoxide-responsive transcriptional activator CooA;"	0	0	0	0	0	0	0	0	0	0	0	0
"SEED;Cofactors, Vitamins, Prosthetic Groups, Pigments;YgfZ;Formate dehydrogenase-O, major subunit (EC 1.2.1.2);"	0	0	0	0	0	0	0	0	0	0	0	0
"SEED;Respiration;Biogenesis of cytochrome c oxidases;"	0	0	0	0	0	0	0	0	0	0	0	0
"SEED;Amino Acids and Derivatives;Threonine degradation;Amine oxidase [flavin-containing] (EC 1.4.3.4);"	791	219	95	108	130	66	15	14	225	77	158	25
"SEED;Cofactors, Vitamins, Prosthetic Groups, Pigments;Experimental tye;2H phosphoesterase superfamily protein Bsu1186 (yjcG);"	0	0	0	0	0	0	0	0	0	0	0	0
"SEED;Iron acquisition and metabolism;acinetobacter siderophore assembly;Ferric hydroxamate outer membrane receptor FhuA;"	0	0	0	0	0	0	0	0	0	0	0	0
"SEED;Predictions based on plant-prokaryote comparative analysis;At3g50560;Glutathione S-transferase family protein;"	0	0	0	0	0	0	0	0	0	0	0	0
"SEED;Stress Response;Oxidative stress;Peroxide stress regulator PerR, FUR family;"	4	42	2	9	32	49	0	0	4	3	8	15
"SEED;Carbohydrates;Maltose and Maltodextrin Utilization;Inner membrane ABC transporter permease protein YcjP;"	20	51	13	18	21	13	0	3	1	0	0	2
"SEED;Fatty Acids, Lipids, and Isoprenoids;Phospholipid and Fatty acid biosynthesis related cluster;Acyl carrier protein (ACP1);"	45	30	3	99	221	264	60	70	40	31	13	14
"SEED;Phosphorus Metabolism;P uptake (cyanobacteria);Alkaline phosphatase (EC 3.1.3.1);"	0	0	0	0	0	0	0	0	0	0	0	0
"SEED;Cell Wall and Capsule;Capsular Polysaccharides Biosynthesis and Assembly;Capsular polysaccharide export system protein KpsC;"	0	0	0	0	0	0	0	0	0	0	0	0
"SEED;Regulation and Cell signaling;Acyl Homoserine Lactone (AHL) Autoinducer Quorum Sensing_;N-acyl-L-homoserine lactone synthetase LasI;"	0	0	0	0	0	0	0	0	0	0	0	0
"SEED;DNA Metabolism;DNA structural proteins, bacterial;DNA-binding protein HU-alpha;"	21	8	2	157	344	181	10	13	4	20	12	15
"SEED;Carbohydrates;Methanogenesis;CoB--CoM heterodisulfide reductase subunit A (EC 1.8.98.1);"	0	0	0	0	0	0	0	0	0	0	0	0
"SEED;Carbohydrates;Glycerol fermentation to 1,3-propanediol;"	135	401	196	86	160	210	16	25	224	75	143	33
"SEED;Virulence;Type 4 secretion and conjugative transfer;Two-component regulator of vir regulon. VirA is a transmembrane histidine kinase;"	0	0	0	0	0	0	0	0	0	0	0	0
"SEED;Protein Metabolism;Ribosome LSU eukaryotic and archaeal;LSU ribosomal protein L23e (L14p);"	392	25	13	490	29	114	1	0	4	0	0	1
"SEED;Protein Metabolism;Proteasome eukaryotic;proteasome subunit alpha4 (EC 3.4.25.1);"	45	0	0	32	11	13	0	0	0	0	0	0
"SEED;Cofactors, Vitamins, Prosthetic Groups, Pigments;Heme biosynthesis orphans;Radical SAM domain heme biosynthesis protein;"	302	131	603	114	183	133	67	96	269	74	108	26
"SEED;Amino Acids and Derivatives;Chorismate Synthesis;Quinate/shikimate 5-dehydrogenase I delta (EC 1.1.1.25);"	0	0	0	0	0	0	0	0	0	0	0	0
"SEED;Carbohydrates;Mannose Metabolism;Mannoside ABC transport system, ATP-binding protein 1;"	11	2	2	27	146	22	0	0	0	0	0	0
"SEED;Carbohydrates;alpha carboxysome;Rubisco activation protein CbbQ;"	0	0	0	0	0	0	0	0	0	0	0	0
"SEED;Amino Acids and Derivatives;Glycine and Serine Utilization;D-serine/D-alanine/glycine transporter;"	0	0	0	0	0	0	0	0	0	0	0	0
"SEED;Virulence;Multidrug Resistance Efflux Pumps;Multidrug efflux pump component MtrF;"	0	0	0	2	0	0	1	0	0	0	0	0
"SEED;Carbohydrates;Glycerate metabolism;Hydroxypyruvate reductase (EC 1.1.1.81);"	0	0	0	0	0	0	0	0	0	0	0	0
"SEED;Respiration;ATP Synthases HGM;V-type ATP synthase subunit C (EC 3.6.3.14);"	0	0	0	0	0	0	0	0	0	0	0	0
"SEED;Metabolism of Aromatic Compounds;Protocatechuate branch of beta-ketoadipate pathway;Pca regulon regulatory protein PcaR;"	209	341	18	114	211	71	32	71	27	23	33	39
"SEED;Cofactors, Vitamins, Prosthetic Groups, Pigments;Fe-S cluster assembly;Thiosulfate sulfurtransferase, rhodanese (EC 2.8.1.1);"	0	0	0	0	0	0	0	0	0	0	0	0
"SEED;Amino Acids and Derivatives;Proline, 4-hydroxyproline uptake and utilization;Microbial collagenase, secreted (EC 3.4.24.3);"	0	0	0	0	0	0	0	0	0	0	0	0
"SEED;Carbohydrates;Acetyl-CoA biosynthesis in plants;Pyruvate dehydrogenase E1 component alpha subunit (EC 1.2.4.1);"	0	0	0	0	0	0	0	0	0	0	0	0
"SEED;Virulence;Multidrug Resistance, Tripartite Systems Found in Gram Negative Bacteria;"	0	0	0	0	0	0	0	0	0	0	0	0
"SEED;Carbohydrates;Inositol catabolism;"	0	0	0	0	0	0	0	0	0	0	0	0
"SEED;Nitrogen Metabolism;Nitrate and nitrite ammonification;Nitrate ABC transporter, nitrate-binding protein;"	0	0	0	0	0	0	0	0	0	0	0	0
"SEED;Central metabolism;EC 6.4.1.- Ligases that form carbon-carbon bonds;2-oxoglutarate carboxylase, large subunit (EC 6.4.1.7);"	0	0	0	0	0	0	0	0	0	0	0	0
"SEED;Dormancy and Sporulation;Spore germination;Spore germination protein GerKB;"	0	0	0	0	0	0	0	0	0	0	0	0
"SEED;Iron acquisition and metabolism;Alcaligin Siderophore;"	0	0	0	0	0	0	0	0	0	0	0	0
"SEED;Fatty Acids, Lipids, and Isoprenoids;Carotenoid biosynthesis;Hydroxyneurosporene dehydrogenase (EC 1.-.-.-);"	0	0	0	0	0	0	0	0	0	0	0	0
"SEED;Stress Response;Glutaredoxins;Glutaredoxin-related protein;"	184	154	48	670	730	1059	274	303	234	143	88	317
"SEED;Membrane Transport;ESAT-6 proteins secretion system in Firmicutes;Putative ESAT-secreted protein, BA2188 homolog;"	0	0	0	0	0	0	0	0	0	0	0	0
"SEED;Carbohydrates;Beta-Glucoside Metabolism;Glucokinase, ROK family (EC 2.7.1.2);"	3	2	2	7	7	0	2	0	0	0	3	0
"SEED;Carbohydrates;Mannose Metabolism;Predicted regulator of mannoside utilization, LacI family;"	0	4	0	4	43	10	0	0	0	0	0	0
"SEED;Phages, Prophages, Transposable elements, Plasmids;Vibrio pathogenicity island;"	0	0	0	0	0	0	0	0	0	0	0	0
"SEED;Iron acquisition and metabolism;Siderophore pyochelin;2,3-dihydroxybenzoate-AMP ligase (EC 2.7.7.58) [enantio-pyochelin] siderophore;"	0	0	0	0	0	0	0	0	0	0	0	0
"SEED;Virulence, Disease and Defense;Cytolethal distending toxin of Campylobacter jejuni;"	0	0	0	0	0	0	0	0	0	0	0	0
"SEED;Nitrogen Metabolism;Nitrilase;"	10	27	0	6	27	2	0	2	0	2	4	0
"SEED;Carbohydrates;D-ribose utilization;"	0	0	0	0	0	0	0	0	0	0	0	0
"SEED;Cofactors, Vitamins, Prosthetic Groups, Pigments;Molybdenum cofactor biosynthesis;Molybdopterin-guanine dinucleotide biosynthesis protein MobA;"	0	0	0	0	0	0	0	0	0	0	0	0
"SEED;Carbohydrates;Beta-Glucoside Metabolism;Beta-glucoside ABC transport system, ATP-binding protein 2;"	0	0	0	0	0	0	0	0	0	0	0	0
"SEED;Carbohydrates;Beta-Glucoside Metabolism;Beta-glucoside ABC transport system, sugar-binding protein;"	0	0	0	0	0	0	0	0	0	0	0	0
"SEED;Carbohydrates;Methylcitrate cycle;Propionate catabolism operon regulatory protein PrpR;"	0	2	0	1	4	0	0	0	0	2	1	4
"SEED;Virulence;Mycobacterial MmpL2 membrane protein cluster;"	0	0	0	0	0	0	0	0	0	0	0	0
"SEED;Stress Response;Osmoregulation;Aquaporin Z;"	323	274	42	287	378	271	121	131	91	58	44	80
"SEED;Plant cell walls and outer surfaces;Pectin metabolism in plants;"	92	130	9	227	836	418	69	77	46	101	21	43
"SEED;Cell Wall and Capsule;Lipid-linked oligosaccharide synthesis related cluster;Cytoplasmic membrane protein FsxA;"	687	1696	101	311	893	491	56	121	100	48	52	78
"SEED;Carbohydrates;Lactose and Galactose Uptake and Utilization;Predicted galactoside ABC transporter type II, permease protein 1;"	0	0	0	0	0	0	0	0	0	0	0	0
"SEED;Cofactors, Vitamins, Prosthetic Groups, Pigments;Folate Tryp Chlamydiae;"	1288	1421	263	1506	1993	1621	759	728	814	509	365	351
"SEED;Carbohydrates;Fructose utilization;PTS system, fructose-specific IIB component (EC 2.7.1.69);"	0	0	0	0	0	0	0	0	0	0	0	0
"SEED;RNA Metabolism;Q RZ;"	0	0	0	0	0	0	0	0	0	0	0	0
"SEED;Cofactors, Vitamins, Prosthetic Groups, Pigments;Chlorophyll Biosynthesis in plants and prokaryotes;Light-independent protochlorophyllide reductase subunit N (EC 1.18.-.-);"	0	0	0	0	2	0	0	0	0	0	0	0
"SEED;Virulence, Disease and Defense;Listeria surface proteins: Internalin-like proteins;Internalin-like protein (LPXTG motif) Lin0661 homolog;"	0	0	0	0	0	0	0	0	0	0	0	0
"SEED;Nucleosides and Nucleotides;Pyrimidine utilization;Predicted amidohydrolase RutB in novel pyrimidine catabolism pathway;"	1	0	0	0	0	0	0	0	0	0	0	0
"SEED;Carbohydrates;N-Acetyl-Galactosamine and Galactosamine Utilization;Predicted secreted alpha-N-acetylgalactosaminidase (EC 3.2.1.49);"	11	9	0	4	10	6	0	0	0	0	0	0
"SEED;Virulence;The mdtABCD multidrug resistance cluster;"	0	0	0	0	0	0	0	0	0	0	0	0
"SEED;Iron acquisition and metabolism;ABC-type iron transport system;ABC Fe3+ siderophore transporter, inner membrane subunit;"	0	0	1	1	0	0	0	0	1	0	0	0
"SEED;RNA Metabolism;Group II intron-associated genes;"	0	0	0	0	0	0	0	0	0	0	0	0
"SEED;DNA Metabolism;Gram Positive Competence;Late competence protein ComEC, DNA transport;"	0	0	0	0	0	0	0	0	0	0	0	0
"SEED;DNA Metabolism;2-phosphoglycolate salvage;"	25	248	5	30	57	117	5	2	13	4	2	2
"SEED;Protein Metabolism;Ribosome biogenesis bacterial;Ribosomal large subunit pseudouridine synthase D (EC 4.2.1.70);"	0	0	0	0	0	0	0	0	0	0	0	0
"SEED;DNA Metabolism;DNA repair, UvrABC system;"	0	0	0	0	0	0	0	0	0	0	0	0
"SEED;Protein Metabolism;Ribosome SSU eukaryotic and archaeal;SSU ribosomal protein S25e;"	1	2	0	0	0	0	184	154	87	132	30	185
"SEED;Photosynthesis;Photosystem I;photosystem I biogenesis protein BtpA;"	5	0	0	3	4	1	0	0	0	0	0	0
"SEED;Iron acquisition and metabolism;Siderophore Pyoverdine;PvdO, pyoverdine responsive serine/threonine kinase (predicted by OlgaV);"	1	2	2	18	10	3	0	0	0	0	0	2
"SEED;Potassium metabolism;Glutathione-regulated potassium-efflux system and associated functions;FKBP-type peptidyl-prolyl cis-trans isomerase FkpA precursor (EC 5.2.1.8);"	0	0	0	0	0	0	0	0	0	0	0	0
"SEED;Carbohydrates;Beta-Glucoside Metabolism;PTS system, beta-glucoside-specific IIA component;"	0	0	0	0	0	0	0	0	0	0	0	0
"SEED;Membrane Transport;ABC transporter alkylphosphonate (TC 3.A.1.9.1);Phosphonate ABC transporter phosphate-binding periplasmic component (TC 3.A.1.9.1);"	354	556	48	449	365	285	254	219	238	53	31	35
"SEED;Predictions based on plant-prokaryote comparative analysis;At4g17370;FIG092115: Oxidoreductase, aldo/keto reductase family;"	0	0	0	1	3	5	0	0	1	0	0	1
"SEED;Cell Wall and Capsule;Teichuronic acid biosynthesis;Putative teichuronic acid biosynthesis glycosyl transferase TuaC;"	0	0	0	0	12	9	0	1	1	0	2	0
"SEED;Nucleosides and Nucleotides;Xanthine Metabolism in Bacteria;"	66	86	28	212	555	413	53	96	50	31	50	46
"SEED;DNA Metabolism;DNA repair, bacterial photolyase;Deoxyribodipyrimidine photolyase, type II (EC 4.1.99.3);"	0	9	0	6	22	5	5	37	0	23	10	32
"SEED;DNA Metabolism;CRISPRs;CRISPR-associated protein, Cas5e family;"	3	13	1	0	43	4	0	0	0	2	2	0
"SEED;Protein Metabolism;tRNA aminoacylation, Trp;"	0	0	0	0	0	0	0	0	0	0	0	0
"SEED;Respiration;Respiratory Complex I;NADH-ubiquinone oxidoreductase chain G (EC 1.6.5.3);"	3747	4351	565	3772	4155	2682	1732	1969	1873	1370	1214	849
"SEED;Sulfur Metabolism;Sulfur oxidation;"	705	653	145	1823	1435	918	543	727	607	424	333	431
"SEED;Carbohydrates;acinetobacter tca;2-oxoglutarate oxidoreductase, gamma subunit (EC 1.2.7.3);"	0	0	0	0	0	0	0	0	0	0	0	0
"SEED;RNA Metabolism;RNA polymerase III;DNA-directed RNA polymerase III 12.5 kDa polypeptide (EC 2.7.7.6);"	15	0	2	11	0	3	0	0	0	0	0	0
"SEED;Fatty Acids, Lipids, and Isoprenoids;Carotenoids;"	2191	4412	239	1488	2591	848	298	503	289	184	153	293
"SEED;Amino Acids and Derivatives;Aromatic amino acid degradation;Tryptophanase (EC 4.1.99.1);"	0	0	0	0	0	0	0	0	0	0	0	0
"SEED;Motility and Chemotaxis;Bacterial motility:Gliding;PilH;"	4	0	0	0	0	0	0	0	0	0	0	0
"SEED;Cell Wall and Capsule;Lipid A-Ara4N pathway ( Polymyxin resistance );Polymyxin resistance protein PmrL, sucrose-6 phosphate hydrolase;"	0	0	0	0	0	0	0	0	0	0	0	0
"SEED;Amino Acids and Derivatives;Cysteine Biosynthesis;Sulfate transport system permease protein CysT;"	0	0	0	0	0	0	0	0	0	0	0	0
"SEED;Carbohydrates;beta-glucuronide utilization;Transcriptional repressor UidR;"	0	0	0	0	0	0	0	0	0	0	0	0
"SEED;Cofactors, Vitamins, Prosthetic Groups, Pigments;Experimental tye;Sirohydrochlorin ferrochelatase (EC 4.99.1.4);"	0	0	0	0	0	0	0	0	0	0	0	0
"SEED;Fatty Acids, Lipids, and Isoprenoids;Polyhydroxybutyrate metabolism;Polyhydroxyalkanoate granule-associated protein PhaF;"	115	140	26	215	572	463	777	1148	499	149	108	235
"SEED;RNA Metabolism;Wyeosine-MimG Biosynthesis;tRNA methylase Trm12p Wyeosine biosynthesis;"	3	1	0	5	0	2	0	0	0	0	0	0
"SEED;Nitrogen Metabolism;Cyanate hydrolysis;"	128	98	19	138	104	15	12	46	25	20	11	13
"SEED;Amino Acids and Derivatives;Threonine and Homoserine Biosynthesis;"	1191	1416	186	1124	1634	1192	238	284	533	246	256	266
"SEED;Amino Acids and Derivatives;D-nopaline catabolic operon;"	0	0	0	0	0	0	0	0	0	0	0	0
"SEED;Carbohydrates;Pyruvate metabolism II: acetyl-CoA, acetogenesis from pyruvate;Acetyl-CoA synthetase (ADP-forming) alpha and beta chains, putative;"	488	910	63	433	875	449	220	196	166	209	160	121
"SEED;Miscellaneous;YebC;FIG019327: membrane domain;"	38	94	22	33	37	33	2	13	4	2	4	5
"SEED;Regulation and Cell signaling;A conserved operon linked to TyrR and possibly involved in virulence;Conserved protein YcjX with nucleoside triphosphate hydrolase domain;"	0	0	0	2	7	9	0	0	0	0	0	0
"SEED;Amino Acids and Derivatives;Branched chain amino acid degradation regulons;Succinyl-CoA:3-ketoacid-coenzyme A transferase subunit B (EC 2.8.3.5);"	0	0	0	0	0	0	0	0	0	0	0	0
"SEED;Amino Acids and Derivatives;Common Pathway For Synthesis of Aromatic Compounds (DAHP synthase to chorismate);"	645	485	133	966	1393	1483	446	540	537	560	229	364
"SEED;Nucleosides and Nucleotides;pyrimidine conversions;"	6952	7460	1317	6826	10386	11207	2290	2249	3048	1827	1488	1366
"SEED;Motility and Chemotaxis;Flagellum;Flagellar biosynthesis protein FliT;"	78	37	1	40	88	35	19	26	21	20	17	1
"SEED;Cell Wall and Capsule;Sialic Acid Metabolism;TRAP-type transport system, large permease component, predicted N-acetylneuraminate transporter;"	38	16	2	25	36	29	14	4	5	31	6	12
"SEED;Cofactors, Vitamins, Prosthetic Groups, Pigments;Plastoquinone Biosynthesis;"	0	0	0	0	0	0	0	0	0	0	0	0
"SEED;Protein Metabolism;EC 6.1.1.- Ligases forming aminoacyl-tRNA and related compounds;Tryptophanyl-tRNA synthetase (EC 6.1.1.2);"	0	0	0	0	0	0	0	0	0	0	0	0
"SEED;Carbohydrates;Methanogenesis;Formylmethanofuran dehydrogenase (tungsten) operon gene F (polyferredoxin);"	0	0	0	0	0	0	0	0	0	0	0	0
"SEED;Nitrogen Metabolism;Cyanate hydrolysis;Cyn operon transcriptional activator;"	0	0	0	0	0	0	0	0	0	0	0	0
"SEED;Metabolism of Aromatic Compounds;Naphtalene and antracene degradation;2-hydroxychromene-2-carboxylate isomerase;"	0	0	0	0	0	0	0	0	0	0	0	0
"SEED;DNA Metabolism;DNA-replication;Helicase loader DnaI;"	12	40	19	6	15	4	1	2	1	3	0	2
"SEED;Iron acquisition and metabolism;Iron acquisition in Vibrio;Ferrichrome-binding periplasmic protein precursor (TC 3.A.1.14.3);"	0	0	0	0	0	0	0	0	0	0	0	0
"SEED;Iron acquisition and metabolism;Siderophore assembly kit;"	978	709	73	3347	2694	504	104	91	115	112	117	125
"SEED;Membrane Transport;Transport of Zinc;Zinc ABC transporter, periplasmic-binding protein ZnuA;"	77	183	135	79	120	120	28	47	346	122	247	38
"SEED;Carbohydrates;Glycerol and Glycerol-3-phosphate Uptake and Utilization;Glycerol-3-phosphate dehydrogenase (EC 1.1.5.3);"	0	0	0	0	0	0	0	0	0	0	0	0
"SEED;Carbohydrates;Photorespiration (oxidative C2 cycle);"	1350	1309	465	2456	2940	2831	1064	1686	968	611	298	423
"SEED;Carbohydrates;Acetone Butanol Ethanol Synthesis;Acetoacetate decarboxylase (EC 4.1.1.4);"	0	0	0	0	0	0	0	0	0	0	0	0
"SEED;Virulence;Copper homeostasis;Multicopper oxidase;"	1201	1658	173	835	1898	817	147	229	260	198	126	206
"SEED;Virulence;Copper homeostasis: copper tolerance;"	1215	1299	286	999	1583	926	365	425	588	376	391	584
"SEED;Miscellaneous;Omega-amidase KE2;"	10230	11764	1788	15860	15806	14250	3257	4281	5013	3567	2765	3044
"SEED;Cofactors, Vitamins, Prosthetic Groups, Pigments;Coenzyme F420 synthesis;Coenzyme F420-1:L-glutamate ligase;"	0	0	0	0	0	0	0	0	0	0	0	0
"SEED;Carbohydrates;Inositol catabolism;Myo-inositol 2-dehydrogenase 1 (EC 1.1.1.18);"	0	0	0	0	0	0	0	0	0	0	0	0
"SEED;Amino Acids and Derivatives;PII Superfamily;putative sodium-dependent bicarbonate transporter;"	0	0	0	0	0	0	0	0	0	0	0	0
"SEED;Membrane Transport;Widespread colonization island;Flp pilus assembly protein, pilin Flp;"	642	415	60	435	671	437	76	162	157	160	29	40
"SEED;Protein Metabolism;Glycine reductase, sarcosine reductase and betaine reductase;"	0	0	0	0	0	0	0	0	0	0	0	0
"SEED;Carbohydrates;Mannose Metabolism;GDP-mannose mannosyl hydrolase (EC 3.6.1.-);"	0	0	0	0	0	0	0	0	0	0	0	0
"SEED;Carbohydrates;Sucrose utilization;Predicted sucrose-specific TonB-dependent receptor;"	0	0	0	0	0	0	0	0	0	0	0	0
"SEED;Cofactors, Vitamins, Prosthetic Groups, Pigments;B12 Biosynthesis (Tavares copy1);Nicotinate-nucleotide--dimethylbenzimidazole phosphoribosyltransferase (EC 2.4.2.21);"	0	0	0	0	0	0	0	0	0	0	0	0
"SEED;DNA Metabolism;DNA processing cluster;DNA polymerase III subunits gamma and tau (EC 2.7.7.7);"	0	0	0	0	0	0	0	0	0	0	0	0
"SEED;Carbohydrates;Particulate methane monooxygenase (pMMO);Particulate methane monooxygenase A-subunit (EC 1.14.13.25);"	0	0	2	0	4	1	1	5	2	6	2	0
"SEED;Carbohydrates;Maltose and Maltodextrin Utilization;PTS system, maltose and glucose-specific IIC component (EC 2.7.1.69);"	0	0	0	0	0	0	0	0	0	0	0	0
"SEED;Cell Wall and Capsule;LOS core oligosaccharide biosynthesis;O-antigen ligase;"	0	0	0	0	0	0	0	0	0	0	0	0
"SEED;Fatty Acids, Lipids, and Isoprenoids;Alkane synthesis in bacteria 2;AMP-dependent synthetase/ligase in alkane synthesis cluster;"	0	0	0	0	0	0	0	0	0	0	0	0
"SEED;Miscellaneous;EC 4. 1. 1.- Carboxy-lyases;"	1149	1922	187	2460	3338	3491	384	407	374	554	182	273
"SEED;Stress Response;Uptake of selenate and selenite;Various polyols ABC transporter, periplasmic substrate-binding protein;"	2617	1560	724	2448	1356	2655	50	72	108	58	35	18
"SEED;RNA Metabolism;YrdC-YciO-Sua5 and associated protein families;Rossmann fold nucleotide-binding protein Smf possibly involved in DNA uptake;"	383	303	75	465	560	348	306	278	355	177	171	312
"SEED;Fatty Acids, Lipids, and Isoprenoids;Archaeal lipids;Isopentenyl-diphosphate delta-isomerase (EC 5.3.3.2);"	0	0	0	0	0	0	0	0	0	0	0	0
"SEED;Respiration;Respiratory Complex I;NADH dehydrogenase subunit 2;"	10	23	2	2	12	9	2	6	4	0	0	0
"SEED;Carbohydrates;Sugar utilization in Thermotogales;Xylose ABC transporter, ATP-binding component;"	0	0	0	0	0	0	0	0	0	0	0	0
"SEED;Regulation and Cell signaling;MazEF toxin-antitoxing (programmed cell death) system;Programmed cell death toxin YdcE;"	0	0	0	0	0	0	0	0	0	0	0	0
"SEED;Carbohydrates;Erythritol utilization;Predicted erythritol ABC transporter 2, hypothetical lipoprotein;"	30	3	0	20	12	33	0	0	0	0	0	0
"SEED;Amino Acids and Derivatives;Methionine Biosynthesis;5-methyltetrahydrofolate--homocysteine methyltransferase (EC 2.1.1.13);"	0	0	0	0	0	0	0	0	0	0	0	0
"SEED;Regulation and Cell signaling;MazEF toxin-antitoxing (programmed cell death) system;Programmed cell death antitoxin YdcD;"	0	0	0	0	0	0	0	0	0	0	0	0
"SEED;Secondary Metabolism;Nonribosomal peptide synthetases (NRPS) in Frankia sp. Ccl3;NRPS loading module Thr-PG-PG-Thr;"	0	6	0	0	0	0	0	0	0	0	0	0
"SEED;Respiration;Hydrogenases;NAD-reducing hydrogenase subunit HoxE (EC 1.12.1.2);"	0	0	1	4	0	0	0	2	0	0	0	0
"SEED;Respiration;Terminal cytochrome C oxidases;Alternative cytochrome c oxidase polypeptide CoxP (EC 1.9.3.1);"	256	286	39	360	525	238	80	80	76	63	35	37
"SEED;RNA Metabolism;Transcription initiation, bacterial sigma factors;RNA polymerase sigma factor RpoH-related protein;"	0	0	0	0	0	0	0	0	0	0	0	0
"SEED;Amino Acids and Derivatives;Chorismate biosynthesis in plants;"	0	0	0	0	0	0	0	0	0	0	0	0
"SEED;Cofactors, Vitamins, Prosthetic Groups, Pigments;mycofactocin system;Mycofactocin system glycosyltransferase;"	1	1	0	0	0	0	0	0	0	2	0	0
"SEED;Phosphorus Metabolism;High affinity phosphate transporter and control of PHO regulon;Distant similarity with phosphate transport system regulator;"	0	0	0	0	0	0	0	0	0	0	0	0
"SEED;Arabinose Sensor and transport module;"	0	0	0	0	0	0	0	0	0	0	0	0
"SEED;Cofactors, Vitamins, Prosthetic Groups, Pigments;B12 duf71;"	0	0	0	0	0	0	0	0	0	0	0	0
"SEED;Regulation and Cell signaling;cAMP signaling in bacteria;Putative Heme-regulated two-component response regulator;"	20	10	8	9	8	12	4	5	17	2	1	2
"SEED;Cofactors, Vitamins, Prosthetic Groups, Pigments;B12 Biosynthesis (Tavares copy1);CobW GTPase involved in cobalt insertion for B12 biosynthesis;"	0	0	0	0	0	0	0	0	0	0	0	0
"SEED;Cofactors, Vitamins, Prosthetic Groups, Pigments;Coenzyme F420 synthesis;Lactyl (2) diphospho-(5')guanosine:7,8-didemethyl-8-hydroxy-5-deazariboflavin 2-phospho-L-lactate transferase;"	0	0	0	0	0	0	0	0	0	0	0	0
"SEED;Fatty Acids, Lipids, and Isoprenoids;Mycobacterial HadABC proteins ((3R)-hydroxyacyl-ACP dehydrates of FASII);(3R)-hydroxyacyl-ACP dehydratase subunit HadC;"	0	0	0	0	1	0	0	0	0	0	0	0
"SEED;Amino Acids and Derivatives;Methionine and cysteine metabolism in plants;Cystathionine beta-lyase (EC 4.4.1.8);"	0	0	0	0	0	0	0	0	0	0	0	0
"SEED;Fatty Acids, Lipids, and Isoprenoids;Mycobacterial FadD proteins (fatty acid CoA- and AMP- ligases);Long-chain fatty-acid-CoA ligase (EC 6.2.1.3), Mycobacterial subgroup FadD13;"	0	0	0	0	0	0	0	0	0	0	0	0
"SEED;Carbohydrates;Acetyl-CoA biosynthesis in plants;L-lactate dehydrogenase (EC 1.1.1.27);"	0	0	0	0	0	0	0	0	0	0	0	0
"SEED;DNA Metabolism;DNA repair, bacterial DinG and relatives;"	0	0	0	0	0	0	0	0	0	0	0	0
"SEED;Carbohydrates;Folate-mediated one-carbon metabolism in plants;Formyltetrahydrofolate deformylase (EC 3.5.1.10);"	0	0	0	0	0	0	0	0	0	0	0	0
"SEED;Stress Response;Housecleaning nucleoside triphosphate pyrophosphatases;"	332	246	88	408	564	662	124	110	164	126	62	70
"SEED;Carbohydrates;L-rhamnose utilization;Transcriptional regulator of rhamnose utilization, LysR family;"	0	1	0	0	0	0	2	2	0	0	0	0
"SEED;Phages, Prophages, Transposable elements;Phage entry and exit;Phage endopeptidase;"	0	0	0	0	0	0	0	0	0	0	0	0
"SEED;Virulence;Type 4 secretion and conjugative transfer;Integral inner membrane protein of type IV secretion complex (VirB6);"	9	10	6	2	10	22	12	9	8	0	1	12
"SEED;Iron acquisition and metabolism;Siderophore Enterobactin;2,3-dihydro-2,3-dihydroxybenzoate dehydrogenase (EC 1.3.1.28) [enterobactin] siderophore;"	0	0	0	0	0	0	0	0	0	0	0	0
"SEED;Virulence;sigma-Fimbriae;Sigma-fimbriae usher protein;"	3	10	3	5	3	20	31	3	29	3	3	3
"SEED;Cell Wall and Capsule;Capsular Polysaccharide (CPS) of Campylobacter;Capsular polysaccharide ABC transporter, permease protein KpsM;"	0	0	0	0	0	0	0	0	0	0	0	0
"SEED;Carbohydrates;Fructose utilization;Fructose repressor FruR, LacI family;"	0	12	0	14	29	44	0	0	0	10	4	1
"SEED;Membrane Transport;Ton and Tol transport systems;Peptidoglycan-associated lipoprotein precursor;"	446	302	105	1683	5894	4565	683	703	487	626	472	509
"SEED;Protein Metabolism;Inteins;Amino-terminal intein-mediated trans-splice;"	8	10	0	8	2	0	0	4	20	1	2	0
"SEED;Respiration;Respiration / HGM;Succinate dehydrogenase cytochrome b subunit;"	0	0	0	0	0	0	0	0	0	0	0	0
"SEED;Nucleosides and Nucleotides;Pyrimidine utilization;Pyrimidine ABC transporter, transmembrane component 1;"	11	7	0	7	8	2	0	0	0	2	0	9
"SEED;Miscellaneous;Broadly distributed proteins not in subsystems;UPF0234 protein YajQ;"	272	456	59	275	442	331	135	210	107	82	31	62
"SEED;Protein Metabolism;Ribosome LSU eukaryotic and archaeal;LSU ribosomal protein L39e;"	184	8	6	336	4	49	32	27	18	18	2	18
"SEED;Stress Response;Nudix KE;Nudix hydrolase family protein YffH;"	0	0	0	0	0	0	0	0	0	0	0	0
"SEED;Virulence;BlaR1 Family Regulatory Sensor-transducer Disambiguation;Peptidase M48, Ste24p precursor;"	71	217	5	30	97	19	9	3	8	6	3	60
"SEED;Metabolism of Aromatic Compounds;Anaerobic Aromatic Degredation (benzoate);Benzoyl-CoA reductase subunit BadD (EC 1.3.99.15);"	0	0	0	0	0	0	0	0	0	0	0	0
"SEED;Cell Division and Cell Cycle;Bacterial Cytoskeleton;Cell division protein FtsN;"	2	6	1	2	2	0	0	0	0	0	0	0
"SEED;Amino Acids and Derivatives;Lysine Biosynthesis DAP Pathway;Meso-diaminopimelate D-dehydrogenase (EC 1.4.1.16);"	0	0	0	0	0	0	0	0	0	0	0	0
"SEED;Amino Acids and Derivatives;Glycine and Serine Utilization;"	0	0	0	0	0	0	0	0	0	0	0	0
"SEED;DNA Metabolism;DNA structural proteins, bacterial;DNA-binding protein HU-beta;"	1712	682	112	3221	2683	3238	382	465	484	570	310	338
"SEED;Protein Metabolism;Ribosome SSU eukaryotic and archaeal;SSU ribosomal protein S2e (S5p);"	790	81	16	1101	85	263	3	2	29	1	0	1
"SEED;Respiration;Respiration / HGM;AA3-600 quinol oxidase subunit IV;"	0	0	0	0	0	0	0	0	0	0	0	0
"SEED;Motility and Chemotaxis;Flagellar motility;Flagellar basal-body rod modification protein FlgD;"	0	0	0	0	0	0	0	0	0	0	0	0
"SEED;Cofactors, Vitamins, Prosthetic Groups, Pigments;Molybdenum cofactor biosynthesis;Molybdopterin biosynthesis enzyme;"	0	0	0	0	0	0	0	0	0	0	0	0
"SEED;Cofactors, Vitamins, Prosthetic Groups, Pigments;NAD and NADP cofactor biosynthesis global;Niacin transporter NiaP;"	0	0	0	0	0	0	0	0	0	0	0	0
"SEED;Regulation and Cell signaling;cAMP signaling in bacteria;Adenylate/guanylate cyclase (EC 4.6.1.2);"	2	24	4	7	10	16	2	6	0	0	5	3
"SEED;Amino Acids and Derivatives;Alanine, serine, glycine metabolism in plants;"	0	0	0	0	0	0	0	0	0	0	0	0
"SEED;Stress Response;Uptake of selenate and selenite;Various polyols ABC transporter, ATP-binding component;"	361	271	61	516	340	555	37	59	69	45	15	41
"SEED;RNA Metabolism;t6A synthesis in bacteria;"	0	0	0	0	0	0	0	0	0	0	0	0
"SEED;Cell Wall and Capsule;Colanic acid biosynthesis;Colanic acid biosynthsis UDP-glucose lipid carrier transferase WcaJ;"	0	2	0	4	5	0	2	0	2	0	0	0
"SEED;Respiration;Formate hydrogenase;Hydrogenase-4 component E;"	0	0	0	0	0	0	0	0	0	0	0	0
"SEED;Phosphorus Metabolism;Phosphate metabolism;Alkaline phosphatase like protein;"	22	27	3	28	43	25	92	32	49	12	10	9
"SEED;Stress Response;Glutathionylspermidine and Trypanothione;Glutathionylspermidine amidohydrolase (EC 3.5.1.78);"	0	1	0	0	0	0	80	7	43	65	9	55
"SEED;Carbohydrates;Sugar utilization in Thermotogales;Glycosyl transferase, family 2;"	534	319	232	288	352	340	127	128	777	247	345	141
"SEED;Unclassified;"	0	0	0	0	0	0	0	0	0	0	0	0
"SEED;Carbohydrates;Acetyl-CoA fermentation to Butyrate;"	44	38	8	204	125	57	28	70	190	80	20	18
"SEED;Regulation and Cell signaling;Orphan regulatory proteins;Copper-sensing two-component system response regulator CpxR;"	0	0	0	0	0	0	0	0	0	0	0	0
"SEED;Respiration;Hydrogenases;NADP-reducing hydrogenase, subunit C;"	0	0	0	0	0	0	0	1	0	0	0	0
"SEED;Iron acquisition and metabolism;Siderophore Enterobactin;Apo-aryl carrier domain of EntB;"	0	0	0	0	0	0	0	0	0	0	0	0
"SEED;Amino Acids and Derivatives;Arginine and Ornithine Degradation;"	0	0	0	0	0	0	0	0	0	0	0	0
"SEED;Amino Acids and Derivatives;Polyamine Metabolism;S-adenosylmethionine decarboxylase proenzyme (EC 4.1.1.50), eukaryotic;"	0	0	0	0	0	0	0	0	0	0	0	0
"SEED;Respiration;Terminal cytochrome oxidases;"	1716	2073	170	1069	1624	915	1372	1857	1374	730	463	618
"SEED;Polyamines;"	0	0	0	0	0	0	0	0	0	0	0	0
"SEED;Respiration;Fe(III) respiration - Shewanella type;"	0	0	0	0	0	0	0	0	0	0	0	0
"SEED;Virulence;Multidrug Resistance Efflux Pumps;Acriflavin resistance protein;"	4267	2935	394	5516	7241	6738	13713	21078	5162	3963	5447	10452
"SEED;Respiration;Hydrogenases;Periplasmic [Fe] hydrogenase large subunit (EC 1.12.7.2);"	0	0	0	0	0	0	0	0	0	0	0	0
"SEED;Membrane Transport;Mannose-sensitive hemagglutinin type 4 pilus;MSHA pilin protein MshD;"	0	1	0	9	56	27	8	7	8	5	0	5
"SEED;Cell Wall and Capsule;Xanthan Exopolysaccharide Biosynthesis and Export;Xanthan biosynthesis glucuronosyltransferase GumK;"	0	0	0	20	10	52	0	0	0	1	0	0
"SEED;Iron acquisition and metabolism;acinetobacter siderophore assembly;TonB-dependent siderophore receptor;"	0	0	0	0	0	0	0	0	0	0	0	0
"SEED;Stress Response;Nucleoside triphosphate pyrophosphohydrolase MazG;MazG-related protein;"	0	0	0	0	0	0	0	0	0	0	0	0
"SEED;Cell Division and Cell Cycle;MukBEF Chromosome Condensation;Chromosome partition protein MukF;"	0	0	0	0	0	0	0	0	0	0	0	0
"SEED;DNA Metabolism;DNA phosphorothioation;DNA sulfur modification protein DndD;"	28	19	2	101	12	50	6	15	68	2	5	0
"SEED;Protein Metabolism;Ribosome SSU mitochondrial;SSU ribosomal protein S25mt, mitochondrial;"	22	1	0	23	0	4	0	2	1	0	0	0
"SEED;Carbohydrates;D-gluconate and ketogluconates metabolism;Gluconate permease, Bsu4004 homolog;"	79	38	4	29	44	20	12	12	0	6	2	2
"SEED;Nucleosides and Nucleotides;Pseudouridine Metabolism;Hypothetical sugar kinase in cluster with indigoidine synthase indA , PfkB family of kinases;"	1	0	0	1	1	9	0	0	0	1	0	1
"SEED;DNA Metabolism;DNA repair, bacterial;Exonuclease SbcD;"	100	158	17	87	316	126	9	15	23	12	3	31
"SEED;Regulation and Cell signaling;Toxin-antitoxin system in Mycobacterium;VapC2 antibacterial toxin protein;"	0	0	0	0	0	0	0	0	0	0	0	0
"SEED;Membrane Transport;ABC transporter branched-chain amino acid (TC 3.A.1.4.1);Branched-chain amino acid ABC transporter, amino acid-binding protein (TC 3.A.1.4.1);"	0	0	0	0	0	0	0	0	0	0	0	0
"SEED;Membrane Transport;Galactose-inducible PTS;"	0	0	0	0	0	0	0	0	0	0	0	0
"SEED;Respiration;Formate hydrogenase;Formate hydrogenlyase subunit 5;"	0	0	0	0	0	0	0	0	0	0	0	0
"SEED;DNA Metabolism;CRISPRs;CRISPR-associated protein, Cse4 family;"	20	40	10	2	107	22	0	2	0	1	2	4
"SEED;Fatty Acids, Lipids, and Isoprenoids;Betaine lipids in bactera;"	0	0	0	0	0	0	0	0	0	0	0	0
"SEED;Miscellaneous;Metabolite repair;Free methionine-(R)-sulfoxide reductase, contains GAF domain;"	9	7	0	10	27	36	4	2	2	2	0	1
"SEED;Regulation and Cell signaling;DNA-binding regulatory proteins, strays;LysR family transcriptional regulator near succinyl-CoA:3-ketoacid-coenzyme A transferase;"	0	0	0	11	4	6	0	0	6	8	1	6
"SEED;Carbohydrates;Malonate decarboxylase;Triphosphoribosyl-dephospho-CoA synthetase (EC 2.7.8.25);"	0	0	0	0	0	0	0	0	0	0	0	0
"SEED;Protein Metabolism;SCIFF peptide maturase system;"	0	0	0	0	0	0	0	0	0	0	0	0
"SEED;Virulence;Copper homeostasis;Sensor protein copS (EC 2.7.3.-);"	4	0	0	2	0	0	0	0	0	0	0	2
"SEED;Carbohydrates;D-Tagatose and Galactitol Utilization;Tagatose-6-phosphate kinase (EC 2.7.1.144);"	0	0	0	0	0	0	0	0	0	0	0	0
"SEED;Protein Metabolism;Ribosome LSU eukaryotic and archaeal;LSU ribosomal protein L12a (P1/P2);"	0	0	0	0	0	0	0	0	0	4	2	0
"SEED;Carbohydrates;Pyruvate metabolism I: anaplerotic reactions, PEP;Malolactic enzyme (EC 1.-.-.-);"	0	0	0	0	0	0	0	0	0	0	0	0
"SEED;Stress Response;SigmaB stress responce regulation;Serine-protein kinase rsbW (EC 2.7.11.1);"	10	68	18	2	30	13	3	9	9	0	0	4
"SEED;Respiration;Terminal cytochrome C oxidases;probable cytochrome oxidase (cbb3-type);"	30	7	6	43	31	57	37	58	32	7	3	5
"SEED;Cell Wall and Capsule;Capsular heptose biosynthesis;GDP-mannose 4,6-dehydratase (EC 4.2.1.47);"	0	0	0	0	0	0	0	0	0	0	0	0
"SEED;RNA Metabolism;RNA polymerase II initiation factors;Transcription initiation factor IIF beta subunit;"	40	2	0	36	3	3	0	4	0	0	0	0
"SEED;Membrane Transport;Mannose-sensitive hemagglutinin type 4 pilus;MSHA biogenesis protein MshK3;"	0	0	0	0	0	0	2	0	0	0	0	0
"SEED;Carbohydrates;Deoxyribose and Deoxynucleoside Catabolism;Phosphopentomutase (EC 5.4.2.7);"	40	23	8	29	42	113	4	14	6	7	6	15
"SEED;Virulence;Arsenic resistance;Arsenical-resistance protein ACR3;"	329	120	12	76	201	121	46	99	21	40	41	74
"SEED;Cofactors, Vitamins, Prosthetic Groups, Pigments;Folate Biosynthesis;FolM Alternative dihydrofolate reductase 1;"	0	0	0	0	0	0	0	0	0	0	0	0
"SEED;Cell Wall and Capsule;Lipid A-Ara4N pathway ( Polymyxin resistance );Polymyxin resistance protein PmrM;"	1	0	0	0	0	0	0	0	0	0	0	0
"SEED;Amino Acids and Derivatives;Threonine degradation;FIG003492: Threonine dehydrogenase and related Zn-dependent dehydrogenases;"	91	64	12	160	162	183	28	41	35	72	31	49
"SEED;Miscellaneous;Omega-amidase;5'-methylthioadenosine/S-adenosylhomocysteine nucleosidase related protein VF1653;"	0	0	0	0	0	0	0	0	0	0	0	0
"SEED;Cell Wall and Capsule;Legionaminic Acid Biosynthesis;"	0	0	0	0	0	0	0	0	0	0	0	0
"SEED;Carbohydrates;D-galactarate, D-glucarate and D-glycerate catabolism;2-dehydro-3-deoxyglucarate aldolase (EC 4.1.2.20);"	0	0	0	0	0	0	0	0	0	0	0	0
"SEED;Dormancy and Sporulation;F1453 mlsummers;two-component response regulator;"	17	29	10	25	76	30	23	43	26	15	18	34
"SEED;Amino Acids and Derivatives;Lysine degradation;5-aminopentanamidase (EC 3.5.1.30);"	38	101	10	9	36	31	10	22	38	13	5	7
"SEED;Metabolism of Aromatic Compounds;Phenylpropanoid compound degradation;Trans-feruloyl-CoA synthase (EC 6.2.1.34);"	0	3	0	15	34	17	16	13	0	37	22	17
"SEED;Nitrogen Metabolism;Denitrification;Copper-containing nitrite reductase (EC 1.7.2.1);"	0	0	0	0	0	0	0	0	0	0	0	0
"SEED;Protein Metabolism;tRNA aminoacylation, Lys;"	0	0	0	0	0	0	0	0	0	0	0	0
"SEED;Protein Metabolism;Ribosome SSU eukaryotic and archaeal;SSU ribosomal protein SAe (S2p);"	115	6	0	161	19	28	93	52	38	68	8	101
"SEED;Metabolism of Aromatic Compounds;Anaerobic Aromatic Degredation (benzoate);4-hydroxybenzoyl-CoA reductase, gamma subunit (EC 1.3.99.20);"	0	0	0	0	0	0	0	0	0	0	0	0
"SEED;Respiration;Respiration / HGM;putative succinate dehydrogenase [membrane anchor subunit] (succinic dehydrogenase);"	0	0	0	0	0	0	0	0	0	0	0	0
"SEED;Membrane Transport;Choline Transport;Choline-sulfatase (EC 3.1.6.6);"	0	0	0	0	0	0	0	0	0	0	0	0
"SEED;Amino Acids and Derivatives;Urea decomposition;Urea carboxylase-related aminomethyltransferase (EC 2.1.2.10);"	99	122	12	98	173	76	10	28	61	24	9	13
"SEED;Cell Wall and Capsule;D-Alanyl Lipoteichoic Acid Biosynthesis;"	0	0	0	0	0	0	0	0	0	0	0	0
"SEED;Carbohydrates;N-Acetyl-Galactosamine and Galactosamine Utilization;N-acetylgalactosamine-6-sulfatase (EC 3.1.6.4);"	4	4	0	10	5	6	0	0	1	0	1	10
"SEED;Carbohydrates;Mannose Metabolism;Mannoside ABC transport system, ATP-binding protein 2;"	5	12	3	24	124	37	0	2	0	2	0	0
"SEED;Phages, Prophages, Transposable elements, Plasmids;Plasmid-encoded T-DNA transfer;T-DNA border endonuclease, VirD1;"	0	0	0	0	0	0	0	0	0	0	0	1
"SEED;Stress Response;Osmoregulation;Osmotically inducible protein OsmY;"	23	18	20	54	240	356	60	74	118	113	142	32
"SEED;Respiration;Respiration / HGM;Sulfite reduction-associated complex DsrMKJOP iron-sulfur protein DsrO (=HmeA);"	0	0	0	0	0	0	0	0	0	0	0	0
"SEED;Sulfur Metabolism;Inorganic Sulfur Assimilation;Ferredoxin--sulfite reductase, bacillial type (EC 1.8.7.1);"	0	0	1	0	0	0	0	0	6	0	0	0
"SEED;Cofactors, Vitamins, Prosthetic Groups, Pigments;YgfZ;Twin-arginine translocation protein TatA;"	0	0	0	0	0	0	0	0	0	0	0	0
"SEED;DNA Metabolism;CRISPRs;CRISPR-associated protein, Cse1 family;"	2	20	3	6	104	3	12	2	2	0	0	3
"SEED;Amino Acids and Derivatives;Sarcosine oxidases, monomeric and heterotetrameric;Sarcosine oxidase beta subunit (EC 1.5.3.1);"	0	0	0	0	0	0	0	0	0	0	0	0
"SEED;Stress Response;Betaine biosynthesis from glycine;Dimethylglycine N-methyltransferase;"	0	0	0	0	0	0	0	0	0	0	0	0
"SEED;Cofactors, Vitamins, Prosthetic Groups, Pigments;Pterin biosynthesis;"	0	0	0	0	0	0	0	0	0	0	0	0
"SEED;Cofactors, Vitamins, Prosthetic Groups, Pigments;Folate Biosynthesis;tRNA:m(5)U-54 MTase gid;"	0	0	0	0	0	0	0	0	0	0	0	0
"SEED;Mitochondrial electron transport system in plants;Respiratory complex I in plants (mitochondrial);NADH dehydrogenase [ubiquinone] flavoprotein 1 (EC 1.6.5.3) (EC 1.6.99.3);"	0	0	0	0	0	0	0	0	0	0	0	0
"SEED;Phages, Prophages, Transposable elements;Phage cyanophage;Cyanophage-encoded pyrophosphatase, MazG;"	0	0	0	0	0	0	0	0	0	0	0	0
"SEED;Stress Response;Choline and Betaine Uptake and Betaine Biosynthesis;"	5526	4065	493	5815	4782	2955	760	835	897	1267	522	664
"SEED;Amino Acids and Derivatives;Prenylated indole derivatives in actinomycetes;"	0	0	0	0	0	0	0	0	0	0	0	0
"SEED;Amino Acids and Derivatives;Branched-Chain Amino Acid Biosynthesis;3-isopropylmalate dehydratase small subunit (EC 4.2.1.33);"	0	0	0	0	0	0	0	0	0	0	0	0
"SEED;Amino Acids and Derivatives;Methionine Salvage;"	0	0	0	0	0	0	0	0	0	0	0	0
"SEED;Sulfur Metabolism;Alkanesulfonate assimilation;ABC-type nitrate/sulfonate/bicarbonate transport system, ATPase component;"	165	66	14	212	219	124	48	61	30	25	17	22
"SEED;Carbohydrates;Acetone Butanol Ethanol Synthesis;Acetyl-CoA:acetoacetyl-CoA transferase, beta subunit (EC 2.8.3.8);"	0	0	0	0	0	0	0	0	0	0	0	0
"SEED;Membrane Transport;General Secretion Pathway;General secretion pathway protein H;"	4	25	4	62	68	94	55	38	57	19	11	32
"SEED;Membrane Transport;ESAT-6 proteins secretion system in Firmicutes;Putative toxin component near putative ESAT-related proteins, repetitive;"	7	8	0	118	40	1	0	0	0	4	0	2
"SEED;Respiration;Respiration / HGM;Membrane bound hydrogenase, NiFe-hydrogenase small subunit;"	0	0	0	0	0	0	0	0	0	0	0	0
"SEED;Cell Wall and Capsule;CMP-N-acetylneuraminate Biosynthesis;UDP-N-acetylglucosamine 2-epimerase (EC 5.1.3.14);"	0	0	0	0	0	0	0	0	0	0	0	0
"SEED;Miscellaneous;At2g33980 At1g28960;tRNA nucleotidyltransferase (EC 2.7.7.21) (EC 2.7.7.25);"	0	0	0	0	0	0	0	0	0	0	0	0
"SEED;Amino Acids and Derivatives;Urea decomposition;Urease accessory protein UreF;"	0	0	0	0	0	0	0	0	0	0	0	0
"SEED;Virulence;sigma-Fimbriae;"	0	0	0	0	0	0	0	0	0	0	0	0
"SEED;DNA Metabolism;DNA repair, bacterial;Methyl-directed repair DNA adenine methylase (EC 2.1.1.72);"	0	8	5	6	12	16	2	2	1	2	0	2
"SEED;RNA Metabolism;RNA polymerase I;DNA-directed RNA polymerases I, II, and III 7.7 kDa polypeptide (EC 2.7.7.6);"	0	0	0	0	0	0	0	0	0	0	0	0
"SEED;Amino Acids and Derivatives;Glutamine synthetases;Glutamine synthetase type I (EC 6.3.1.2);"	0	0	0	0	0	0	0	0	0	0	0	0
"SEED;Virulence;Copper homeostasis: copper tolerance;Periplasmic divalent cation tolerance protein cutA;"	22	13	3	28	54	43	15	11	14	30	19	55
"SEED;Respiration;Formate hydrogenase;Hydrogenase-4 component I;"	0	0	0	0	0	0	0	0	0	0	0	0
"SEED;Carbohydrates;Peripheral Glucose Catabolism Pathways;Glucose ABC transporter, ATP-binding subunit (EC 3.6.3.-);"	0	0	0	19	32	2	0	0	1	6	2	4
"SEED;Carbohydrates;Mannose Metabolism;Putative regulator of the mannose operon, ManO;"	243	566	72	181	357	138	30	15	18	7	8	18
"SEED;Carbohydrates;Dihydroxyacetone kinases;"	0	0	0	0	0	0	0	0	0	0	0	0
"SEED;Phages, Prophages, Transposable elements, Plasmids;Conjugative transposon, Bacteroidales;Conjugative transposon protein TraO;"	0	0	0	0	0	0	0	0	0	0	0	0
"SEED;Virulence;Aminoglycoside adenylyltransferases;Spectinomycin 9-O-adenylyltransferase;"	14	14	2	8	11	10	0	0	0	2	0	0
"SEED;Iron acquisition and metabolism;Siderophore Enterobactin;Ferric enterobactin transport ATP-binding protein FepC (TC 3.A.1.14.2);"	0	0	0	0	0	0	0	0	0	0	0	0
"SEED;Stress Response;Nudix KE;Mutator mutT protein (7,8-dihydro-8-oxoguanine-triphosphatase) (EC 3.6.1.-);"	0	0	0	0	0	0	0	0	0	0	0	0
"SEED;Virulence;Copper homeostasis;Copper tolerance protein;"	68	41	14	73	91	106	33	53	34	32	23	39
"SEED;Carbohydrates;Dihydroxyacetone kinases;Dihydroxyacetone kinase, ATP-dependent (EC 2.7.1.29);"	0	0	0	0	0	0	0	0	0	0	0	0
"SEED;Cofactors, Vitamins, Prosthetic Groups, Pigments;NAD and NADP cofactor biosynthesis global;Nicotinamidase family protein YcaC;"	503	17	12	66	39	84	12	34	31	6	22	38
"SEED;RNA Metabolism;tRNA processing;"	5251	9579	1119	5541	7836	6606	2050	2497	2390	2177	1661	2022
"SEED;Amino Acids and Derivatives;Urea decomposition;Urease accessory protein UreG;"	0	0	0	0	0	0	0	0	0	0	0	0
"SEED;Carbohydrates;D-Sorbitol(D-Glucitol) and L-Sorbose Utilization;Sorbitol-6-phosphate 2-dehydrogenase (EC 1.1.1.140);"	339	159	25	315	129	11	38	36	56	25	40	15
"SEED;Sulfur Metabolism;CFE Sulfur Oxidation;Sulfite dehydrogenase cytochrome subunit SoxD;"	0	0	0	0	0	0	0	0	0	0	0	0
"SEED;Miscellaneous;Broadly distributed proteins not in subsystems;YbbM seven transmembrane helix protein;"	42	69	42	108	112	56	45	46	136	37	118	14
"SEED;Fatty Acids, Lipids, and Isoprenoids;Phospholipid and Fatty acid biosynthesis related cluster;FIG085779: Lipoprotein;"	0	0	0	0	0	0	0	0	0	0	0	0
"SEED;RNA Metabolism;RtcB RtcA;"	117	253	30	112	202	62	48	43	58	25	35	27
"SEED;RNA Metabolism;Wyeosine-MimG Biosynthesis;"	1055	992	252	2445	4188	4147	1622	1777	1109	1328	930	950
"SEED;Cell Wall and Capsule;Vibrio Polysaccharide (VPS) Biosynthesis;Hemolysin-related protein Vcp;"	0	0	0	0	0	0	0	0	0	0	0	0
"SEED;Carbohydrates;D-Sorbitol(D-Glucitol) and L-Sorbose Utilization;Putative transcriptional regulator of sorbose uptake and utilization genes;"	26	14	1	14	12	3	4	2	4	2	3	17
"SEED;DNA Metabolism;DNA repair, bacterial UvrD and related helicases;ATP-dependent DNA helicase UvrD/PcrA/Rep;"	0	0	0	0	0	0	0	0	0	0	0	0
"SEED;Regulation and Cell signaling;Toxin-antitoxin system in Mycobacterium;VapC23 antibacterial toxin protein;"	0	0	0	1	2	1	0	0	0	6	0	0
"SEED;Carbohydrates;Acetoin, butanediol metabolism;2,3-butanediol dehydrogenase, S-alcohol forming, (R)-acetoin-specific (EC 1.1.1.4);"	0	0	0	0	0	0	0	0	0	0	0	0
"SEED;DNA Metabolism;DNA phosphorothioation;"	0	0	0	0	0	0	0	0	0	0	0	0
"SEED;Predictions based on plant-prokaryote comparative analysis;At1g01770;Protein of unknown function DUF1446;"	150	100	5	51	77	55	13	31	62	15	13	6
"SEED;RNA Metabolism;RNA polymerase III;DNA-directed RNA polymerase III 74 kDa polypeptide (EC 2.7.7.6);"	0	0	0	2	0	2	0	0	0	0	0	0
"SEED;Virulence;Type 4 secretion and conjugative transfer;Conjugative transfer protein TrbD;"	1	0	2	5	6	8	0	0	1	2	0	2
"SEED;Stress Response;Nudix KE;Nudix family (d)NDPase DR0975;"	0	0	0	0	0	0	0	0	0	0	0	0
"SEED;Protein Metabolism;Proteasome eukaryotic;proteasome subunit alpha1 (EC 3.4.25.1);"	45	8	0	61	14	19	0	0	1	0	0	0
"SEED;Cofactors, Vitamins, Prosthetic Groups, Pigments;Pterin biosynthesis;Sepiapterin reductase (EC 1.1.1.153);"	0	0	0	0	0	0	0	0	0	0	0	0
"SEED;Carbohydrates;Pyruvate metabolism I: anaplerotic reactions, PEP;Two-component response regulator, malate (EC 2.7.3.-);"	0	0	0	0	0	0	0	0	0	0	0	0
"SEED;Amino Acids and Derivatives;Threonine anaerobic catabolism gene cluster;Phosphate acetyltransferase (EC 2.3.1.8);"	0	0	0	0	0	0	0	0	0	0	0	0
"SEED;RNA Metabolism;RNA polymerase II initiation factors;Transcription initiation factor IID 145 kDa subunit;"	157	26	3	162	16	64	0	6	13	2	2	2
"SEED;Cofactors, Vitamins, Prosthetic Groups, Pigments;YgfZ;Thiol:disulfide interchange protein DsbC;"	0	0	0	0	0	0	0	0	0	0	0	0
"SEED;Amino Acids and Derivatives;Tryptophan catabolism;Kynureninase (EC 3.7.1.3);"	0	0	0	0	0	0	0	0	0	0	0	0
"SEED;Amino Acids and Derivatives;Urea decomposition;Allophanate hydrolase (EC 3.5.1.54);"	0	0	0	0	0	0	0	0	0	0	0	0
"SEED;Phosphorus Metabolism;Alkylphosphonate utilization;PhnG protein;"	0	4	0	7	5	6	2	3	8	0	1	46
"SEED;Phages, Prophages, Transposable elements;Phage capsid proteins;Phage major capsid protein;"	0	0	0	0	0	0	0	0	0	0	0	0
"SEED;Photosynthesis;Phycobilisome;"	0	0	0	0	0	0	0	0	0	0	0	0
"SEED;Protein Metabolism;Protein chaperones;"	418	342	75	804	728	1064	1088	1094	650	349	275	495
"SEED;Respiration;Anaerobic respiratory reductases;heterodisulfide reductase, subunit E, putative;"	0	0	0	0	0	0	0	0	0	0	0	0
"SEED;Respiration;ATP Synthases HGM;V-type ATP synthase subunit D (EC 3.6.3.14);"	0	0	0	0	0	0	0	0	0	0	0	0
"SEED;Amino Acids and Derivatives;Arginine Biosynthesis extended;N-acetylglutamate synthase (EC 2.3.1.1);"	0	0	0	0	0	0	0	0	0	0	0	0
"SEED;Cofactors, Vitamins, Prosthetic Groups, Pigments;CLO thiaminPP biosynthesis;tRNA S(4)U 4-thiouridine synthase (former ThiI);"	0	0	0	0	0	0	0	0	0	0	0	0
"SEED;Carbohydrates;Fructose utilization;Fructokinase (EC 2.7.1.4);"	0	0	0	0	0	0	0	0	0	0	0	0
"SEED;Sulfur Metabolism;Bacterial pathways for dimethylsulfoniopropionate and acrylate catabolism;3-methylthioacryloyl-CoA hydratase 2 (DmdD2);"	0	0	0	0	0	0	0	0	0	0	0	0
"SEED;Nitrogen Metabolism;Nitrogen fixation;Nitrogenase (molybdenum-iron)-specific transcriptional regulator NifA;"	0	0	0	0	0	0	0	0	0	0	0	0
"SEED;Cell Wall and Capsule;Lipopolysaccharide assembly;"	383	292	57	590	1244	1040	413	463	353	282	168	293
"SEED;Carbohydrates;Malonate decarboxylase;Malonate decarboxylase delta subunit;"	0	0	0	0	0	0	0	0	0	0	0	0
"SEED;Cofactors, Vitamins, Prosthetic Groups, Pigments;Fe-S cluster assembly;NifM protein;"	0	0	0	0	0	0	0	0	0	0	0	0
"SEED;Virulence;Type 4 secretion and conjugative transfer;Conjugative transfer protein TrbG;"	4	0	0	3	5	10	3	12	2	0	0	0
"SEED;Protein Metabolism;Ribosome SSU bacterial;SSU ribosomal protein S13p (S18e);"	0	0	0	0	0	0	0	0	0	0	0	0
"SEED;Carbohydrates;Lactose and Galactose Uptake and Utilization;Beta-galactosidase (EC 3.2.1.23), LacA family;"	0	0	0	0	0	0	0	0	0	0	0	0
"SEED;Carbohydrates;Glycerol and Glycerol-3-phosphate Uptake and Utilization;Glycerol kinase (EC 2.7.1.30);"	0	0	0	0	0	0	0	0	0	0	0	0
"SEED;Regulation and Cell signaling;Murein hydrolase regulation and cell death;LysR family regulatory protein CidR;"	2	0	0	3	5	4	0	0	6	1	0	4
"SEED;DNA Metabolism;CRISPR-associated cluster;CRISPR-associated RAMP protein, Csm4 family;"	0	0	0	0	0	0	0	0	0	0	0	0
"SEED;Miscellaneous;At5g04520 AT1G06240;"	2469	3626	270	2076	3166	3365	1439	1415	1065	532	649	1435
"SEED;Membrane Transport;ABC transporter of unknown substrate X;Putative ABC transporter of substrate X, permease subunit I;"	0	0	0	0	0	0	0	0	0	0	0	0
"SEED;Amino Acids and Derivatives;Branched-Chain Amino Acid Biosynthesis;Threonine dehydratase (EC 4.3.1.19);"	0	0	0	0	0	0	0	0	0	0	0	0
"SEED;Respiration;Archaeal membrane bound hydrogenases;"	0	0	0	0	0	0	0	0	0	0	0	0
"SEED;Membrane Transport;ABC transporter branched-chain amino acid (TC 3.A.1.4.1);High-affinity leucine-specific transport system, periplasmic binding protein LivK (TC 3.A.1.4.1);"	1727	1344	144	2690	2959	3565	111	172	102	353	136	171
"SEED;Metabolism of Aromatic Compounds;Phenylpropanoid compound degradation;Putative hydroxycinnamate transporter;"	0	0	0	2	0	0	0	0	0	0	2	0
"SEED;Miscellaneous;Single-Rhodanese-domain proteins;"	0	0	0	0	5	5	0	0	0	0	0	0
"SEED;Amino Acids and Derivatives;HMG-CoA;"	0	0	0	0	0	0	0	0	0	0	0	0
"SEED;Cofactors, Vitamins, Prosthetic Groups, Pigments;Molybdenum cofactor biosynthesis;Molybdenum cofactor biosynthesis protein MoaE;"	0	0	0	0	0	0	0	0	0	0	0	0
"SEED;Cell Wall and Capsule;CMP-N-acetylneuraminate Biosynthesis;Sialic acid biosynthesis protein NeuD, O-acetyltransferase;"	0	0	0	0	0	0	0	0	0	0	0	0
"SEED;Secondary Metabolism;Phenylpropionate Degradation;"	124	184	11	75	107	39	46	70	27	19	12	14
"SEED;Cofactors, Vitamins, Prosthetic Groups, Pigments;YgfZ;Glutathione-dependent formaldehyde-activating enzyme (EC 4.4.1.22);"	0	0	0	0	0	0	0	0	0	0	0	0
"SEED;Carbohydrates;D-gluconate and ketogluconates metabolism;Glucose dehydrogenase (EC 1.1.99.10), membrane-bound, gamma subunit;"	0	0	0	0	0	0	0	0	0	0	0	0
"SEED;DNA Metabolism;DNA repair, bacterial;"	0	0	0	0	0	0	0	0	0	0	0	0
"SEED;Dormancy and Sporulation;Spore pigment biosynthetic cluster in Actinomycetes;Acyl carrier protein WhiE V;"	10	19	0	2	3	1	2	1	2	0	0	2
"SEED;Cell Wall and Capsule;Alginate metabolism;Alginate biosynthesis protein Alg8;"	0	0	0	13	25	21	3	2	2	30	12	13
"SEED;Cell Wall and Capsule;Peptidoglycan Biosynthesis;Monofunctional biosynthetic peptidoglycan transglycosylase (EC 2.4.2.-);"	93	35	6	152	232	312	54	90	45	58	18	36
"SEED;Protein Metabolism;Universal GTPases;GTP-binding protein Era;"	0	0	0	0	0	0	0	0	0	0	0	0
"SEED;Regulation and Cell signaling;Regulatory Intramembrane Proteolysis Pathways;"	0	0	0	0	0	0	0	0	0	0	0	0
"SEED;Cell Division and Cell Cycle;Bacterial Cytoskeleton;Cell division protein FtsQ;"	207	191	51	428	418	270	112	111	100	72	57	63
"SEED;Respiration;Hydrogenases;NADH-reducing hydrogenase maturation factor;"	0	0	0	0	0	0	0	1	2	0	0	0
"SEED;Dormancy and Sporulation;Sporulation gene orphans;Stage IV sporulation pro-sigma-K processing enzyme (SpoIVFB);"	1	0	1	0	0	0	0	0	0	0	0	2
"SEED;Nucleosides and Nucleotides;Purine conversions;Guanine deaminase (EC 3.5.4.3);"	0	0	0	0	0	0	0	0	0	0	0	0
"SEED;Cofactors, Vitamins, Prosthetic Groups, Pigments;Chlorophyll Biosynthesis in plants and prokaryotes;2-desacetyl-2-hydroxyethyl bacteriochlorophyllide A dehydrogenase BchC;"	0	0	0	0	0	0	0	0	0	0	0	0
"SEED;Amino Acids and Derivatives;Histidine Degradation in Streptococci;"	1797	990	281	719	2018	1177	221	254	662	268	435	216
"SEED;Miscellaneous;YebC;Phosphatidylinositol alpha-mannosyltransferase (EC 2.4.1.57);"	283	403	27	200	319	54	39	20	34	21	26	28
"SEED;Regulation and Cell signaling;Sex pheromones in Enterococcus faecalis and other Firmicutes;Hypothetical similar to thiamin biosynthesis lipoprotein ApbE;"	0	0	0	0	0	0	0	0	0	0	0	0
"SEED;Thiamin;ThiD ThiE fusions;"	1024	1287	440	1363	2815	1959	352	293	1164	596	708	355
"SEED;Cofactors, Vitamins, Prosthetic Groups, Pigments;Chlorophyll Degradation;Pheophorbide a oxygenase (EC 1.14.12.20);"	1	0	1	1	0	0	0	0	0	0	0	0
"SEED;Protein Metabolism;Protein degradation;Leucyl/phenylalanyl-tRNA--protein transferase (EC 2.3.2.6);"	427	391	115	575	611	461	194	165	270	114	167	191
"SEED;Carbohydrates;Mannose Metabolism;Transcriptional regulator of mannoside utilization, variant 2, LacI family;"	0	0	0	0	0	0	0	0	0	0	0	0
"SEED;Phages, Prophages, Transposable elements, Plasmids;Conjugative transposon, Bacteroidales;Conjugative transposon protein TraN;"	2	1	0	0	0	3	0	0	0	0	4	2
"SEED;Membrane Transport;T6SS BR;Sigma-54 dependent transcriptional regulator;"	0	0	0	0	0	0	0	0	0	0	0	0
"SEED;Protein Metabolism;Ribosome LSU mitochondrial;LSU ribosomal protein L41mt, mitochondrial;"	9	3	0	5	1	2	0	0	0	0	0	0
"SEED;Cell Wall and Capsule;Capsular Polysaccharide (CPS) of Campylobacter;Capsular polysaccharide export system inner membrane protein KpsE;"	0	0	0	0	0	0	0	0	0	0	0	0
"SEED;Potassium metabolism;pH adaptation potassium efflux system;pH adaptation potassium efflux system c;"	0	0	0	0	0	0	0	0	0	0	0	0
"SEED;Cofactors, Vitamins, Prosthetic Groups, Pigments;Menaquinone biosynthesis from chorismate via 1,4-dihydroxy-6-naphthoate;Menaquinone via futalosine step 2;"	0	0	0	0	0	0	0	0	0	0	0	0
"SEED;Membrane Transport;Type 4 conjugative transfer system, IncI1 type;Shufflon-specific DNA recombinase;"	0	2	0	2	4	2	22	10	6	14	17	0
"SEED;Amino Acids and Derivatives;Urea decomposition;Eukaryotic-type low-affinity urea transporter;"	0	0	0	0	0	0	0	0	0	0	0	0
"SEED;Unclassified;Heme and heme d1 biosynthesis from siroheme;"	10	1	0	3	6	4	5	7	3	4	0	0
"SEED;Cofactors, Vitamins, Prosthetic Groups, Pigments;Coenzyme PQQ synthesis;Similar to coenzyme PQQ synthesis protein B;"	0	0	0	0	0	0	0	0	0	0	0	0
"SEED;Sulfur Metabolism;Alkanesulfonates Utilization;"	958	1525	194	520	798	477	424	688	224	178	674	1223
"SEED;Virulence;Aminoglycoside adenylyltransferases;"	0	0	0	0	0	0	0	0	0	0	0	0
"SEED;Amino Acids and Derivatives;Arginine Biosynthesis extended;Acetylornithine deacetylase (EC 3.5.1.16);"	0	0	0	0	0	0	0	0	0	0	0	0
"SEED;Nucleosides and Nucleotides;Purine Utilization;Xanthine permease;"	0	0	0	0	0	0	0	0	0	0	0	0
"SEED;Membrane Transport;Dot-Icm type IV secretion system;DotA protein;"	0	0	0	0	0	0	0	0	0	0	0	0
"SEED;Amino Acids and Derivatives;Arginine and Ornithine Degradation;Lysine-arginine-ornithine-binding periplasmic protein precursor (TC 3.A.1.3.1);"	0	0	0	0	0	0	0	0	0	0	0	0
"SEED;Carbohydrates;beta carboxysome;Bicarbonate transporter, bicarbonate binding protein;"	0	0	0	0	0	0	0	0	0	0	0	0
"SEED;Amino Acids and Derivatives;Arginine and Ornithine Degradation;Histidine ABC transporter, ATP-binding protein HisP (TC 3.A.1.3.1);"	4	2	6	5	1	17	0	8	0	0	1	0
"SEED;Autotrophy;"	0	0	0	0	0	0	0	0	0	0	0	0
"SEED;DNA Metabolism;DNA topoisomerases, Type I, ATP-independent;DNA topoisomerase III, TraE-type (EC 5.99.1.2);"	0	0	2	0	0	0	0	0	0	0	0	0
"SEED;Carbohydrates;L-Arabinose utilization;Predicted L-arabinose ABC transport system, ATP-binding protein;"	102	31	6	213	313	186	50	53	23	24	2	8
"SEED;Regulation and Cell signaling;DNA-binding regulatory proteins, strays;LysR family transcriptional regulator YcjZ;"	0	0	0	0	0	0	0	0	0	0	0	0
"SEED;Miscellaneous;Metabolite repair;5-nucleotidase SurE (EC 3.1.3.5);"	0	0	0	0	0	0	0	0	0	0	0	0
"SEED;Miscellaneous;Nicotinate catabolism, anaerobic;"	0	0	0	0	0	0	0	0	0	0	0	0
"SEED;Regulation and Cell signaling;Toxin-antitoxin system in Mycobacterium;VapC21 antibacterial toxin protein;"	0	0	0	0	0	0	0	0	0	0	0	0
"SEED;Cell Division and Cell Cycle;Control of cell elongation - division cycle in Bacilli;"	0	0	0	0	0	0	0	0	0	0	0	0
"SEED;Stress Response;Glutathione analogs: mycothiol;NADPH-dependent mycothiol reductase Mtr;"	133	396	20	29	45	26	37	37	17	4	10	7
"SEED;Nucleosides and Nucleotides;Purine Utilization;Cytosine/purine/uracil/thiamine/allantoin permease family protein;"	964	1660	218	281	818	381	72	107	728	285	376	76
"SEED;Protein Metabolism;Protein secretion by ABC-type exporters;"	5	6	0	0	51	9	0	2	2	12	3	4
"SEED;Cell Wall and Capsule;Rhamnose containing glycans;putative polysialic acid transport protein;"	13	7	0	9	13	6	1	0	0	2	0	0
"SEED;Unclassified;YggSProC;Putative translation initiation inhibitor, yjgF family;"	0	40	0	0	0	0	0	0	0	0	0	0
"SEED;Cell Wall and Capsule;Lipid A modifications;UPF0141 membrane protein YijP possibly required for phosphoethanolamine modification of lipopolysaccharide;"	0	0	0	0	0	0	0	0	0	0	0	0
"SEED;Cofactors, Vitamins, Prosthetic Groups, Pigments;Biotin biosynthesis;8-amino-7-oxononanoate synthase (EC 2.3.1.47);"	0	0	0	0	0	0	0	0	0	0	0	0
"SEED;DNA Metabolism;CRISPRs;CRISPR-associated RecB family exonuclease Cas4;"	2	8	0	4	5	4	2	5	1	0	0	0
"SEED;Respiration;Fe(III) respiration - Shewanella type;periplasmic decaheme cytochrome c, MtrA;"	0	0	0	0	0	0	0	0	0	0	0	0
"SEED;Protein Metabolism;N-linked Glycosylation in Bacteria;Alpha-1,4-N-acetylgalactosamine transferase PglH (EC 2.4.1.-);"	0	0	0	0	0	0	0	0	0	0	0	0
"SEED;Amino Acids and Derivatives;Phenylalanine and Tyrosine Branches from Chorismate;Periplasmic aromatic amino acid aminotransferase beta precursor (EC 2.6.1.57);"	15	4	2	4	11	5	2	2	2	2	2	2
"SEED;Cell Wall and Capsule;KDO2-Lipid A biosynthesis;Lipid A biosynthesis lauroyl acyltransferase (EC 2.3.1.-);"	0	0	0	0	0	0	0	0	0	0	0	0
"SEED;Carbohydrates;D-galactonate catabolism;2-dehydro-3-deoxyphosphogalactonate aldolase (EC 4.1.2.21);"	37	22	1	84	84	65	17	32	26	9	15	25
"SEED;Metabolism of Aromatic Compounds;Phenylacetyl-CoA catabolic pathway (core);Phenylacetic acid degradation protein PaaN, ring-opening aldehyde dehydrogenase (EC 1.2.1.3);"	29	0	0	0	0	2	0	0	0	0	0	0
"SEED;Cofactors, Vitamins, Prosthetic Groups, Pigments;Chlorophyll Biosynthesis in plants and prokaryotes;Geranylgeranyl diphosphate reductase (EC 1.3.1.83);"	0	0	0	0	0	0	0	0	0	0	0	0
"SEED;Amino Acids and Derivatives;Branched chain amino acid degradation regulons;Dihydrolipoamide acyltransferase component of branched-chain alpha-keto acid dehydrogenase complex (EC 2.3.1.168);"	0	0	0	0	0	0	0	0	0	0	0	0
"SEED;Protein Metabolism;Ribosome LSU eukaryotic and archaeal;LSU ribosomal protein L13Ae (L13p);"	0	0	0	0	0	0	40	37	9	25	5	40
"SEED;Carbohydrates;Entner-Doudoroff Pathway;Pyruvate kinase (EC 2.7.1.40);"	0	0	0	0	0	0	0	0	0	0	0	0
"SEED;Carbohydrates;Tagatose utilization;"	0	0	0	0	0	0	0	0	0	0	0	0
"SEED;Predictions based on plant-prokaryote comparative analysis;At2g23840;"	783	814	143	861	845	533	185	221	434	189	271	178
"SEED;Amino Acids and Derivatives;Methionine Biosynthesis;"	0	0	0	0	0	0	0	0	0	0	0	0
"SEED;Metabolite damage and its repair or mitigation;RidA proteins copy with new groups;"	0	0	0	0	0	0	0	0	0	0	0	0
"SEED;DNA Metabolism;DNA structural proteins, bacterial;Integration host factor beta subunit;"	292	265	83	636	942	1708	363	358	288	301	164	191
"SEED;Stress Response;At5g63290;FIG009886: phosphoesterase;"	0	0	0	0	0	0	0	0	0	0	0	0
"SEED;Phages, Prophages, Transposable elements, Plasmids;Phage packaging machinery;Phage portal protein;"	340	125	14	51	100	173	71	55	14	2	6	6
"SEED;Miscellaneous;Synechocystis experimental;prolyl oligopeptidase family protein;"	28	30	6	126	146	401	10	17	4	6	10	7
"SEED;Iron acquisition and metabolism;Heme, hemin uptake and utilization systems in GramPositives;Hypothetical, distant similarity with heme-degrading oxygenase IsdG;"	7	5	0	165	20	54	1	0	3	3	6	10
"SEED;Potassium metabolism;Potassium homeostasis;Kef-type transport system 2 (probable substrate potassium), subunit 1;"	0	0	0	0	4	6	0	0	0	0	0	0
"SEED;Cell Wall and Capsule;Lipid-linked oligosaccharide synthesis related cluster;FIG00820327: hypothetical protein;"	9747	7172	797	7353	6736	2121	1045	1419	1014	505	1157	2065
"SEED;Stress Response;Phage shock protein (psp) operon;Phage shock protein B;"	0	1	0	0	1	16	3	0	0	2	0	0
"SEED;Protein Metabolism;Ribosome SSU mitochondrial;SSU ribosomal protein S35mt, mitochondrial;"	71	7	2	102	2	26	1	0	4	0	0	0
"SEED;Protein Metabolism;Ribosome LSU mitochondrial;LSU ribosomal protein MRPL25, mitochondrial;"	0	0	0	0	0	2	0	0	0	0	0	0
"SEED;Amino Acids and Derivatives;Amino acid racemase;Proline racemase (EC 5.1.1.4);"	0	0	0	0	0	0	0	0	0	0	0	0
"SEED;Regulation and Cell signaling;MazEF toxin-antitoxing (programmed cell death) system;Programmed cell death toxin ChpB;"	7	1	0	0	0	0	0	0	0	0	0	0
"SEED;Cell Wall and Capsule;Murein Hydrolases;Membrane-bound lytic murein transglycosylase E (EC 3.2.1.-);"	0	2	0	0	6	0	0	0	0	0	0	0
"SEED;Respiration;Soluble cytochromes and functionally related electron carriers;Cytochrome c552;"	3	3	0	1	2	3	5	0	3	0	1	0
"SEED;Virulence;Type 4 secretion and conjugative transfer;Conjugative transfer protein TrbB;"	4	0	2	24	20	9	10	11	0	4	7	7
"SEED;Respiration;Respiratory Complex I;NADH-ubiquinone oxidoreductase chain G2 (EC 1.6.5.3);"	132	122	0	7	128	1	0	0	2	0	0	0
"SEED;Carbohydrates;Glycolysis and Gluconeogenesis in plants;"	0	0	0	0	0	0	0	0	0	0	0	0
"SEED;Dormancy and Sporulation;Spore germination;Spore germination protein GerAB, germination response to L-alanine and related amino acids (earliest stage);"	0	0	0	0	0	0	0	0	0	0	0	0
"SEED;Stress Response;Bacterial hemoglobins;Hemoglobin-like protein HbO;"	708	584	94	638	638	212	93	123	134	73	71	115
"SEED;Cofactors, Vitamins, Prosthetic Groups, Pigments;Thiamin biosynthesis in plants;"	0	0	0	0	0	0	0	0	0	0	0	0
"SEED;Amino Acids and Derivatives;Lysine degradation;L-pipecolate oxidase (1.5.3.7);"	9	1	4	16	15	17	0	0	0	4	2	6
"SEED;Protein Metabolism;Proteasome eukaryotic;proteasome regulatory subunit Rpt3;"	198	19	0	250	11	109	2	0	4	0	0	2
"SEED;Carbohydrates;Sugar utilization in Thermotogales;Xylose oligosaccharides ABC transporter, ATP-binding protein 1;"	0	0	0	0	0	0	0	0	0	0	0	0
"SEED;Carbohydrates;Serine-glyoxylate cycle;Phosphoglyceromutase;"	18	25	14	11	8	9	6	3	0	0	0	1
"SEED;Miscellaneous;YebC;Putative Nudix hydrolase YfcD (EC 3.6.-.-);"	0	0	0	0	0	0	0	0	0	0	0	0
"SEED;Carbohydrates;2-methylcitrate to 2-methylaconitate metabolism cluster;2-methylaconitate racemase;"	11	4	0	9	13	8	0	2	0	0	0	7
"SEED;Carbohydrates;Chitin and N-acetylglucosamine utilization;Chitinase (EC 3.2.1.14);"	12746	26182	1526	3747	22951	2971	856	911	1416	507	386	452
"SEED;RNA Metabolism;Spliceosome;"	0	0	0	0	0	0	0	0	0	0	0	0
"SEED;Carbohydrates;Lactate utilization;Predicted Lactate-responsive regulator, IclR family;"	0	0	0	0	0	0	0	0	0	0	0	0
"SEED;Membrane Transport;ABC transporter oligopeptide (TC 3.A.1.5.1);Oligopeptide ABC transporter, periplasmic oligopeptide-binding protein OppA (TC 3.A.1.5.1);"	0	0	0	0	0	0	0	0	0	0	0	0
"SEED;Sulfur Metabolism;Alkanesulfonate assimilation;Putative arylsulfatase regulatory protein;"	186	155	5	106	491	23	5	15	21	6	2	1
"SEED;Carbohydrates;VC0266;Hypothetical protein VC0266 (sugar utilization related?);"	10	0	0	15	6	35	6	9	0	4	0	2
"SEED;Protein Metabolism;tRNA aminoacylation, Gly;"	0	0	0	0	0	0	0	0	0	0	0	0
"SEED;Amino Acids and Derivatives;Arginine and Ornithine Degradation;Arginine ABC transporter, ATP-binding protein ArtP;"	0	0	0	0	0	0	0	0	0	0	0	0
"SEED;Amino Acids and Derivatives;Arginine metabolism and urea cycle in plants;"	0	0	0	0	0	0	0	0	0	0	0	0
"SEED;DNA Metabolism;DNA repair, bacterial DinG and relatives;DinG family ATP-dependent helicase CPE1197;"	0	0	0	0	0	0	0	0	0	0	0	0
"SEED;Carbohydrates;Glycolysis and Gluconeogenesis;Pyruvate-utilizing enzyme, similar to phosphoenolpyruvate synthase;"	0	0	0	0	0	0	0	0	0	0	0	0
"SEED;Fatty Acids, Lipids, and Isoprenoids;Isoprenoid biosynthesis in plants, mevalonate branch;"	988	651	87	965	1622	783	256	325	199	128	112	314
"SEED;Carbohydrates;L-rhamnose utilization;L-rhamnose-proton symporter;"	2	6	0	9	19	8	0	0	0	3	2	2
"SEED;Carbohydrates;Citrate Metabolism KE3;NADP-dependent malic enzyme (EC 1.1.1.40);"	0	0	0	0	0	0	0	0	0	0	0	0
"SEED;Virulence;Heat shock protein Hsp22.5 involved in pathogenesis of Mycobacterium tuberculosis;Mycobacterial persistence regulator MprA (Two component response transcriptional regulatory protein);"	0	0	0	0	0	0	0	0	0	0	0	0
"SEED;Cofactors, Vitamins, Prosthetic Groups, Pigments;Pantothenate and CoA biosynthesis in plants;"	0	0	0	0	0	0	0	0	0	0	0	0
"SEED;Nucleosides and Nucleotides;Hydantoin metabolism;Hydantoinase;"	0	0	0	0	0	3	0	0	2	0	0	10
"SEED;Protein Metabolism;Ribosome LSU bacterial;LSU ribosomal protein L25p;"	2765	3227	572	3255	6779	6744	2251	3036	1710	2306	1034	1112
"SEED;Cofactors, Vitamins, Prosthetic Groups, Pigments;5-FCL-like protein;Alternative dihydrofolate reductase 2;"	0	0	0	0	0	0	0	0	0	0	0	0
"SEED;Iron acquisition and metabolism;Transport of Iron;Iron-uptake factor PiuC;"	0	4	0	0	15	18	1	0	3	6	4	5
"SEED;Carbohydrates;Glycerol and Glycerol-3-phosphate Uptake and Utilization;Thiosulfate sulfurtransferase GlpE (EC 2.8.1.1);"	0	0	0	0	0	0	0	0	0	0	0	0
"SEED;Virulence;Type 4 secretion and conjugative transfer;Conjugative transfer protein TrbH;"	0	0	0	0	0	7	0	0	0	0	0	0
"SEED;Carbohydrates;Inositol catabolism;5-keto-2-deoxy-D-gluconate-6 phosphate aldolase (EC 4.1.2.29);"	0	0	0	0	0	0	0	0	0	0	0	0
"SEED;Cell Wall and Capsule;Polyglycerolphosphate lipoteichoic acid biosynthesis;Glycosyltransferase LafA, responsible for the formation of Glc-DAG;"	0	0	0	9	0	0	0	0	0	0	0	0
"SEED;Photosynthesis;Photosystem II;Photosystem II stability/assembly factor HCF136/Ycf48;"	0	0	0	0	0	0	0	0	0	0	0	0
"SEED;Motility and Chemotaxis;Bacterial motility:Gliding;"	5991	4390	1089	12408	21540	14804	6324	5453	6047	3209	1332	1487
"SEED;Carbohydrates;Unknown sugar utilization (cluster yphABCDEFG);Predicted sugar ABC transport system, ATP-binding protein YphE;"	0	0	0	1	0	0	0	0	0	0	0	0
"SEED;Membrane Transport;Mannose-sensitive hemagglutinin type 4 pilus;MSHA biogenesis protein MshL;"	6	8	2	50	190	180	14	7	17	19	20	5
"SEED;Iron acquisition and metabolism;Hemin transport system;heme uptake transmembrane sensor;"	4	7	2	44	89	24	0	1	1	5	2	3
"SEED;Sulfur Metabolism;Utilization of glutathione as a sulphur source;Putative glutathione transporter,solute-binding component;"	34	41	3	12	30	27	4	6	0	0	1	1
"SEED;Respiration;Coenzyme F420-H2 dehydrogenase (methanophenazine);"	0	0	0	0	0	0	0	0	0	0	0	0
"SEED;DNA Metabolism;DNA repair, bacterial;DNA-damage-inducible protein J;"	0	0	0	0	0	0	0	0	0	0	0	0
"SEED;Regulation and Cell signaling;Murein hydrolase regulation and cell death;Autolysis response regulater LytR;"	15	9	0	21	60	69	63	34	30	15	3	5
"SEED;Virulence;Type 4 secretion and conjugative transfer;IncF plasmid conjugative transfer protein TraN;"	0	2	2	0	0	7	23	8	7	4	0	2
"SEED;Membrane Transport;ABC transporter alkylphosphonate (TC 3.A.1.9.1);Phosphonate ABC transporter permease protein phnE1 (TC 3.A.1.9.1);"	10	7	0	32	25	30	8	4	3	10	4	13
"SEED;Phosphorus Metabolism;Alkylphosphonate utilization;Phosphonates transport ATP-binding protein PhnK;"	5	0	0	10	8	7	2	3	5	6	0	14
"SEED;Phages, Prophages, Transposable elements;Phage cyanophage;Phosphate starvation-inducible protein PhoH, predicted ATPase;"	0	0	0	0	0	0	0	0	0	0	0	0
"SEED;Phages, Prophages, Transposable elements, Plasmids;Phage photosynthesis;"	155	39	14	231	216	106	97	121	220	199	261	271
"SEED;Cell Wall and Capsule;Lipopolysaccharide-related cluster in Alphaproteobacteria;FIG043197: Inositol monophosphatase family protein;"	39	10	0	14	21	45	10	14	2	22	6	115
"SEED;Metabolism of Aromatic Compounds;Biphenyl Degradation;2-hydroxy-6-oxo-6-phenylhexa-2,4-dienoate hydrolase (EC 3.7.1.-);"	0	0	0	0	0	0	0	0	0	0	0	0
"SEED;Cell Wall and Capsule;Recycling of Peptidoglycan Amino Acids;"	0	0	0	0	0	0	0	0	0	0	0	0
"SEED;Regulation and Cell signaling;Oxygen and light sensor PpaA-PpsR;"	322	528	28	91	439	128	14	22	21	30	2	40
"SEED;Virulence;The mdtABCD multidrug resistance cluster;Sensory histidine kinase BaeS;"	0	0	0	0	0	0	0	0	0	0	0	0
"SEED;Carbohydrates;Calvin-Benson cycle;Phosphoglycerate kinase (EC 2.7.2.3);"	0	0	0	0	0	0	0	0	0	0	0	0
"SEED;Amino Acids and Derivatives;Aromatic amino acid interconversions with aryl acids;Phenylacetate-coenzyme A ligase (EC 6.2.1.30);"	152	137	27	146	756	128	50	72	69	36	28	28
"SEED;Respiration;ATP Synthases HGM;V-type ATP synthase subunit I (EC 3.6.3.14);"	0	0	0	0	0	0	0	0	0	0	0	0
"SEED;Secondary Metabolism;"	0	0	0	0	0	0	0	0	0	0	0	0
"SEED;Amino Acids and Derivatives;Methionine Biosynthesis;Homoserine O-acetyltransferase (EC 2.3.1.31);"	0	0	0	0	0	0	0	0	0	0	0	0
"SEED;Unclassified;CBSS-227321.4.peg.3751;"	37606	38990	5732	49052	85549	54210	6785	10091	10724	10417	4640	6736
"SEED;Carbohydrates;L-rhamnose utilization;Predicted rhamnose oligosaccharide ABC transporter, permease component 2;"	0	0	0	0	0	0	0	0	0	0	0	0
"SEED;Carbohydrates;D-Galacturonate and D-Glucuronate Utilization;Alpha-glucuronidase (EC 3.2.1.139);"	0	0	0	0	0	0	0	0	0	0	0	0
"SEED;Plant cell walls and outer surfaces;Suberin biosynthesis in plants;"	0	0	0	0	0	0	0	0	0	0	0	0
"SEED;Cofactors, Vitamins, Prosthetic Groups, Pigments;Biotin synthesis & utilization;"	4669	6397	815	5542	8384	5783	1669	1920	2071	1316	899	880
"SEED;Cofactors, Vitamins, Prosthetic Groups, Pigments;Folate Biosynthesis;Thymidylate synthase thyX (EC 2.1.1.-);"	0	0	0	0	0	0	0	0	0	0	0	0
"SEED;Metabolism of Aromatic Compounds;Central meta-cleavage pathway of aromatic compound degradation;Protocatechuate 4,5-dioxygenase beta chain (EC 1.13.11.8);"	0	0	0	0	0	0	0	0	0	0	0	0
"SEED;Protein Metabolism;Proteasome eukaryotic;proteasome regulatory subunit Rpn6;"	289	18	13	308	26	94	0	0	6	0	0	0
"SEED;DNA Metabolism;DNA repair, bacterial RecFOR pathway;ATP-dependent DNA helicase, RecQ family;"	26	22	10	14	48	68	7	4	3	8	9	11
"SEED;Carbohydrates;Lacto-N-Biose I and Galacto-N-Biose Metabolic Pathway;"	0	0	0	0	0	0	0	0	0	0	0	0
"SEED;Respiration;Soluble cytochromes and functionally related electron carriers;soluble [2Fe-2S] ferredoxin;"	0	0	0	0	0	0	0	0	0	0	0	0
"SEED;Metabolism of Aromatic Compounds;Chloroaromatic degradation pathway;"	0	0	0	0	0	0	0	0	0	0	0	0
"SEED;Protein Metabolism;Ribosome LSU eukaryotic and archaeal;LSU ribosomal protein L23Ae (L23p);"	208	12	10	285	42	78	0	0	3	0	0	0
"SEED;Carbohydrates;Trehalose metabolism in plants;Trehalase (EC 3.2.1.28);"	0	0	0	0	0	0	0	0	0	0	0	0
"SEED;Carbohydrates;Acetone Butanol Ethanol Synthesis;Acetoacetate metabolism regulatory protein AtoC;"	0	0	0	0	0	0	0	0	0	0	0	0
"SEED;Amino Acids and Derivatives;Chorismate Synthesis;2-Keto-3-deoxy-D-manno-octulosonate-8-phosphate synthase (EC 2.5.1.55);"	0	0	0	0	0	0	0	0	0	0	0	0
"SEED;Carbohydrates;Serine-glyoxylate cycle;polyhydroxyalkanoate synthesis repressor PhaR;"	0	0	0	0	0	0	0	0	0	0	0	0
"SEED;Virulence, Disease and Defense;Adhesins in Staphylococcus;Clumping factor ClfB, fibrinogen binding protein;"	0	0	0	3	1	0	0	0	0	0	0	0
"SEED;Cofactors, Vitamins, Prosthetic Groups, Pigments;Biotin biosynthesis;"	0	0	0	0	0	0	0	0	0	0	0	0
"SEED;Amino Acids and Derivatives;A Hypothetical Protein Related to Proline Metabolism;"	0	0	0	0	0	0	0	0	0	0	0	0
"SEED;Protein Metabolism;Ribosome SSU mitochondrial;SSU ribosomal protein S13p (S18e), mitochondrial;"	16	0	0	55	2	3	21	14	13	22	4	30
"SEED;Membrane Transport;Type IV pilus;Type IV pilus biogenesis protein PilN;"	473	266	35	642	750	428	322	423	352	163	99	128
"SEED;Cofactors, Vitamins, Prosthetic Groups, Pigments;Molybdenum cofactor biosynthesis;Molybdenum transport ATP-binding protein ModC (TC 3.A.1.8.1);"	0	0	0	0	0	0	0	0	0	0	0	0
"SEED;Respiration;NiFe hydrogenase maturation;[NiFe] hydrogenase nickel incorporation protein HybF;"	0	0	4	0	0	0	0	0	0	0	0	0
"SEED;Cofactors, Vitamins, Prosthetic Groups, Pigments;Coenzyme A Biosynthesis;"	0	0	0	0	0	0	0	0	0	0	0	0
"SEED;Sulfur Metabolism;CFE Sulfur Oxidation;transcriptional regulator SoxR;"	0	0	0	0	0	0	0	0	0	0	0	0
"SEED;RNA Metabolism;RNA polymerase archaeal;DNA-directed RNA polymerase subunit B' (EC 2.7.7.6);"	0	0	0	0	2	0	0	0	0	0	0	0
"SEED;Amino Acids and Derivatives;Ketoisovalerate oxidoreductase;Acetyl-coenzyme A synthetase (EC 6.2.1.1);"	0	0	0	0	0	0	0	0	0	0	0	0
"SEED;Metabolism of Aromatic Compounds;Benzoate catabolism;3-Oxoadipate enol-lactonase (EC 3.1.1.24);"	0	0	0	0	0	0	0	0	0	0	0	0
"SEED;Membrane Transport;Choline Transport;Choline ABC transporter permease protein;"	0	0	0	0	0	0	0	0	0	0	0	0
"SEED;Amino Acids and Derivatives;Polyamine Metabolism;4-aminobutyraldehyde dehydrogenase (EC 1.2.1.19);"	0	0	0	0	0	0	0	0	0	0	0	0
"SEED;Protein Metabolism;Universal GTPases;Probable GTPase related to EngC;"	419	1364	48	376	1136	142	52	53	51	35	31	49
"SEED;Regulation and Cell signaling;Toxin-antitoxin system in Mycobacterium;HigB1 antibacterial toxin protein;"	0	0	0	0	0	0	0	0	0	5	0	0
"SEED;Cofactors, Vitamins, Prosthetic Groups, Pigments;Heme biosynthesis orphans;Heme d1 biosynthesis protein NirJ;"	0	0	0	0	0	0	0	0	0	0	0	0
"SEED;RNA Metabolism;RNA polymerase archaeal;DNA-directed RNA polymerase subunit A (EC 2.7.7.6);"	0	2	0	1	17	4	0	0	0	0	0	0
"SEED;Amino Acids and Derivatives;Aromatic amino acid degradation;Predicted 2-keto-4-pentenoate hydratase/2-oxohepta-3-ene-1,7-dioic acid hydratase;"	0	0	0	0	0	0	0	0	0	0	0	0
"SEED;Protein Metabolism;Proteasome eukaryotic;proteasome subunit alpha5 (EC 3.4.25.1);"	184	15	5	234	10	50	0	1	4	2	0	0
"SEED;Metabolism of Aromatic Compounds;Benzoate transport and degradation cluster;"	913	781	216	1685	1734	921	446	405	653	313	320	229
"SEED;Amino Acids and Derivatives;Aromatic amino acid degradation;2-oxo-hepta-3-ene-1,7-dioic acid hydratase (EC 4.2.-.-);"	0	0	0	0	0	0	0	0	0	0	0	0
"SEED;Carbohydrates;Acetyl-CoA biosynthesis in plants;Pyruvate dehydrogenase E1 component beta subunit (EC 1.2.4.1);"	0	0	0	0	0	0	0	0	0	0	0	0
"SEED;Membrane Transport;Type 4 conjugative transfer system, IncI1 type;"	0	0	0	0	0	0	0	0	0	0	0	0
"SEED;Carbohydrates;Entner-Doudoroff Pathway;L-arabinolactonase (EC 3.1.1.15);"	0	0	0	0	0	0	0	0	0	0	0	0
"SEED;Carbohydrates;Beta-Glucoside Metabolism;Predicted dehydrogenase in CelR regulon, COG0673;"	0	0	0	0	0	0	0	0	0	0	0	0
"SEED;Carbohydrates;L-fucose utilization temp;2-keto-3-deoxy-L-fuconate dehydrogenase;"	8	1	2	77	64	72	7	8	17	11	8	11
"SEED;RNA Metabolism;ATP-dependent RNA helicases, bacterial;ATP-dependent RNA helicase YfmL;"	11	17	1	24	18	4	0	5	2	4	5	12
"SEED;Photosynthesis;Phycobilisome;Phycobilisome core component;"	0	0	9	0	2	0	0	0	0	0	0	0
"SEED;DNA Metabolism;"	0	0	0	0	0	0	0	0	0	0	0	0
"SEED;Cofactors, Vitamins, Prosthetic Groups, Pigments;Riboflavin HMP;Diaminohydroxyphosphoribosylaminopyrimidine deaminase (EC 3.5.4.26);"	0	0	0	0	0	0	0	0	0	0	0	0
"SEED;Amino Acids and Derivatives;Cysteine Biosynthesis;Serine acetyltransferase (EC 2.3.1.30);"	0	0	0	0	0	0	0	0	0	0	0	0
"SEED;Iron acquisition and metabolism;Heme, hemin uptake and utilization systems in GramPositives;"	4	6	0	0	6	3	0	1	0	0	0	0
"SEED;Carbohydrates;Dehydrogenase complexes;"	4660	6621	581	3306	4940	2831	683	920	985	583	496	643
"SEED;Metabolism of Aromatic Compounds;n-Phenylalkanoic acid degradation;enoyl-CoA hydratase, R-specific;"	5	0	0	14	60	159	1	1	0	4	2	0
"SEED;Cell Wall and Capsule;Lipopolysaccharide-related cluster in Alphaproteobacteria;FIG062860: Dehydrogenases with different specificities (related to short-chain alcohol dehydrogenases);"	0	0	0	13	4	13	0	0	2	0	0	4
"SEED;Nucleosides and Nucleotides;De Novo Pyrimidine Synthesis;"	303	303	161	479	909	864	149	135	383	224	231	128
"SEED;Carbohydrates;Hexose Phosphate Uptake System;Hexose phosphate uptake regulatory protein UhpC;"	0	0	0	0	0	0	0	0	0	0	0	0
"SEED;Membrane Transport;Transport of Zinc;Zinc-regulated outer membrane receptor;"	25	2	2	11	9	31	0	4	0	0	3	10
"SEED;Amino Acids and Derivatives;Urea decomposition;Nickel transporter UreH;"	0	0	0	0	0	0	0	0	0	0	0	0
"SEED;Respiration;Respiration / HGM;Cytochrome O ubiquinol oxidase subunit III (EC 1.10.3.-);"	0	0	0	0	0	0	0	0	0	0	0	0
"SEED;Secondary Metabolism;2-isocapryloyl-3R-hydroxymethyl-gamma-butyrolactone and other bacterial morphogens;Acyl coenzyme A dehydrogenase, BldA, contributes to the proper timing of aerial mycelium formation and antibiotic production;"	0	0	0	0	0	0	0	0	0	0	0	0
"SEED;Phages, Prophages, Transposable elements, Plasmids;Integrons;Integron integrase IntI2;"	0	0	0	2	6	17	0	0	0	1	0	0
"SEED;DNA Metabolism;DNA repair, bacterial;DNA recombination-dependent growth factor C;"	87	94	11	154	153	141	69	47	60	32	19	34
"SEED;Secondary Metabolism;Steroid sulfates;"	0	0	0	0	0	0	0	0	0	0	0	0
"SEED;Amino Acids and Derivatives;HMG-CoA;Branched-chain acyl-CoA dehydrogenase (EC 1.3.99.12);"	0	0	0	0	0	0	0	0	0	0	0	0
"SEED;Amino Acids and Derivatives;Aromatic amino acid degradation;Putative 5-carboxymethyl-2-hydroxymuconate semialdehyde dehydrogenase oxidoreductase protein (EC 1.2.1.60);"	2	0	1	74	54	69	0	3	5	1	0	3
"SEED;Potassium metabolism;Glutathione-regulated potassium-efflux system and associated functions;cAMP-binding proteins - catabolite gene activator and regulatory subunit of cAMP-dependent protein kinases;"	0	0	0	0	0	0	0	0	0	0	0	0
"SEED;Cofactors, Vitamins, Prosthetic Groups, Pigments;coenzyme M biosynthesis;Phosphosulfolactate synthase (EC 4.4.1.19);"	0	0	0	0	0	0	0	0	0	0	0	0
"SEED;Membrane Transport;ECF class transporters;Duplicated ATPase component BL0693 of energizing module of predicted ECF transporter;"	0	0	0	0	9	5	0	0	0	0	0	0
"SEED;Carbohydrates;Sugar utilization in Thermotogales;Trehalose synthase, nucleoside diphosphate glucose dependent;"	0	0	0	0	0	0	0	0	0	0	0	0
"SEED;Regulation and Cell signaling;cAMP signaling in bacteria;anthrax toxin moiety, protective antigen, pagA formerly pag, plasmid pXO1, B. anthracis (M22589, P13423);"	0	0	0	6	2	8	0	0	0	0	2	16
"SEED;Amino Acids and Derivatives;Polyamine Metabolism;DNA-binding response regulator, LuxR family, near polyamine transporter;"	38	42	8	1	17	24	25	38	12	2	2	5
"SEED;Nucleosides and Nucleotides;Purine conversions;Nucleoside diphosphate kinase (EC 2.7.4.6);"	0	0	0	0	0	0	0	0	0	0	0	0
"SEED;Carbohydrates;D-Galacturonate and D-Glucuronate Utilization;Oligogalacturonate lyase (EC 4.2.2.6);"	56	27	8	30	44	9	0	7	3	4	7	10
"SEED;Cofactors, Vitamins, Prosthetic Groups, Pigments;Experimental tye;oxidoreductase of aldo/keto reductase family, subgroup 1;"	924	1219	102	606	526	319	114	219	236	85	180	182
"SEED;Central metabolism;Cyanobacterial bypass in the TCA;"	0	2	0	0	0	0	0	0	0	0	0	0
"SEED;Carbohydrates;Lactose and Galactose Uptake and Utilization;Transcriptional repressor of the lac operon;"	0	0	0	0	0	0	0	0	0	0	0	0
"SEED;Sulfur Metabolism;CFE Sulfur Oxidation;cytochrome c subunit of flavocytochrome c sulfide dehydrogenase;"	0	0	0	0	0	0	0	0	0	0	0	0
"SEED;Fatty Acids, Lipids, and Isoprenoids;Archaeal lipids;Isopentenyl phosphate kinase;"	0	0	0	0	0	0	0	0	0	0	0	0
"SEED;Metabolism of Aromatic Compounds;Benzoate degradation;benABC operon transcriptional activator BenR;"	1	0	0	5	3	1	0	0	0	2	2	0
"SEED;Virulence;Copper homeostasis: copper tolerance;Membrane protein, suppressor for copper-sensitivity ScsD;"	0	4	0	0	0	0	0	0	0	0	0	0
"SEED;Virulence, Disease and Defense;Adhesion of Campylobacter;Putative fibronectin domain-containing lipoprotein;"	0	0	0	0	0	0	0	0	0	0	0	0
"SEED;Amino Acids and Derivatives;Urea decomposition;Urease beta subunit (EC 3.5.1.5);"	0	0	0	0	0	0	0	0	0	0	0	0
"SEED;Cell Wall and Capsule;Capsular Polysaccharides Biosynthesis and Assembly;Low molecular weight protein-tyrosine-phosphatase Wzb (EC 3.1.3.48);"	0	0	0	0	0	0	0	0	0	0	0	0
"SEED;Unclassified;Family 02 Ca2+ P-type ATPase;Cell division transporter, ATP-binding protein FtsE (TC 3.A.5.1.1);"	559	766	171	854	1258	657	153	227	251	156	154	89
"SEED;Motility and Chemotaxis;Flagellar motility;Flagellar motor rotation protein MotA;"	0	0	0	0	0	0	0	0	0	0	0	0
"SEED;Carbohydrates;D-Galacturonate and D-Glucuronate Utilization;Uxu operon transcriptional regulator;"	0	0	0	0	0	0	0	0	0	0	0	0
"SEED;Carbohydrates;Propionate-CoA to Succinate Module;"	294	289	64	651	747	806	332	572	319	166	131	328
"SEED;DNA Metabolism;2-phosphoglycolate salvage;Similar to phosphoglycolate phosphatase, clustered with ubiquinone biosynthesis SAM-dependent O-methyltransferase;"	0	0	0	0	0	0	0	0	0	0	0	0
"SEED;RNA Metabolism;Rrf2 family transcriptional regulators;Predicted transcriptional regulator of cysteine synthase, Rrf2 family;"	5	0	1	16	15	71	13	6	13	18	4	8
"SEED;Motility and Chemotaxis;Bacterial motility:Gliding;Cell division protein FtsX;"	0	0	0	0	0	0	0	0	0	0	0	0
"SEED;Cofactors, Vitamins, Prosthetic Groups, Pigments;Ubiquinone Biosynthesis;NAD(P)H-flavin reductase (EC 1.5.1.29) (EC 1.16.1.3);"	0	0	0	0	0	0	0	0	0	0	0	0
"SEED;Dormancy and Sporulation;Sporulation Cluster III A;"	0	0	0	0	0	0	0	0	0	0	0	0
"SEED;Regulation and Cell signaling;DNA-binding regulatory proteins, strays;LysR family transcriptional regulator PA3398;"	0	0	2	18	154	144	0	0	0	3	10	3
"SEED;Nitrogen Metabolism;Nitrate and nitrite ammonification;Cytochrome c nitrite reductase, small subunit NrfH;"	0	0	0	0	0	0	0	0	0	0	0	0
"SEED;Carbohydrates;D-gluconate and ketogluconates metabolism;Low-affinity gluconate/H+ symporter GntU;"	45	91	2	47	70	56	2	1	5	0	6	7
"SEED;Carbohydrates;Xylose utilization;Possible alpha-xyloside ABC transporter, substrate-binding component;"	129	281	6	105	390	41	5	7	10	0	6	2
"SEED;Carbohydrates;D-galactonate catabolism;D-Galactonate repressor DgoR;"	17	4	4	14	5	3	3	9	7	0	0	0
"SEED;Protein Metabolism;Trans-translation by stalled ribosomes;"	0	0	0	0	0	0	0	0	0	0	0	0
"SEED;Regulation and Cell signaling;Toxin-antitoxin systems (other than RelBE and MazEF);YafQ toxin protein;"	6	21	1	8	7	13	9	4	0	0	4	0
"SEED;Carbohydrates;D-galactarate, D-glucarate and D-glycerate catabolism;5-dehydro-4-deoxyglucarate dehydratase (EC 4.2.1.41);"	0	0	0	0	0	0	0	0	0	0	0	0
"SEED;Amino Acids and Derivatives;Aromatic amino acid degradation;Aromatic-L-amino-acid decarboxylase (EC 4.1.1.28);"	0	0	0	0	0	0	0	0	0	0	0	0
"SEED;DNA Metabolism;DNA phosphorothioation;3'-phosphoadenosine 5'-phosphosulfate sulfurtransferase DndC;"	157	37	13	174	27	29	50	21	40	0	1	5
"SEED;Cell Wall and Capsule;Polyglycerolphosphate lipoteichoic acid biosynthesis;Glycosyltransferase LafB, responsible for the formation of Gal-Glc-DAG;"	3	10	0	8	1	2	0	0	2	0	0	0
"SEED;Regulation and Cell signaling;The Chv regulatory system of Alphaproteobacteria;Phosphocarrier protein, nitrogen regulation associated;"	25	11	5	216	123	131	50	53	29	35	10	7
"SEED;Respiration;Biogenesis of c-type cytochromes;Cytochrome c-type biogenesis protein Ccs1/ResB;"	53	44	2	51	114	71	116	142	102	115	79	30
"SEED;Membrane Transport;Type IV pilus;Type IV pilus biogenesis protein PilM;"	643	382	72	1179	1806	1470	810	994	743	420	278	142
"SEED;Cofactors, Vitamins, Prosthetic Groups, Pigments;Pterin metabolism 3;"	777	619	108	624	1128	847	275	300	184	90	183	173
"SEED;Cofactors, Vitamins, Prosthetic Groups, Pigments;Fe-S cluster assembly;Ferredoxin, 2Fe-2S;"	0	0	0	0	0	0	0	0	0	0	0	0
"SEED;Amino Acids and Derivatives;Valine degradation;"	549	452	72	524	412	113	97	85	68	56	74	111
"SEED;Metabolism of Aromatic Compounds;p-cymene degradation;p-cymene monooxygenase, hydroxylase subunit(CymAa);"	0	2	0	0	0	0	0	0	0	0	0	0
"SEED;Mitochondrial electron transport system in plants;Respiratory complex IV (terminal cytochrome c oxidase) in plants;Cytochrome c oxidase, subunit IV (EC 1.9.3.1);"	0	0	0	0	0	0	0	0	0	0	0	0
"SEED;Cell Wall and Capsule;Alginate metabolism;poly(beta-D-mannuronate) lyase (EC 4.2.2.3);"	0	0	0	0	0	4	0	0	0	0	0	0
"SEED;Protein Metabolism;Protein degradation;Deblocking aminopeptidase (EC 3.4.11.-);"	198	169	34	190	203	123	34	35	45	21	19	35
"SEED;Amino Acids and Derivatives;Polyamine Metabolism;S-adenosylmethionine decarboxylase proenzyme (EC 4.1.1.50), prokaryotic class 1A;"	82	14	19	110	302	225	5	0	5	38	20	11
"SEED;Mitochondrial electron transport system in plants;Respiratory complex III (cytochrome b-c1) in plants;ubiquinol cytochrome C oxidoreductase, cytochrome C1 subunit;"	0	0	0	0	0	0	0	0	0	0	0	0
"SEED;Cell Division and Cell Cycle;Bacterial Cytoskeleton;Rod shape-determining protein RodA;"	0	0	0	0	0	0	0	0	0	0	0	0
"SEED;Membrane Transport;Phosphoglycerate transport system;"	0	0	0	0	0	0	0	0	0	0	0	0
"SEED;RNA Metabolism;tRNA modification Archaea;Predicted P-loop ATPase fused to an acetyltransferase COG1444;"	0	0	0	0	0	0	0	0	0	0	0	0
"SEED;Cofactors, Vitamins, Prosthetic Groups, Pigments;B12 Biosynthesis (Tavares copy1);Optional hypothetical component of the B12 transporter BtuN;"	0	0	0	0	0	0	0	0	0	0	0	0
"SEED;Stress Response;Glutathione-dependent pathway of formaldehyde detoxification;Uncharacterized protein YaiN in in formaldehyde detoxification operon;"	6	9	0	4	7	6	0	0	2	8	0	1
"SEED;Regulation and Cell signaling;DNA-binding regulatory proteins, strays;LysR family transcriptional regulator PA5218;"	0	0	0	0	14	3	0	0	0	0	0	0
"SEED;Virulence, Disease and Defense;MymA operon of Mycobacterium tuberculosis;Virulence-regulating transcriptional regulator VirS (AraC/XylS family);"	0	0	0	0	0	0	0	0	0	0	0	0
"SEED;RNA Metabolism;ATP-dependent RNA helicases, bacterial;ATP-dependent RNA helicase RhlB;"	105	73	16	420	853	1384	55	94	58	97	96	190
"SEED;Amino Acids and Derivatives;PII Superfamily;Cobalt/zinc/cadmium efflux RND transporter, membrane fusion protein, CzcB family;"	0	0	0	0	0	0	0	0	0	0	0	0
"SEED;Amino Acids and Derivatives;Histidine Biosynthesis in Streptococci;"	5997	6183	877	6366	6888	5091	2045	2008	2463	1649	1596	1434
"SEED;Protein Metabolism;Ribosome SSU mitochondrial;SSU ribosomal protein S6p, mitochondrial;"	5	2	0	20	0	2	1	0	2	0	0	0
"SEED;Cofactors, Vitamins, Prosthetic Groups, Pigments;B12 Biosynthesis (Tavares copy1);Aerobic cobaltochelatase CobT subunit (EC 6.6.1.2);"	0	0	0	0	0	0	0	0	0	0	0	0
"SEED;Membrane Transport;Dot-Icm type IV secretion system;IcmK (DotH) protein;"	2	0	0	2	0	0	0	0	0	0	0	0
"SEED;Membrane Transport;ESAT-6 proteins secretion system in Mycobacteria (locus ESX-1);AAA+ family protein ATPase EccA1, component of Type VII secretion system ESX-1;"	0	0	0	0	0	0	0	0	0	0	0	0
"SEED;Carbohydrates;D-Tagatose and Galactitol Utilization;PTS system, galactitol-specific IIA component (EC 2.7.1.69);"	15	29	54	19	44	50	6	6	180	44	118	13
"SEED;Carbohydrates;Entner-Doudoroff Pathway;Aldehyde dehydrogenase (EC 1.2.1.3);"	0	0	0	0	0	0	0	0	0	0	0	0
"SEED;Respiration;Respiration / HGM;Succinate dehydrogenase cytochrome b558 subunit;"	0	0	0	0	0	0	0	0	0	0	0	0
"SEED;Carbohydrates;L-Arabinose CS;L-arabinose-specific 1-epimerase (mutarotase);"	0	0	0	0	0	0	0	0	0	0	0	0
"SEED;Carbohydrates;L-rhamnose utilization;Predicted L-rhamnose ABC transporter, transmembrane component 1;"	40	25	0	109	369	40	5	6	2	10	0	4
"SEED;Carbohydrates;Dihydroxyacetone kinases;Hypothetical protein in cluster with dihydroxyacetone kinase in Rhizobia;"	0	1	0	2	1	2	2	0	0	2	4	3
"SEED;Protein Metabolism;Ribosome LSU eukaryotic and archaeal;LSU ribosomal protein L18Ae;"	282	18	4	451	9	90	17	8	10	12	5	14
"SEED;Secondary Metabolism;Auxin degradation;"	0	0	0	0	0	0	0	0	0	0	0	0
"SEED;Cofactors, Vitamins, Prosthetic Groups, Pigments;CLO thiaminPP biosynthesis;Glycine oxidase ThiO (EC 1.4.3.19);"	0	0	0	0	0	0	0	0	0	0	0	0
"SEED;Carbohydrates;Entner-Doudoroff Pathway;6-phosphogluconolactonase (EC 3.1.1.31);"	0	0	0	0	0	0	0	0	0	0	0	0
"SEED;Miscellaneous;At5g04520 AT1G06240;Disulfide bond chaperones of the HSP33 family;"	0	0	0	0	0	0	0	0	0	0	0	0
"SEED;Carbohydrates;D-Galacturonate and D-Glucuronate Utilization;Altronate dehydratase (EC 4.2.1.7);"	0	0	0	0	0	0	0	0	0	0	0	0
"SEED;Amino Acids and Derivatives;Alanine biosynthesis;Cysteine desulfurase (EC 2.8.1.7), NifS subfamily;"	0	0	0	0	0	0	0	0	0	0	0	0
"SEED;Cell Division and Cell Cycle;Diadenylate cyclase cluster;Phosphoglucosamine mutase (EC 5.4.2.10);"	0	0	0	0	0	0	0	0	0	0	0	0
"SEED;Cofactors, Vitamins, Prosthetic Groups, Pigments;Molybdenum cofactor biosynthesis;Molybdenum transport system protein ModD;"	0	0	0	0	0	0	0	0	0	0	0	0
"SEED;Respiration;Hydrogenases;Ni/Fe-hydrogenase 2 B-type cytochrome subunit;"	0	0	0	0	0	0	0	0	0	0	0	2
"SEED;RNA Metabolism;rRNA modification bacteria;Ribosomal RNA large subunit methyltransferase N (EC 2.1.1.-);"	0	0	0	0	0	0	4	3	0	0	0	0
"SEED;Carbohydrates;L-Arabinose CS;L-2-keto-3-deoxyarabonate dehydratase (EC 4.2.1.43);"	0	0	0	0	0	0	0	0	0	0	0	0
"SEED;Carbohydrates;Fructooligosaccharides(FOS) and Raffinose Utilization;Multiple sugar ABC transporter, substrate-binding protein;"	119	75	24	171	109	77	15	27	34	9	24	7
"SEED;Fatty Acids, Lipids, and Isoprenoids;Carotenoid biosynthesis;"	0	0	0	0	0	0	0	0	0	0	0	0
"SEED;Membrane Transport;Transport of Nickel and Cobalt;Nickel ABC transporter, periplasmic nickel-binding protein NikA (TC 3.A.1.5.3);"	1	0	2	1	0	0	0	0	0	0	0	0
"SEED;Cell Wall and Capsule;Sialic Acid Metabolism;ABC transporter, predicted N-acetylneuraminate transport system permease protein 2;"	0	0	0	0	0	0	0	0	0	0	0	0
"SEED;Amino Acids and Derivatives;Cysteine Biosynthesis;"	0	0	0	0	0	0	0	0	0	0	0	0
"SEED;Virulence;Copper homeostasis: copper tolerance;Membrane protein, suppressor for copper-sensitivity ScsB;"	0	0	0	0	0	0	0	0	0	0	0	0
"SEED;Carbohydrates;Fructose utilization;1-phosphofructokinase (EC 2.7.1.56);"	0	0	0	0	0	0	0	0	0	0	0	0
"SEED;Amino Acids and Derivatives;Aromatic amino acid degradation;5-carboxymethyl-2-oxo-hex-3- ene-1,7-dioate decarboxylase (EC 4.1.1.68);"	0	0	0	0	0	0	0	0	0	0	0	0
"SEED;Membrane Transport;Widespread colonization island;Flp pilus assembly protein CpaD;"	101	31	4	82	82	39	17	17	20	27	7	9
"SEED;Virulence, Disease and Defense;Mediator of hyperadherence YidE in Enterobacteria and its conserved region;Uncharacterized protein YidR;"	2	0	1	0	3	0	0	0	0	0	0	4
"SEED;Regulation and Cell signaling;Toxin-antitoxin replicon stabilization systems;StbE replicon stabilization toxin;"	1	0	0	4	2	10	0	0	0	1	0	0
"SEED;Carbohydrates;(GlcNAc)2 Catabolic Operon;"	0	0	0	0	0	0	0	0	0	0	0	0
"SEED;Metabolism of Aromatic Compounds;Catechol branch of beta-ketoadipate pathway;Muconolactone isomerase (EC 5.3.3.4),putative;"	1	1	0	17	6	5	0	3	4	9	4	0
"SEED;Carbohydrates;N-Acetyl-Galactosamine and Galactosamine Utilization;Predicted cytoplasmic N-Acetyl-D-galactosamine oligosaccharide hydrolase;"	0	2	0	0	0	32	0	0	0	0	0	0
"SEED;Cofactors, Vitamins, Prosthetic Groups, Pigments;Queuosine HMP;Substrate-specific component STY3230 of queuosine-regulated ECF transporter;"	0	0	0	0	0	0	0	0	0	0	0	0
"SEED;Amino Acids and Derivatives;Cysteine Biosynthesis;Cystathionine beta-synthase (EC 4.2.1.22);"	0	0	0	0	0	0	0	0	0	0	0	0
"SEED;Virulence;Multidrug Resistance Efflux Pumps;RND efflux system, outer membrane lipoprotein, NodT family;"	104	152	53	21	33	118	299	367	158	45	239	72
"SEED;Respiration;Formate dehydrogenase;Formate dehydrogenase N gamma subunit (EC 1.2.1.2);"	0	0	0	0	0	0	0	0	0	0	0	0
"SEED;Metabolism of Aromatic Compounds;Biphenyl Degradation;Biphenyl dioxygenase alpha subunit (EC 1.14.12.18);"	3	0	0	0	0	0	0	0	0	0	0	0
"SEED;Carbohydrates;Deoxyribose and Deoxynucleoside Catabolism;Putative deoxyribose-specific ABC transporter, ATP-binding protein;"	93	81	101	43	95	78	28	18	362	81	185	31
"SEED;DNA Metabolism;DNA repair, bacterial MutL-MutS system;DNA mismatch repair protein MutL;"	393	343	64	626	707	793	194	217	146	177	135	145
"SEED;Cell Wall and Capsule;O-Methyl Phosphoramidate Capsule Modification in Campylobacter;Putative sugar nucleotidyltransferase;"	6	2	2	1	0	1	1	2	0	0	0	1
"SEED;Carbohydrates;Chitin and N-acetylglucosamine utilization;Glucosamine-6-phosphate deaminase (EC 3.5.99.6);"	0	0	0	0	0	0	0	0	0	0	0	0
"SEED;Fatty Acids, Lipids, and Isoprenoids;Isoprenoinds for Quinones;(2E,6Z)-farnesyl diphosphate synthase (EC 2.5.1.68);"	154	282	74	309	857	800	21	40	203	50	110	26
"SEED;Amino Acids and Derivatives;Arginine Deiminase Pathway;"	233	222	90	205	221	71	52	107	291	99	186	49
"SEED;RNA Metabolism;ATP-dependent RNA helicases, bacterial;ATP-dependent RNA helicase VVA0939;"	0	2	0	13	231	53	2	11	2	19	2	6
"SEED;Cofactors, Vitamins, Prosthetic Groups, Pigments;YgfZ;Rhodanese-related sulfurtransferase;"	0	0	0	0	0	0	0	0	0	0	0	0
"SEED;Carbohydrates;Glycolysis test;"	3417	4549	528	2997	2798	1271	795	918	1014	351	607	373
"SEED;Nitrogen Metabolism;Nitrogen fixation;Nitrogenase FeMo-cofactor scaffold and assembly protein NifE;"	0	0	0	0	0	0	0	0	0	0	0	0
"SEED;Amino Acids and Derivatives;Aromatic amino acid degradation;Kynurenine formamidase, bacterial (EC 3.5.1.9);"	0	0	0	0	0	0	0	0	0	0	0	0
"SEED;Motility and Chemotaxis;Flagellum;Negative regulator of flagellin synthesis;"	107	87	0	157	198	115	129	190	111	88	36	22
"SEED;Carbohydrates;L-rhamnose utilization;Predicted rhamnose oligosaccharide ABC transporter, permease component 1;"	0	0	0	0	0	0	0	0	0	0	0	0
"SEED;Iron acquisition and metabolism;Siderophore Pyoverdine;Sigma-70 factor FpvI (ECF subfamily), controling pyoverdin biosynthesis;"	0	0	0	0	2	3	0	0	0	0	0	0
"SEED;Fatty Acids, Lipids, and Isoprenoids;CDP-diacylglycerol biosynthesis in plants;Glycerol-3-phosphate acyltransferase (EC 2.3.1.15);"	0	0	0	0	0	0	0	0	0	0	0	0
"SEED;Carbohydrates;Chitin and N-acetylglucosamine utilization;PTS system, N-acetylglucosamine-specific IIA component;"	0	0	0	0	0	0	0	0	0	0	0	0
"SEED;Virulence;Polymyxin Synthetase Gene Cluster in Bacillus;"	0	0	0	0	0	0	0	0	0	0	0	0
"SEED;Protein Metabolism;N-linked Glycosylation in Bacteria;"	6948	7793	999	8825	8397	4805	1424	1738	1646	1183	821	1060
"SEED;RNA Metabolism;RNA processing and degradation, bacterial;Ribonuclease E inhibitor RraB;"	0	0	0	0	24	0	0	1	0	0	0	0
"SEED;Cell Wall and Capsule;Brucella Wbk Region and LPS genes;GDP-mannose 4,6 dehydratase Gmd (EC 4.2.1.47);"	0	0	0	0	0	0	0	0	0	2	0	0
"SEED;Protein Metabolism;Protein chaperones;DnaJ-class molecular chaperone CbpA;"	190	103	116	221	265	300	226	358	106	99	440	1703
"SEED;Carbohydrates;Maltose and Maltodextrin Utilization;Periplasmic alpha-amylase (EC 3.2.1.1);"	15	10	0	24	20	37	25	31	6	11	4	4
"SEED;Respiration;Formate hydrogenase;Putative formate dehydrogenase, cytochrome B subunit (EC 1.2.1.2);"	0	0	9	0	0	0	0	0	0	0	0	0
"SEED;Cofactors, Vitamins, Prosthetic Groups, Pigments;5-FCL-like protein;5-Formyltetrahydrofolate cycloligase paralog implicated in thiamin metabolism;"	0	0	0	0	0	0	0	0	0	0	0	0
"SEED;Carbohydrates;D-gluconate and ketogluconates metabolism;Gluconate 2-dehydrogenase (EC 1.1.99.3), membrane-bound, gamma subunit;"	1	2	0	0	2	35	6	1	0	1	0	0
"SEED;Amino Acids and Derivatives;Branched chain amino acid degradation regulons;Electron transfer flavoprotein, alpha subunit;"	0	0	0	0	0	0	0	0	0	0	0	0
"SEED;Protein Metabolism;Translation elongation factors bacterial;Translation elongation factor P-related protein;"	7	5	0	6	17	46	0	0	1	11	2	2
"SEED;Fatty Acids, Lipids, and Isoprenoids;Unsaturated Fatty Acid Metabolism;"	308	219	24	695	1938	2368	141	212	116	329	173	265
"SEED;Regulation and Cell signaling;G-protein-coupled receptor (GPCR) system in Actinobacteria;"	5084	8419	476	2534	4415	1167	611	750	664	294	341	385
"SEED;Fatty Acids, Lipids, and Isoprenoids;Carotenoid biosynthesis;Phytoene desaturase, pro-zeta-carotene producing (EC 1.-.-.-);"	0	0	0	0	0	0	0	0	0	0	0	0
"SEED;Metabolism of Aromatic Compounds;N-heterocyclic aromatic compound degradation;1H-3-hydroxy-4-oxoquinaldine 2,4-dioxygenase;"	0	0	0	2	0	0	0	0	0	0	0	0
"SEED;Photosynthesis;Bacterial light-harvesting proteins;Light-harvesting LHI, alpha subunit;"	0	0	0	0	0	0	0	0	0	0	0	0
"SEED;Cofactors, Vitamins, Prosthetic Groups, Pigments;Fe-S cluster assembly;Iron binding protein IscA for iron-sulfur cluster assembly;"	0	0	0	0	0	0	0	0	0	0	0	0
"SEED;Mitochondrial electron transport system in plants;F0F1-type ATP synthase in plants (mitochondrial);ATP synthase delta chain (EC 3.6.3.14);"	0	0	0	0	0	0	0	0	0	0	0	0
"SEED;Iron acquisition and metabolism;Hemin transport system;heme uptake regulator;"	0	0	0	7	0	42	0	0	0	4	0	0
"SEED;Carbohydrates;Xylose utilization;Xylonolactonase (EC 3.1.1.68);"	0	0	0	2	2	0	0	0	0	0	0	0
"SEED;Cell Wall and Capsule;Capsular Polysaccharides Biosynthesis and Assembly;Tyrosine-protein kinase Wzc (EC 2.7.10.2);"	0	0	0	0	0	0	0	0	0	0	0	0
"SEED;Metabolism of Aromatic Compounds;Quinate degradation;"	594	510	115	939	860	742	253	273	310	230	157	125
"SEED;RNA Metabolism;Polyadenylation bacterial;Polyribonucleotide nucleotidyltransferase (EC 2.7.7.8);"	0	0	0	0	0	0	0	0	0	0	0	0
"SEED;Metabolism of Aromatic Compounds;Salicylate and gentisate catabolism;salicylate esterase;"	0	0	0	0	0	0	0	0	0	0	0	0
"SEED;Virulence, Disease and Defense;Listeria surface proteins: Internalin-like proteins;internalin, putative;"	323	545	141	1530	1188	1384	288	200	192	291	108	220
"SEED;Respiration;Formate hydrogenase;Formate dehydrogenase chain D (EC 1.2.1.2);"	1027	924	47	635	1006	337	87	135	124	98	97	119
"SEED;Phages, Prophages, Transposable elements, Plasmids;"	0	0	0	0	0	0	0	0	0	0	0	0
"SEED;Amino Acids and Derivatives;Lysine fermentation;Butyrate-acetoacetate CoA-transferase subunit B (EC 2.8.3.9);"	0	0	0	0	0	0	0	0	0	0	0	0
"SEED;RNA Metabolism;RNA pseudouridine syntheses;Ribosomal large subunit pseudouridine synthase F (EC 4.2.1.70);"	0	0	0	0	0	0	0	0	0	0	0	0
"SEED;Membrane Transport;A TRAP transporter and a hypothetical;DUF1850 domain-containing protein;"	0	0	0	5	12	40	0	0	0	16	1	4
"SEED;Amino Acids and Derivatives;Branched chain amino acid degradation regulons;Enoyl-CoA hydratase [isoleucine degradation] (EC 4.2.1.17);"	0	0	0	0	0	0	0	0	0	0	0	0
"SEED;Fatty Acids, Lipids, and Isoprenoids;Glycosylglycerides biosynthesis in plants;"	0	0	0	0	0	0	0	0	0	0	0	0
"SEED;RNA Metabolism;tRNA processing;tRNAHis-5'-guanylyltransferase;"	6	8	4	52	100	18	5	4	11	0	0	0
"SEED;Carbohydrates;Citrate Metabolism KE;Phosphoenolpyruvate carboxykinase [GTP] (EC 4.1.1.32);"	0	0	0	0	0	0	0	0	0	0	0	0
"SEED;Virulence, Disease and Defense;Listeria surface proteins: Internalin-like proteins;Internalin-like protein (LPXTG motif) Lmo0801 homolog;"	0	0	0	0	0	0	0	0	0	0	0	0
"SEED;RNA Metabolism;Ribosome biogenesis archaeal;rRNA biogenesis protein Nop5/Nop56;"	0	0	0	0	0	0	0	0	0	0	0	0
"SEED;Carbohydrates;Chitin and N-acetylglucosamine utilization;Predicted N-acetyl-glucosamine kinase 2, ROK family (EC 2.7.1.59);"	227	40	13	24	88	15	3	8	16	5	6	2
"SEED;Carbohydrates;Sucrose utilization;Predicted sucrose permease, MFS family, FucP subfamily;"	0	0	0	0	0	0	0	0	0	0	0	0
"SEED;Metabolism of Aromatic Compounds;Benzoate transport and degradation cluster;Benzoyl-CoA oxygenase component B;"	192	115	57	836	504	229	86	74	176	127	29	45
"SEED;Cofactors, Vitamins, Prosthetic Groups, Pigments;YgfZ;Aspartate carbamoyltransferase (EC 2.1.3.2);"	0	0	0	0	0	0	0	0	0	0	0	0
"SEED;Membrane Transport;ABC transporter alkylphosphonate (TC 3.A.1.9.1);Phosphonate ABC transporter permease protein phnE2 (TC 3.A.1.9.1);"	6	2	2	17	34	21	0	8	4	5	9	9
"SEED;Carbohydrates;N-Acetyl-Galactosamine and Galactosamine Utilization;Chondroitinase (chondroitin lyase);"	0	0	0	0	0	0	0	0	0	0	0	0
[truncated: 4,531 more rows]

## Sheet: TMM
SEED_category	Tomato_FW_1	Tomato_FW_2	Tomato_FW_3	Tomato_TWW_1	Tomato_TWW_2	Tomato_TWW_3	Lettuce_FW_1	Lettuce_FW_2	Lettuce_FW_3	Lettuce_TWW_1	Lettuce_TWW_2	Lettuce_TWW_3
SEED;Iron acquisition and metabolism;RCJ pfr;	0	0	0	0	0.401604	0	0	0	0	0	0	0
SEED;Protein Metabolism;Ribosome LSU mitochondrial;LSU ribosomal protein L32p, mitochondrial;	0	0	0	0	0.401604	0	0	0	0	0	0	0
SEED;Fatty Acids, Lipids, and Isoprenoids;Mycobacterial HadABC proteins ((3R)-hydroxyacyl-ACP dehydrates of FASII);(3R)-hydroxyacyl-ACP dehydratase subunit HadC;	0	0	0	0	0.401604	0	0	0	0	0	0	0
SEED;Membrane Transport;ECF class transporters;Duplicated ATPase component of energizing module of predicted tryptophan ECF transporter;	0	0	0	0	0.401604	0	0	0	0	0	0	0
SEED;Regulation and Cell signaling;HPr catabolite repression system;Inorganic pyrophospatase PpaX;	0	0	0	0	0.401604	0	0	0	0	0	0	0
SEED;Carbohydrates;Trehalose Uptake and Utilization;Trehalose 6-phosphate phosphorylase (EC 2.4.1.216);	0	0	0	0	0.401604	0	0	0	0	0	0	0
SEED;RNA Metabolism;RNA polymerase II initiation factors;Transcription initiation factor IIH p80 subunit;	0	0	0	0	0.401604	0	0	0	0	0	0	0
SEED;Cell Wall and Capsule;Sialic Acid Metabolism;Sialic acid-induced transmembrane protein YjhT(NanM), possible mutarotase;	0	0	0	0	0.401604	0	0	0	0	0	0	0
SEED;Virulence, Disease and Defense;Listeria surface proteins: Internalin-like proteins;Internalin D (LPXTG motif);	0	0	0	0	0.401604	0	0	0	0	0	0	0
SEED;Cell Wall and Capsule;Xanthan Exopolysaccharide Biosynthesis and Export;Xanthan biosynthesis oligosaccharidyl-lipid flippase GumJ;	0	0	0	0	0.401604	0	0	0	0	0	0	0
SEED;Phages, Prophages, Transposable elements, Plasmids;T4-like cyanophage core proteins;	0	0	0	0	0.401604	0	0	0	0	0	0	0
SEED;DNA Metabolism;CRISPRs;CRISPR-associated protein Csf2;	0	0	0	0	0.401604	0	0	0	0	0	0	0
SEED;Cell Wall and Capsule;Xanthan Exopolysaccharide Biosynthesis and Export;Xanthan biosynthesis acetyltransferase GumF;	0	0	0	0	0.401604	0	0	0	0	0	0	0
SEED;DNA Metabolism;DNA replication, archaeal;Archaeal DNA polymerase II large subunit (EC 2.7.7.7);	0	0	0	0	0.401604	0	0	0	0	0	0	0
SEED;Cell Division and Cell Cycle;Bacterial Cytoskeleton;MreB-like protein (Mbl protein);	0	0	0	0	0.401604	0	0	0	0	0	0	0
SEED;Membrane Transport;Ton and Tol transport systems;Sialic acid-regulated TonB-dependent outer membrane receptor;	0	0	0	0	0.401604	0	0	0	0	0	0	0
SEED;DNA Metabolism;DNA repair, bacterial RecFOR pathway;	0	0	0	0	0	0.517248	0	0	0	0	0	0
SEED;Virulence;Mycobacterial virulence operon MCE involved in cell invasion;	0	0	0	0	0	0.517248	0	0	0	0	0	0
SEED;Cell Wall and Capsule;Teichuronic acid biosynthesis;Putative teichuronic acid biosynthesis glycosyl transferase TuaH;	0	0	0	0	0	0.517248	0	0	0	0	0	0
SEED;Virulence;Cobalt-zinc-cadmium resistance;Nickel-cobalt-cadmium resistance protein NccB;	0	0	0	0	0	0.517248	0	0	0	0	0	0
SEED;Respiration;Na(+)-translocating NADH-quinone oxidoreductase and rnf-like group of electron transport complexes;Probable exported or periplasmic protein in ApbE locus;	0	0	0	0	0	0.517248	0	0	0	0	0	0
SEED;Respiration;Hydrogenases;Quinone-reactive Ni/Fe hydrogenase, cytochrome b subunit;	0	0	0	0	0	0.517248	0	0	0	0	0	0
SEED;DNA Metabolism;Uracil-DNA glycosylase;U/G & T/G mismatch specific glycosylase (Pa-MIG);	0	0	0	0	0	0.517248	0	0	0	0	0	0
SEED;Regulation and Cell signaling;Symbiotic colonization and sigma-dependent biofilm formation gene cluster;Glycosyltransferase (EC 2.4.1.-) SypH;	0	0	0	0	0	0.517248	0	0	0	0	0	0
SEED;Respiration;Hydrogenases;Coenzyme F420-reducing hydrogenase, gamma subunit;	0	0	0	0	0	0.517248	0	0	0	0	0	0
SEED;Membrane Transport;Dot-Icm type IV secretion system;IcmJ (DotN) protein;	0	0	0	0	0	0.517248	0	0	0	0	0	0
SEED;Phages, Prophages, Transposable elements, Plasmids;Phage head and packaging;Phage head completion protein (T4-like gp14);	0	0	0	0	0	0.517248	0	0	0	0	0	0
SEED;Carbohydrates;Mannitol Utilization;PTS system, mannitol-specific cryptic IIB component (EC 2.7.1.69);	0	0	0	0	0	0.517248	0	0	0	0	0	0
SEED;Photosynthesis;Photosystem II;Photosystem II 12 kDa extrinsic protein (PsbU);	0	0	0	0	0	0.517248	0	0	0	0	0	0
SEED;Respiration;Alternative NAD(P)H dehydrogenases in plants;NADPH-dependent diflavin oxidoreductase (EC 1.6.99.-);	0	0	0	0	0	0.517248	0	0	0	0	0	0
SEED;Plastidial (cyanobacterial) electron transport system;Cytochrome b6-f complex in plants (plastidial) and cyanobacteria;Cytochrome b6-f complex iron-sulfur subunit PetC1 (Rieske iron sulfur protein EC 1.10.9.1);	0	0	0	0	0	0.517248	0	0	0	0	0	0
SEED;Virulence;Mycobacterial MmpL3 membrane protein cluster;	0	0	0	0	0	0.517248	0	0	0	0	0	0
SEED;Protein Metabolism;Ribosome SSU mitochondrial;SSU ribosomal protein S33mt, mitochondrial;	0	0	0	0	0	0.517248	0	0	0	0	0	0
SEED;Protein Metabolism;Ribosome LSU mitochondrial;LSU ribosomal protein MRPL31, mitochondrial;	0	0	0	0.539105	0	0	0	0	0	0	0	0
SEED;Protein Metabolism;Ribosome LSU mitochondrial;LSU ribosomal protein L22p (L17e), mitochondrial;	0	0	0	0.539105	0	0	0	0	0	0	0	0
SEED;Carbohydrates;Lactose and Galactose Uptake and Utilization;Mgl repressor and galactose ultrainduction factor GalS, HTH-type transcriptional regulator;	0	0	0	0.539105	0	0	0	0	0	0	0	0
SEED;Carbohydrates;Unknown sugar utilization (cluster yphABCDEFG);Predicted sugar ABC transport system, ATP-binding protein YphE;	0	0	0	0.539105	0	0	0	0	0	0	0	0
SEED;Fatty Acids, Lipids, and Isoprenoids;Mycobacterial FadD proteins (fatty acid CoA- and AMP- ligases);Long-chain fatty-acid-CoA ligase (EC 6.2.1.3), Mycobacterial subgroup FadD19;	0	0	0	0.539105	0	0	0	0	0	0	0	0
SEED;Cofactors, Vitamins, Prosthetic Groups, Pigments;mycofactocin system;Mycofactocin system heme/flavin dehydrogenase;	0	0	0	0.539105	0	0	0	0	0	0	0	0
SEED;Metabolism of Aromatic Compounds;p-cymene degradation;2-hydroxypenta-2,4-dienoate hydratase (CmtF) (EC 4.2.1.-);	0	0	0	0.539105	0	0	0	0	0	0	0	0
SEED;Secondary Metabolism;Paerucumarin Biosynthesis;	0	0	0	0.539105	0	0	0	0	0	0	0	0
SEED;Carbohydrates;Dihydroxyacetone kinases;Phosphoenolpyruvate-dihydroxyacetone phosphotransferase operon regulatory protein DhaR;	0	0.58711	0.0454429	0	0	0	0	0	0	0	0	0
SEED;Cell Wall and Capsule;Colanic acid biosynthesis;Colanic acid biosynthesis acetyltransferase WcaF (EC 2.3.1.-);	0	0.58711	0.0454429	0	0	0	0	0	0	0	0	0
SEED;Metabolism of Aromatic Compounds;Biphenyl Degradation;Biphenyl dioxygenase beta subunit (EC 1.14.12.18);	0	0.58711	0.0454429	0	0	0	0	0	0	0	0	0
SEED;Respiration;Coenzyme F420 hydrogenase;Coenzyme F420 hydrogenase beta subunit (FrcB) (EC 1.12.98.1);	0	0.58711	0.0454429	0	0	0	0	0	0	0	0	0
SEED;DNA Metabolism;CRISPRs;	0	0.58711	0.0454429	0	0	0	0	0	0	0	0	0
SEED;Metabolism of Aromatic Compounds;Hydroxyaromatic decarboxylase family;Hydroxyaromatic non-oxidative decarboxylase protein D (EC 4.1.1.-);	0	0.58711	0.0454429	0	0	0	0	0	0	0	0	0
SEED;Cell Wall and Capsule;Brucella Wbk Region and LPS genes;Mannosyltransferase WbkA;	0	0.58711	0.0454429	0	0	0	0	0	0	0	0	0
SEED;Cell Wall and Capsule;Lipopolysaccharide-related cluster in Alphaproteobacteria;FIG081201: hypothetical protein;	0	0.58711	0.0454429	0	0	0	0	0	0	0	0	0
SEED;Iron acquisition and metabolism;Siderophore pyochelin;Pyochelin synthetase PchF, non-ribosomal peptide synthetase module;	0	0.58711	0.0454429	0	0	0	0	0	0	0	0	0
SEED;Cell Wall and Capsule;Sialic Acid Metabolism;ABC transporter, predicted N-acetylneuraminate transport system permease protein 1;	0.602188	0	0.0456091	0	0	0	0	0	0	0	0	0
SEED;Miscellaneous;Nicotinate catabolism, anaerobic;Nicotinate dehydrogenase, large molybdopterin subunit (EC 1.17.1.5);	0.602188	0	0.0456091	0	0	0	0	0	0	0	0	0
SEED;Fatty Acids, Lipids, and Isoprenoids;Polyunsaturated fatty acids biosynthesis in plants;	0.602188	0	0.0456091	0	0	0	0	0	0	0	0	0
SEED;Nucleosides and Nucleotides;Pyrimidine utilization;Predicted amidohydrolase RutB in novel pyrimidine catabolism pathway;	0.602188	0	0.0456091	0	0	0	0	0	0	0	0	0
SEED;Cell Wall and Capsule;Lipid A-Ara4N pathway ( Polymyxin resistance );Polymyxin resistance protein PmrM;	0.602188	0	0.0456091	0	0	0	0	0	0	0	0	0
SEED;Membrane Transport;Characterized plastid transporters in plants;	0.602188	0	0.0456091	0	0	0	0	0	0	0	0	0
SEED;Carbohydrates;Lactose and Galactose Uptake and Utilization;Lactose phosphotransferase system repressor;	0.602188	0	0.0456091	0	0	0	0	0	0	0	0	0
SEED;Dormancy and Sporulation;Spore germination;Spore cortex-lytic enzyme, N-acetylglucosaminidase SleL (EC 3.2.1.-);	0.602188	0	0.0456091	0	0	0	0	0	0	0	0	0
SEED;Carbohydrates;Methanogenesis from methylated compounds;Methylcobalamin:coenzyme M methyltransferase, methanol-specific;	0.602188	0	0.0456091	0	0	0	0	0	0	0	0	0
SEED;Regulation and Cell signaling;Oxygen and light sensor PpaA-PpsR;PpaA, heme-binding SCHIC domain sensory protein, regulator for photosystem formation;	0	0	0	0	0.874529	0	0	0	0	0	0	0
SEED;Iron acquisition and metabolism;Siderophore Achromobactin;Outer membrane receptor proteins, likely involved in siderophore uptake;	0	0	0	0	0.874529	0	0	0	0	0	0	0
SEED;Protein Metabolism;Ribosome SSU mitochondrial;SSU ribosomal protein S19p (S15e), mitochondrial;	0	0	0	0	0.874529	0	0	0	0	0	0	0
SEED;DNA Metabolism;DNA replication, archaeal;DNA replication helicase protein MCM;	0	0	0	0	0.874529	0	0	0	0	0	0	0
SEED;Cofactors, Vitamins, Prosthetic Groups, Pigments;Chlorophyll Biosynthesis in plants and prokaryotes;Light-independent protochlorophyllide reductase subunit N (EC 1.18.-.-);	0	0	0	0	0.874529	0	0	0	0	0	0	0
SEED;RNA Metabolism;RNA polymerase archaeal;DNA-directed RNA polymerase subunit B' (EC 2.7.7.6);	0	0	0	0	0.874529	0	0	0	0	0	0	0
SEED;Nucleosides and Nucleotides;Xanthosine utilization (xap region);Xanthosine permease;	0	0	0	0	0.874529	0	0	0	0	0	0	0
SEED;Fatty Acids, Lipids, and Isoprenoids;Cholesterol catabolic operon in Mycobacteria;Putative cytochrome P450 IgrA;	0	0	0	0	0.874529	0	0	0	0	0	0	0
SEED;RNA Metabolism;RNA polymerase II initiation factors;Transcription initiation factor IIH cyclin-dependent kinase 7;	0	0	0	0	0.874529	0	0	0	0	0	0	0
SEED;Cell Wall and Capsule;Brucella Wbk Region and LPS genes;Formyltransferase WbkC;	0	0	0	0	0.874529	0	0	0	0	0	0	0
SEED;Protein Metabolism;Peptide methionine sulfoxide reductase;Thiol:disulfide oxidoreductase associated with MetSO reductase;	0	0	0	0	0.874529	0	0	0	0	0	0	0
SEED;Amino Acids and Derivatives;Polyamine Metabolism;Transcriptional regulator, MerR family, near polyamine transporter;	0	0	0	0	0.874529	0	0	0	0	0	0	0
SEED;RNA Metabolism;RNA polymerase archaeal;DNA-directed RNA polymerase subunit D (EC 2.7.7.6);	0	0	0	0	0.874529	0	0	0	0	0	0	0
SEED;Virulence, Disease and Defense;Diphtheria toxin;	0	0	0	0	0.874529	0	0	0	0	0	0	0
SEED;Respiration;Biogenesis of c-type cytochromes;Putative ATP-binding component of ABC transporter involved in cytochrome c biogenesis;	0	0	0	0	0.874529	0	0	0	0	0	0	0
SEED;Miscellaneous;Synechocystis experimental;Esterase/lipase, sll0644 homolog;	0	0.58711	0.0454429	0	0.401604	0	0	0	0	0	0	0
SEED;DNA Metabolism;CRISPR-associated cluster;CRISPR-associated RAMP, TM1809 family;	0	0.58711	0.0454429	0	0.401604	0	0	0	0	0	0	0
SEED;Phages, Prophages, Transposable elements, Plasmids;Listeria Pathogenicity Island LIPI-1 extended;Thiol-activated cytolysin;	0.602188	0	0.0456091	0	0.401604	0	0	0	0	0	0	0
SEED;Virulence;Type 4 secretion and conjugative transfer;Conjugative transfer entry exclusion protein TrbK;	0	0	0	0	0	1.0959	0	0	0	0	0	0
SEED;Cell Wall and Capsule;Lipid A modifications;Lipid A acylation protein PagP, palmitoyltransferase;	0	0	0	0	0	1.0959	0	0	0	0	0	0
SEED;Iron acquisition and metabolism;Vibrioferrin synthesis;Vibrioferrin decarboxylase protein PvsE;	0	0	0	0	0	1.0959	0	0	0	0	0	0
SEED;Virulence, Disease and Defense;Listeria surface proteins: Internalin-like proteins;Internalin-like protein (LPXTG motif) Lmo0331 homolog;	0	0	0	0	0	1.0959	0	0	0	0	0	0
SEED;Protein Metabolism;Ribosome LSU mitochondrial;LSU ribosomal protein MRPL25, mitochondrial;	0	0	0	0	0	1.0959	0	0	0	0	0	0
SEED;DNA Metabolism;DNA replication, archaeal;Replication factor C small subunit;	0	0	0	0	0	1.0959	0	0	0	0	0	0
SEED;Miscellaneous;EC 4.1.3.- Oxo-acid-lyases;4-hydroxy-2-oxoglutarate aldolase (EC 4.1.3.16);	0	0	0	0	0	1.0959	0	0	0	0	0	0
SEED;Dormancy and Sporulation;Spore germination;Putative peptidoglycan hydrolase YvbX, NOT involved in spore germination;	0	0	0	0	0	1.0959	0	0	0	0	0	0
SEED;Regulation and Cell signaling;cAMP signaling in bacteria;Purine cyclase-related protein;	0	0	0	0	0	1.0959	0	0	0	0	0	0
SEED;Photosynthesis;Bacteriorhodopsin;	0	0	0	0	0	1.0959	0	0	0	0	0	0
SEED;Phages, Prophages, Transposable elements, Plasmids;Phage Family Inoviridae;Phage ssDNA binding protein;	0	0	0	0	0	1.0959	0	0	0	0	0	0
SEED;Virulence, Disease and Defense;Bacitracin Stress Response;Two-component sensor kinase YvcQ;	0	0	0	0	0	1.0959	0	0	0	0	0	0
SEED;Cofactors, Vitamins, Prosthetic Groups, Pigments;Pterin biosynthesis;Dihydropteridine reductase (EC 1.5.1.34);	0	0	0	0	0	1.0959	0	0	0	0	0	0
SEED;Cell Division and Cell Cycle;Two cell division clusters relating to chromosome partitioning;Signal recognition particle associated protein;	0	0	0	0	0	1.0959	0	0	0	0	0	0
SEED;Phosphorus Metabolism;Phosphonate metabolism;2-aminoethylphosphonate uptake and metabolism regulator;	0	0	0	0	0	1.0959	0	0	0	0	0	0
SEED;Miscellaneous;EC 4.1.3.- Oxo-acid-lyases;4-hydroxy-2-oxohexanoate aldolase (EC 4.1.3.n1);	0	0	0	0	0	1.0959	0	0	0	0	0	0
SEED;Virulence;Copper homeostasis: copper tolerance;Copper homeostasis protein CutF precursor;	0	0	0	0	0	1.0959	0	0	0	0	0	0
SEED;Protein Metabolism;Ribosome LSU mitochondrial;LSU ribosomal protein L11p (L12e), mitochondrial;	0	0	0	1.13739	0	0	0	0	0	0	0	0
SEED;Protein Metabolism;Ribosome SSU mitochondrial;SSU ribosomal protein S16p, mitochondrial;	0	0	0	1.13739	0	0	0	0	0	0	0	0
SEED;Carbohydrates;Unknown sugar utilization (cluster yphABCDEFG);Predicted sugar ABC transport system, periplasmic binding protein YphF precursor;	0	0	0	1.13739	0	0	0	0	0	0	0	0
SEED;Metabolism of Aromatic Compounds;N-heterocyclic aromatic compound degradation;1H-3-hydroxy-4-oxoquinaldine 2,4-dioxygenase;	0	0	0	1.13739	0	0	0	0	0	0	0	0
SEED;Carbohydrates;Chitin and N-acetylglucosamine utilization;N-Acetyl-D-glucosamine permease 2, possible;	0	0	0	1.13739	0	0	0	0	0	0	0	0
SEED;Cell Wall and Capsule;Peptidoglycan Crosslinking of Peptide Stems;Penicillin-binding protein AmpH;	0	0	0	1.13739	0	0	0	0	0	0	0	0
SEED;Membrane Transport;Choline Transport;Choline-binding lipoprotein;	0	0	0	1.13739	0	0	0	0	0	0	0	0
SEED;Respiration;Hydrogenases;[Ni/Fe] hydrogenase, group 1, large subunit;	0	0	0	1.13739	0	0	0	0	0	0	0	0
SEED;Miscellaneous;Nicotinate catabolism, anaerobic;Nicotinate dehydrogenase, FAD-subunit (EC 1.17.1.5);	0	0	0	0	0.775659	0.408445	0	0	0	0	0	0
SEED;Fatty Acids, Lipids, and Isoprenoids;Fatty Acid Biosynthesis FASI;Trans-2,3-enoyl-cozyme A reductase of elongase (EC 1.-.-.-);	0	0	0	0	0.775659	0.408445	0	0	0	0	0	0
SEED;Membrane Transport;Choline Transport;Sodium-Choline Symporter;	0	0	0	0	0.775659	0.408445	0	0	0	0	0	0
SEED;Carbohydrates;Mannose Metabolism;Fructokinase in mannoside utilization gene cluster (EC 2.7.1.4);	0.602188	0	0.0456091	0.539105	0	0	0	0	0	0	0	0
SEED;Motility and Chemotaxis;Bacterial Chemotaxis;Methyl-accepting chemotaxis protein III (ribose and galactose chemoreceptor protein);	0	0	0	0	0	0	0.0333761	0.0238409	1.15095	0	0	0
SEED;Metabolism of Aromatic Compounds;Naphtalene and antracene degradation;naphthalene dioxygenase ferredoxin;	0	0	0	0	0	0	0.0333761	0.0238409	1.15095	0	0	0
SEED;Carbohydrates;Alpha-acetolactate operon;	0	0	0	0	0	0	0.0333761	0.0238409	1.15095	0	0	0
SEED;Iron acquisition and metabolism;Siderophore Pyoverdine;Pyoverdine efflux carrier and ATP binding protein;	0	0	0	0	0	0	0.0333761	0.0238409	1.15095	0	0	0
SEED;Carbohydrates;L-rhamnose utilization;Rhamnogalacturonide transporter RhiT;	0	0	0	0	0.271344	1.01447	0	0	0	0	0	0
SEED;Phages, Prophages, Transposable elements, Plasmids;Phage Family Inoviridae;Phage replication initiation protein;	0	0	0	0	0	0	0.0337438	1.2408	0.0155648	0	0	0
SEED;Respiration;Hydrogenases;NADP-reducing hydrogenase, subunit C;	0	0	0	0	0	0	0.0337438	1.2408	0.0155648	0	0	0
SEED;Carbohydrates;Xylose utilization;D-xylose-specific 1-epimerase (mutarotase);	0	0	0	0	0	0	0.0337438	1.2408	0.0155648	0	0	0
SEED;Respiration;Soluble cytochromes and functionally related electron carriers;FIG135464: Cytochrome c4;	0	0	0	0	0	0	0.0337438	1.2408	0.0155648	0	0	0
SEED;Central metabolism;Cyanobacterial bypass in the TCA;	0	1.21441	0.0856615	0	0	0	0	0	0	0	0	0
SEED;Metabolism of Aromatic Compounds;p-cymene degradation;p-cymene monooxygenase, hydroxylase subunit(CymAa);	0	1.21441	0.0856615	0	0	0	0	0	0	0	0	0
SEED;Secondary Metabolism;Phytoalexin biosynthesis;	0	1.21441	0.0856615	0	0	0	0	0	0	0	0	0
SEED;Membrane Transport;ECF class transporters;Duplicated ATPase component TTE1589 of energizing module of predicted methylthioadenosine ECF transporter;	0	1.21441	0.0856615	0	0	0	0	0	0	0	0	0
SEED;Carbohydrates;(GlcNAc)2 Catabolic Operon;(GlcNAc)2 ABC transporter, periplasmic substrate-binding protein;	0	1.21441	0.0856615	0	0	0	0	0	0	0	0	0
SEED;Cell Wall and Capsule;Xanthan Exopolysaccharide Biosynthesis and Export;Xanthan biosynthesis pyruvyltransferase GumL;	1.24287	0	0.0861694	0	0	0	0	0	0	0	0	0
SEED;Stress Response;Gycosylglycerates;Glucosylglycerate synthase (EC 2.4.1.268);	1.24287	0	0.0861694	0	0	0	0	0	0	0	0	0
SEED;Carbohydrates;2-Ketogluconate Utilization;Epimerase KguE;	1.24287	0	0.0861694	0	0	0	0	0	0	0	0	0
SEED;Respiration;trimethylamine N-oxide (TMAO) reductase;Sensor protein torS (EC 2.7.3.-);	1.24287	0	0.0861694	0	0	0	0	0	0	0	0	0
SEED;Cofactors, Vitamins, Prosthetic Groups, Pigments;Plastoquinone Biosynthesis;2-methyl-6-solanyl-1,4-benzoquinone methyltransferase;	1.24287	0	0.0861694	0	0	0	0	0	0	0	0	0
SEED;Phages, Prophages, Transposable elements, Plasmids;Phage tail proteins 2;Phage tail completion protein;	1.24287	0	0.0861694	0	0	0	0	0	0	0	0	0
SEED;RNA Metabolism;RNA polymerase III;DNA-directed RNA polymerase III 25 kDa polypeptide (EC 2.7.7.6);	1.24287	0	0.0861694	0	0	0	0	0	0	0	0	0
SEED;Cell Wall and Capsule;Lipid A modifications;Lipid A 3-O-deacylase;	0	0	0	0	1.33664	0	0	0	0	0	0	0
SEED;Phages, Prophages, Transposable elements;Phage Dual Exonuclease Exclusion;Phage DNA binding ATPase;	0	0	0	0	1.33664	0	0	0	0	0	0	0
SEED;Cell Wall and Capsule;Lipid A-Ara4N pathway ( Polymyxin resistance );UDP-4-amino-4-deoxy-L-arabinose formyltransferase (EC 2.1.2.13);	0	0	0	0	1.33664	0	0	0	0	0	0	0
SEED;Protein Metabolism;Ribosome LSU mitochondrial;LSU ribosomal protein L4p (L1e), mitochondrial;	0	0	0	0	1.33664	0	0	0	0	0	0	0
SEED;Carbohydrates;Maltose and Maltodextrin Utilization;Putative oxidoreductase YcjS (EC 1.-.-.-), NADH-binding;	0	0	0	0	1.33664	0	0	0	0	0	0	0
SEED;Iron acquisition and metabolism;Siderophore Enterobactin;Enterobactin synthetase component F, serine activating enzyme (EC 2.7.7.-);	0	0	0	0	0	0	1.349	0.0243865	0.0157475	0	0	0
SEED;Virulence, Disease and Defense;Bacitracin Stress Response;Two-component response regulator YvcP;	0	0	0	0	0	0	1.349	0.0243865	0.0157475	0	0	0
SEED;Carbohydrates;Trehalose Uptake and Utilization;PTS system, trehalose-specific IIB component (EC 2.7.1.69);	0	0	0	0.427991	0	1.00823	0	0	0	0	0	0
SEED;Protein Metabolism;Diphthamide biosynthesis;Diphthamide biosynthesis protein 3 (Kluyveromyces lactis toxin-insensitive protein 11);	0	0	0	0.427991	0	1.00823	0	0	0	0	0	0
SEED;Phages, Prophages, Transposable elements, Plasmids;Conjugative transposon, Bacteroidales;Conjugative transposon protein TraE;	0	0.58711	0.0454429	0	0.874529	0	0	0	0	0	0	0
SEED;Fatty Acids, Lipids, and Isoprenoids;Carnitine Metabolism in Microorganisms;Carnitine racemase (EC 5.-.-.-);	0	0	0	0.993933	0.229275	0.36686	0	0	0	0	0	0
SEED;Iron acquisition and metabolism;Siderophore Pyoverdine;ABC transporter in pyoverdin gene cluster, periplasmic component;	0	0	0	0	0.702444	0.952886	0	0	0	0	0	0
SEED;RNA Metabolism;Transcription initiation, bacterial sigma factors;RNA polymerase sigma factor SigV;	0	0	0	0	0	1.65726	0	0	0	0	0	0
SEED;DNA Metabolism;DNA repair, bacterial UvrD and related helicases;ATP-dependent DNA helicase UvrD/PcrA, clostridial paralog 2;	0	0	0	0	0	1.65726	0	0	0	0	0	0
SEED;Carbohydrates;Xylose utilization;predicted xylose isomerase;	0	0	0	0	0	1.65726	0	0	0	0	0	0
SEED;Carbohydrates;Xylose utilization;Xylonolactonase (EC 3.1.1.68);	0	0	0	0.998804	0.700634	0	0	0	0	0	0	0
SEED;Carbohydrates;Glycerol and Glycerol-3-phosphate Uptake and Utilization;Probable glycerol transport protein;	0	1.21441	0.0856615	0	0.401604	0	0	0	0	0	0	0
SEED;RNA Metabolism;RNA polymerase archaeal initiation factors;Transcription initiation factor B;	0	1.21441	0.0856615	0	0.401604	0	0	0	0	0	0	0
SEED;Cofactors, Vitamins, Prosthetic Groups, Pigments;p-Aminobenzoyl-Glutamate Utilization;Catalyzes the cleavage of p-aminobenzoyl-glutamate to p-aminobenzoate and glutamate, subunit B;	0	1.21441	0.0856615	0	0.401604	0	0	0	0	0	0	0
SEED;Phages, Prophages, Transposable elements, Plasmids;Listeria Pathogenicity Island LIPI-1 extended;Broad-substrate range phospholipase C (EC 3.1.4.3);	0	0	0	1.71765	0	0	0	0	0	0	0	0
SEED;Regulation and Cell signaling;Toxin-antitoxin system in Mycobacterium;VapC11 antibacterial toxin protein;	0	0	0	1.71765	0	0	0	0	0	0	0	0
SEED;Iron acquisition and metabolism;Siderophore Pyoverdine;Putative iron-regulated membrane protein, PA2403 homolog;	0	0	0	0	0	0	0	0	0	1.55125	0.090368	0.0768594
SEED;Regulation and Cell signaling;Symbiotic colonization and sigma-dependent biofilm formation gene cluster;Membrane protein SypL involved in exopolysaccharide production;	0	0	0	0	0	0	0	0	0	1.55125	0.090368	0.0768594
SEED;Cell Division and Cell Cycle;Cyanobacterial Circadian Clock;Clock-associated two-component sensor histidine kinase SasA;	0	0.58711	0.0454429	0	0	1.0959	0	0	0	0	0	0
SEED;Metabolism of Aromatic Compounds;Anaerobic Aromatic Degredation (benzoate);Acetyl-CoA acetyltransferase;	1.24287	0	0.0861694	0	0.401604	0	0	0	0	0	0	0
SEED;Carbohydrates;Ethylmalonyl-CoA pathway of C2 assimilation, GJO;	0.602188	0	0.0456091	0	0	1.0959	0	0	0	0	0	0
SEED;Carbohydrates;Mannitol Utilization;Mannitol operon activator, BglG family;	0.493721	1.13643	0.121975	0	0	0	0	0	0	0	0	0
SEED;Carbohydrates;Chitobiose;N,N'-diacetylchitobiose utilization operon protein YdjC;	1.16757	0.474952	0.122275	0	0	0	0	0	0	0	0	0
SEED;Iron acquisition and metabolism;Siderophore Aerobactin;Citrate:6-N-acetyl-6-N-hydroxy-L-lysine ligase, alpha subunit (EC 6.3.2.27), aerobactin biosynthesis protein IucA;	1.16757	0.474952	0.122275	0	0	0	0	0	0	0	0	0
SEED;Sulfur Metabolism;CFE Sulfur Oxidation;Adenylylsulfate reductase membrane anchor;	0	0	0	0	1.78438	0	0	0	0	0	0	0
SEED;Predictions based on plant-prokaryote comparative analysis;At2g25870;Putative phosphatase YigL, haloacid dehalogenase-like phosphatase family;	0	0	0	0	1.78438	0	0	0	0	0	0	0
SEED;Protein Metabolism;Proteasome bacterial;Lon-like protease with PDZ domain;	0	0	0	0	1.78438	0	0	0	0	0	0	0
SEED;Phages, Prophages, Transposable elements, Plasmids;Conjugative transposon, Bacteroidales;Conjugative transposon protein TraD;	0	0	0	0	1.78438	0	0	0	0	0	0	0
SEED;Photosynthesis;Photosystem I;photosystem I assembly related protein Ycf37;	0	0	1.84053	0	0	0	0	0	0	0	0	0
SEED;Iron acquisition and metabolism;Heme, hemin uptake and utilization systems in GramPositives;Heme transporter IsdDEF, permease component IsdF;	0	0	1.84053	0	0	0	0	0	0	0	0	0
SEED;Respiration;Respiratory Complex I;NADH-ubiquinone oxidoreductase chain B (EC 1.6.5.3) homolog;	0	0	1.84053	0	0	0	0	0	0	0	0	0
SEED;Regulation and Cell signaling;Two-component regulatory systems in Campylobacter;Two-component system response regulator DccR;	0	0	1.84053	0	0	0	0	0	0	0	0	0
SEED;Phages, Prophages, Transposable elements, Plasmids;Plasmid-encoded T-DNA transfer;T-DNA border endonuclease, VirD1;	0	0	0	0	0	0	0	0	0	0.0642489	0.0916286	1.6929
SEED;Protein Metabolism;Peptide methionine sulfoxide reductase;Two-component response regulator yesN, associated with MetSO reductase;	0	0	0	0	0	0	0	0	0	0.0642489	0.0916286	1.6929
SEED;Miscellaneous;Synechocystis experimental;Similar to non-heme chloroperoxidase;	0	0	0	0	0	0	0	0	0	0.0642489	0.0916286	1.6929
SEED;RNA Metabolism;RNA polymerase II;DNA-directed RNA polymerase II 45 kDa polypeptide (EC 2.7.7.6);	0	0	0	1.63178	0.228752	0	0	0	0	0	0	0
SEED;Virulence, Disease and Defense;Adhesins in Staphylococcus;Clumping factor ClfB, fibrinogen binding protein;	0	0	0	1.63178	0.228752	0	0	0	0	0	0	0
SEED;Nucleosides and Nucleotides;Novel non-oxidative pathway of Uracil catabolism;Possible malonate-semialdehyde dehydrogenase in pyrimidine catabolism;	1.24287	0	0.0861694	0.539105	0	0	0	0	0	0	0	0
SEED;Miscellaneous;At2g44920 At1g12250;Putative lumenal protein, contains 8 pentapeptide repeats, sll0577 homolog;	0	0.58711	0.0454429	0	0	0	0.0337438	1.2408	0.0155648	0	0	0
SEED;Protein Metabolism;Proteasome archaeal;Proteasome subunit alpha (EC 3.4.25.1), archaeal;	0	0	0	0.539105	0	0	1.349	0.0243865	0.0157475	0	0	0
SEED;RNA Metabolism;RNA polymerase III;DNA-directed RNA polymerase III 74 kDa polypeptide (EC 2.7.7.6);	0	0	0	0.989031	0	0.941196	0	0	0	0	0	0
SEED;Iron acquisition and metabolism;Siderophore Enterobactin;4'-phosphopantetheinyl transferase (EC 2.7.8.-) [enterobactin] siderophore;	0	1.8295	0.121675	0	0	0	0	0	0	0	0	0
SEED;Protein Metabolism;tRNA aminoacylation, Cys;domain similar to cysteinyl-tRNA synthetase and MshC;	0	1.8295	0.121675	0	0	0	0	0	0	0	0	0
SEED;Carbohydrates;2-Ketogluconate Utilization;2-ketogluconate 6-phosphate reductase (EC 1.1.1.43);	0	1.8295	0.121675	0	0	0	0	0	0	0	0	0
SEED;Protein Metabolism;Proteasome archaeal;Proteasome subunit beta (EC 3.4.25.1), archaeal;	0.602188	0	0.0456091	0	1.33664	0	0	0	0	0	0	0
SEED;Miscellaneous;Lactate Racemization;LarC1: implicated in lactate racemization;	0	0	0	0	0	0	0	0	0	0.0650844	1.84566	0.078945
SEED;Carbohydrates;Hexose Phosphate Uptake System;Sensor histidine protein kinase UhpB, glucose-6-phosphate specific (EC 2.7.13.3);	0	0	0	0	0	0	0	0	0	0.0650844	1.84566	0.078945
SEED;Metabolism of Aromatic Compounds;Phenylpropanoid compound degradation;putative 3-hydroxyphenylpropionic acid porine;	0	0	0	0	0	0	0	0	0	0.0650844	1.84566	0.078945
SEED;Metabolism of Aromatic Compounds;Biphenyl Degradation;Biphenyl dioxygenase alpha subunit (EC 1.14.12.18);	1.87098	0	0.122576	0	0	0	0	0	0	0	0	0
SEED;Protein Metabolism;Ribosome SSU eukaryotic and archaeal;SSU ribosomal protein S26e;	0	0	0	0	1.67101	0.345506	0	0	0	0	0	0
SEED;Photosynthesis;Photosystem II-type photosynthetic reaction center;Photosynthetic reaction center L subunit;	0	0	0	0	1.67101	0.345506	0	0	0	0	0	0
SEED;Carbohydrates;N-Acetyl-Galactosamine and Galactosamine Utilization;TonB-dependent receptor possibly related to N-acetylgalactosamine utilization;	0	0	0	0	1.14343	0.904381	0	0	0	0	0	0
SEED;Stress Response;Dimethylarginine metabolism;Protein arginine N-methyltransferase 1 (EC 2.1.1.-);	0	0	0	0	0.874529	0	0.0333761	0.0238409	1.15095	0	0	0
SEED;Iron acquisition and metabolism;Siderophore Pyoverdine;Sigma-70 factor FpvI (ECF subfamily), controling pyoverdin biosynthesis;	0	0	0	0	0.646017	1.49865	0	0	0	0	0	0
SEED;Carbohydrates;L-Arabinose utilization;Alpha-arabinosides ABC transport system, permease protein 2;	0	0	0	0	0.646017	1.49865	0	0	0	0	0	0
SEED;Protein Metabolism;Ribosome biogenesis bacterial;Similar to ribosomal large subunit pseudouridine synthase A, group 2;	0	0	0	0	0	2.20067	0	0	0	0	0	0
SEED;Cell Wall and Capsule;Colanic acid biosynthesis;Colanic acid biosysnthesis protein WcaK;	0	0	0	0	0	2.20067	0	0	0	0	0	0
SEED;Cell Wall and Capsule;Alginate metabolism;poly(beta-D-mannuronate) lyase (EC 4.2.2.3);	0	0	0	0	0	2.20067	0	0	0	0	0	0
SEED;Regulation and Cell signaling;A conserved operon linked to TyrR and possibly involved in virulence;Membrane protein YcjF;	0	0	0	0	0	2.20067	0	0	0	0	0	0
SEED;Respiration;Carbon monoxide induced hydrogenase;CO dehydrogenase/acetyl-CoA synthase, acetyl-CoA synthase subunit (EC 2.3.1.169);	0	0	0	0	0	2.20067	0	0	0	0	0	0
SEED;Cofactors, Vitamins, Prosthetic Groups, Pigments;Chlorophyll Biosynthesis in plants and prokaryotes;Chlorophyllide reductase subunit BchY (EC 1.18.-.-);	0	0	0	0	0	2.20067	0	0	0	0	0	0
SEED;Cell Wall and Capsule;Capsular surface virulence antigen loci;Vi polysaccharide export inner-membrane protein vexD;	0	0	0	0	0	2.20067	0	0	0	0	0	0
SEED;Miscellaneous;Nicotinate catabolism, anaerobic;3-methylitaconate isomerase (EC 5.3.3.6);	0	0	0	0	0	2.20067	0	0	0	0	0	0
SEED;Sulfur Metabolism;Bacterial pathways for dimethylsulfoniopropionate and acrylate catabolism;Malonate-semialdehyde dehydrogenase (EC 1.2.1.18);	0	0	0	0	0	2.20067	0	0	0	0	0	0
SEED;Dormancy and Sporulation;Sporulation gene orphans;Stage V sporulation protein whose disruption leads to the production of immature spores (SpoVK);	0	0	0	0	0	0.517248	0	0	0	1.55125	0.090368	0.0768594
SEED;Virulence;Resistance to Vancomycin;Vancomycin Teicoplanin A-type resistance protein VanA;	0.537251	0.519903	0.085915	0	0	1.0959	0	0	0	0	0	0
SEED;Potassium metabolism;Potassium homeostasis;Kef-type transport system 2 (probable substrate potassium), subunit 2;	0	0.58711	0.0454429	0.998804	0.700634	0	0	0	0	0	0	0
SEED;Predictions based on plant-prokaryote comparative analysis;At4g17370;Flavin reductase family, FMN-binding;	0	0	0	0	0	0.517248	0	0	0	0.0642489	0.0916286	1.6929
SEED;Predictions based on plant-prokaryote comparative analysis;At1g26220 At1g32070;	0	0	0	2.19142	0.19593	0	0	0	0	0	0	0
SEED;Carbohydrates;Glycolate, glyoxylate interconversions;Putative phosphoglycolate phosphatase (EC 3.1.3.18 );	0	0	0	0	0	0	0.0592018	0.0419465	2.29144	0	0	0
SEED;Predictions based on plant-prokaryote comparative analysis;At1g33290 At1g73170 At3g10420;	0	0	0	0	0	0	0.0592018	0.0419465	2.29144	0	0	0
SEED;Respiration;Hydrogenases;hydrogenase, subunit gamma related protein;	0	0	0	0	0	0	0.0592018	0.0419465	2.29144	0	0	0
SEED;Cell Wall and Capsule;Xanthan Exopolysaccharide Biosynthesis and Export;Xanthan biosynthesis glycosyltransferase GumI;	1.87098	0	0.122576	0	0.401604	0	0	0	0	0	0	0
SEED;Amino Acids and Derivatives;Arginine and Ornithine Degradation;Histidine ABC transporter, histidine-binding periplasmic protein precursor HisJ (TC 3.A.1.3.1);	0	0	0	0.362081	0	2.09935	0	0	0	0	0	0
SEED;Membrane Transport;Dot-Icm type IV secretion system;IcmK (DotH) protein;	1.24287	0	0.0861694	1.13739	0	0	0	0	0	0	0	0
SEED;Sulfur Metabolism;CFE Sulfur Oxidation;	0	1.21441	0.0856615	0	0	0	0.0333761	0.0238409	1.15095	0	0	0
SEED;Membrane Transport;Curli production;Curli production assembly/transport component CsgG;	0	0.504534	2.01021	0	0	0	0	0	0	0	0	0
SEED;RNA Metabolism;RNA polymerase II initiation factors;Transcription initiation factor IID 90 kDa subunit;	0	0	0	0	1.07663	1.44197	0	0	0	0	0	0
SEED;Virulence;Multidrug Resistance Efflux Pumps;Multidrug efflux pump component MtrF;	0	0	0	1.13739	0	0	1.349	0.0243865	0.0157475	0	0	0
SEED;Protein Metabolism;Ribosome LSU mitochondrial;LSU ribosomal protein L43mt, mitochondrial;	1.87098	0	0.122576	0.539105	0	0	0	0	0	0	0	0
SEED;Stress Response;Glutathione: Non-redox reactions;Phytochelatin synthase (EC 2.3.2.15), eukaryotic type;	0.521887	0	2.01134	0	0	0	0	0	0	0	0	0
SEED;Iron acquisition and metabolism;Alcaligin Siderophore;Siderophore [Alcaligin] biosynthesis complex, short chain;	0	0	0	0	0	0	0.0602327	2.46656	0.0273461	0	0	0
SEED;Stress Response;Oxidative stress;Metallothionein;	0	0	0	0	0	0	0.0602327	2.46656	0.0273461	0	0	0
SEED;Protein Metabolism;Protein secretion by ABC-type exporters;Hemophore HasA outer membrane receptor HasR;	0	0	0	0	0	0	0.0602327	2.46656	0.0273461	0	0	0
SEED;Metabolism of Aromatic Compounds;Acetophenone carboxylase 1;	0	0	0	0	0	0	0.0602327	2.46656	0.0273461	0	0	0
SEED;Virulence, Disease and Defense;Cytolysin and Lipase operon in Vibrio;Lipase precursor (EC 3.1.1.3);	0	2.43402	0.154223	0	0	0	0	0	0	0	0	0
SEED;Virulence;Copper homeostasis: copper tolerance;Membrane protein, suppressor for copper-sensitivity ScsD;	0	2.43402	0.154223	0	0	0	0	0	0	0	0	0
SEED;Regulation and Cell signaling;Toxin-antitoxin system in Mycobacterium;VapB2 protein (antitoxin to VapC2);	0	2.43402	0.154223	0	0	0	0	0	0	0	0	0
SEED;Carbohydrates;Lactose and Galactose Uptake and Utilization;Galactose/methyl galactoside ABC transport system, permease protein MglC (TC 3.A.1.2.3);	0	2.43402	0.154223	0	0	0	0	0	0	0	0	0
SEED;Regulation and Cell signaling;Oxygen and light sensor PpaA-PpsR;Transcriptional regulator, PpsR;	0	0	0	0	0.874529	0	0	0	0	1.55125	0.090368	0.0768594
SEED;Membrane Transport;Dot-Icm type IV secretion system;IcmC (DotE) protein;	0	0	0	0	0.874529	0	0	0	0	1.55125	0.090368	0.0768594
SEED;Cofactors, Vitamins, Prosthetic Groups, Pigments;Chlorophyll Biosynthesis in plants and prokaryotes;Chlorophyllide reductase subunit BchZ (EC 1.18.-.-);	0	0	1.84053	0	0.32544	0.454025	0	0	0	0	0	0
SEED;Motility and Chemotaxis;Bacterial motility:Gliding;PilH;	2.48841	0	0.155516	0	0	0	0	0	0	0	0	0
SEED;Virulence, Disease and Defense;Listeria surface proteins: Internalin-like proteins;internalin, putative (LPXTG motif);	2.48841	0	0.155516	0	0	0	0	0	0	0	0	0
SEED;Membrane Transport;ECF class transporters;Transmembrane component BL0694 of energizing module of predicted ECF transporter;	0	0	0	0	2.6447	0	0	0	0	0	0	0
SEED;Iron acquisition and metabolism;Heme, hemin uptake and utilization systems in GramPositives;Hypothetical protein GBAA1985 associated with anthrachelin biosynthesis, unique;	0	0	1.84053	0	0.874529	0	0	0	0	0	0	0
SEED;Cell Wall and Capsule;Xanthan Exopolysaccharide Biosynthesis and Export;Xanthan biosynthesis glycosyltransferase GumM;	0	0	0	0	0	2.72935	0	0	0	0	0	0
SEED;Miscellaneous;At1g54520;Hypothetical glycine rich membrane protein DUF1517;	0	0	0	0	0	2.72935	0	0	0	0	0	0
SEED;Membrane Transport;Mannose-sensitive hemagglutinin type 4 pilus;MSHA biogenesis protein MshK3;	0	0	0	0	0	0	2.67903	0.0434721	0.0278555	0	0	0
SEED;Virulence, Disease and Defense;Streptococcus pyogenes recombinatorial zone;	0	0	0	0	0	0	2.67903	0.0434721	0.0278555	0	0	0
SEED;Fatty Acids, Lipids, and Isoprenoids;Unsaturated Fatty Acid Metabolism;Unsaturated fatty acid biosythesis repressor FabR, TetR family;	0	0	0	0	0	0	2.67903	0.0434721	0.0278555	0	0	0
SEED;Metabolism of Aromatic Compounds;p-cymene degradation;HCOMODA decarboxylase;	0	0	0	0	0	0	2.67903	0.0434721	0.0278555	0	0	0
SEED;Carbohydrates;L-fucose utilization temp;L-fuco-beta-pyranose dehydrogenase;	0	0	0	0	0	1.0959	0	0	0	1.55125	0.090368	0.0768594
SEED;Carbohydrates;Peripheral Glucose Catabolism Pathways;Glucose ABC transport system, inner membrane component 1;	0	0	0	2.82652	0	0	0	0	0	0	0	0
SEED;Nucleosides and Nucleotides;Pyrimidine utilization;Predicted flavin reductase RutF in novel pyrimidine catabolism pathway;	0	0	0	0	2.01112	0.832394	0	0	0	0	0	0
SEED;Carbohydrates;D-Galacturonate and D-Glucuronate Utilization;2-keto-3-deoxygluconate permease (KDG permease);	0	0	0	0.88094	2.0078	0	0	0	0	0	0	0
SEED;DNA Metabolism;DNA repair, bacterial photolyase;Cryptochrome;	0	0	0	0.86625	0.148683	1.95739	0	0	0	0	0	0
SEED;Metabolism of Aromatic Compounds;Salicylate and gentisate catabolism;Fumarylacetoacetate (FAA) hydrolase (EC 3.7.1.5);	0	1.21441	0.0856615	0	0.401604	0	0.0337438	1.2408	0.0155648	0	0	0
SEED;Iron acquisition and metabolism;Heme, hemin uptake and utilization systems in GramPositives;Hypothetical protein GBAA1986 associated with anthrachelin biosynthesis, isomerase-like TIM barrel domain;	1.24287	0	0.0861694	0	0.401604	0	0.0337438	1.2408	0.0155648	0	0	0
SEED;Amino Acids and Derivatives;Lysine degradation;Delta 1-piperideine-2-carboxylate reductase (EC 1.5.1.21);	0.521887	0	2.01134	0	0	0.517248	0	0	0	0	0	0
SEED;Cofactors, Vitamins, Prosthetic Groups, Pigments;Chlorophyll Biosynthesis in plants and prokaryotes;Chlorophyllide reductase subunit BchX (EC 1.18.-.-);	0	0	0	0	3.06124	0	0	0	0	0	0	0
SEED;Cofactors, Vitamins, Prosthetic Groups, Pigments;Chlorophyll Degradation;Pheophorbide a oxygenase (EC 1.14.12.20);	0.521887	0	2.01134	0.539105	0	0	0	0	0	0	0	0
SEED;Cell Wall and Capsule;Sortase;Cell wall surface anchor family protein;	1.24287	0	0.0861694	0.539105	0	0	0.0333761	0.0238409	1.15095	0	0	0
SEED;Dormancy and Sporulation;Sporulation gene orphans;Stage V sporulation protein E;	0	0.58711	0.0454429	0.362081	0	2.09935	0	0	0	0	0	0
SEED;Protein Metabolism;Ribosome LSU eukaryotic and archaeal;LSU ribosomal protein L35Ae;	0	0	0	1.41902	1.44293	0.279462	0	0	0	0	0	0
SEED;Cell Wall and Capsule;Lipid A-Ara4N pathway ( Polymyxin resistance );Polymyxin resistance protein PmrJ, predicted deacetylase;	0	0	0	0.478083	0.324902	0	0.0592018	0.0419465	2.29144	0	0	0
SEED;Virulence;Copper homeostasis;Copper-binding periplasmic protein;	0	0	0	0	0	0	0.0333761	0.0238409	1.15095	0.0650844	1.84566	0.078945
SEED;Iron acquisition and metabolism;Heme, hemin uptake and utilization systems in GramPositives;Iron compound ABC uptake transporter substrate-binding protein PiaA;	0	0	0	0.433814	0.77469	0	0	0	0	0.0650844	1.84566	0.078945
SEED;Protein Metabolism;Ribosome LSU mitochondrial;LSU ribosomal protein L53mt, mitochondrial;	0	0	0	0	2.9477	0.286626	0	0	0	0	0	0
SEED;Protein Metabolism;Translation initiation factors eukaryotic and archaeal;Eukaryotic translation initiation factor 2 gamma subunit;	0	0	0	0	2.4347	0.804839	0	0	0	0	0	0
SEED;Dormancy and Sporulation;Sporulation Cluster;RNA binding protein, contains ribosomal protein S1 domain;	0	0	0	0	0	3.24624	0	0	0	0	0	0
SEED;Phages, Prophages, Transposable elements;Phage Dual Exonuclease Exclusion;Predicted 3'-5' exonuclease related to the exonuclease domain of PolB;	0	0	0	0	0	3.24624	0	0	0	0	0	0
SEED;Arabinose Sensor and transport module;An Arabinose Sensor;Arabinose sensor protein;	0	0	0	0	0	3.24624	0	0	0	0	0	0
SEED;Phosphorus Metabolism;Phosphate metabolism;Inorganic pyrophospatase PpaX (EC 3.1.3.18);	0	2.43402	0.154223	0	0.32544	0.454025	0	0	0	0	0	0
SEED;Metabolism of Aromatic Compounds;Phenylpropanoid compound degradation;Transcriptional regulator for ferulate or vanillate catabolism;	0	0	0	0	0	0	0	0	0	3.07937	0.158841	0.133801
SEED;Cell Wall and Capsule;Brucella Wbk Region and LPS genes;GDP-mannose 4,6 dehydratase Gmd (EC 4.2.1.47);	0	0	0	0	0	0	0	0	0	3.07937	0.158841	0.133801
SEED;Carbohydrates;Acetyl-CoA fermentation to Butyrate;Probable electron transfer flavoprotein-quinone oxidoreductase FixC (EC 1.5.5.-);	0	0	0	0	0	0	0	0	0	3.07937	0.158841	0.133801
SEED;Carbohydrates;Calvin-Benson-Bassham cycle in plants;	0	0	0	0	0	0	0	0	0	3.07937	0.158841	0.133801
SEED;Metabolism of Aromatic Compounds;Quinate degradation;3-dehydroshikimate dehydratase;	0	0	0	0	0	0	0	0	0	3.07937	0.158841	0.133801
SEED;Miscellaneous;Synechocystis experimental;Phospholipase/carboxylesterase family protein, sll1284 homolog;	0	0	0	0	0	0	0	0	0	3.07937	0.158841	0.133801
SEED;Cofactors, Vitamins, Prosthetic Groups, Pigments;Pterin biosynthesis;4-amino-4-deoxy-L-arabinose transferase and related glycosyltransferases of PMT family;	0	0	0	0	0	1.65726	0	0	0	1.55125	0.090368	0.0768594
SEED;Respiration;Anaerobic respiratory reductases;Dissimilatory sulfite reductase (desulfoviridin), alpha and beta subunits;	1.87098	0	0.122576	0.427991	0	1.00823	0	0	0	0	0	0
SEED;Amino Acids and Derivatives;Bacilysin biosynthesis;Bacilysin biosynthesis protein BacB;	0	0	0	2.00917	1.44176	0	0	0	0	0	0	0
SEED;Cell Wall and Capsule;Teichoic and lipoteichoic acids biosynthesis;Teichoic acid translocation permease protein TagG;	0.462229	1.74914	0.154546	0	0	1.0959	0	0	0	0	0	0
SEED;Stress Response;Oxidative stress;Fe2+/Zn2+ uptake regulation proteins;	0	2.43402	0.154223	0	0.874529	0	0	0	0	0	0	0
SEED;Respiration;Respiratory Complex I;NADH dehydrogenase subunit 4L;	0	0	0	1.13739	0	0	0.0592018	0.0419465	2.29144	0	0	0
SEED;Virulence;Polymyxin Synthetase Gene Cluster in Bacillus;Polymyxin synthetase PmxA;	0	0	0	2.27957	0	0	0.0337438	1.2408	0.0155648	0	0	0
SEED;Metabolism of Aromatic Compounds;Benzoate transport and degradation cluster;Benzoate transport related protein;	0	0	0	0	0	0	0.0798873	0.0562358	3.4409	0	0	0
SEED;Iron acquisition and metabolism;ABC-type iron transport system;ABC Fe3+ siderophore transporter, inner membrane subunit;	0	0	1.84053	0.539105	0	0	0.0333761	0.0238409	1.15095	0	0	0
SEED;Phages, Prophages, Transposable elements, Plasmids;IbrA and IbrB: co-activators of prophage gene expression;Co-activator of prophage gene expression IbrB;	0	1.21441	0.0856615	0	0.197873	2.10962	0	0	0	0	0	0
SEED;Carbohydrates;Dihydroxyacetone kinases;DHA-specific IIA component;	0	3.03043	0.183862	0	0.401604	0	0	0	0	0	0	0
SEED;Iron acquisition and metabolism;Siderophore Enterobactin;Ferric enterobactin-binding periplasmic protein FepB (TC 3.A.1.14.2);	0	3.03043	0.183862	0	0.401604	0	0	0	0	0	0	0
SEED;Regulation and Cell signaling;Pseudomonas quinolone signal PQS;Hypothetical protein in AHQ biosynthetic operon;	0	0	3.63903	0	0	0	0	0	0	0	0	0
SEED;Fatty Acids, Lipids, and Isoprenoids;Fatty Acid Biosynthesis FASII;Transcriptional regulator of fatty acid biosynthesis FabT;	0	0	3.63903	0	0	0	0	0	0	0	0	0
SEED;DNA Metabolism;DNA topoisomerases, Type I, ATP-independent;DNA topoisomerase III, TraE-type (EC 5.99.1.2);	0	0	3.63903	0	0	0	0	0	0	0	0	0
SEED;Dormancy and Sporulation;Sporulation gene orphans;	0	0	3.63903	0	0	0	0	0	0	0	0	0
SEED;Protein Metabolism;N-linked Glycosylation in Bacteria;Glycosyltransferase PglI (EC 2.4.1.-);	0	0	3.63903	0	0	0	0	0	0	0	0	0
SEED;Cell Wall and Capsule;Serotype determining Capsular polysaccharide biosynthesis in Staphylococcus;Capsular polysaccharide synthesis enzyme Cap8L;	0	0	3.63903	0	0	0	0	0	0	0	0	0
SEED;Respiration;Hydrogenases;Ni/Fe-hydrogenase 2 B-type cytochrome subunit;	0	0	0	0	0	0	0	0	0	0.11155	0.162317	3.36548
SEED;Sulfur Metabolism;Sulfate reduction-associated complexes;Protein similar to glutamate synthase [NADPH] small chain, clustered with sulfite reductase;	0	0	0	0	0	0	0	0	0	0.11155	0.162317	3.36548
SEED;Phosphorus Metabolism;Phosphonate metabolism;Phosphonoacetaldehyde hydrolase (EC 3.11.1.1);	0	0	0	0	0	0	0	0	0	0.11155	0.162317	3.36548
SEED;Virulence;Cobalt-zinc-cadmium resistance;Zinc transporter ZitB;	0	0	0	0	0	0	0	0	0	0.11155	0.162317	3.36548
SEED;Virulence;Fosfomycin resistance;Fosfomycin resistance protein FosA;	0	0	0	0	0	0	0	0	0	0.11155	0.162317	3.36548
SEED;Phages, Prophages, Transposable elements, Plasmids;Integrons;Integron integrase IntI1;	0	0	0	1.55087	0	0.888348	0.0333761	0.0238409	1.15095	0	0	0
SEED;Phages, Prophages, Transposable elements, Plasmids;Staphylococcal phi-Mu50B-like prophages;	0	0	0	0.989031	0	0.941196	0	0	0	1.55125	0.090368	0.0768594
SEED;Phages, Prophages, Transposable elements, Plasmids;Conjugative transposon, Bacteroidales;Putative mobilization protein BF0133;	0	3.03043	0.183862	0	0	0.517248	0	0	0	0	0	0
SEED;Cell Division and Cell Cycle;MukBEF Chromosome Condensation;Membrane Protein Functionally coupled to the MukBEF Chromosome Partitioning Mechanism;	0	0	0	3.20136	0.531004	0	0	0	0	0	0	0
SEED;Respiration;Hydrogenases;NADH-reducing hydrogenase maturation factor;	0	0	0	0	0	0	0.0804471	1.33492	2.33074	0	0	0
SEED;Virulence;Type 4 secretion and conjugative transfer;Conjugative transfer protein TrbH;	0	0	0	0	0	3.75365	0	0	0	0	0	0
SEED;Phages, Prophages, Transposable elements;Phage Dual Exonuclease Exclusion;Phage DNA repair protein;	0	0	0	0	0	3.75365	0	0	0	0	0	0
SEED;Secondary Metabolism;Nonribosomal peptide synthetases (NRPS) in Frankia sp. Ccl3;NRPS loading module Thr-PG-PG-Thr;	0	3.62057	0.211025	0	0	0	0	0	0	0	0	0
SEED;RNA Metabolism;RNA polymerase I;DNA-directed RNA polymerase I 36 kDa polypeptide (EC 2.7.7.6);	0	0	0	1.39989	0	2.4704	0	0	0	0	0	0
SEED;Amino Acids and Derivatives;MethanopterinAromatic;UbiD family decarboxylase, MJ1133 type;	0	0	0	0	0	0	1.48993	0.0570527	2.33184	0	0	0
SEED;Respiration;Hydrogenases;hydrogenase/sulfur reductase, alpha subunit;	0	0	0	1.05865	0.27025	0	0.0602327	2.46656	0.0273461	0	0	0
SEED;Nitrogen Metabolism;Nitrosative stress;Nitric oxide reductase FlRd-NAD(+) reductase (EC 1.18.1.-);	0	0	0	0	0	0	0	0	0	1.69935	2.07541	0.136621
SEED;Metabolism of Aromatic Compounds;Biphenyl Degradation;Small subunit naph/bph dioxygenase;	0	0	0	0	0	0	0	0	0	0.113832	3.67773	0.139527
SEED;Dormancy and Sporulation;Sporulation gene orphans;Stage V sporulation protein D (Sporulation-specific penicillin-binding protein);	0	0	0	0	0	0	0	0	0	0.113832	3.67773	0.139527
SEED;Nucleosides and Nucleotides;Purine Utilization;Uracil-xanthine permease;	0	0	0	0	0	0	0	0	0	0.113832	3.67773	0.139527
SEED;Cell Wall and Capsule;Murein Hydrolases;Membrane-bound lytic murein transglycosylase E (EC 3.2.1.-);	0	1.21441	0.0856615	0	2.6447	0	0	0	0	0	0	0
SEED;Cofactors, Vitamins, Prosthetic Groups, Pigments;Chlorophyll Biosynthesis in plants and prokaryotes;Mg-protoporphyrin O-methyltransferase (EC 2.1.1.11);	0	1.21441	0.0856615	2.11959	0.598238	0	0	0	0	0	0	0
SEED;Iron acquisition and metabolism;Siderophore Aerobactin;L-lysine 6-monooxygenase [NADPH] (EC 1.14.13.59), aerobactin biosynthesis protein IucD;	0.602188	0	0.0456091	0	0	0	0	0	0	3.07937	0.158841	0.133801
SEED;Regulation and Cell signaling;Regulatory Intramembrane Proteolysis Pathways;Sterol regulatory element binding transcription factor sre1;	0	0	0	0	3.76433	0.259786	0	0	0	0	0	0
SEED;Protein Metabolism;Proteasome eukaryotic;proteasome subunit beta1 (EC 3.4.25.1);	0.602188	0	0.0456091	1.40463	0.129819	1.89956	0	0	0	0	0	0
SEED;Respiration;CO Dehydrogenase;carbon monoxide dehydrogenase operon C protein;	0	0	0	0	0.509181	3.59088	0	0	0	0	0	0
SEED;Metabolism of Aromatic Compounds;Phenylpropanoid compound degradation;lignostilbene-alpha,beta-dioxygenase;	0	1.21441	0.0856615	1.45202	0.562767	0.819235	0	0	0	0	0	0
SEED;Sulfur Metabolism;Sulfate reduction-associated complexes;	0	0	0	1.13739	0	0	0.0337438	1.2408	0.0155648	1.55125	0.090368	0.0768594
SEED;Protein Metabolism;Protein secretion by ABC-type exporters;ABC-type protease exporter, ATP-binding component PrtD/AprD;	0	0	0	0	0	0	2.77621	1.33919	0.0371208	0	0	0
SEED;Nucleosides and Nucleotides;Purine nucleotide synthesis regulator;Purine nucleotide synthesis repressor;	0	0	3.63903	0	0	0.517248	0	0	0	0	0	0
SEED;Respiration;Hydrogenases;Fe-S-cluster-containing hydrogenase components 2;	0.462229	1.74914	0.154546	0	0.230318	1.56855	0	0	0	0	0	0
SEED;Miscellaneous;Single-Rhodanese-domain proteins;	0	0	0	0	1.81281	2.39629	0	0	0	0	0	0
SEED;Potassium metabolism;Potassium homeostasis;Kef-type transport system 2 (probable substrate potassium), subunit 1;	0	0	0	0	1.3525	2.95898	0	0	0	0	0	0
SEED;Carbohydrates;Xylose utilization;Xylose activator XylR (AraC family);	0.602188	0	0.0456091	0	0	3.75365	0	0	0	0	0	0
SEED;Cofactors, Vitamins, Prosthetic Groups, Pigments;Chlorophyll Biosynthesis in plants and prokaryotes;Protoporphyrin IX Mg-chelatase subunit D (EC 6.6.1.1);	0	0	0	1.32201	1.31302	1.78868	0	0	0	0	0	0
SEED;DNA Metabolism;DNA replication, archaeal;Archaeal DNA polymerase II small subunit (EC 2.7.7.7);	0.602188	0	0.0456091	0	1.39561	2.4439	0	0	0	0	0	0
SEED;Carbohydrates;D-gluconate and ketogluconates metabolism;2-Keto-D-gluconate dehydrogenase (EC 1.1.99.4), membrane-bound, cytochrome c;	0	0	0	1.13739	0	0	0	0	0	3.07937	0.158841	0.133801
SEED;Cell Wall and Capsule;Xanthan Exopolysaccharide Biosynthesis and Export;Xanthan biosynthesis glycosyltransferase GumD;	0	0	0	1.3365	3.17507	0	0	0	0	0	0	0
SEED;Cofactors, Vitamins, Prosthetic Groups, Pigments;mycofactocin system;Mycofactocin system glycosyltransferase;	0.537251	0.519903	0.085915	0	0	0	0	0	0	3.07937	0.158841	0.133801
SEED;Protein Metabolism;Quinohemoprotein amine dehydrogenase maturation;Quinohemoprotein amine dehydrogenase alpha subunit (EC 1.4.99.-);	0	0	0	3.02731	1.31048	0.237663	0	0	0	0	0	0
SEED;Respiration;trimethylamine N-oxide (TMAO) reductase;Trimethylamine-N-oxide reductase (Cytochrome c) (EC 1.7.2.3);	0	0	0	0.433814	0.77469	0	0	0	0	3.07937	0.158841	0.133801
SEED;RNA Metabolism;rRNA modification bacteria;23S rRNA (Uracil-5-) -methyltransferase rumB (EC 2.1.1.-);	0	0	0	0	2.22738	2.3546	0	0	0	0	0	0
SEED;Carbohydrates;Tricarballylate Utilization;TcuC: integral membrane protein used to transport tricarballylate across the cell membrane;	1.24287	0	0.0861694	0	0	0	0	0	0	3.07937	0.158841	0.133801
SEED;Metabolism of Aromatic Compounds;p-cymene degradation;2,3-dihydroxy-p-cumate-3,4-dioxygenase (CmtC);	0	0	0	4.25079	0.483716	0	0	0	0	0	0	0
SEED;Phages, Prophages, Transposable elements;Phage Dual Exonuclease Exclusion;Phage DNA binding protein HkaK;	0	0	0	0	0	4.7467	0	0	0	0	0	0
SEED;Virulence;Cobalt-zinc-cadmium resistance;Putative silver efflux pump;	0.602188	0	0.0456091	0	0.509181	3.59088	0	0	0	0	0	0
SEED;Carbohydrates;Trehalose Uptake and Utilization;Transcriptional regulator of trehalose utilization, LacI family;	0	0	0	0	0.101282	4.66413	0	0	0	0	0	0
SEED;Amino Acids and Derivatives;Arginine and Ornithine Degradation;Arginine ABC transporter, periplasmic arginine-binding protein ArtI;	0	0	3.63903	1.13739	0	0	0	0	0	0	0	0
SEED;Protein Metabolism;Ribosome LSU mitochondrial;LSU ribosomal protein L17p, mitochondrial;	0	0	0	0.942538	0.196903	0.893703	2.67903	0.0434721	0.0278555	0	0	0
SEED;Miscellaneous;Metabolite repair;Staphylococcus nuclease (SNase) domain;	0	2.43402	0.154223	0	0	2.20067	0	0	0	0	0	0
SEED;Stress Response;Choline and Betaine Uptake and Betaine Biosynthesis;Alcohol dehydrogenase GbsB (type III ), essential for the utilization of choline (EC 1.1.1.1);	1.24287	0	0.0861694	0	3.47072	0	0	0	0	0	0	0
SEED;Regulation and Cell signaling;MazEF toxin-antitoxing (programmed cell death) system;Programmed cell death toxin ChpB;	4.22913	0.370231	0.261483	0	0	0	0	0	0	0	0	0
SEED;Membrane Transport;Transport of Nickel and Cobalt;Nickel ABC transporter, periplasmic nickel-binding protein NikA (TC 3.A.1.5.3);	0.461997	0	3.86812	0.539105	0	0	0	0	0	0	0	0
SEED;Membrane Transport;Peptide ABC transport system Sap;Peptide transport periplasmic protein SapA;	0.462229	1.74914	0.154546	2.18286	0	0.333177	0	0	0	0	0	0
SEED;Sulfur Metabolism;Bacterial pathways for dimethylsulfoniopropionate and acrylate catabolism;Dimethylsulfoniopropionate (DSMP) lyase DddW;	1.24287	0	0.0861694	0	0	0	0.0798873	0.0562358	3.4409	0	0	0
SEED;Cell Wall and Capsule;Polyglycerolphosphate lipoteichoic acid biosynthesis;Glycosyltransferase LafA, responsible for the formation of Glc-DAG;	0	0	0	4.91596	0	0	0	0	0	0	0	0
SEED;Cell Wall and Capsule;Phosphorylcholine incorporation in LPS;Choline permease LicB;	1.11355	1.08062	0.154868	0	0.874529	0	0	0	0	1.55125	0.090368	0.0768594
SEED;Metabolism of Aromatic Compounds;Gallic acid utilization;4-oxalmesaconate hydratase (EC 4.2.1.83);	1.24287	0	0.0861694	2.19142	0.19593	0	0.0337438	1.2408	0.0155648	0	0	0
SEED;Virulence;Type 4 secretion and conjugative transfer;Conjugative transfer protein TrbA;	0	0	0	0	0.702444	0.952886	0	0	0	3.07937	0.158841	0.133801
SEED;Virulence, Disease and Defense;Streptococcus pyogenes Virulome;Collagen-like surface protein;	0	0	0	0	0	0	0.0980134	2.57703	2.35999	0	0	0
SEED;Membrane Transport;ECF class transporters;ATPase component STY3233 of energizing module of queuosine-regulated ECF transporter;	0	4.78695	0.25922	0	0	0	0	0	0	0	0	0
SEED;Nucleosides and Nucleotides;De Novo Purine Biosynthesis;IMP cyclohydrolase (EC 3.5.4.10) [alternate form];	0	0	0	1.13739	0	0	0	0	0	0.113832	3.67773	0.139527
SEED;Metabolism of Aromatic Compounds;Phenylpropanoid compound degradation;Putative hydroxycinnamate transporter;	0	0	0	1.13739	0	0	0	0	0	0.113832	3.67773	0.139527
SEED;Motility and Chemotaxis;Bacterial motility:Gliding;Protein-glutamine gamma-glutamyltransferase (EC 2.3.2.13);	0	0	0	1.71765	0	0	0	0	0	3.07937	0.158841	0.133801
SEED;DNA Metabolism;DNA repair, bacterial UvrD and related helicases;ATP-dependent DNA helicase UvrD/PcrA/Rep, cyanobacterial paralog;	0	1.21441	0.0856615	0	0	0	0.0810114	2.52964	1.20938	0	0	0
SEED;Potassium metabolism;Potassium homeostasis;Possible potassium-efflux system protein;	0	0	0	0.255079	0.452362	4.51508	0	0	0	0	0	0
SEED;Phages, Prophages, Transposable elements, Plasmids;Plasmid-encoded T-DNA transfer;Two-component sensor kinase of vir regulon, VirA;	0	0	0	4.11415	0.449625	0.705676	0	0	0	0	0	0
SEED;Respiration;Hydrogenases;Ni,Fe-hydrogenase maturation factor;	0	0	0	0	0	0	2.84577	0.069479	2.36204	0	0	0
SEED;Respiration;N-ATPase-2;	0	0	0	0	0	0	2.84577	0.069479	2.36204	0	0	0
SEED;Cell Wall and Capsule;Polyglycerolphosphate lipoteichoic acid biosynthesis;Lipoteichoic acid synthase LtaS Type Ib;	0	0	3.63903	0	0	1.65726	0	0	0	0	0	0
SEED;Phages, Prophages, Transposable elements, Plasmids;CBSS-203122.12.peg.188;Mll9366 protein;	0	0	0	2.00917	1.44176	0	0	0	0	0.0642489	0.0916286	1.6929
SEED;Protein Metabolism;Proteasome eukaryotic;proteasome regulatory subunit p28;	2.48841	0	0.155516	0.877247	1.50453	0.29795	0	0	0	0	0	0
SEED;Cofactors, Vitamins, Prosthetic Groups, Pigments;Bilin Biosynthesis;Bilin biosynthesis protein MpeU;	0	0	0	1.8199	1.25304	2.26116	0	0	0	0	0	0
SEED;Carbohydrates;2-Ketogluconate Utilization;2-ketogluconate kinase (EC 2.7.1.13);	2.48841	0	0.155516	0	0	0	2.67903	0.0434721	0.0278555	0	0	0
SEED;Nitrogen Metabolism;Cyanate hydrolysis;Cyanate transport protein CynX;	0	0	3.63903	0	1.78438	0	0	0	0	0	0	0
SEED;Regulation and Cell signaling;Quorum sensing in Yersinia;N-3-oxooctanoyl-L-homoserine lactone quorum-sensing transcriptional activator;	0	0	0	0	0	0	0	0	0	0.147841	0.218581	5.09401
SEED;Membrane Transport;Transport of Zinc;Candidate zinc-binding lipoprotein ZinT;	0	0	0	0	0	0	0	0	0	0.147841	0.218581	5.09401
SEED;Sulfur Metabolism;Alkanesulfonate assimilation;Dibenzothiophene desulfurization enzyme B;	0	0	0	0	0	0	0	0	0	0.147841	0.218581	5.09401
SEED;Respiration;Tetrathionate respiration;Octaheme tetrathionate reductase;	0	0	0	4.74494	0	0.716655	0	0	0	0	0	0
SEED;Phosphorus Metabolism;Alkylphosphonate utilization;PhnO protein;	1.04114	2.29198	0.211691	0.989031	0	0.941196	0	0	0	0	0	0
SEED;Cofactors, Vitamins, Prosthetic Groups, Pigments;NAD and NADP cofactor biosynthesis global;NMN 5'-nucleotidase, extracellular (EC 3.1.3.5);	0	0	3.63903	0	0	0	0	0	0	0.0642489	0.0916286	1.6929
SEED;Regulation and Cell signaling;DNA-binding regulatory proteins, strays;LysR family transcriptional regulator PA5437;	0	0	0	0.989031	0	0.941196	0	0	0	0.11155	0.162317	3.36548
SEED;Respiration;Na+ translocating decarboxylases and related biotin-dependent enzymes;Biotin carboxyl carrier protein of methylmalonyl-CoA decarboxylase;	0	0	0	0	0	2.20067	0	0	0	3.07937	0.158841	0.133801
SEED;Amino Acids and Derivatives;Arginine and Ornithine Degradation;Histidine ABC transporter, permease protein HisM (TC 3.A.1.3.1);	0	0	0	0	1.68835	3.91953	0	0	0	0	0	0
SEED;Membrane Transport;Transport of Nickel and Cobalt;Additional component NikL of nickel ECF transporter;	0	0	5.61483	0	0	0	0	0	0	0	0	0
SEED;Plastidial (cyanobacterial) electron transport system;Cytochrome b6-f complex in plants (plastidial) and cyanobacteria;Cytochrome b6-f complex subunit, cytochrome b6, putative;	0	0	5.61483	0	0	0	0	0	0	0	0	0
SEED;General Stress Response and Stationary Phase Response;RpoS Regulators SG1;Hnr protein;	0	0	0	0.539105	0	0	0.0985816	3.77425	1.22696	0	0	0
SEED;Photosynthesis;Phycobilisome;Allophycocyanin beta chain;	1.06385	0	4.06037	0	0	0.517248	0	0	0	0	0	0
SEED;Fatty Acids, Lipids, and Isoprenoids;Glycerolipid and Glycerophospholipid Metabolism in Bacteria;CDP-diacylglycerol pyrophosphatase (EC 3.6.1.26);	0	0.58711	0.0454429	0	0	0	0.0980134	2.57703	2.35999	0	0	0
SEED;Iron acquisition and metabolism;Siderophore Pyoverdine;Pyoverdine synthetase PvdF, N5-hydroxyornithine formyltransferase;	1.24287	0	0.0861694	2.52085	0	1.84378	0	0	0	0	0	0
SEED;Membrane Transport;ECF class transporters;Duplicated ATPase component BL0693 of energizing module of predicted ECF transporter;	0	0	0	0	3.45034	2.25575	0	0	0	0	0	0
SEED;Cell Wall and Capsule;Peptidoglycan Crosslinking of Peptide Stems;L,D-transpeptidase YcbB;	0	0	0	0	0	5.71843	0	0	0	0	0	0
SEED;Cell Wall and Capsule;Colanic acid biosynthesis;Colanic acid biosynthesis glycosyl transferase WcaC;	0	0	0	0	0.874529	0	0.0333761	0.0238409	1.15095	0.11155	0.162317	3.36548
SEED;Virulence;Streptothricin resistance;Streptothricin acetyltransferase, Streptomyces lavendulae type;	1.75867	0	2.27541	0.998804	0.700634	0	0	0	0	0	0	0
SEED;Membrane Transport;ESAT-6 proteins secretion system in Mycobacteria (locus ESX-1);Regulator protein EspR, component of Type VII secretion system ESX-1;	0	0	0	0	3.26316	0.760809	0	0	0	1.55125	0.090368	0.0768594
SEED;Cell Wall and Capsule;Alginate metabolism;outer membrane protein AlgE;	0	0	0	4.62989	0.435398	0.691099	0	0	0	0	0	0
SEED;Secondary Metabolism;Alkane biosynthesis in bacteria;Aldehyde decarbonylase (EC 4.1.99.5);	0	3.62057	0.211025	0.989031	0	0.941196	0	0	0	0	0	0
SEED;Regulation and Cell signaling;DNA-binding regulatory proteins, strays;LysR family transcriptional regulator PA4989;	0	0	3.63903	0	0.646017	1.49865	0	0	0	0	0	0
SEED;Stress Response;Glutathionylspermidine and Trypanothione;Similarity with glutathionylspermidine synthase (EC 6.3.1.8), group 2;	0	1.8295	0.121675	0.283236	2.2846	1.28736	0	0	0	0	0	0
SEED;RNA Metabolism;Wyeosine-MimG Biosynthesis;tRNA methylase Trm12p Wyeosine biosynthesis;	1.79352	0.442508	0.155192	2.64767	0	0.810567	0	0	0	0	0	0
SEED;Protein Metabolism;tRNA aminoacylation, Glu and Gln;Glutamyl-tRNA(Gln) amidotransferase transferase subunit (EC 6.3.5.7);	0	3.03043	0.183862	0	2.6447	0	0	0	0	0	0	0
SEED;Amino Acids and Derivatives;Branched-Chain Amino Acid Biosynthesis;Acetolactate synthase small subunit (EC 2.2.1.6), Xanthomonadales type;	0	0	0	0.730767	2.9394	2.21912	0	0	0	0	0	0
SEED;Cell Wall and Capsule;Xanthan Exopolysaccharide Biosynthesis and Export;Xanthan biosynthesis acetyltransferase GumG;	0	0	0	0	0	0	0	0	0	0.151491	5.59148	0.187232
SEED;Fatty Acids, Lipids, and Isoprenoids;Polyprenyl Diphosphate Biosynthesis;Glycosyl-4,4'-diaponeurosporenoate acyltransferase precursor (EC 2.3.1.-);	0	0	0	0	0	0	0	0	0	0.151491	5.59148	0.187232
SEED;RNA Metabolism;RNA polymerase II initiation factors;Transcription initiation factor IIE alpha subunit;	0	0	0	0	4.31389	1.70515	0	0	0	0	0	0
SEED;Amino Acids and Derivatives;Aromatic amino acid degradation;Anthranilate dioxygenase reductase;	0	0	0	0	0	0.517248	5.41767	0.0711546	0.0450853	0	0	0
SEED;Iron acquisition and metabolism;Siderophore Pyoverdine;ABC transporter in pyoverdin gene cluster, permease component;	0	0	0	1.33812	0.10035	2.93088	0	0	0	1.55125	0.090368	0.0768594
SEED;Carbohydrates;L-rhamnose utilization;Transcriptional regulator of rhamnose utilization, LysR family;	0	0.58711	0.0454429	0	0	0	2.8505	2.58354	0.0445344	0	0	0
SEED;Cell Wall and Capsule;YjeE;CBS domain protein sometimes clustered with YjeE;	0	0	0	0	0	0	0.111678	1.386	4.63788	0	0	0
SEED;Regulation and Cell signaling;DNA-binding regulatory proteins, strays;LysR family transcriptional regulator lrhA;	1.16757	0.474952	0.122275	0	0	0	0.0592018	0.0419465	2.29144	0.0650844	1.84566	0.078945
SEED;RNA Metabolism;RNA polymerase archaeal;DNA-directed RNA polymerase subunit B (EC 2.7.7.6);	0	0	3.63903	0	1.07663	1.44197	0	0	0	0	0	0
SEED;Dormancy and Sporulation;Sporulation gene orphans;Stage IV sporulation pro-sigma-K processing enzyme (SpoIVFB);	0.521887	0	2.01134	0	0	0	0	0	0	0.11155	0.162317	3.36548
SEED;Membrane Transport;Type III secretion system;Type III secretion cytoplasmic ATP synthase (EC 3.6.3.14, YscN,SpaL,MxiB,HrcN,EscN);	0	0	0	0.792782	3.66509	0	0	0	0	1.55125	0.090368	0.0768594
SEED;Protein Metabolism;Ribosome LSU eukaryotic and archaeal;LSU ribosomal protein L34e;	0	0	0	2.33914	3.8428	0	0	0	0	0	0	0
SEED;Regulation and Cell signaling;Toxin-antitoxin replicon stabilization systems;StbD replicon stabilization protein (antitoxin to StbE);	0	0	0	0.271214	2.22604	1.80007	0	0	0	0.0650844	1.84566	0.078945
SEED;Miscellaneous;Muconate lactonizing enzyme family;N-succinyl arginine/lysine racemase;	0	0	0	0	0	0	0.0592018	0.0419465	2.29144	0.113832	3.67773	0.139527
SEED;Motility and Chemotaxis;Bacterial Chemotaxis;Methyl-accepting chemotaxis protein IV (dipeptide chemoreceptor protein);	2.96272	0.9801	0.237701	0	0	2.20067	0	0	0	0	0	0
SEED;Respiration;Anaerobic respiratory reductases;CoB--CoM heterodisulfide reductase subunit D (EC 1.8.98.1);	0	2.43402	0.154223	0	0	0	0.0810114	2.52964	1.20938	0	0	0
SEED;Photosynthesis;Photosystem I;photosystem I biogenesis protein BtpA;	3.09769	0	0.185525	1.41902	1.44293	0.279462	0	0	0	0	0	0
SEED;Regulation and Cell signaling;cAMP signaling in bacteria;Heme-regulated cyclic AMP phosphodiesterase (EC 3.1.4.-);	0	0	0	0	0	0	0.0968854	0.0678374	4.59713	1.55125	0.090368	0.0768594
SEED;Cell Wall and Capsule;Brucella Wbk Region and LPS genes;Lipopolysaccharide core biosynthesis mannosyltransferase WadC;	0	0	0	0	0	0	0.0968854	0.0678374	4.59713	1.55125	0.090368	0.0768594
SEED;Membrane Transport;Type 4 conjugative transfer system, IncI1 type;IncI1 plasmid conjugative transfer protein TraN;	0	0	0	0	0.426099	6.05573	0	0	0	0	0	0
SEED;Carbohydrates;L-rhamnose utilization;L-rhamnose-1-dehydrogenase ( EC 1.1.1.173);	0	0	0	0.539105	0	0	0	0	0	0.149046	2.25037	3.58267
SEED;Membrane Transport;Dot-Icm type IV secretion system;IcmB (DotO) protein;	0	0	0	0	1.78438	0	1.349	0.0243865	0.0157475	3.07937	0.158841	0.133801
SEED;RNA Metabolism;Wyeosine-MimG Biosynthesis;tRNA methylase Yol141w homolog Wyeosine biosynthesis;	4.29878	0	0.238362	0.364669	0.197388	1.49087	0	0	0	0	0	0
SEED;DNA Metabolism;DNA repair, UvrABC system;Excinuclease cho (excinuclease ABC alternative C subunit);	0	0	0	0	0	2.20067	0.0602327	2.46656	0.0273461	0.0642489	0.0916286	1.6929
SEED;Cell Wall and Capsule;LOS core oligosaccharide biosynthesis;Lipopolysaccharide core biosynthesis glycosyltransferase, group 2 family protein (EC 2.4.1.-);	1.79352	0.442508	0.155192	0.312669	2.43287	0.284229	0.0333761	0.0238409	1.15095	0	0	0
SEED;Regulation and Cell signaling;DNA-binding regulatory proteins, strays;GltC, transcription activator of glutamate synthase operon;	0	1.8295	0.121675	2.43836	0.466764	1.77753	0	0	0	0	0	0
SEED;Virulence;Resistance to Vancomycin;Vancomycin B-type resistance protein VanX;	0	2.43402	0.154223	0	0	2.20067	0	0	0	0.0642489	0.0916286	1.6929
SEED;Dormancy and Sporulation;Spore Core Dehydration;Spore maturation protein A;	0	0	0	0	0.401604	0	0.0333761	0.0238409	1.15095	4.64428	0.212941	0.178004
SEED;RNA Metabolism;RNA polymerase II initiation factors;Transcription initiation factor IIH p52 subunit;	0.478593	0.459806	2.15265	0.478083	0.324902	0	1.43256	1.29818	0.0275991	0	0	0
SEED;Respiration;Hydrogenases;NAD-reducing hydrogenase subunit HoxE (EC 1.12.1.2);	0	0	1.84053	2.27957	0	0	0.0602327	2.46656	0.0273461	0	0	0
SEED;Iron acquisition and metabolism;Siderophore Yersiniabactin Biosynthesis;iron aquisition regulator (YbtA,AraC-like,required for transcription of FyuA/psn,Irp2);	0	0	0	0	0	0	0	0	0	6.23571	0.256978	0.213474
SEED;Cell Wall and Capsule;Legionaminic Acid Biosynthesis;Legionaminic acid biosynthesis protein PtmF;	0	0	0	0.788732	0	4.06912	0	0	0	0.0642489	0.0916286	1.6929
SEED;Predictions based on plant-prokaryote comparative analysis;At4g17370;FIG092115: Oxidoreductase, aldo/keto reductase family;	0	0	0	0.291488	0.939642	2.43524	0.0333761	0.0238409	1.15095	0.0642489	0.0916286	1.6929
SEED;Regulation and Cell signaling;DNA-binding regulatory proteins, strays;LysR family transcriptional regulator PA5218;	0	0	0	0	5.56228	1.16235	0	0	0	0	0	0
SEED;Respiration;Anaerobic respiratory reductases;Polysulfide reductase, subunit C, putative;	0	1.21441	0.0856615	0	0	0	0	0	0	0.147841	0.218581	5.09401
SEED;Regulation and Cell signaling;Symbiotic colonization and sigma-dependent biofilm formation gene cluster;Glycosyltransferase SypP;	0	0	0	0	0.874529	0	0.0597141	1.29602	1.18539	3.07937	0.158841	0.133801
SEED;Stress Response;Phage shock protein (psp) operon;Phage shock protein E;	0	0	0	2.19142	0.19593	0	0.0602327	2.46656	0.0273461	0.0642489	0.0916286	1.6929
SEED;Iron acquisition and metabolism;Siderophore Pyoverdine;Hypothetical protein PvdX;	0	0	0	0	0	0	2.90891	3.83362	0.0506048	0	0	0
SEED;DNA Metabolism;DNA Repair Base Excision;Endonuclease VIII;	0	1.21441	0.0856615	0.293294	1.39456	1.87101	0	0	0	0.0650844	1.84566	0.078945
SEED;Cell Wall and Capsule;Teichoic and lipoteichoic acids biosynthesis;Putative CDP-glycerol:glycerophosphate glycerophosphotransferase (EC 2.7.8.-);	2.48841	0	0.155516	1.92802	2.28016	0	0	0	0	0	0	0
SEED;Dormancy and Sporulation;SpoVS protein family;	0.602188	0	0.0456091	0.908903	1.07445	0.316836	0	0	0	1.69935	2.07541	0.136621
SEED;Metabolism of Aromatic Compounds;Phenylpropanoid compound degradation;3-hydroxyphenylpropionic acid transporter;	1.08937	0.428326	2.27416	2.05979	1.01859	0	0	0	0	0	0	0
SEED;RNA Metabolism;RNA polymerase II initiation factors;Transcription initiation factor IIB;	0	0	0	0	0.415018	6.53653	0	0	0	0	0	0
SEED;Carbohydrates;Fructooligosaccharides(FOS) and Raffinose Utilization;MSM (multiple sugar metabolism) operon regulatory protein;	1.06385	0	4.06037	0	0	0	0	0	0	0.0642489	0.0916286	1.6929
SEED;Carbohydrates;Melibiose Utilization;Melibiose carrier protein, Na+/melibiose symporter;	0.602188	0	0.0456091	0	0	1.0959	2.84577	0.069479	2.36204	0	0	0
SEED;Stress Response;Choline and Betaine Uptake and Betaine Biosynthesis;Choline binding protein A;	0	0	0	0	1.3525	2.95898	2.67903	0.0434721	0.0278555	0	0	0
SEED;Stress Response;Oxidative stress;transcriptional regulator, Fur family;	1.11355	1.08062	0.154868	0.433814	0.77469	0	0	0	0	0.11155	0.162317	3.36548
SEED;Phages, Prophages, Transposable elements, Plasmids;Conjugative transposon, Bacteroidales;Putative conjugative transposon mobilization protein BF0132;	0	3.03043	0.183862	0	0.702444	0.952886	0.0592018	0.0419465	2.29144	0	0	0
SEED;Carbohydrates;Sugar utilization in Thermotogales;Trehalose ABC transporter, permease component 2;	1.62243	2.83865	0.260189	0	0	0	0.0602327	2.46656	0.0273461	0	0	0
SEED;Miscellaneous;Broadly distributed proteins not in subsystems;YbbL ABC transporter ATP-binding protein;	0.602188	0	0.0456091	0	0	0	2.67903	0.0434721	0.0278555	0.113832	3.67773	0.139527
SEED;Regulation and Cell signaling;A conserved operon linked to TyrR and possibly involved in virulence;Conserved protein YcjX with nucleoside triphosphate hydrolase domain;	0	0	0	0.699524	2.39513	4.23876	0	0	0	0	0	0
SEED;Iron acquisition and metabolism;Heme, hemin uptake and utilization systems in GramPositives;Hemoglobin-dependent two component system response regulator HrrA;	0	0	0	0	0	0	0	0	0	3.35862	0.2607	3.72134
SEED;RNA Metabolism;RtcB RtcA;RtcB-like protein;	0	0	0	0	0	0	0	0	0	3.35862	0.2607	3.72134
SEED;Regulation and Cell signaling;DNA-binding regulatory proteins, strays;Transcriptional activator GpuR;	0	0	0	0	2.00049	5.35411	0	0	0	0	0	0
SEED;Iron acquisition and metabolism;Heme, hemin uptake and utilization systems in GramPositives;Two-component response regulator colocalized with HrtAB transporter;	1.79352	0.442508	0.155192	2.40427	0.855182	1.75028	0	0	0	0	0	0
SEED;Virulence;Copper homeostasis;Sensor protein copS (EC 2.7.3.-);	2.48841	0	0.155516	1.13739	0	0	0	0	0	0.11155	0.162317	3.36548
SEED;Metabolism of Aromatic Compounds;Benzoate degradation;	1.24287	0	0.0861694	0	2.28608	1.83949	0	0	0	0.0650844	1.84566	0.078945
SEED;Photosynthesis;Photosystem II;Photosystem II CP43 protein (PsbC);	1.00531	0	6.09493	0	0	0.517248	0	0	0	0	0	0
SEED;Metabolism of Aromatic Compounds;Benzoate degradation;benzoate dioxygenase, ferredoxin reductase component;	0	0	0	0	0	0	1.49302	2.53314	0.0368448	0.11155	0.162317	3.36548
SEED;Phages, Prophages, Transposable elements, Plasmids;Phage tail proteins 2;Phage tail sheath monomer;	0	0	0	0	2.4347	0.804839	2.67903	0.0434721	0.0278555	1.55125	0.090368	0.0768594
SEED;Respiration;NiFe hydrogenase maturation;[NiFe] hydrogenase nickel incorporation protein HybF;	0	0	7.75987	0	0	0	0	0	0	0	0	0
SEED;Secondary Metabolism;Phenazine biosynthesis;Phenazine biosynthesis protein PhzE;	0	0	7.75987	0	0	0	0	0	0	0	0	0
SEED;Phages, Prophages, Transposable elements, Plasmids;Conjugative transposon, Bacteroidales;Conjugative transposon protein TraJ;	0.602188	0	0.0456091	0	0	7.14886	0	0	0	0	0	0
SEED;Regulation and Cell signaling;DNA-binding regulatory proteins, strays;LysR family transcriptional regulator PA0739;	0	0	0	0	0	1.0959	0	0	0	6.23571	0.256978	0.213474
SEED;Stress Response;Tellurite resistance: Chromosomal determinants;Tellurite resistance protein TehA;	0	0.58711	0.0454429	0	0	0	0	0	0	0.176571	0.264467	6.86286
SEED;DNA Metabolism;DNA repair, bacterial UvrD and related helicases;putative ATP-dependent DNA helicase YjcD;	0	0	0	0	0	0	0	0	0	1.87598	5.85712	0.22254
SEED;Miscellaneous;YebC;FIG007491: hypothetical protein YeeN;	0	1.21441	0.0856615	0	0	6.67497	0	0	0	0	0	0
SEED;Metabolism of Aromatic Compounds;Benzoate transport and degradation cluster;hydroxybenzoate permease;	0	0	0	0	0	0	0	0	0	0.178943	4.14933	3.74654
SEED;Membrane Transport;Sodium Hydrogen Antiporter;Na(+) H(+) antiporter subunit A (TC 2.A.63.1.2);	0	1.21441	0.0856615	0.324372	1.02152	1.38859	1.49302	2.53314	0.0368448	0	0	0
SEED;Carbohydrates;Pyruvate metabolism I: anaplerotic reactions, PEP in Mycobacteria;PEP/pyruvate binding domain protein;	0	0	0	0	0	0	2.95586	5.09126	0.0556689	0	0	0
SEED;Cofactors, Vitamins, Prosthetic Groups, Pigments;Chlorophyll Biosynthesis in plants and prokaryotes;Mg protoporphyrin IX monomethyl ester oxidative cyclase (aerobic) (EC 1.14.13.81);	0	0	3.63903	0.539105	0	0	0	0	0	0.113832	3.67773	0.139527
SEED;Regulation and Cell signaling;Toxin-antitoxin systems (other than RelBE and MazEF);Antitoxin YgiT;	0	0	0	0.478083	0.324902	0	4.13929	1.36968	0.0448091	0.0642489	0.0916286	1.6929
SEED;Iron acquisition and metabolism;Siderophore Pyoverdine;Pyoverdine sidechain non-ribosomal peptide synthetase PvdI;	5.48374	0	0.28359	0.539105	0	0	0	0	0	0.0650844	1.84566	0.078945
SEED;Cofactors, Vitamins, Prosthetic Groups, Pigments;Pyridoxine (vitamin B6) biosynthesis in plants;	0	0	0	1.90711	0.485629	1.81452	2.77621	1.33919	0.0371208	0	0	0
SEED;Secondary Metabolism;Nonribosomal peptide synthetases (NRPS) in Frankia sp. Ccl3;NRPS module 4 PG-Ser-Gly-Thr;	0	0	1.84053	0	3.79351	2.7311	0	0	0	0	0	0
SEED;Phages, Prophages, Transposable elements, Plasmids;Integrons;Integron integrase;	0	0	0	0.744677	0.437876	4.44756	2.67903	0.0434721	0.0278555	0	0	0
SEED;Regulation and Cell signaling;Toxin-antitoxin system in Mycobacterium;HigB1 antibacterial toxin protein;	0	0	0	0	0	0	0	0	0	7.84671	0.293639	0.242655
SEED;Regulation and Cell signaling;Autoinducer 2 (AI-2) transport and processing (lsrACDBFGE operon);Autoinducer 2 (AI-2) aldolase LsrF (EC 4.2.1.-);	1.01573	2.89008	0.236711	0	4.27276	0	0	0	0	0	0	0
SEED;Secondary Metabolism;Phenazine biosynthesis;FAD-dependent monooxygenase PhzS;	0	1.21441	0.0856615	0	0	0	0.123268	0.085596	6.92371	0	0	0
SEED;Carbohydrates;2-Ketogluconate Utilization;2-ketogluconate transporter;	0	3.62057	0.211025	0.539105	0	0	1.49302	2.53314	0.0368448	0	0	0
SEED;Iron acquisition and metabolism;Vibrioferrin synthesis;Vibrioferrin amide bond forming protein PvsD;	0	0	3.63903	1.86661	0.0881274	2.87524	0	0	0	0	0	0
SEED;Cell Wall and Capsule;Lipopolysaccharide assembly;Outer membrane chaperone Skp (OmpH) precursor;	1.16757	0.474952	0.122275	0.247533	3.91394	1.20267	1.349	0.0243865	0.0157475	0	0	0
SEED;Phosphorus Metabolism;Phosphonate metabolism;Phosphonoacetate hydrolase (EC 3.11.1.2);	1.04114	2.29198	0.211691	0	5.05737	0	0	0	0	0	0	0
SEED;Carbohydrates;Mannose Metabolism;Endo-alpha-mannosidase;	0	0	0	0	0	5.23478	0	0	0	3.07937	0.158841	0.133801
SEED;Sulfur Metabolism;Galactosylceramide and Sulfatide metabolism;probable beta-D-galactosidase;	2.91306	1.57272	0.260836	0.539105	0	0	0	0	0	3.07937	0.158841	0.133801
SEED;Cell Wall and Capsule;Peptidoglycan biosynthesis--gjo;UDP-N-acetylmuramoylalanyl-D-glutamate--L-ornithine ligase;	2.17806	3.97567	0.320836	0	0	2.20067	0	0	0	0	0	0
SEED;Membrane Transport;Sodium Hydrogen Antiporter;Na(+) H(+) antiporter subunit D (TC 2.A.63.1.2);	1.11355	1.08062	0.154868	0	2.49663	3.83137	0	0	0	0	0	0
SEED;Cell Division and Cell Cycle;Bacterial Cytoskeleton;Cell division protein FtsN;	0.96287	3.38786	2.68739	0.998804	0.700634	0	0	0	0	0	0	0
SEED;Metabolism of Aromatic Compounds;Phenylpropanoid compound degradation;Chlorogenate esterase;	0	0.58711	0.0454429	1.56387	0.643548	0	0.0602327	2.46656	0.0273461	3.07937	0.158841	0.133801
SEED;Phages, Prophages, Transposable elements, Plasmids;Phage tail proteins 2;Phage tail assembly protein;	0	0	0	8.19008	0.0276756	0.6303	0	0	0	0	0	0
SEED;Amino Acids and Derivatives;Methionine Salvage;2-hydroxy-3-keto-5-methylthiopentenyl-1-phosphate phosphatase related protein;	0	0	7.75987	0	0	1.0959	0	0	0	0	0	0
SEED;Membrane Transport;Mannose-sensitive hemagglutinin type 4 pilus;MSHA biogenesis protein MshK2;	0	0	0	0	0	0	5.41767	0.0711546	0.0450853	3.07937	0.158841	0.133801
SEED;Carbohydrates;Glycerol and Glycerol-3-phosphate Uptake and Utilization;Glycerophosphoryl diester phosphodiesterase, periplasmic (EC 3.1.4.46);	3.02302	0.398595	0.212693	0	0.874529	0	0.0602327	2.46656	0.0273461	0.0642489	0.0916286	1.6929
SEED;Sulfur Metabolism;Inorganic Sulfur Assimilation;Ferredoxin--sulfite reductase, bacillial type (EC 1.8.7.1);	0	0	1.84053	0	0	0	0.123268	0.085596	6.92371	0	0	0
SEED;Virulence, Disease and Defense;Listeria surface proteins: Internalin-like proteins;Internalin A (LPXTG motif);	0	0.443212	3.86597	0	1.33664	0	0	0	0	3.07937	0.158841	0.133801
SEED;Regulation and Cell signaling;HPr catabolite repression system;Catabolite repression HPr-like protein Crh;	0.602188	0	0.0456091	0.367249	0.645194	0.899049	1.43256	1.29818	0.0275991	1.69613	0.160565	1.87614
SEED;Iron acquisition and metabolism;Siderophore Pyoverdine;Outer membrane ferripyoverdine receptor FpvA, TonB-dependent;	0	0	0	0	0	0	0	0	0	4.9352	0.297215	3.83923
SEED;Regulation and Cell signaling;Murein hydrolase regulation and cell death;Holin-like protein CidA;	0	0	0	0	6.52372	2.58854	0	0	0	0	0	0
SEED;Regulation and Cell signaling;DNA-binding regulatory proteins, strays;LysR family transcriptional regulator PA2877;	0	0	0	0	1.78438	0	0	0	0	3.35862	0.2607	3.72134
SEED;Cell Wall and Capsule;Vibrio Polysaccharide (VPS) Biosynthesis;UDP-N-acetyl-D-mannosaminuronate dehydrogenase;	0	0	0	0	3.97218	5.16928	0	0	0	0	0	0
SEED;Metabolism of Aromatic Compounds;Benzoate transport and degradation cluster;Benzoate transport, inner membrane transport component;	0	0	0	0	1.58062	0.865034	0	0	0	6.23571	0.256978	0.213474
SEED;DNA Metabolism;DNA-replication;DNA primase (EC 2.7.7.-), phage-associated;	0	0	3.63903	0	1.78438	0	0.0815801	3.70903	0.0365711	0	0	0
SEED;Cell Division and Cell Cycle;MukBEF Chromosome Condensation;S-adenosylmethionine-dependent methyltransferase Functionally Coupled to the MukBEF Chromosome Partitioning Mechanism;	1.24287	0	0.0861694	0	3.22044	4.74564	0	0	0	0	0	0
SEED;Nucleosides and Nucleotides;Pseudouridine Metabolism;Hypothetical sugar kinase in cluster with indigoidine synthase indA , PfkB family of kinases;	0.602188	0	0.0456091	0.263702	0.0889781	4.57855	0	0	0	1.69613	0.160565	1.87614
SEED;Nucleosides and Nucleotides;Xanthine Metabolism in Bacteria;Hypoxanthine/guanine permease PbuG;	0	0	0	0	0	0	0.111133	0.0774654	5.75846	3.07937	0.158841	0.133801
SEED;Carbohydrates;D-Tagatose and Galactitol Utilization;Galactitol-1-phosphate 5-dehydrogenase (EC 1.1.1.251);	2.20211	3.3873	0.30207	1.40463	0.129819	1.89956	0	0	0	0	0	0
SEED;Regulation and Cell signaling;Toxin-antitoxin replicon stabilization systems;StbE replicon stabilization toxin;	0.602188	0	0.0456091	1.74629	0.404055	4.82625	0	0	0	1.55125	0.090368	0.0768594
SEED;Protein Metabolism;Ribosome SSU eukaryotic and archaeal;SSU ribosomal protein S18e (S13p);	0	0	0	1.66258	5.17179	2.56073	0	0	0	0	0	0
SEED;Carbohydrates;Xylose utilization;Possible alpha-xyloside ABC transporter, ATP-binding component;	0.347126	7.59387	0.369861	0	0	1.0959	0	0	0	0	0	0
SEED;Secondary Metabolism;Nonribosomal peptide synthetases (NRPS) in Frankia sp. Ccl3;NRPS module 3 PG-PG;	7.04478	2.03061	0.401419	0	0	0	0	0	0	0	0	0
SEED;Stress Response;Choline and Betaine Uptake and Betaine Biosynthesis;Choline ABC transport system, ATP-binding protein OpuBA;	0	0	0	0	0	0	4.33903	5.13787	0.0601861	0	0	0
SEED;RNA Metabolism;rRNA modification bacteria;Ribosomal RNA large subunit methyltransferase N (EC 2.1.1.-);	0	0	0	0	0	0	5.67212	3.91334	0.0604127	0	0	0
SEED;RNA Metabolism;RNA polymerase archaeal;DNA-directed RNA polymerase subunit A (EC 2.7.7.6);	0	1.21441	0.0856615	0.205903	6.58033	1.59935	0	0	0	0	0	0
SEED;Fatty Acids, Lipids, and Isoprenoids;Polyprenyl Diphosphate Biosynthesis;	0	0	0	0	0.874529	0	0.135685	5.12499	3.55887	0	0	0
SEED;Carbohydrates;Beta-Glucoside Metabolism;PTS system, cellobiose-specific IIB component (EC 2.7.1.69);	0	0	3.63903	0	3.85116	2.2294	0	0	0	0	0	0
SEED;Amino Acids and Derivatives;Proline, 4-hydroxyproline uptake and utilization;Predicted 4-hydroxyproline dipeptidase;	0	0	0	3.20456	3.48718	3.0502	0	0	0	0	0	0
SEED;Nucleosides and Nucleotides;Pyrimidine utilization;Predicted monooxygenase RutA in novel pyrimidine catabolism pathway;	0.372323	5.29716	0.301154	0	1.39561	2.4439	0	0	0	0	0	0
SEED;Carbohydrates;Unknown sugar utilization (cluster yphABCDEFG);Hypothetical zinc-type alcohol dehydrogenase-like protein YphC;	4.6216	0.327861	4.88358	0	0	0	0	0	0	0	0	0
SEED;Nitrogen Metabolism;Allantoin Utilization;Ureidoglycolate dehydrogenase (EC 1.1.1.154);	1.07287	1.68856	0.184526	0	1.78438	0	0.0333761	0.0238409	1.15095	1.69935	2.07541	0.136621
SEED;Amino Acids and Derivatives;Arginine and Ornithine Degradation;Arginine utilization protein RocB;	2.35158	1.00612	0.212358	0.740759	0	5.54523	0	0	0	0	0	0
SEED;Secondary Metabolism;Phenazine biosynthesis;Phenazine biosynthesis protein PhzB;	5.31461	1.49136	0.339875	0	0	0	2.67903	0.0434721	0.0278555	0	0	0
SEED;Fatty Acids, Lipids, and Isoprenoids;Acyclic terpenes utilization;Acyclic terpenes utilization regulator AtuR, TetR family;	0	1.21441	0.0856615	1.94842	0.507043	1.30067	0.0333761	0.0238409	1.15095	0.11155	0.162317	3.36548
SEED;Membrane Transport;Transport of Nickel and Cobalt;Nickel ABC transporter, periplasmic nickel-binding protein nikA2 (TC 3.A.1.5.3);	2.68868	6.83858	0.412975	0	0	0	0	0	0	0	0	0
SEED;Amino Acids and Derivatives;Arginine and Ornithine Degradation;Arginine/ornithine ABC transporter, permease protein AotM;	0	0	0	0	1.67101	0.345506	0.0337438	1.2408	0.0155648	6.23571	0.256978	0.213474
SEED;Cell Wall and Capsule;Legionaminic Acid Biosynthesis;Legionaminic acid biosynthesis protein PtmA;	0	1.8295	0.121675	1.70292	1.14275	5.23746	0	0	0	0	0	0
SEED;Cell Wall and Capsule;Capsular heptose biosynthesis;Capsular polysaccharide biosynthesis fatty acid synthase WcbR;	1.24287	0	0.0861694	0.317897	0	3.14414	1.349	0.0243865	0.0157475	0.113832	3.67773	0.139527
SEED;Iron acquisition and metabolism;Siderophore Pyoverdine;Sigma factor PvdS, controling pyoverdin biosynthesis;	0	0	0	2.00917	1.44176	0	0	0	0	6.23571	0.256978	0.213474
SEED;Metabolism of Aromatic Compounds;Anaerobic benzoate metabolism;2-ketocyclohexanecarboxyl-CoA hydrolase;	1.24287	0	0.0861694	0	0	0	0.123268	0.085596	6.92371	1.55125	0.090368	0.0768594
SEED;Cell Wall and Capsule;Serotype determining Capsular polysaccharide biosynthesis in Staphylococcus;Capsular polysaccharide synthesis enzyme Cap5F;	0	0	0	0	0.230318	1.56855	0	0	0	7.84671	0.293639	0.242655
SEED;Carbohydrates;Sugar utilization in Thermotogales;Hypothetical protein TM0950;	0	0	0	0.66007	1.86874	7.66211	0	0	0	0	0	0
SEED;Motility and Chemotaxis;Flagellum in Campylobacter;Flagellar hook subunit protein;	0	0.58711	0.0454429	0	0.775659	0.408445	0	0	0	7.84671	0.293639	0.242655
SEED;Virulence;Mercury resistance operon;Mercuric resistance operon coregulator;	0	0	0	0.539105	0	0	0.0337438	1.2408	0.0155648	7.84671	0.293639	0.242655
SEED;Metabolism of Aromatic Compounds;Toluene degradation;	1.24287	0	0.0861694	0.673512	5.64782	2.58145	0	0	0	0	0	0
SEED;Cell Wall and Capsule;Lipoprotein sorting system;	0	0	0	0	7.92479	0.634397	0	0	0	1.55125	0.090368	0.0768594
SEED;Amino Acids and Derivatives;Putrescine utilization pathways;Glycine/D-amino acid oxidase (deaminating) in putrescine utilization cluster;	2.20211	3.3873	0.30207	0	3.66936	0.742932	0	0	0	0	0	0
SEED;Iron acquisition and metabolism;Iron acquisition in Vibrio;	0	0	0	0	0.534572	3.0808	0	0	0	6.23571	0.256978	0.213474
SEED;Phages, Prophages, Transposable elements, Plasmids;CBSS-203122.12.peg.188;protein of unknown function DUF1403;	0	0	3.63903	0.718959	0.0530471	5.96985	0	0	0	0	0	0
SEED;Cell Wall and Capsule;Colanic acid biosynthesis;Colanic acid biosynthsis UDP-glucose lipid carrier transferase WcaJ;	0	1.21441	0.0856615	1.96572	1.86283	0	2.84577	0.069479	2.36204	0	0	0
SEED;Miscellaneous;Metabolite repair;Allantoin racemase (EC 5.1.99.3);	0	1.03097	4.05616	0.433814	0.77469	0	0.0592018	0.0419465	2.29144	1.55125	0.090368	0.0768594
SEED;Carbohydrates;Trehalose Uptake and Utilization;PTS system, glucose-specific IIB component (EC 2.7.1.69);	0	1.21441	0.0856615	0	0	2.72935	0.113872	6.2285	0.0500843	0	0	0
SEED;Predictions based on plant-prokaryote comparative analysis;At4g17370;Aliphatic sulfonate monooxygenase family, FMNH2- or F420-dependent;	1.79352	0.442508	0.155192	2.27611	2.42199	2.16227	0.0333761	0.0238409	1.15095	0	0	0
SEED;Metabolism of Aromatic Compounds;Phenylpropanoid compound degradation;Vanillin dehydrogenase (Hydroxybenzaldehyde dehydrogenase) (EC 1.2.1.28);	0	0	0	0.539105	0	0	0	0	0	9.47265	0.324703	0.267134
SEED;Cell Wall and Capsule;Anthrose Biosynthesis;O-acetyltransferase, anthrose biosynthesis;	4.89289	0	0.261807	0	0	0	2.8505	2.58354	0.0445344	0	0	0
SEED;Protein Metabolism;Ribosome LSU mitochondrial;LSU ribosomal protein L41mt, mitochondrial;	5.31461	1.49136	0.339875	2.58707	0.129075	0.785082	0	0	0	0	0	0
SEED;Photosynthesis;Photosystem II-type photosynthetic reaction center;Photosynthetic reaction center cytochrome c subunit;	0	0	0	0	3.26316	0.760809	0	0	0	6.23571	0.256978	0.213474
SEED;Cell Wall and Capsule;Lipid A modifications;Phosphoethanolamine transferase EptA specific for the 1 phosphate group of core-lipid A;	0	0	0	0	0.702444	0.952886	0	0	0	0.199886	0.302624	8.66136
SEED;Photosynthesis;Photosystem II-type photosynthetic reaction center;Photosynthetic reaction center M subunit;	0	0	0	0.873567	1.02054	0.823603	0	0	0	1.87316	4.14107	2.1133
SEED;Iron acquisition and metabolism;Heme, hemin uptake and utilization systems in GramPositives;	2.20211	3.3873	0.30207	0	2.35441	1.32148	0.0337438	1.2408	0.0155648	0	0	0
SEED;RNA Metabolism;RNA processing and degradation, bacterial;Ribonuclease E inhibitor RraB;	0	0	0	0	9.56944	0	0.0337438	1.2408	0.0155648	0	0	0
SEED;Membrane Transport;Type 4 conjugative transfer system, IncI1 type;IncI1 plasmid conjugative transfer pilus-tip adhesin protein PilV;	0	0	0	0	0	10.8735	0	0	0	0	0	0
SEED;Motility and Chemotaxis;Bacterial motility:Gliding;GldB;	2.35158	1.00612	0.212358	0.821495	1.3935	1.31099	0	0	0	0.113832	3.67773	0.139527
SEED;Regulation and Cell signaling;DNA-binding regulatory proteins, strays;Transcriptional regulator GbuR;	0	0	0	0	4.3867	1.20605	1.349	0.0243865	0.0157475	0.112682	2.08098	1.88476
SEED;Virulence;Aminoglycoside adenylyltransferases;Streptomycin 3''-O-adenylyltransferase (EC 2.7.7.47);	0	0	0	1.96572	1.86283	0	0	0	0	0.176571	0.264467	6.86286
SEED;Metabolism of Aromatic Compounds;Phenylpropanoid compound degradation;Putative phthalate 4,5-dioxygenase reductase subunit (OhpA1);	2.48841	0	0.155516	5.12325	0	1.68389	0	0	0	1.55125	0.090368	0.0768594
SEED;Metabolism of Aromatic Compounds;Gallic acid utilization;Gallate permease;	0.994958	3.48322	0.259866	0	0.775659	0.408445	1.53576	1.36575	2.36102	0	0	0
SEED;Protein Metabolism;Ribosome LSU eukaryotic and archaeal;LSU ribosomal protein L12a (P1/P2);	0	0	0	0	0	0	0	0	0	6.54206	4.41095	0.27252
SEED;Iron acquisition and metabolism;Siderophore pyochelin;Pyochelin biosynthetic protein PchC, predicted thioesterase;	1.55822	4.60566	0.320541	1.13739	0	0	0	0	0	0.11155	0.162317	3.36548
SEED;DNA Metabolism;DNA-replication;Primosomal protein I;	0	0	0	0.701791	5.8738	0.650675	2.77369	0.0578835	1.21072	0	0	0
SEED;Stress Response;Glutathione: Non-redox reactions;Glutathione S-transferase, theta (EC 2.5.1.18);	0	1.21441	0.0856615	0.938057	0	1.48308	0.126381	7.50015	0.0551809	0	0	0
SEED;Regulation and Cell signaling;Autoinducer 2 (AI-2) transport and processing (lsrACDBFGE operon);Autoinducer 2 (AI-2) modifying protein LsrG;	1.75867	0	2.27541	1.31495	0.46763	2.88363	2.67903	0.0434721	0.0278555	0	0	0
SEED;Motility and Chemotaxis;Bacterial motility:Gliding;GldD;	0	4.78695	0.25922	1.91748	1.34872	0.747689	0.0592018	0.0419465	2.29144	0	0	0
SEED;Metabolism of Aromatic Compounds;4-Hydroxyphenylacetic acid catabolic pathway;Transcriptional activator of 4-hydroxyphenylacetate 3-monooxygenase operon, XylS/AraC family;	0.602188	0	0.0456091	2.71636	1.11847	5.1566	0	0	0	0.0642489	0.0916286	1.6929
SEED;Sulfur Metabolism;Galactosylceramide and Sulfatide metabolism;Galactocerebrosidase precursor (EC 3.2.1.46);	0	1.71431	2.27167	0	5.8778	1.63848	0	0	0	0	0	0
SEED;Iron acquisition and metabolism;Alcaligin Siderophore;Putative iron reductase in siderophore [Alcaligin] cluster;	1.24287	0	0.0861694	0.539105	0	0	5.67212	3.91334	0.0604127	0	0	0
SEED;Regulation and Cell signaling;Toxin-antitoxin system in Mycobacterium;VapC23 antibacterial toxin protein;	0	0	0	0.396963	0.701539	0.37018	0	0	0	9.47265	0.324703	0.267134
SEED;Phages, Prophages, Transposable elements, Plasmids;Conjugative transposon, Bacteroidales;Conjugative transposon protein TraM;	0	4.78695	0.25922	0	0	6.67497	0	0	0	0	0	0
SEED;Phages, Prophages, Transposable elements, Plasmids;IbrA and IbrB: co-activators of prophage gene expression;Co-activator of prophage gene expression IbrA;	0	4.78695	0.25922	0	1.3525	2.95898	0.0592018	0.0419465	2.29144	0	0	0
SEED;Virulence;Type 4 secretion and conjugative transfer;IncW plasmid conjugative protein TrwB (TraD homolog);	0	0	0	0.539105	0	0	11.0659	0.103778	0.0648942	0	0	0
SEED;Nitrogen Metabolism;Nitrosative stress;Hcp transcriptional regulator HcpR (Crp/Fnr family);	0.419467	2.95269	0.211358	0.873567	1.02054	0.823603	2.8505	2.58354	0.0445344	0	0	0
SEED;Virulence;Multidrug Resistance, 2-protein version Found in Gram-positive bacteria;Membrane component of multidrug resistance system;	2.17368	1.50496	4.70507	2.00917	1.44176	0	0	0	0	0	0	0
SEED;Virulence;Type 4 secretion and conjugative transfer;IncQ plasmid conjugative transfer DNA nicking endonuclease TraR (pTi VirD2 homolog);	0	0	0	0.30473	0.533975	2.48926	0.0337438	1.2408	0.0155648	0.176571	0.264467	6.86286
SEED;Virulence, Disease and Defense;Mediator of hyperadherence YidE in Enterobacteria and its conserved region;Uncharacterized protein YidR;	1.1415	0	2.15389	0	1.33664	0	0	0	0	0.176571	0.264467	6.86286
SEED;Regulation and Cell signaling;HPr catabolite repression system;Catabolite control protein A;	0	0	0	0	2.89833	3.79341	1.53576	1.36575	2.36102	0	0	0
SEED;Membrane Transport;Transport of Manganese;Manganese transport protein MntH;	0.395461	1.58342	4.36312	0.812573	0.114361	2.99497	0	0	0	1.55125	0.090368	0.0768594
SEED;DNA Metabolism;DNA topoisomerases, Type I, ATP-independent;Plasmid associated TOPRIM domain protein;	0	0	0	0	0.388304	7.96287	0	0	0	0.11155	0.162317	3.36548
SEED;RNA Metabolism;Transcription factors bacterial;Rho-specific inhibitor of transcription termination (YaeO);	0	0	0	0	0.977825	2.49878	0.0602327	2.46656	0.0273461	0.149046	2.25037	3.58267
SEED;Nucleosides and Nucleotides;Novel non-oxidative pathway of Uracil catabolism;Possible pyrimidine-degrading protein DUF1688;	0	0.58711	0.0454429	2.19142	0.19593	0	2.84577	0.069479	2.36204	1.69613	0.160565	1.87614
SEED;Metabolism of Aromatic Compounds;Benzoate degradation;benABC operon transcriptional activator BenR;	0.602188	0	0.0456091	2.54218	0.936527	0.261399	0	0	0	3.36793	4.13282	0.219483
SEED;Regulation and Cell signaling;MazEF toxin-antitoxing (programmed cell death) system;Programmed cell death toxin PemK;	0	1.11037	2.15141	1.23578	0.414131	4.88042	0.0592018	0.0419465	2.29144	0	0	0
SEED;Cell Wall and Capsule;Xanthan Exopolysaccharide Biosynthesis and Export;Xanthan biosynthesis chain length determinant protein GumC;	0	1.46277	10.7241	0	0	0	0	0	0	0	0	0
SEED;Protein Metabolism;tRNA aminoacylation, Asp and Asn;Aspartyl-tRNA synthetase (EC 6.1.1.12), mitochondrial;	1.11355	1.08062	0.154868	9.21985	0	0.622414	0	0	0	0	0	0
SEED;Virulence;Fosfomycin resistance;Fosfomycin resistance protein FosX;	0	0	3.63903	0	0	2.20067	2.67903	0.0434721	0.0278555	0.11155	0.162317	3.36548
SEED;Carbohydrates;Glycolysis and Gluconeogenesis;Putative phosphoenolpyruvate synthase/pyruvate phosphate dikinase, N-terminal domain;	0	3.97066	4.69884	0	0.874529	0	2.67903	0.0434721	0.0278555	0	0	0
SEED;Virulence;Multidrug Resistance Efflux Pumps;Multidrug-efflux transporter, major facilitator superfamily (MFS) (TC 2.A.1);	0	7.0837	0.337306	0.843827	0.97608	1.34381	0	0	0	1.55125	0.090368	0.0768594
SEED;Cofactors, Vitamins, Prosthetic Groups, Pigments;Chlorophyll Biosynthesis in plants and prokaryotes;Protoporphyrin IX Mg-chelatase subunit I (EC 6.6.1.1);	1.01573	2.89008	0.236711	0	2.21968	0	0.111133	0.0774654	5.75846	0	0	0
SEED;Cell Wall and Capsule;Phosphorylcholine incorporation in LPS;Lipopolysaccharide cholinephosphotransferase LicD1 (EC 2.7.8.-);	1.24287	0	0.0861694	1.19246	0	7.39556	0.0592018	0.0419465	2.29144	0	0	0
SEED;Phages, Prophages, Transposable elements, Plasmids;Integrons;Integron integrase IntI2;	0	0	0	0.655425	1.85601	8.13758	0	0	0	1.55125	0.090368	0.0768594
SEED;Cell Wall and Capsule;Colanic acid biosynthesis;Colanic acid biosynthesis glycosyl transferase WcaE;	0	0	0	0	1.78438	0	2.90462	1.3895	2.38433	0.113832	3.67773	0.139527
SEED;Cofactors, Vitamins, Prosthetic Groups, Pigments;Chlorophyll Biosynthesis in plants and prokaryotes;Mg-protoporphyrin IX monomethyl ester oxidative cyclase (anaerobic) (EC 1.14.13.81);	0	0	0	0	0	10.4126	0	0	0	0.0650844	1.84566	0.078945
SEED;Cell Wall and Capsule;Legionaminic Acid Biosynthesis;UDP-Bac2Ac4Ac hydrolyzing 2-epimerase NeuC homolog;	0	0	0	0.342754	0.600459	1.43491	0.144693	5.16119	4.71933	0	0	0
SEED;Nitrogen Metabolism;Nitrate and nitrite ammonification;Nitrite reductase probable electron transfer 4Fe-S subunit (EC 1.7.1.4);	0	0	0	0	0	0	0.0991525	4.96406	0.0439895	0.176571	0.264467	6.86286
SEED;Dormancy and Sporulation;Sporulation gene orphans;Stage IV sporulation protein A;	0	0	12.4329	0	0	0	0	0	0	0	0	0
SEED;Membrane Transport;ECF class transporters;Transmembrane component STY3231 of energizing module of queuosine-regulated ECF transporter;	0	2.80345	4.48659	1.13739	0	0	2.77369	0.0578835	1.21072	0	0	0
SEED;Amino Acids and Derivatives;Proline, 4-hydroxyproline uptake and utilization;ProQ: influences osmotic activation of compatible solute ProP;	1.24287	0	0.0861694	0	6.26284	1.62525	0	0	0	3.07937	0.158841	0.133801
SEED;Nitrogen Metabolism;Cyanate hydrolysis;Transcriptional activator similar to cyn operon regulator;	4.6696	0.901689	2.80481	0.271214	2.22604	1.80007	0	0	0	0	0	0
SEED;RNA Metabolism;Spliceosome;U4/U6 small nuclear ribonucleoprotein component PRP3;	0	0	0	0	0	0	7.05881	0.101846	3.58024	0.0650844	1.84566	0.078945
SEED;Iron acquisition and metabolism;Iron acquisition in Streptococcus;Iron compound ABC uptake transporter substrate-binding protein;	0	0	0	0	0	0	0	0	0	5.11653	0.357733	7.36956
SEED;Carbohydrates;L-fucose utilization;L-fuculokinase (EC 2.7.1.51);	0	0	0	0	0	0	0	0	0	0.235428	0.362479	12.3206
SEED;Cofactors, Vitamins, Prosthetic Groups, Pigments;Tocopherols and tocotrienols (vitamin E) in plants and cyanobacteria;gamma-tocopherol methyltransferase (EC 2.1.1.95);	0.994958	3.48322	0.259866	6.5889	0.0330076	1.61328	0	0	0	0	0	0
SEED;Amino Acids and Derivatives;Aromatic amino acid degradation;Putative 2,4-dihydroxyhept-2-ene-1,7-dioic acid aldolase;	4.76855	0.926453	0.303291	0	2.69965	1.80586	0.0602327	2.46656	0.0273461	0	0	0
SEED;Carbohydrates;Conserved cluster around inner membrane protein gene yghQ, probably involved in polysaccharide biosynthesis;Conserved protein YghT, with nucleoside triphosphate hydrolase domain;	0	3.30413	6.71861	0.850488	1.93044	0.28184	0	0	0	0	0	0
SEED;Regulation and Cell signaling;DNA-binding regulatory proteins, strays;LysR family transcriptional regulator YfeR;	1.24287	0	0.0861694	0	1.78438	0	2.67903	0.0434721	0.0278555	0.176571	0.264467	6.86286
SEED;Iron acquisition and metabolism;Siderophore Achromobactin;Putative siderophore biosynthesis protein, related to 2-demethylmenaquinone methyltransferase;	0	1.21441	0.0856615	0	0	0	0	0	0	0.22127	4.43768	7.26988
SEED;Membrane Transport;Type VI secretion systems;Phosphoprotein phosphatase PppA;	0	2.43402	0.154223	0.799411	1.35061	1.82689	0	0	0	6.23571	0.256978	0.213474
SEED;Amino Acids and Derivatives;Aromatic amino acid interconversions with aryl acids;Amino acid-binding ACT;	0	0	0	0.24876	4.38465	0.69827	0	0	0	0.18134	7.56461	0.225631
SEED;Virulence;Arsenic resistance;Arsenical resistance operon trans-acting repressor ArsD;	0	0	0	0	0.564759	2.56277	0.112772	3.82537	2.38249	1.69935	2.07541	0.136621
SEED;Cell Wall and Capsule;Alginate metabolism;alginate biosynthesis protein AlgJ;	0	0	0	0	0	0	0	0	0	12.7572	0.374629	0.306004
SEED;Carbohydrates;Erythritol utilization;Predicted erythritol ABC transporter 1, permease component 2;	4.29878	0	0.238362	5.18534	0	1.18903	0.0602327	2.46656	0.0273461	0	0	0
SEED;Iron acquisition and metabolism;Heme, hemin uptake and utilization systems in GramPositives;Hypothetical similar to CcmC, putative heme lyase for CcmE;	5.76697	0.867227	5.09396	0	0	0.517248	0.0337438	1.2408	0.0155648	0	0	0
SEED;Virulence;Multidrug Resistance Efflux Pumps;Multidrug efflux RND transporter MexD;	0	0	0	0	0	0	0.0602327	2.46656	0.0273461	0.219186	0.334867	10.4823
SEED;Carbohydrates;Acetoin, butanediol metabolism;2,3-butanediol dehydrogenase, S-alcohol forming, (S)-acetoin-specific (EC 1.1.1.76);	1.04114	2.29198	0.211691	3.93325	1.18649	1.65677	0	0	0	3.07937	0.158841	0.133801
SEED;RNA Metabolism;Rrf2 family transcriptional regulators;Predicted transcriptional regulator of NADH dehydrogenase, Rrf2 family;	0	0.58711	0.0454429	0	0	0	0.0333761	0.0238409	1.15095	0.22127	4.43768	7.26988
SEED;Cofactors, Vitamins, Prosthetic Groups, Pigments;Chlorophyll Biosynthesis in plants and prokaryotes;Protoporphyrin IX Mg-chelatase subunit H (EC 6.6.1.1);	2.76663	0.333211	6.72911	0.877247	1.50453	0.29795	0.0337438	1.2408	0.0155648	0	0	0
SEED;Fatty Acids, Lipids, and Isoprenoids;Mycobacterial FadE proteins Acyl-CoA dehydrogenase;Acyl-CoA dehydrogenase (EC 1.3.8.1), Mycobacterial subgroup FadE14;	0.602188	0	0.0456091	2.68085	5.55546	1.56092	0	0	0	3.07937	0.158841	0.133801
SEED;Carbohydrates;Dihydroxyacetone kinases;Putative dihydroxyacetone kinase (EC 2.7.1.29), ADP-binding subunit;	3.70071	0	0.213027	3.26449	0	0.287618	2.67903	0.0434721	0.0278555	0.11155	0.162317	3.36548
SEED;Membrane Transport;Riboflavin transporters;Putative riboflavin transporter RibN homologue;	2.96272	0.9801	0.237701	2.1664	3.4888	4.06604	0	0	0	0	0	0
SEED;Membrane Transport;Type 4 conjugative transfer system, IncI1 type;IncI1 plasmid conjugative transfer integral membrane protein TraY;	0	0.58711	0.0454429	0	0.881528	4.02891	0.0968854	0.0678374	4.59713	0.11155	0.162317	3.36548
SEED;Protein Metabolism;Ribosome LSU eukaryotic and archaeal;LSU ribosomal protein L36e;	0.602188	0	0.0456091	0.632786	9.76867	2.94184	0	0	0	0	0	0
SEED;Membrane Transport;Transport of Manganese;Mn-dependent transcriptional regulator MntR;	0	0	1.84053	0.30473	0.533975	2.48926	0.0991525	4.96406	0.0439895	1.69613	0.160565	1.87614
SEED;Metabolism of Aromatic Compounds;Benzoate transport and degradation cluster;4-hydroxybenzoyl-CoA reductase, beta subunit (EC 1.3.99.20);	0	0	0	13.5317	0.68395	0	0	0	0	0	0	0
SEED;Cell Wall and Capsule;Teichoic and lipoteichoic acids biosynthesis;diglucosyldiacylglycerol synthase (LTA membrane anchor synthesis);	0.889293	10.3821	0.448457	0.326541	1.50584	0.82799	0	0	0	0	0	0
SEED;Carbohydrates;Pyruvate metabolism II: acetyl-CoA, acetogenesis from pyruvate;Acetyl-CoA synthetase (ADP-forming) beta chain (EC 6.2.1.13);	3.09769	0	0.185525	0	0	1.65726	0.126381	7.50015	0.0551809	0.0642489	0.0916286	1.6929
SEED;Regulation and Cell signaling;Cell envelope-associated LytR-CpsA-Psr transcriptional attenuators;Cell envelope-associated transcriptional attenuator LytR-CpsA-Psr, subfamily S (as in PMID19099556);	0	0	0	0	0	0	4.47616	5.24929	4.76958	0	0	0
SEED;Protein Metabolism;Ribosome SSU eukaryotic and archaeal;SSU ribosomal protein S28e;	0	1.21441	0.0856615	1.32558	1.76204	1.25354	5.41767	0.0711546	0.0450853	3.07937	0.158841	0.133801
SEED;Carbohydrates;D-galactonate catabolism;D-galactonate transporter;	0	1.21441	0.0856615	0	1.39561	2.4439	0.125341	5.0817	2.40021	0.0642489	0.0916286	1.6929
SEED;Nitrogen Metabolism;Denitrification;Nitrous oxide reductase maturation periplasmic protein NosX;	0	0	0	5.51501	1.55636	0.643585	4.21993	2.6227	0.0508662	0	0	0
SEED;Dormancy and Sporulation;Bacillus biofilm matrix protein component TasA and homologs;Signal peptidase SipW (EC 3.4.21.89), required for TasA secretion;	0	0	0	0	0	0	8.5746	0.115835	5.92517	0	0	0
SEED;Cell Wall and Capsule;Colanic acid biosynthesis;Colanic acid biosynthesis glycosyl transferase WcaL;	1.11355	1.08062	0.154868	2.9916	2.16928	0	0.0333761	0.0238409	1.15095	1.80191	3.93639	0.184098
SEED;Cell Wall and Capsule;Capsular Polysaccharides Biosynthesis and Assembly;Capsular polysaccharide biosynthesis protein CapD;	0	0	0	10.837	0	3.90127	0	0	0	0	0	0
SEED;Respiration;Biogenesis of cytochrome c oxidases;Sco1/SenC/PrrC protein family;	0	2.43402	0.154223	0	2.21968	0	0.144693	5.16119	4.71933	0	0	0
SEED;Membrane Transport;Type III secretion system;Type III secretion inner membrane channel protein (LcrD,HrcV,EscV,SsaV);	0	0	5.61483	0.951478	1.141	0	0.123268	0.085596	6.92371	0	0	0
SEED;Metabolism of Aromatic Compounds;Protocatechuate branch of beta-ketoadipate pathway;PhaK-like protein;	0	0	0	2.53502	0.50651	0.763314	0	0	0	0.219186	0.334867	10.4823
SEED;Iron acquisition and metabolism;Iron siderophore sensor & receptor system;Iron siderophore receptor protein;	1.57627	4.02019	0.301765	0.288304	3.76199	0	0.0337438	1.2408	0.0155648	0.11155	0.162317	3.36548
SEED;Virulence;Mercury resistance operon;Mercuric transport protein, MerE;	0.602188	0	0.0456091	0	0	0	0	0	0	0.239273	8.25193	5.75052
SEED;Photosynthesis;Phycobilisome;Phycobilisome core-membrane linker polypeptide;	0	0	14.8957	0	0	0	0	0	0	0	0	0
SEED;RNA Metabolism;RNA polymerase III initiation factors;RNA polymerase III transcription initiation factor (TFIIIC) 131 kDa subunit;	0	0	0	0	0	0	4.03759	0.0587281	0.0373992	6.5286	0.328082	3.9329
SEED;Cell Wall and Capsule;Polyglycerolphosphate lipoteichoic acid biosynthesis;Glycosyltransferase LafB, responsible for the formation of Gal-Glc-DAG;	1.5291	5.76788	0.354747	4.16869	0.0869983	0.719449	0.0592018	0.0419465	2.29144	0	0	0
SEED;Respiration;Tetrathionate respiration;Tetrathionate reductase two-component response regulator;	0	0	0	0	0.401604	0	0.15092	0.103888	10.4358	0.113832	3.67773	0.139527
SEED;Cell Wall and Capsule;Teichuronic acid biosynthesis;Putative teichuronic acid biosynthesis glycosyl transferase TuaC;	0	0	0	0	4.43955	4.1632	0.0597141	1.29602	1.18539	0.113832	3.67773	0.139527
SEED;Dormancy and Sporulation;Sporulation gene orphans;Sporulation initiation phosphotransferase (Spo0F);	0	0	0	0	0	0	4.21993	2.6227	0.0508662	7.84671	0.293639	0.242655
SEED;Membrane Transport;Transport of Manganese;Manganese ABC transporter, inner membrane permease protein SitD;	0	0	0	3.41677	1.20582	1.67726	0.0337438	1.2408	0.0155648	0.177754	2.37736	5.31897
SEED;Phages, Prophages, Transposable elements, Plasmids;Conjugative transposon, Bacteroidales;Conjugative transposon protein TraN;	1.16757	0.474952	0.122275	0	0	1.65726	0	0	0	0.223359	8.06603	3.97309
SEED;Nitrogen Metabolism;Denitrification;Nitric oxide reductase activation protein NorE;	1.00531	0	6.09493	0.362081	0	2.09935	0.0602327	2.46656	0.0273461	0.11155	0.162317	3.36548
SEED;Regulation and Cell signaling;cAMP signaling in bacteria;Putative insecticidal toxin complex;	1.45369	11.4698	0.480174	2.18286	0	0.333177	0	0	0	0	0	0
SEED;Cell Wall and Capsule;O-Methyl Phosphoramidate Capsule Modification in Campylobacter;Putative sugar nucleotidyltransferase;	3.39786	0.900245	4.79855	0.475212	0	0.450585	1.49302	2.53314	0.0368448	0.0642489	0.0916286	1.6929
SEED;Membrane Transport;ESAT-6 proteins secretion system in Firmicutes;Lmo0066 homolog within ESAT-6 gene cluster, similarity to ADP-ribosylating toxins;	1.87098	0	0.122576	0	1.07663	1.44197	2.8505	2.58354	0.0445344	0.149046	2.25037	3.58267
SEED;Respiration;CO Dehydrogenase;Hypothetical lactonase in carbon monoxide dehydrogenase cluster;	3.09769	0	0.185525	5.90204	1.89276	1.57394	0	0	0	3.07937	0.158841	0.133801
SEED;Carbohydrates;(GlcNAc)2 Catabolic Operon;(GlcNAc)2 ABC transporter, ATP-binding component 1;	1.44563	12.5968	0.499039	0.993933	0.229275	0.36686	0	0	0	0	0	0
SEED;Protein Metabolism;Ribosome SSU mitochondrial;SSU ribosomal protein S8p (S15Ae), mitochondrial;	4.89289	0	0.261807	7.40826	0	0	0.0798873	0.0562358	3.4409	0	0	0
SEED;Phages, Prophages, Transposable elements, Plasmids;Conjugative transposon, Bacteroidales;Conjugative transposon protein TraI;	1.5291	5.76788	0.354747	0	1.8682	1.87796	0.0968854	0.0678374	4.59713	0	0	0
SEED;Stress Response;Phage shock protein (psp) operon;Phage shock protein B;	0	0.58711	0.0454429	0	0.0406004	8.02365	4.03759	0.0587281	0.0373992	3.07937	0.158841	0.133801
SEED;Protein Metabolism;Ribosome SSU eukaryotic and archaeal;SSU ribosomal protein S16e (S9p);	1.24287	0	0.0861694	0	12.9157	1.96315	0	0	0	0	0	0
SEED;Miscellaneous;At1g69340 At2g40600;Putative lipoprotein in cluster with COG2110;	0	0	0	2.13827	4.64999	4.01144	0	0	0	0.147841	0.218581	5.09401
SEED;Protein Metabolism;Ribosome LSU eukaryotic and archaeal;LSU ribosomal protein L14e;	3.09769	0	0.185525	2.59709	9.38932	1.04071	0	0	0	0	0	0
SEED;Protein Metabolism;Ribosome LSU mitochondrial;LSU ribosomal protein L15p (L27Ae), mitochondrial;	4.89289	0	0.261807	8.44897	0.707509	2.02376	0	0	0	0	0	0
SEED;Carbohydrates;Methylglyoxal Metabolism;NADPH-dependent methylglyoxal reductase (D-lactaldehyde dehydrogenase);	1.07287	1.68856	0.184526	3.05187	0	1.8024	0.0602327	2.46656	0.0273461	0.149046	2.25037	3.58267
SEED;Carbohydrates;Erythritol utilization;D-erythrulose 4-phosphate dehydrogenase EryC (EC 1.1.1.-);	3.09769	0	0.185525	5.21199	0.698466	5.98712	0.0337438	1.2408	0.0155648	0	0	0
SEED;Metabolism of Aromatic Compounds;Toluene 4-monooxygenase (T4MO);Toluene-4-monooxygenase, subunit TmoC;	0	0.58711	0.0454429	0	0	0	0	0	0	12.9129	2.68626	0.32389
SEED;Cell Wall and Capsule;Brucella Wbk Region and LPS genes;Perosamine synthetase WbkB;	0	0	0	0	1.22764	0.373468	2.94816	0.087087	4.67358	0.176571	0.264467	6.86286
SEED;Virulence;Type 4 secretion and conjugative transfer;Conjugative signal peptidase TrhF;	0	0	0	0	0	0	12.7252	1.46641	2.45981	0	0	0
SEED;Nitrogen Metabolism;Dissimilatory nitrite reductase;Nitrite reductase associated c-type cytochorome NirN;	0	0	0	2.27957	0	0	0.151769	2.70344	8.16274	3.07937	0.158841	0.133801
SEED;Phages, Prophages, Transposable elements, Plasmids;CBSS-203122.12.peg.188;TniB NTP-binding protein;	0	1.21441	0.0856615	0.632095	6.91607	5.89601	0	0	0	0.0650844	1.84566	0.078945
SEED;Carbohydrates;N-Acetyl-Galactosamine and Galactosamine Utilization;Predicted cytoplasmic N-Acetyl-D-galactosamine oligosaccharide hydrolase;	0	1.21441	0.0856615	0	0	15.4425	0	0	0	0	0	0
SEED;Membrane Transport;Mannose-sensitive hemagglutinin type 4 pilus;MSHA biogenesis protein MshP;	0	0	0	4.06893	8.82348	1.95685	0	0	0	0.0650844	1.84566	0.078945
SEED;Virulence;Type 4 secretion and conjugative transfer;IncQ plasmid conjugative transfer protein TraP;	0	0	0	0	0	1.0959	0	0	0	0.251056	4.62878	10.8812
SEED;Regulation and Cell signaling;Autoinducer 2 (AI-2) transport and processing (lsrACDBFGE operon);LsrR, transcriptional repressor of lsr operon;	0	3.49311	2.54807	3.17038	1.08243	6.56792	0	0	0	0	0	0
SEED;Carbohydrates;Methylcitrate cycle;Propionate catabolism operon regulatory protein PrpR;	0	1.21441	0.0856615	0.372383	1.66939	0	0	0	0	3.57954	2.60811	7.38592
SEED;Respiration;CO Dehydrogenase;Carbon monoxide dehydrogenase form I, large chain( EC:1.2.99.2 );	0	3.62057	0.211025	0	1.05818	12.0618	0	0	0	0	0	0
SEED;Nucleotide sugars;UDP-glucose and UDP-galactose biosynthesis in plants;	0	0	0	0	4.79606	12.1939	0	0	0	0	0	0
SEED;DNA Metabolism;DNA-replication;Arrested fork binding;	0	0	0	0	0.874529	0	5.88601	7.77541	2.45794	0	0	0
SEED;Carbohydrates;Acetoin, butanediol metabolism;Acetoin catabolism protein X;	2.96272	0.9801	0.237701	2.39896	0.450794	2.28544	0.126381	7.50015	0.0551809	0	0	0
SEED;Iron acquisition and metabolism;Siderophore Pyoverdine;Pyoverdine sidechain non-ribosomal peptide synthetase PvdD;	4.76855	0.926453	0.303291	0	1.8682	1.87796	0	0	0	3.35862	0.2607	3.72134
SEED;DNA Metabolism;CRISPRs;CRISPR-associated protein, CT1972 family;	0.869657	10.7516	5.49988	0	0	0	0	0	0	0	0	0
SEED;Cell Division and Cell Cycle;Control of cell elongation - division cycle in Bacilli;FIG001721: Predicted N6-adenine-specific DNA methylase;	0	0	7.75987	0	0	0	0.142874	0.0985996	9.26291	0	0	0
SEED;Respiration;Respiratory dehydrogenases 1;D-amino acid dehydrogenase large subunit (EC 1.4.99.1);	0	4.20576	0.236052	1.88536	1.76095	0.730947	0.0602327	2.46656	0.0273461	0.151491	5.59148	0.187232
SEED;RNA Metabolism;Rrf2 family transcriptional regulators;Predicted transcriptional regulator of 4-carboxymuconolactone decarboxylase, Rrf2 family;	3.47627	2.13801	0.302681	0.796707	0.907309	2.38058	0	0	0	0.176571	0.264467	6.86286
SEED;Amino Acids and Derivatives;Proline, 4-hydroxyproline uptake and utilization;Hypothetical, similar to sarcosine oxidase alpha subunit, 2Fe-2S domain;	4.07775	2.11341	0.321722	6.32472	3.43643	1.06611	0	0	0	0	0	0
SEED;Predictions based on plant-prokaryote comparative analysis;At1g24340;Maleylacetate reductase (EC 1.3.1.32);	2.91306	1.57272	0.260836	0.76795	2.1741	1.76566	1.49302	2.53314	0.0368448	0.113832	3.67773	0.139527
SEED;Nucleosides and Nucleotides;Ribonucleotide reduction;Ribonucleotide reduction protein NrdI;	0.383389	0.946311	6.27951	0	0.115042	4.16824	0	0	0	1.79567	0.216683	3.56909
SEED;Carbohydrates;2-Ketogluconate Utilization;2-ketogluconate utilization repressor PtxS;	6.48504	0.32369	2.90026	2.19142	0.19593	0	2.8505	2.58354	0.0445344	0	0	0
SEED;Carbohydrates;Glycolate, glyoxylate interconversions;Hypothetical protein GlcG in glycolate utilization operon;	0	0	0	0.734304	3.84781	1.18378	3.04879	5.19883	3.59132	0	0	0
SEED;Virulence;Multidrug Resistance Efflux Pumps;Probable transcription regulator protein of MDR efflux pump cluster;	0	0	0	0	1.14434	7.37941	4.03759	0.0587281	0.0373992	4.64428	0.212941	0.178004
SEED;Nucleosides and Nucleotides;Pseudouridine Metabolism;Pseudouridine 5'-phosphate glycosidase;	0.347126	7.59387	0.369861	0.478083	0.324902	0	0.0798873	0.0562358	3.4409	4.64428	0.212941	0.178004
SEED;Amino Acids and Derivatives;Polyamine Metabolism;Predicted polyamine sensor NspS, involved in biofilm formation;	0	0	0	0.896743	0	2.01703	0.0592018	0.0419465	2.29144	9.63691	2.59401	0.290504
SEED;Protein Metabolism;Ribosome LSU mitochondrial;LSU ribosomal protein L1p (L10Ae), mitochondrial;	4.89289	0	0.261807	9.38522	0.336708	2.96519	0	0	0	0	0	0
SEED;Cell Wall and Capsule;Legionaminic Acid Biosynthesis;Bacillosamine/Legionaminic acid biosynthesis aminotransferase PglE;	4.89289	0	0.261807	0.709817	2.85714	3.21804	0.0602327	2.46656	0.0273461	3.07937	0.158841	0.133801
SEED;Metabolite damage and its repair or mitigation;RidA: all subgroups, 8100 genomes;	0	0.58711	0.0454429	2.5658	4.8546	7.32313	0.0602327	2.46656	0.0273461	0	0	0
SEED;Carbohydrates;Tricarballylate Utilization;TcuA: flavoprotein used to oxidize tricarballylate to cis-aconitate;	1.00107	0.96618	4.36501	2.8457	2.45368	1.1587	1.53863	3.77877	0.0442612	0	0	0
SEED;Virulence;Type 4 secretion and conjugative transfer;IncQ plasmid conjugative transfer protein TraG;	2.41175	0.417908	0.185192	5.38626	1.1168	2.57939	0	0	0	0.150263	3.94526	2.02082
SEED;Protein Metabolism;Ribosome LSU eukaryotic and archaeal;LSU ribosomal protein L24e;	1.24287	0	0.0861694	4.52234	9.08012	3.35083	0	0	0	0	0	0
SEED;Carbohydrates;Tricarballylate Utilization;TcuB: works with TcuA to oxidize tricarballylate to cis-aconitate;	2.48841	0	0.155516	3.5022	1.25097	0.695801	4.21694	1.39126	1.24193	3.07937	0.158841	0.133801
SEED;Carbohydrates;Maltose and Maltodextrin Utilization;Maltose operon periplasmic protein MalM;	0	0	0	0	0	1.0959	3.12631	14.0355	0.0762869	0	0	0
SEED;Respiration;Respiratory dehydrogenases 1;Methylamine dehydrogenase light chain precursor (EC 1.4.99.3);	0	0	1.84053	7.33637	2.21891	2.01173	0	0	0	4.64428	0.212941	0.178004
SEED;Stress Response;Carbon Starvation;Starvation sensing protein RspB;	0.342598	8.16336	0.384671	0	0	2.20067	0.0592018	0.0419465	2.29144	4.64428	0.212941	0.178004
SEED;Metabolism of Aromatic Compounds;Phenylacetyl-CoA catabolic pathway (core);Phenylacetic acid degradation protein PaaN, ring-opening aldehyde dehydrogenase (EC 1.2.1.3);	17.0142	0	0.536679	0	0	1.0959	0	0	0	0	0	0
SEED;Respiration;Soluble cytochromes and functionally related electron carriers;Cytochrome c552;	1.68921	1.64134	0.212025	0.342754	0.600459	1.43491	7.05881	0.101846	3.58024	0.0650844	1.84566	0.078945
SEED;Cell Division and Cell Cycle;Cyanobacterial Circadian Clock;Group 2 RNA polymerase sigma factor;	0	0	14.8957	0	0.401604	0	0	0	0	3.07937	0.158841	0.133801
SEED;Iron acquisition and metabolism;Hemin transport system;Hemin transport protein;	0	2.13907	6.44144	0.824512	1.86551	0.773988	0	0	0	6.23571	0.256978	0.213474
SEED;Motility and Chemotaxis;Flagellar motility;Putative lipoprotein required for motility;	0	0	0	0	0	0	3.14245	2.76549	12.9036	0	0	0
SEED;Protein Metabolism;Ribosome SSU mitochondrial;SSU ribosomal protein S6p, mitochondrial;	2.96272	0.9801	0.237701	10.1909	0	0.610966	1.48993	0.0570527	2.33184	0	0	0
SEED;Protein Metabolism;Ribosome LSU mitochondrial;LSU ribosomal protein L28p, mitochondrial;	6.07188	0	0.303902	7.13335	0	1.6105	0.0815801	3.70903	0.0365711	0	0	0
SEED;DNA Metabolism;DNA-replication;DNA replication protein DnaC;	0	2.43402	0.154223	0	0.646017	1.49865	5.7244	2.69517	2.4286	3.07937	0.158841	0.133801
SEED;Protein Metabolism;Ribosome SSU mitochondrial;SSU ribosomal protein S14p (S29e), mitochondrial;	7.13214	0.885325	0.372782	8.52224	0.0118272	2.04187	0	0	0	0	0	0
SEED;Amino Acids and Derivatives;L-2-amino-thiazoline-4-carboxylic acid-Lcysteine conversion;L-2-amino-thiazoline-4-carboxylic acid hydrolase (EC 3.5.2.-);	2.41175	0.417908	0.185192	0	0.874529	0	0.111133	0.0774654	5.75846	3.44915	0.299013	5.46386
SEED;Regulation and Cell signaling;Murein hydrolase regulation and cell death;CidA-associated membrane protein CidB;	0	0	0	0	18.4911	0.559581	0	0	0	0	0	0
SEED;Phages, Prophages, Transposable elements, Plasmids;Conjugative transposon, Bacteroidales;Conjugative transposon protein TraK;	0	3.49311	2.54807	0	0	0	3.07071	5.2244	4.75549	0	0	0
SEED;Metabolism of Aromatic Compounds;Phenol hydroxylase;	0	1.03097	4.05616	2.08424	1.0425	10.9005	0	0	0	0	0	0
SEED;Cell Wall and Capsule;Teichoic and lipoteichoic acids biosynthesis;Putative polyribitolphosphotransferase;	0	0	0	0	1.2558	4.46928	0	0	0	12.7572	0.374629	0.306004
SEED;Nucleosides and Nucleotides;De Novo Purine Biosynthesis;YabJ, a purine regulatory protein and member of the highly conserved YjgF family;	0	0	0	0	0	1.0959	0.0337438	1.2408	0.0155648	9.88796	6.59486	0.328204
SEED;Carbohydrates;Lactose and Galactose Uptake and Utilization;Galactose operon repressor, GalR-LacI family of transcriptional regulators;	0	0	0	4.21905	0	7.09178	0	0	0	0.18134	7.56461	0.225631
SEED;Virulence, Disease and Defense;Listeria surface proteins: Internalin-like proteins;Internalin-like protein (LPXTG motif) Lmo0610 homolog;	6.65773	0	0.322904	0	0.401604	0	3.05014	6.43571	2.43682	0	0	0
SEED;Iron acquisition and metabolism;Heme, hemin uptake and utilization systems in GramPositives;Long-chain-fatty-acid--CoA ligase associated with anthrachelin biosynthesis;	1.24287	0	0.0861694	0	0.737523	8.84964	0.0980134	2.57703	2.35999	3.07937	0.158841	0.133801
SEED;Carbohydrates;N-Acetyl-Galactosamine and Galactosamine Utilization;Predicted secreted alpha-N-acetylgalactosaminidase (EC 3.2.1.49);	6.29981	4.94068	0.450383	1.70256	3.61068	2.6227	0	0	0	0	0	0
SEED;Phages, Prophages, Transposable elements, Plasmids;T4-like non-cyanophage core proteins;Phage lysis inhibitor;	0	0	0	0	8.16159	1.57289	0	0	0	0.205513	9.58148	0.257122
SEED;Respiration;Formate hydrogenase;Putative formate dehydrogenase, cytochrome B subunit (EC 1.2.1.2);	0	0	19.9598	0	0	0	0	0	0	0	0	0
SEED;Carbohydrates;Lactose and Galactose Uptake and Utilization;Galactose/methyl galactoside ABC transport system, ATP-binding protein MglA (EC 3.6.3.17);	0	7.5267	2.9334	1.45202	0.562767	0.819235	0	0	0	6.23571	0.256978	0.213474
SEED;Amino Acids and Derivatives;Lysine degradation;Beta-lysine acetyltransferase (EC 2.3.1.-);	0	0	0	19.7391	0.308442	0	0	0	0	0	0	0
SEED;Phages, Prophages, Transposable elements, Plasmids;Conjugative transposon, Bacteroidales;Conjugative transposon protein TraF;	1.04114	2.29198	0.211691	0	0	4.7467	0.143784	2.68689	6.99583	0.0650844	1.84566	0.078945
SEED;Miscellaneous;Metabolite repair;FIG016027: protein of unknown function YeaO;	2.41175	0.417908	0.185192	4.02699	0	13.1647	0	0	0	0	0	0
SEED;Regulation and Cell signaling;Orphan regulatory proteins;DNA transformation protein TfoX;	2.26339	2.20093	0.260513	4.40464	0	0	0.152192	3.95172	7.02357	0	0	0
SEED;Nucleosides and Nucleotides;Purine conversions;Inosine-guanosine kinase (EC 2.7.1.73);	0	0	0	0.153767	10.0857	10.0246	0	0	0	0	0	0
SEED;Carbohydrates;Erythritol utilization;Predicted erythritol ABC transporter 1, ATP-binding component 1;	3.70071	0	0.213027	6.87802	0.351686	3.52395	4.03759	0.0587281	0.0373992	1.55125	0.090368	0.0768594
SEED;Virulence, Disease and Defense;Bacitracin Stress Response;Conserved protein LiaG in B. subtilis in Lia cluster;	1.65249	2.24192	0.237041	0	0	0	0.161211	10.1677	2.44376	0.11155	0.162317	3.36548
SEED;Carbohydrates;D-gluconate and ketogluconates metabolism;Predicted gluconate TRAP family transporter, DctQ subunit;	0	0	0	3.60894	0.332054	9.43885	0	0	0	0.176571	0.264467	6.86286
SEED;Virulence, Disease and Defense;Bacitracin Stress Response;Sensor histidine kinase LiaS;	0	0	0	0.39419	0.229797	0.947064	2.99254	5.13359	1.25981	0.201005	2.4754	7.08823
SEED;Virulence;Type 4 secretion and conjugative transfer;Conjugative transfer protein TrbD;	0.461997	0	3.86812	2.23212	1.95049	3.66768	0.0333761	0.0238409	1.15095	3.35862	0.2607	3.72134
SEED;Protein Metabolism;tRNA aminoacylation, Ala;Alanyl-tRNA synthetase family protein;	0.920325	5.71372	2.89347	3.88983	0.773961	2.66412	1.48993	0.0570527	2.33184	0	0	0
SEED;Metabolism of Aromatic Compounds;Phenylacetyl-CoA catabolic pathway (core);Phenylacetate-CoA oxygenase, PaaI subunit;	0.36467	5.8747	0.319949	0	3.47072	0	0.123268	0.085596	6.92371	0.11155	0.162317	3.36548
SEED;Photosynthesis;Phycobilisome;Phycobilisome core component;	0	0	19.9598	0	0.874529	0	0	0	0	0	0	0
SEED;Virulence;Aminoglycoside adenylyltransferases;Aminoglycoside N6'-acetyltransferase (EC 2.3.1.82);	3.87379	6.77137	0.438074	1.23817	0.802299	4.34289	0	0	0	3.07937	0.158841	0.133801
SEED;RNA Metabolism;RNA polymerase III;DNA-directed RNA polymerase III 12.5 kDa polypeptide (EC 2.7.7.6);	8.75985	0	5.26364	5.69203	0	1.17099	0	0	0	0	0	0
SEED;Dormancy and Sporulation;Sporulation Cluster;FIG006789: Stage V sporulation protein;	1.1415	0	2.15389	0	0.874529	0	0.111133	0.0774654	5.75846	8.01459	2.53285	0.269822
SEED;Photosynthesis;Photosystem II;Photosystem II manganese-stabilizing protein (PsbO);	0	0	19.9598	0	0	1.0959	0	0	0	0	0	0
SEED;Phosphorus Metabolism;Phosphonate metabolism;2-aminoethylphosphonate ABC transporter periplasmic binding component (TC 3.A.1.9.1);	0	0	0	0	21.0885	0	0	0	0	0	0	0
SEED;Cell Wall and Capsule;Mycobacterial cell wall virulence lipid phthiocerol dimycocerosate (PDIM);Phenolpthiocerol synthesis type-I polyketide synthase PpsD;	0	0	0	14.3439	2.13418	0	0.0337438	1.2408	0.0155648	3.07937	0.158841	0.133801
SEED;Protein Metabolism;Proteasome eukaryotic;proteasome regulatory subunit Rpn11;	12.4402	0	0.46335	2.21188	1.52612	4.67643	0	0	0	0	0	0
SEED;Carbohydrates;Trehalose Uptake and Utilization;Cytoplasmic trehalase (EC 3.2.1.28);	0	0.321888	12.6752	0.239583	3.84948	1.70102	2.67903	0.0434721	0.0278555	0	0	0
SEED;Cell Wall and Capsule;Lipid A-Ara4N pathway ( Polymyxin resistance );UDP-glucuronic acid oxidase (UDP-4-keto-hexauronic acid decarboxylating) (EC 1.1.1.305);	1.45197	8.45323	5.38783	1.56387	0.643548	0	2.77369	0.0578835	1.21072	0	0	0
SEED;Carbohydrates;Glycogen metabolism;Alpha-glucosidase, family 31 of glycosyl hydrolases, COG1501;	0	1.21441	0.0856615	4.46677	1.35963	14.4227	0	0	0	0	0	0
SEED;Motility and Chemotaxis;Flagellar motility;Flagellin;	2.06584	5.56422	5.20178	0	0	0	0.135199	3.9001	4.69724	0	0	0
SEED;DNA Metabolism;DNA repair, bacterial UvrD and related helicases;DNA helicase IV;	0	1.21441	0.0856615	2.78782	0	5.29666	0	0	0	0.223359	8.06603	3.97309
SEED;Miscellaneous;At1g69340 At2g40600;Putative lipoprotein, specific for Pseudomonas, in cluster with COG2110;	0	0	0	1.19389	2.36768	4.20023	0	0	0	11.2611	0.376105	2.30749
SEED;Carbohydrates;Beta-Glucoside Metabolism;Glucokinase, ROK family (EC 2.7.1.2);	1.60037	0.944306	4.49192	3.47649	2.52988	0	2.67903	0.0434721	0.0278555	0.151491	5.59148	0.187232
SEED;DNA Metabolism;CRISPRs;CRISPR-associated RecB family exonuclease Cas4;	0.963106	4.65705	0.301459	1.82382	1.6848	1.73073	3.02458	6.39897	1.26641	0	0	0
SEED;Protein Metabolism;SCIFF peptide maturase system;SCIFF radical SAM maturase;	0	0	0	0	0	0	0	0	0	21.0837	0.456865	0.368768
SEED;Protein Metabolism;Ribosome SSU mitochondrial;SSU ribosomal protein RSM24, mitochondrial;	4.29878	0	0.238362	11.8593	0.325742	2.44154	2.67903	0.0434721	0.0278555	0	0	0
SEED;Amino Acids and Derivatives;Aromatic amino acid degradation;Probable 5-carboxymethyl-2-hydroxymuconate delta isomerase;	1.24287	0	0.0861694	0	1.67101	0.345506	0.0985816	3.77425	1.22696	1.99697	2.61161	9.04649
SEED;Amino Acids and Derivatives;Glycine and Serine Utilization;D-serine dehydratase transcriptional activator;	5.95523	0.902983	0.340161	0.687707	3.61289	3.6598	6.81385	0.0814453	0.0513912	0	0	0
SEED;Regulation and Cell signaling;Regulatory Intramembrane Proteolysis Pathways;Endoribonuclease (EC 3.1.26.-) IRE1;	3.09769	0	0.185525	3.49498	10.1486	5.22852	0	0	0	0	0	0
SEED;Cofactors, Vitamins, Prosthetic Groups, Pigments;Chlorophyll Biosynthesis in plants and prokaryotes;Light-dependent protochlorophyllide reductase (EC 1.3.1.33);	3.70071	0	0.213027	11.5914	1.01105	5.73039	0	0	0	0	0	0
SEED;Carbohydrates;Serine-glyoxylate cycle;decarboxylase;	4.56574	2.63416	2.93909	2.10924	4.16892	5.95587	0	0	0	0	0	0
SEED;Iron acquisition and metabolism;Siderophore Pyoverdine;PvdO, pyoverdine responsive serine/threonine kinase (predicted by OlgaV);	0.411767	0.994101	4.22119	8.80353	3.34534	1.04034	0	0	0	0.11155	0.162317	3.36548
SEED;Regulation and Cell signaling;Murein hydrolase regulation and cell death;LysR family regulatory protein CidR;	1.24287	0	0.0861694	1.30096	1.72125	1.76048	0.123268	0.085596	6.92371	1.92132	0.300816	7.0681
SEED;Iron acquisition and metabolism;Siderophore Pyoverdine;Pyoverdine sidechain non-ribosomal peptide synthetase PvdJ;	2.35158	1.00612	0.212358	0	7.17105	0.646851	8.40388	2.69921	0.0644779	0	0	0
SEED;RNA Metabolism;RNA polymerase II initiation factors;Transcription initiation factor IID 150 kD subunit;	0	0	0	2.00811	11.1317	9.45522	0	0	0	0	0	0
SEED;Nucleosides and Nucleotides;Hydantoin metabolism;Hydantoinase;	0	0	0	0	0	1.65726	0.0592018	0.0419465	2.29144	0.271688	0.425774	17.9081
SEED;DNA Metabolism;YcfH;Putative deoxyribonuclease similar to YcfH, type 4;	0	2.21526	4.36123	0	1.33664	0	1.65472	2.7053	7.02519	3.07937	0.158841	0.133801
SEED;Cell Wall and Capsule;Lipopolysaccharide-related cluster in Alphaproteobacteria;FIG062860: Dehydrogenases with different specificities (related to short-chain alcohol dehydrogenases);	0	0	0	6.19071	1.05058	5.91612	0.0592018	0.0419465	2.29144	0.176571	0.264467	6.86286
SEED;DNA Metabolism;DNA repair, bacterial;DNA mismatch repair endonuclease MutH;	0	0	0	0	2.01112	0.832394	2.84577	0.069479	2.36204	3.62204	0.383465	10.8387
SEED;Carbohydrates;D-ribose utilization;Ribose/xylose/arabinose/galactoside ABC-type transport systems, permease component 1;	1.11355	1.08062	0.154868	1.7821	2.49228	1.68892	0	0	0	0.249287	0.386396	14.1727
SEED;RNA Metabolism;RNA polymerase II initiation factors;Transcription initiation factor IID 60 kDa subunit;	6.0096	0.342679	0.322608	6.04917	3.25544	7.24315	0	0	0	0	0	0
SEED;Virulence;Type 4 secretion and conjugative transfer;Conjugative transfer protein TrbN;	0	0.58711	0.0454429	2.01282	0	20.6691	0	0	0	0	0	0
SEED;Unclassified;YggSProC;Putative translation initiation inhibitor, yjgF family;	0	22.7381	0.603436	0	0	0	0	0	0	0	0	0
SEED;Amino Acids and Derivatives;Lysine Biosynthesis DAP Pathway;N-succinyl-L,L-diaminopimelate aminotransferase (EC 2.6.1.17);	2.15419	3.31311	2.80139	0.296936	2.35276	0.777604	2.95586	5.09126	0.0556689	0.11155	0.162317	3.36548
SEED;Carbohydrates;Dihydroxyacetone kinases;Hypothetical protein in cluster with dihydroxyacetone kinase in Rhizobia;	0	0.58711	0.0454429	0.942538	0.196903	0.893703	2.67903	0.0434721	0.0278555	3.6694	8.52286	5.90292
SEED;Cell Wall and Capsule;Rhamnose containing glycans;Alpha-L-Rha alpha-1,2-L-rhamnosyltransferase/alpha-L-Rha alpha-1,3-L- rhamnosyltransferase (EC 2.4.1.-);	1.73497	1.03871	0.184859	1.30804	0	3.99478	0.164819	1.45396	11.6453	0.0650844	1.84566	0.078945
SEED;Membrane Transport;Transport of Manganese;Manganese uptake regulation protein MUR;	1.5567	3.34754	2.74709	3.79679	3.14963	1.59268	0	0	0	3.35862	0.2607	3.72134
SEED;Carbohydrates;Erythritol utilization;Predicted erythritol ABC transporter 1, ATP-binding component 2;	2.15727	4.56102	0.338449	10.8601	2.93806	0.14135	0.0602327	2.46656	0.0273461	0	0	0
SEED;Virulence;Mercury resistance operon;Organomercurial lyase (EC 4.99.1.2);	3.87299	3.76688	5.20479	3.36153	0	0	0	0	0	4.81474	2.3622	0.21646
SEED;Carbohydrates;L-Arabinose utilization;Alpha-arabinosides ABC transport system, substrate-binding protein;	7.37467	6.00875	3.24367	0.705482	1.58105	4.80334	0	0	0	0	0	0
SEED;Carbohydrates;Propionyl-CoA to Succinyl-CoA Module;Biotin carboxyl carrier protein of Propionyl-CoA carboxylase;	0	0	0	0	1.33664	0	0	0	0	0.289011	0.456861	21.6739
SEED;Virulence;Resistance to fluoroquinolones;Efflux pump Lde;	5.50549	9.42912	5.681	0	0	0.517248	1.43101	0.0426995	1.18607	0	0	0
SEED;Regulation and Cell signaling;DNA-binding regulatory proteins, strays;Transcriptional activator protein LysR;	12.2817	1.96012	0.50228	0.942538	0.196903	0.893703	0	0	0	0.176571	0.264467	6.86286
SEED;Protein Metabolism;N-linked Glycosylation in Bacteria;Alpha-1,4-N-acetylgalactosamine transferase PglJ (EC 2.4.1.-);	0	0	0	0.788732	0	4.06912	0.154302	10.1174	1.2712	3.36793	4.13282	0.219483
SEED;Amino Acids and Derivatives;Putrescine utilization pathways;Putative oxidoreductase in putrescine utilization cluster;	0	0.504534	2.01021	2.19142	0.19593	0	1.63847	1.4305	6.99762	0.199886	0.302624	8.66136
SEED;Virulence;Type 4 secretion and conjugative transfer;IncF plasmid conjugative transfer pilus assembly protein TraW;	0	0	0	0	0	0	21.303	2.78617	0.083825	0	0	0
SEED;Carbohydrates;Mannose Metabolism;Predicted regulator of mannoside utilization, LacI family;	0	2.43402	0.154223	1.53687	15.8405	4.23212	0	0	0	0	0	0
SEED;Protein Metabolism;Ribosome LSU mitochondrial;LSU ribosomal protein L34p, mitochondrial;	5.48374	0	0.28359	11.8734	1.03965	1.496	1.49302	2.53314	0.0368448	0	0	0
SEED;Virulence;Type 4 secretion and conjugative transfer;Conjugative transfer protein TrbC;	0.930625	6.39436	0.354472	2.18627	0.0205292	7.23464	0.123268	0.085596	6.92371	0	0	0
SEED;Virulence, Disease and Defense;Adhesion of Campylobacter;Fibronectin/fibrinogen-binding protein;	0.33965	5.66163	5.01947	1.80917	2.98533	0.691344	0.0592018	0.0419465	2.29144	3.23994	0.214803	2.00398
SEED;Cell Wall and Capsule;Serotype determining Capsular polysaccharide biosynthesis in Staphylococcus;Capsular polysaccharide synthesis enzyme Cap8C;	0.36467	5.8747	0.319949	4.18997	3.01574	3.99537	0.0333761	0.0238409	1.15095	3.23994	0.214803	2.00398
SEED;Carbohydrates;D-gluconate and ketogluconates metabolism;Hypothetical transcriptional regulator YqhC;	13.2924	4.78626	0.557544	0	0	2.20067	0.0815801	3.70903	0.0365711	0	0	0
SEED;Virulence;Type 4 secretion and conjugative transfer;IncF plasmid conjugative transfer pilus assembly protein TraU;	0	0.443212	3.86597	1.40939	0.532785	1.33809	8.52965	2.7272	2.44669	3.07937	0.158841	0.133801
SEED;Membrane Transport;Predicted secretion system X;Predicted secretion system X translation initiation factor;	2.35158	1.00612	0.212358	0	1.50715	1.39499	0	0	0	3.67181	10.4077	4.15838
SEED;Virulence;Type 4 secretion and conjugative transfer;IncF plasmid conjugative transfer protein TrbC;	0	0	0	0	0	0	17.1805	2.78815	4.82858	0	0	0
SEED;Phages, Prophages, Transposable elements, Plasmids;Phage head and packaging;Unclassified maturation protein;	0	0	0	0	0	0	0	0	0	19.6695	4.90056	0.380747
SEED;Carbohydrates;Sucrose utilization;Sucrose permease, major facilitator superfamily;	0	0	0	1.98384	0	1.89207	2.84577	0.069479	2.36204	5.19901	8.37904	2.32568
SEED;Carbohydrates;D-gluconate and ketogluconates metabolism;Gluconate 2-dehydrogenase (EC 1.1.99.3), membrane-bound, flavoprotein;	1.68921	1.64134	0.212025	1.06602	18.1899	2.36305	0	0	0	0	0	0
SEED;Amino Acids and Derivatives;Prenylated indole derivatives in actinomycetes;Indole prenyltransferase (EC 2.5.1.-);	3.83143	8.49082	0.470929	0.7877	2.69646	0.736881	0.0991525	4.96406	0.0439895	3.07937	0.158841	0.133801
SEED;Metabolism of Aromatic Compounds;Phenylpropanoid compound degradation;vannilate transporter VanK;	0	0	0	8.90628	7.32218	5.64728	0	0	0	0.11155	0.162317	3.36548
SEED;Cell Wall and Capsule;Brucella Wbk Region and LPS genes;Phosphomannomutase ManB (EC 5.4.2.8);	3.3421	2.04978	4.9562	4.05748	0.43575	1.19567	0.0592018	0.0419465	2.29144	3.35862	0.2607	3.72134
SEED;Carbohydrates;Sugar utilization in Thermotogales;Trehalose ABC transporter, substrate-binding component;	0	0	0	0	2.6447	0	0.199517	23.005	0.0835086	0	0	0
SEED;Carbohydrates;Lactose utilization;	0	2.43402	0.154223	0.712135	6.40583	0	1.66983	6.46338	4.75453	3.07937	0.158841	0.133801
SEED;Membrane Transport;Transport of Nickel and Cobalt;Nickel transport system permease protein NikC (TC 3.A.1.5.3);	4.76855	0.926453	0.303291	3.29114	1.14156	3.65601	0	0	0	0.22127	4.43768	7.26988
SEED;Thiamin;ThiD ThiE fusions;Thiazole tautomerase TenI (EC 5.3.99.10);	3.5188	1.54712	0.282645	0.260595	2.17531	2.31118	2.84577	0.069479	2.36204	6.5286	0.328082	3.9329
SEED;Cell Wall and Capsule;Vibrio Polysaccharide (VPS) Biosynthesis;Hypothetical protein RbmB;	0	0	0	0	0	0	0.206845	1.49073	24.6168	0	0	0
SEED;Protein Metabolism;Protein secretion by ABC-type exporters;ABC-type protease exporter, membrane fusion protein (MFP) family component PrtE/AprE;	3.34916	3.25748	2.89649	1.05345	0	0.401471	3.04879	5.19883	3.59132	0.11155	0.162317	3.36548
SEED;Stress Response;Glutathione: Non-redox reactions;Similar to Hydroxyacylglutathione hydrolase, but in an organism lacking glutathione biosynthesis;	2.35158	1.00612	0.212358	0.257814	1.28287	3.40771	0.136172	6.34515	2.41445	4.9352	0.297215	3.83923
SEED;RNA Metabolism;RNA polymerase II;DNA-directed RNA polymerase II 32 kDa polypeptide (EC 2.7.7.6);	11.2914	0	0.440726	10.5252	0.00258423	1.52863	2.67903	0.0434721	0.0278555	0	0	0
SEED;Carbohydrates;Glycerol fermentation to 1,3-propanediol;Glycerol dehydratase large subunit (EC 4.2.1.30);	3.31158	1.44534	7.0538	1.8055	2.53344	1.19275	0.111133	0.0774654	5.75846	3.07937	0.158841	0.133801
SEED;RNA Metabolism;RNA polymerase III initiation factors;RNA polymerase III transcription initiation factor (TFIIIC) 95 kDa subunit;	9.56227	0	0.402404	12.2053	0.316077	4.32116	0	0	0	0	0	0
SEED;Regulation and Cell signaling;Murein hydrolase regulation and cell death;Autolysis histidine kinase LytS;	0.493721	1.13643	0.121975	7.25125	2.57432	2.95599	2.98566	0.0939573	5.83493	3.07937	0.158841	0.133801
SEED;Regulation and Cell signaling;CytR regulation;Transcriptional (co)regulator CytR;	0	1.21441	0.0856615	4.44235	1.71107	15.786	0	0	0	1.69613	0.160565	1.87614
SEED;Carbohydrates;Erythritol utilization;Predicted erythritol ABC transporter 2, permease component;	3.09769	0	0.185525	4.04862	2.51044	9.25665	0	0	0	0.18134	7.56461	0.225631
SEED;Cofactors, Vitamins, Prosthetic Groups, Pigments;Tocopherols and tocotrienols (vitamin E) in plants and cyanobacteria;2-methyl-6-phytyl-1,4-benzoquinone methyltransferase;	2.48841	0	0.155516	3.96615	17.0956	0	0	0	0	3.07937	0.158841	0.133801
SEED;Carbohydrates;Deoxyribose and Deoxynucleoside Catabolism;Deoxyribose operon repressor, DeoR family;	1.24287	0	0.0861694	4.18763	0.876516	0	0.0592018	0.0419465	2.29144	3.69084	0.423268	14.5078
SEED;Amino Acids and Derivatives;Aromatic amino acid degradation;Phenylalanine-specific permease;	1.04114	2.29198	0.211691	0.539105	0	0	11.5908	11.6782	0.0831095	0	0	0
SEED;Dormancy and Sporulation;Spore pigment biosynthetic cluster in Actinomycetes;Polyketide hydroxylase WhiE VIII;	0	10.3588	3.09973	0.827548	2.35112	0.26791	3.02458	6.39897	1.26641	0	0	0
SEED;Virulence;Mercury resistance operon;Periplasmic mercury(+2) binding protein;	0.537251	0.519903	0.085915	0.276627	0.48707	3.51438	0.0333761	0.0238409	1.15095	10.0564	6.7655	4.22219
SEED;Cell Wall and Capsule;Rhamnose containing glycans;putative polysialic acid transport protein;	7.53038	3.7505	0.45081	4.18428	4.61918	2.50181	1.349	0.0243865	0.0157475	3.07937	0.158841	0.133801
SEED;Carbohydrates;L-Arabinose utilization;Predicted L-arabinose ABC transport system, permease protein 1;	0	0	0	4.41404	12.6019	7.03122	0	0	0	0.113832	3.67773	0.139527
SEED;Protein Metabolism;Ribosome LSU mitochondrial;LSU ribosomal protein L36p, mitochondrial;	6.59766	0.335947	0.340446	11.949	0.684323	1.03848	0	0	0	0.176571	0.264467	6.86286
SEED;Photosynthesis;Phycobilisome;Phycocyanin alpha phycocyanobilin lyase related protein NblB;	0	0.504534	2.01021	19.0274	0.996583	1.90265	0	0	0	0.113832	3.67773	0.139527
SEED;Carbohydrates;Unknown sugar utilization (cluster yphABCDEFG);Uncharacterized protein YphG, TPR-domain containing;	0	2.80345	4.48659	1.7947	1.22887	2.7648	0.0337438	1.2408	0.0155648	9.75752	0.37758	4.07141
SEED;Sulfur Metabolism;Alkanesulfonate assimilation;Putative alkylsulfatase (EC 1.14.11.17);	1.24287	0	0.0861694	15.3871	0.319148	0.56945	0	0	0	3.51991	0.33147	7.23355
SEED;Respiration;Soluble cytochromes and functionally related electron carriers;Cytochrome c-552 precursor;	0	0	0	1.2628	2.09011	2.23916	2.8505	2.58354	0.0445344	3.66453	4.69194	9.31486
SEED;DNA Metabolism;CRISP Cmr Cluster;CRISPR-associated protein Cas02710;	1.48909	8.06587	0.412498	5.13164	2.55386	5.89008	2.84577	0.069479	2.36204	0	0	0
SEED;DNA Metabolism;CRISPRs;CRISPR-associated protein Csb2;	0	1.8295	0.121675	0	0	7.14886	15.597	4.04551	0.0792259	0	0	0
SEED;Virulence;Mercury resistance operon;Mercuric transport protein, MerT;	4.60502	3.26324	0.371721	1.49095	0	1.42084	5.77161	2.7108	3.59293	3.24498	2.23937	0.181021
SEED;Carbohydrates;Entner-Doudoroff Pathway;OpcA, an allosteric effector of glucose-6-phosphate dehydrogenase, cyanobacterial;	3.3145	5.64924	0.399939	0	7.51694	3.99941	0.0602327	2.46656	0.0273461	3.23994	0.214803	2.00398
SEED;Metabolism of Aromatic Compounds;Protocatechuate branch of beta-ketoadipate pathway;dicarboxylic acid transporter PcaT;	10.7977	6.47285	5.77625	0	0	0	0.0597141	1.29602	1.18539	3.07937	0.158841	0.133801
SEED;Sulfur Metabolism;L-Cystine Uptake and Metabolism;Cystine ABC transporter, periplasmic cystine-binding protein FliY;	0	0	0	11.7678	3.28076	0.570874	0	0	0	12.7572	0.374629	0.306004
SEED;Cell Wall and Capsule;Teichoic and lipoteichoic acids biosynthesis;Minor teichoic acid biosynthesis protein GgaB;	3.2542	7.95097	0.449314	0.739743	5.24902	0	1.48993	0.0570527	2.33184	3.36793	4.13282	0.219483
[truncated: 2,242 more rows]

## Sheet: Deseq2
SEED_category	sampleA	sampleB	baseMeanA	baseMeanB	baseMean	log2FoldChange	lfcSE	stat	pvalue	padj
[truncated: 2,608 more rows]

## Sheet: goseq
SEED_category	Relative abundance	Relative abundance range	Log2FC	log10Pvalue	Irrigation enrichment
[truncated: 9 more rows]
