# Supplementary material for: The microbiome as a biosensor: functional profiles elucidate hidden stress in hosts
Source: Microbiome. 2020 May 21;8:71. doi: 10.1186/s40168-020-00850-9 (PMC7243336; doi:10.1186/s40168-020-00850-9)
Supplement: Supplementary file 14 — Additional file 13: Table S12. KEGG metatranscriptome (RNA based) analysis. Including: count table, TMM normalized table, DEseq2 result, pathway and module enrichment analysis. [file 40168_2020_850_MOESM13_ESM.xlsx]

## Sheet: Count
KEGG ID	Tomato_FW_1	Tomato_FW_2	Tomato_FW_3	Tomato_TWW_1	Tomato_TWW_2	Tomato_TWW_3	Lettuce_FW_1	Lettuce_FW_2	Lettuce_FW_3	Lettuce_TWW_1	Lettuce_TWW_2	Lettuce_TWW_3
"KEGG2011;Unclassified;K14730;"	0	1	0	0	0	0	0	0	0	0	0	0
"KEGG2011;Unclassified;K09669;"	0	0	0	0	0	1	0	0	0	0	0	0
"KEGG2011;Unclassified;K17493;"	0	0	0	0	0	0	1	0	0	0	0	0
"KEGG2011;Unclassified;K15271;"	0	0	0	0	0	0	1	0	0	0	0	0
"KEGG2011;Unclassified;K17609;"	0	1	0	0	0	0	0	0	0	0	0	0
"KEGG2011;Unclassified;K11313;"	0	0	0	0	0	0	0	0	1	0	0	0
"KEGG2011;Unclassified;K16339;"	0	0	0	0	0	0	0	0	1	0	0	0
"KEGG2011;K2000016 Environmental Information Processing;Membrane Transport;K1002010 ABC transporters;K10094 nickel transport protein;"	1	0	0	0	0	0	0	0	0	0	0	0
"KEGG2011;Unclassified;K02504;"	0	0	0	0	0	1	0	0	0	0	0	0
"KEGG2011;Unclassified;K19335;"	0	0	0	0	0	0	0	0	0	0	1	0
"KEGG2011;Unclassified;K17468;"	0	1	0	0	0	0	0	0	0	0	0	0
"KEGG2011;K1001100 Metabolism;Energy Metabolism;K1000190 Oxidative phosphorylation;K13380 NADH-quinone oxidoreductase subunit B/C/D [EC:1.6.5.3];"	0	0	0	0	0	1	0	0	0	0	0	0
"KEGG2011;Unclassified;K14789;"	1	0	0	0	0	0	0	0	0	0	0	0
"KEGG2011;K1001100 Metabolism;Metabolism of Cofactors and Vitamins;K1000770 Pantothenate and CoA biosynthesis;K02318 phosphopantetheine adenylyltransferase / dephospho-CoA kinase [EC:2.7.7.3 2.7.1.24];"	0	0	0	0	0	1	0	0	0	0	0	0
"KEGG2011;Unclassified;K15803;"	0	1	0	0	0	0	0	0	0	0	0	0
"KEGG2011;Unclassified;K11609;"	1	0	0	0	0	0	0	0	0	0	0	0
"KEGG2011;K1001100 Metabolism;Carbohydrate Metabolism;K1000052 Galactose metabolism;K01229 lactase-phlorizin hydrolase [EC:3.2.1.108 3.2.1.62];"	0	0	0	0	0	1	0	0	0	0	0	0
"KEGG2011;K2000011 Genetic Information Processing;K2000012 Transcription;K1003022 Basal transcription factors;K03123 transcription initiation factor TFIIA small subunit;"	1	0	0	0	0	0	0	0	0	0	0	0
"KEGG2011;Unclassified;K14489;"	0	0	0	0	0	0	1	0	0	0	0	0
"KEGG2011;K1001100 Metabolism;Energy Metabolism;K1000680 Methane metabolism;K14080 [methyl-Co(III) methanol-specific corrinoid protein]:coenzyme M methyltransferase [EC:2.1.1.246];"	1	0	0	0	0	0	0	0	0	0	0	0
"KEGG2011;K1001100 Metabolism;Metabolism of Cofactors and Vitamins;K1000860 Porphyrin and chlorophyll metabolism;K11333 chlorophyllide a reductase subunit X [EC:1.3.99.35];"	0	0	0	0	0	0	0	0	0	0	0	1
"KEGG2011;K2000016 Environmental Information Processing;Signaling Molecules and Interaction;K1004514 Cell adhesion molecules (CAMs);K07378 neuroligin;"	0	0	0	1	0	0	0	0	0	0	0	0
"KEGG2011;Unclassified;K16850;"	0	0	0	0	0	0	0	0	1	0	0	0
"KEGG2011;K1001100 Metabolism;Xenobiotics Biodegradation and Metabolism;K1000983 Drug metabolism - other enzymes;K03927 carboxylesterase 2 [EC:3.1.1.1 3.1.1.84 3.1.1.56];"	0	0	0	0	0	0	0	1	0	0	0	0
"KEGG2011;K2000034 Human Diseases;K2000035 Cancers;K1005214 Glioma;"	0	0	0	0	0	1	0	0	0	0	0	0
"KEGG2011;Unclassified;K11128;"	0	0	0	0	0	1	0	0	0	0	0	0
"KEGG2011;Unclassified;K15761;"	0	0	0	1	0	0	0	0	0	0	0	0
"KEGG2011;Unclassified;K08226;"	0	0	0	0	0	1	0	0	0	0	0	0
"KEGG2011;Unclassified;K15910;"	0	0	0	0	0	1	0	0	0	0	0	0
"KEGG2011;Unclassified;K11018;"	0	0	0	0	0	0	0	0	0	1	0	0
"KEGG2011;Unclassified;K19974;"	0	0	0	0	0	1	0	0	0	0	0	0
"KEGG2011;K1001100 Metabolism;Metabolism of Cofactors and Vitamins;K1000860 Porphyrin and chlorophyll metabolism;K05368 aquacobalamin reductase / NAD(P)H-flavin reductase [EC:1.16.1.3 1.5.1.41];"	0	0	0	0	1	0	0	0	0	0	0	0
"KEGG2011;K2000016 Environmental Information Processing;Signal Transduction;K1002020 Two-component system;K07672 two-component system, OmpR family, response regulator TrcR;"	0	0	0	0	0	0	0	0	0	0	0	1
"KEGG2011;Unclassified;K10443;"	0	0	0	0	1	0	0	0	0	0	0	0
"KEGG2011;K1001100 Metabolism;Carbohydrate Metabolism;K1000051 Fructose and mannose metabolism;K00068 sorbitol-6-phosphate 2-dehydrogenase [EC:1.1.1.140];"	0	1	0	0	0	0	0	0	0	0	0	0
"KEGG2011;Unclassified;K16699;"	0	0	0	0	0	1	0	0	0	0	0	0
"KEGG2011;Unclassified;K17490;"	0	0	0	1	0	0	0	0	0	0	0	0
"KEGG2011;Unclassified;K16959;"	0	0	1	0	0	0	0	0	0	0	0	0
"KEGG2011;Unclassified;K01316;"	1	0	0	0	0	0	0	0	0	0	0	0
"KEGG2011;Unclassified;K17700;"	0	0	0	0	0	1	0	0	0	0	0	0
"KEGG2011;Unclassified;K10902;"	0	0	0	0	1	0	0	0	0	0	0	0
"KEGG2011;Unclassified;K10420;"	0	0	0	0	0	0	1	0	0	0	0	0
"KEGG2011;Unclassified;K08777;"	1	0	0	0	0	0	0	0	0	0	0	0
"KEGG2011;K2000011 Genetic Information Processing;Folding, Sorting and Degradation;K1003018 RNA degradation;K03681 exosome complex component RRP40;"	0	0	0	1	0	0	0	0	0	0	0	0
"KEGG2011;Unclassified;K18275;"	0	1	0	0	0	0	0	0	0	0	0	0
"KEGG2011;Unclassified;K19285;"	0	0	0	0	1	0	0	0	0	0	0	0
"KEGG2011;Unclassified;K15886;"	0	0	0	0	0	0	1	0	0	0	0	0
"KEGG2011;K1001100 Metabolism;Biosynthesis of Polyketides and Terpenoids;K1001053 Biosynthesis of siderophore group nonribosomal peptides;K04789 mycobactin peptide synthetase MbtE;"	0	1	0	0	0	0	0	0	0	0	0	0
"KEGG2011;Unclassified;K17249;"	0	0	0	0	0	1	0	0	0	0	0	0
"KEGG2011;Unclassified;K13277;"	0	1	0	0	0	0	0	0	0	0	0	0
"KEGG2011;K1001100 Metabolism;Carbohydrate Metabolism;K1000520 Amino sugar and nucleotide sugar metabolism;K11528 UDP-N-acetylglucosamine pyrophosphorylase [EC:2.7.7.23];"	0	0	0	0	0	0	0	0	0	0	0	1
"KEGG2011;K2000034 Human Diseases;Immune System Diseases;K1005320 Autoimmune thyroid disease;K10809 thyroglobulin;"	0	0	0	0	0	0	0	1	0	0	0	0
"KEGG2011;Unclassified;K13120;"	0	0	0	0	0	1	0	0	0	0	0	0
"KEGG2011;Unclassified;K20109;"	1	0	0	0	0	0	0	0	0	0	0	0
"KEGG2011;Unclassified;K09560;"	0	0	0	1	0	0	0	0	0	0	0	0
"KEGG2011;Unclassified;K18572;"	0	0	0	0	0	1	0	0	0	0	0	0
"KEGG2011;Unclassified;K16378;"	0	1	0	0	0	0	0	0	0	0	0	0
"KEGG2011;Unclassified;K18651;"	0	0	0	0	0	0	0	0	0	1	0	0
"KEGG2011;Unclassified;K16016;"	0	1	0	0	0	0	0	0	0	0	0	0
"KEGG2011;Unclassified;K10645;"	0	0	0	0	1	0	0	0	0	0	0	0
"KEGG2011;Unclassified;K16022;"	0	1	0	0	0	0	0	0	0	0	0	0
"KEGG2011;K2000016 Environmental Information Processing;Signaling Molecules and Interaction;K1004060 Cytokine-cytokine receptor interaction;K05152 tumor necrosis factor receptor superfamily member 14;"	0	1	0	0	0	0	0	0	0	0	0	0
"KEGG2011;Unclassified;K12161;"	0	0	0	1	0	0	0	0	0	0	0	0
"KEGG2011;Unclassified;K18681;"	0	0	0	0	0	0	1	0	0	0	0	0
"KEGG2011;Unclassified;K08796;"	0	0	0	0	1	0	0	0	0	0	0	0
"KEGG2011;K1001100 Metabolism;Biosynthesis of Polyketides and Terpenoids;K1000904 Diterpenoid biosynthesis;K04123 ent-kaurenoic acid hydroxylase [EC:1.14.13.79];"	0	0	0	0	1	0	0	0	0	0	0	0
"KEGG2011;K1001100 Metabolism;Carbohydrate Metabolism;K1000520 Amino sugar and nucleotide sugar metabolism;K12455 CDP-abequose synthase [EC:1.1.1.341];"	0	0	0	0	0	0	0	1	0	0	0	0
"KEGG2011;Unclassified;K15765;"	0	0	0	0	1	0	0	0	0	0	0	0
"KEGG2011;Unclassified;K11257;"	1	0	0	0	0	0	0	0	0	0	0	0
"KEGG2011;Unclassified;K11162;"	0	0	0	0	1	0	0	0	0	0	0	0
"KEGG2011;Unclassified;K18398;"	0	0	0	0	0	1	0	0	0	0	0	0
"KEGG2011;Unclassified;K19761;"	0	1	0	0	0	0	0	0	0	0	0	0
"KEGG2011;K1001100 Metabolism;Lipid Metabolism;K1000071 Fatty acid degradation;K13767 enoyl-CoA hydratase [EC:4.2.1.17];"	0	0	0	0	0	1	0	0	0	0	0	0
"KEGG2011;Unclassified;K01269;"	0	1	0	0	0	0	0	0	0	0	0	0
"KEGG2011;Unclassified;K15422;"	0	0	0	0	0	0	0	0	0	1	0	0
"KEGG2011;Unclassified;K19065;"	0	0	0	0	0	0	0	0	0	0	1	0
"KEGG2011;Unclassified;K18069;"	0	0	0	0	0	0	0	0	1	0	0	0
"KEGG2011;Unclassified;K14487;"	0	1	0	0	0	0	0	0	0	0	0	0
"KEGG2011;K1001100 Metabolism;Lipid Metabolism;K1000590 Arachidonic acid metabolism;K00461 arachidonate 5-lipoxygenase [EC:1.13.11.34];"	0	1	0	0	0	0	0	0	0	0	0	0
"KEGG2011;Unclassified;K11737;"	0	0	0	0	0	1	0	0	0	0	0	0
"KEGG2011;Unclassified;K11320;"	0	0	0	0	0	1	0	0	0	0	0	0
"KEGG2011;Unclassified;K17883;"	0	1	0	0	0	0	0	0	0	0	0	0
"KEGG2011;Unclassified;K04060;"	0	0	0	0	0	0	0	0	1	0	0	0
"KEGG2011;Unclassified;K14964;"	0	0	0	0	0	1	0	0	0	0	0	0
"KEGG2011;Unclassified;K15001;"	0	0	0	0	0	1	0	0	0	0	0	0
"KEGG2011;Unclassified;K14388;"	1	0	0	0	0	0	0	0	0	0	0	0
"KEGG2011;Unclassified;K15210;"	0	0	0	0	0	1	0	0	0	0	0	0
"KEGG2011;K1001100 Metabolism;Metabolism of Cofactors and Vitamins;K1000860 Porphyrin and chlorophyll metabolism;K11334 chlorophyllide a reductase subunit Y [EC:1.3.99.35];"	0	0	0	0	0	1	0	0	0	0	0	0
"KEGG2011;K2000034 Human Diseases;Neurodegenerative Diseases;K1005014 Amyotrophic lateral sclerosis (ALS);K05613 solute carrier family 1 (glial high affinity glutamate transporter), member 2;"	0	0	0	0	0	1	0	0	0	0	0	0
"KEGG2011;Unclassified;K18464;"	0	0	0	0	0	1	0	0	0	0	0	0
"KEGG2011;Unclassified;K11701;"	0	0	0	0	0	1	0	0	0	0	0	0
"KEGG2011;Unclassified;K06826;"	0	0	0	0	0	1	0	0	0	0	0	0
"KEGG2011;Unclassified;K16327;"	0	0	0	0	0	0	0	0	0	1	0	0
"KEGG2011;K2000025 Organismal Systems;Excretory System;K1004962 Vasopressin-regulated water reabsorption;K09866 aquaporin-4;"	1	0	0	0	0	0	0	0	0	0	0	0
"KEGG2011;Unclassified;K18363;"	0	0	0	0	1	0	0	0	0	0	0	0
"KEGG2011;Unclassified;K19349;"	0	0	0	0	0	0	0	0	0	0	0	1
"KEGG2011;Unclassified;K14681;"	0	0	0	0	0	0	0	0	0	1	0	0
"KEGG2011;Unclassified;K03444;"	0	0	0	0	0	0	0	0	0	0	0	1
"KEGG2011;K2000016 Environmental Information Processing;Signal Transduction;K1002020 Two-component system;K08358 tetrathionate reductase subunit B;"	0	0	0	0	0	0	1	0	0	0	0	0
"KEGG2011;Unclassified;K03212;"	0	0	0	0	0	0	0	0	1	0	0	0
"KEGG2011;Unclassified;K16651;"	0	0	0	0	0	1	0	0	0	0	0	0
"KEGG2011;K1001100 Metabolism;Amino Acid Metabolism;K1000400 Phenylalanine, tyrosine and tryptophan biosynthesis;K13497 anthranilate synthase/phosphoribosyltransferase [EC:4.1.3.27 2.4.2.18];"	0	0	0	0	0	0	0	0	0	0	1	0
"KEGG2011;Unclassified;K17948;"	0	0	0	0	1	0	0	0	0	0	0	0
"KEGG2011;Unclassified;K13047;"	0	0	0	0	0	0	1	0	0	0	0	0
"KEGG2011;Unclassified;K07762;"	0	0	0	0	0	0	1	0	0	0	0	0
"KEGG2011;Unclassified;K00504;"	0	0	0	0	0	1	0	0	0	0	0	0
"KEGG2011;Unclassified;K09284;"	0	1	0	0	0	0	0	0	0	0	0	0
"KEGG2011;K1001100 Metabolism;Amino Acid Metabolism;K1000310 Lysine degradation;K13647 procollagen-lysine,2-oxoglutarate 5-dioxygenase, invertebrate [EC:1.14.11.4];"	0	1	0	0	0	0	0	0	0	0	0	0
"KEGG2011;Unclassified;K07995;"	0	0	0	1	0	0	0	0	0	0	0	0
"KEGG2011;Unclassified;K10063;"	0	1	0	0	0	0	0	0	0	0	0	0
"KEGG2011;Unclassified;K19755;"	0	0	0	0	0	1	0	0	0	0	0	0
"KEGG2011;Unclassified;K20156;"	0	0	0	1	0	0	0	0	0	0	0	0
"KEGG2011;Unclassified;K11170;"	0	0	0	0	0	0	1	0	0	0	0	0
"KEGG2011;K1001100 Metabolism;Lipid Metabolism;K1000100 Steroid biosynthesis;K01853 cycloartenol synthase [EC:5.4.99.8];"	0	1	0	0	0	0	0	0	0	0	0	0
"KEGG2011;K2000025 Organismal Systems;Immune System;K1004610 Complement and coagulation cascades;K03911 antithrombin III;"	0	0	0	1	0	0	0	0	0	0	0	0
"KEGG2011;Unclassified;K17756;"	0	0	0	1	0	0	0	0	0	0	0	0
"KEGG2011;K2000020 Cellular Processes;Cell Communication;K1004520 Adherens junction;K05694 receptor-type tyrosine-protein phosphatase beta [EC:3.1.3.48];"	0	0	0	0	0	0	0	1	0	0	0	0
"KEGG2011;K1001100 Metabolism;Nucleotide Metabolism;K1000230 Purine metabolism;K13987 ADP-sugar pyrophosphatase / 8-oxo-dGDP phosphatase [EC:3.6.1.13 3.6.1.58 3.6.1.-];"	0	0	0	0	0	1	0	0	0	0	0	0
"KEGG2011;Unclassified;K18433;"	0	0	0	0	0	0	0	0	0	0	0	1
"KEGG2011;Unclassified;K12963;"	1	0	0	0	0	0	0	0	0	0	0	0
"KEGG2011;Unclassified;K08076;"	0	1	0	0	0	0	0	0	0	0	0	0
"KEGG2011;Unclassified;K18288;"	0	0	0	0	0	1	0	0	0	0	0	0
"KEGG2011;Unclassified;K18354;"	1	0	0	0	0	0	0	0	0	0	0	0
"KEGG2011;Unclassified;K14657;"	0	0	0	1	0	0	0	0	0	0	0	0
"KEGG2011;Unclassified;K18218;"	0	1	0	0	0	0	0	0	0	0	0	0
"KEGG2011;Unclassified;K15063;"	0	1	0	0	0	0	0	0	0	0	0	0
"KEGG2011;Unclassified;K14633;"	0	1	0	0	0	0	0	0	0	0	0	0
"KEGG2011;Unclassified;K10899;"	1	0	0	0	0	0	0	0	0	0	0	0
"KEGG2011;Unclassified;K10711;"	0	0	0	0	0	1	0	0	0	0	0	0
"KEGG2011;Unclassified;K14304;"	1	0	0	0	0	0	0	0	0	0	0	0
"KEGG2011;Unclassified;K14375;"	0	1	0	0	0	0	0	0	0	0	0	0
"KEGG2011;Unclassified;K11437;"	0	0	0	0	0	0	1	0	0	0	0	0
"KEGG2011;K2000016 Environmental Information Processing;Signal Transduction;K1002020 Two-component system;K11618 two-component system, NarL family, response regulator LiaR;"	0	1	0	0	0	0	0	0	0	0	0	0
"KEGG2011;K2000034 Human Diseases;Neurodegenerative Diseases;K1005014 Amyotrophic lateral sclerosis (ALS);K04574 neurofilament heavy polypeptide;"	0	0	0	0	1	0	0	0	0	0	0	0
"KEGG2011;Unclassified;K01461;"	0	0	0	0	0	0	0	0	1	0	0	0
"KEGG2011;Unclassified;K08355;"	0	0	0	0	1	0	0	0	0	0	0	0
"KEGG2011;K1001100 Metabolism;Glycan Biosynthesis and Metabolism;K1000532 Glycosaminoglycan biosynthesis - chondroitin sulfate / dermatan sulfate;K13500 chondroitin synthase [EC:2.4.1.175 2.4.1.226];"	0	0	0	0	0	1	0	0	0	0	0	0
"KEGG2011;Unclassified;K03207;"	0	0	0	0	0	0	0	0	1	0	0	0
"KEGG2011;Unclassified;K15899;"	0	0	0	0	0	1	0	0	0	0	0	0
"KEGG2011;Unclassified;K14491;"	0	0	1	0	0	0	0	0	0	0	0	0
"KEGG2011;Unclassified;K08161;"	0	1	0	0	0	0	0	0	0	0	0	0
"KEGG2011;K2000016 Environmental Information Processing;Membrane Transport;K1002010 ABC transporters;K11051 multidrug/hemolysin transport system permease protein;"	0	1	0	0	0	0	0	0	0	0	0	0
"KEGG2011;K2000016 Environmental Information Processing;Membrane Transport;K1003070 Bacterial secretion system;K03202 type IV secretion system protein VirB7;"	1	0	0	0	0	0	0	0	0	0	0	0
"KEGG2011;Unclassified;K19538;"	0	0	0	0	2	0	0	0	0	0	0	0
"KEGG2011;Unclassified;K11585;"	0	0	0	0	0	0	2	0	0	0	0	0
"KEGG2011;Unclassified;K18296;"	0	0	0	0	0	0	0	2	0	0	0	0
"KEGG2011;Unclassified;K06212;"	0	0	0	2	0	0	0	0	0	0	0	0
"KEGG2011;K2000016 Environmental Information Processing;Signal Transduction;K1002020 Two-component system;K07718 two-component system, sensor histidine kinase YesM [EC:2.7.13.3];"	2	0	0	0	0	0	0	0	0	0	0	0
"KEGG2011;Unclassified;K15549;"	0	0	0	0	0	2	0	0	0	0	0	0
"KEGG2011;K2000011 Genetic Information Processing;K2000012 Transcription;K1003040 Spliceosome;K12846 U4/U6.U5 tri-snRNP-associated protein 3;"	1	0	0	0	0	1	0	0	0	0	0	0
"KEGG2011;Unclassified;K19375;"	0	0	0	0	0	2	0	0	0	0	0	0
"KEGG2011;Unclassified;K19211;"	2	0	0	0	0	0	0	0	0	0	0	0
"KEGG2011;Unclassified;K12533;"	0	1	0	0	0	0	0	1	0	0	0	0
"KEGG2011;Unclassified;K08168;"	0	0	0	0	2	0	0	0	0	0	0	0
"KEGG2011;K1001100 Metabolism;Xenobiotics Biodegradation and Metabolism;K1000621 Dioxin degradation;K10616 p-cymene monooxygenase [EC:1.14.13.-];"	0	2	0	0	0	0	0	0	0	0	0	0
"KEGG2011;Unclassified;K08647;"	0	0	0	0	2	0	0	0	0	0	0	0
"KEGG2011;Unclassified;K13869;"	0	1	0	0	1	0	0	0	0	0	0	0
"KEGG2011;Unclassified;K08649;"	2	0	0	0	0	0	0	0	0	0	0	0
"KEGG2011;Unclassified;K18198;"	0	0	0	0	0	2	0	0	0	0	0	0
"KEGG2011;K1001100 Metabolism;Lipid Metabolism;K1000561 Glycerolipid metabolism;K06119 sulfoquinovosyltransferase [EC:2.4.1.-];"	0	0	0	1	0	1	0	0	0	0	0	0
"KEGG2011;K2000025 Organismal Systems;Immune System;K1004610 Complement and coagulation cascades;K03992 mannan-binding lectin serine protease 1 [EC:3.4.21.-];"	0	0	0	0	2	0	0	0	0	0	0	0
"KEGG2011;Unclassified;K13884;"	0	0	0	0	0	0	2	0	0	0	0	0
"KEGG2011;Unclassified;K13698;"	0	0	0	0	0	0	0	0	0	2	0	0
"KEGG2011;Unclassified;K16911;"	0	0	0	0	0	0	0	2	0	0	0	0
"KEGG2011;Unclassified;K16077;"	0	0	0	0	0	0	0	0	0	2	0	0
"KEGG2011;Unclassified;K06795;"	0	1	1	0	0	0	0	0	0	0	0	0
"KEGG2011;Unclassified;K12271;"	0	0	0	2	0	0	0	0	0	0	0	0
"KEGG2011;Unclassified;K08778;"	0	0	0	2	0	0	0	0	0	0	0	0
"KEGG2011;K1001100 Metabolism;Biosynthesis of Polyketides and Terpenoids;K1001057 Biosynthesis of type II polyketide products;K05556 ketoreductase RED1 [EC:1.1.1.-];"	0	1	0	0	0	0	0	1	0	0	0	0
"KEGG2011;Unclassified;K15740;"	0	2	0	0	0	0	0	0	0	0	0	0
"KEGG2011;Unclassified;K15915;"	0	0	0	0	0	0	0	2	0	0	0	0
"KEGG2011;K1001100 Metabolism;Glycan Biosynthesis and Metabolism;K1000550 Peptidoglycan biosynthesis;K08724 penicillin-binding protein 2B;"	0	0	0	1	1	0	0	0	0	0	0	0
"KEGG2011;Unclassified;K19592;"	0	0	0	0	2	0	0	0	0	0	0	0
"KEGG2011;Unclassified;K03765;"	0	0	0	0	0	2	0	0	0	0	0	0
"KEGG2011;Unclassified;K16418;"	0	0	0	0	0	0	0	0	0	2	0	0
"KEGG2011;Unclassified;K07931;"	0	0	0	0	0	0	0	0	2	0	0	0
"KEGG2011;Unclassified;K11938;"	0	0	0	1	0	1	0	0	0	0	0	0
"KEGG2011;K1001100 Metabolism;Energy Metabolism;K1000680 Methane metabolism;K03389 heterodisulfide reductase subunit B [EC:1.8.98.1];"	0	0	0	1	1	0	0	0	0	0	0	0
"KEGG2011;Unclassified;K15741;"	0	0	0	0	0	2	0	0	0	0	0	0
"KEGG2011;K1001100 Metabolism;Amino Acid Metabolism;K1000330 Arginine and proline metabolism;K01583 arginine decarboxylase [EC:4.1.1.19];"	0	0	0	1	1	0	0	0	0	0	0	0
"KEGG2011;Unclassified;K18134;"	2	0	0	0	0	0	0	0	0	0	0	0
"KEGG2011;Unclassified;K19426;"	0	0	0	0	0	0	2	0	0	0	0	0
"KEGG2011;Unclassified;K09532;"	0	0	0	0	0	2	0	0	0	0	0	0
"KEGG2011;K2000034 Human Diseases;Infectious Diseases;K1005111 Vibrio cholerae pathogenic cycle;K10918 LysR family transcriptional regulator, transcriptional activator AphB;"	0	0	0	2	0	0	0	0	0	0	0	0
"KEGG2011;Unclassified;K16731;"	0	0	0	0	0	0	0	2	0	0	0	0
"KEGG2011;Unclassified;K08704;"	0	1	0	1	0	0	0	0	0	0	0	0
"KEGG2011;K1001100 Metabolism;Glycan Biosynthesis and Metabolism;K1000534 Glycosaminoglycan biosynthesis - heparan sulfate / heparin;K02366 glucuronyl/N-acetylglucosaminyl transferase EXT1 [EC:2.4.1.224 2.4.1.225];"	0	0	0	0	0	0	2	0	0	0	0	0
"KEGG2011;Unclassified;K15241;"	0	0	0	0	0	2	0	0	0	0	0	0
"KEGG2011;Unclassified;K16878;"	0	1	0	0	1	0	0	0	0	0	0	0
"KEGG2011;Unclassified;K17645;"	0	2	0	0	0	0	0	0	0	0	0	0
"KEGG2011;Unclassified;K18975;"	0	0	0	0	2	0	0	0	0	0	0	0
"KEGG2011;Unclassified;K18179;"	0	0	0	0	2	0	0	0	0	0	0	0
"KEGG2011;Unclassified;K11166;"	2	0	0	0	0	0	0	0	0	0	0	0
"KEGG2011;Unclassified;K20097;"	0	0	0	0	0	0	0	0	0	2	0	0
"KEGG2011;Unclassified;K18115;"	0	0	0	0	0	2	0	0	0	0	0	0
"KEGG2011;K2000020 Cellular Processes;Cell Growth and Death;K1004113 Meiosis - yeast;K10878 meiotic recombination protein SPO11;"	0	2	0	0	0	0	0	0	0	0	0	0
"KEGG2011;Unclassified;K16531;"	2	0	0	0	0	0	0	0	0	0	0	0
"KEGG2011;Unclassified;K16054;"	0	0	0	0	2	0	0	0	0	0	0	0
"KEGG2011;Unclassified;K19002;"	0	0	0	0	0	0	0	2	0	0	0	0
"KEGG2011;Unclassified;K16390;"	2	0	0	0	0	0	0	0	0	0	0	0
"KEGG2011;Unclassified;K11268;"	2	0	0	0	0	0	0	0	0	0	0	0
"KEGG2011;Unclassified;K14847;"	0	0	0	1	1	0	0	0	0	0	0	0
"KEGG2011;Unclassified;K08859;"	0	2	0	0	0	0	0	0	0	0	0	0
"KEGG2011;Unclassified;K17816;"	0	0	0	0	0	2	0	0	0	0	0	0
"KEGG2011;Unclassified;K18814;"	0	0	0	0	0	0	0	0	0	0	2	0
"KEGG2011;K2000016 Environmental Information Processing;Signal Transduction;K1004340 Hedgehog signaling pathway;K06224 hedgehog;"	2	0	0	0	0	0	0	0	0	0	0	0
"KEGG2011;Unclassified;K09612;"	0	2	0	0	0	0	0	0	0	0	0	0
"KEGG2011;Unclassified;K08455;"	0	0	0	0	0	0	0	2	0	0	0	0
"KEGG2011;Unclassified;K09643;"	0	2	0	0	0	0	0	0	0	0	0	0
"KEGG2011;Unclassified;K08670;"	0	0	0	0	0	0	0	0	2	0	0	0
"KEGG2011;Unclassified;K18330;"	0	0	0	0	0	0	0	2	0	0	0	0
"KEGG2011;K1001100 Metabolism;Amino Acid Metabolism;K1000250 Alanine, aspartate and glutamate metabolism;K13566 omega-amidase [EC:3.5.1.3];"	0	0	0	1	0	0	0	0	0	1	0	0
"KEGG2011;K1001100 Metabolism;Lipid Metabolism;K1000140 Steroid hormone biosynthesis;K13370 17beta-estradiol 17-dehydrogenase / 3alpha(17beta)-hydroxysteroid dehydrogenase (NAD+) [EC:1.1.1.62 1.1.1.239];"	0	0	2	0	0	0	0	0	0	0	0	0
"KEGG2011;Unclassified;K16760;"	0	0	0	0	0	0	0	0	0	2	0	0
"KEGG2011;K2000016 Environmental Information Processing;Signal Transduction;K1002020 Two-component system;K07686 two-component system, NarL family, uhpT operon response regulator UhpA;"	0	0	0	0	0	2	0	0	0	0	0	0
"KEGG2011;Unclassified;K18685;"	0	0	0	0	0	2	0	0	0	0	0	0
"KEGG2011;Unclassified;K18142;"	0	0	0	0	0	0	0	2	0	0	0	0
"KEGG2011;Unclassified;K11009;"	0	0	0	0	0	0	2	0	0	0	0	0
"KEGG2011;Unclassified;K06892;"	0	0	2	0	0	0	0	0	0	0	0	0
"KEGG2011;Unclassified;K10708;"	2	0	0	0	0	0	0	0	0	0	0	0
"KEGG2011;K1001100 Metabolism;Metabolism of Cofactors and Vitamins;K1000790 Folate biosynthesis;K13940 dihydroneopterin aldolase / 2-amino-4-hydroxy-6-hydroxymethyldihydropteridine diphosphokinase [EC:4.1.2.25 2.7.6.3];"	0	0	0	0	0	0	0	0	0	0	2	0
"KEGG2011;Unclassified;K13216;"	0	0	0	0	0	0	0	0	0	0	0	2
"KEGG2011;Unclassified;K15508;"	0	0	0	2	0	0	0	0	0	0	0	0
"KEGG2011;K1001100 Metabolism;Xenobiotics Biodegradation and Metabolism;Benzoate degradation via CoA ligation;K04114 benzoyl-CoA reductase subunit A [EC:1.3.7.8];"	0	0	0	1	1	0	0	0	0	0	0	0
"KEGG2011;Unclassified;K00313;"	0	0	0	0	0	0	0	0	0	2	0	0
"KEGG2011;Unclassified;K16469;"	0	0	0	0	0	2	0	0	0	0	0	0
"KEGG2011;Unclassified;K09641;"	0	0	0	2	0	0	0	0	0	0	0	0
"KEGG2011;Unclassified;K09633;"	0	0	0	0	0	2	0	0	0	0	0	0
"KEGG2011;Unclassified;K19701;"	0	2	0	0	0	0	0	0	0	0	0	0
"KEGG2011;Unclassified;K11922;"	0	0	0	0	2	0	0	0	0	0	0	0
"KEGG2011;Unclassified;K12441;"	0	0	0	0	0	0	0	2	0	0	0	0
"KEGG2011;Unclassified;K17744;"	0	0	0	0	0	0	2	0	0	0	0	0
"KEGG2011;K2000016 Environmental Information Processing;Membrane Transport;K1002010 ABC transporters;K11079 mannopine transport system permease protein;"	0	0	0	0	0	2	0	0	0	0	0	0
"KEGG2011;K1001100 Metabolism;Metabolism of Other Amino Acids;K1000430 Taurine and hypotaurine metabolism;K01594 sulfinoalanine decarboxylase [EC:4.1.1.29];"	0	0	2	0	0	0	0	0	0	0	0	0
"KEGG2011;K2000020 Cellular Processes;Cell Growth and Death;K1004115 p53 signaling pathway;K10134 etoposide-induced 2.4 mRNA;"	0	0	0	0	0	0	0	0	0	0	0	2
"KEGG2011;Unclassified;K11798;"	0	0	0	0	0	2	0	0	0	0	0	0
"KEGG2011;Unclassified;K17881;"	0	0	0	0	0	2	0	0	0	0	0	0
"KEGG2011;Unclassified;K15584;"	1	0	0	1	0	0	0	0	0	0	0	0
"KEGG2011;Unclassified;K17438;"	0	0	0	0	0	2	0	0	0	0	0	0
"KEGG2011;Unclassified;K18149;"	0	0	0	0	0	0	0	0	2	0	0	0
"KEGG2011;K1001100 Metabolism;Nucleotide Metabolism;K1000230 Purine metabolism;K13758 retinal rod rhodopsin-sensitive cGMP 3',5'-cyclic phosphodiesterase subunit delta;"	0	0	0	0	0	0	0	0	0	0	0	2
"KEGG2011;Unclassified;K14747;"	0	0	0	0	0	0	0	0	2	0	0	0
"KEGG2011;K1001100 Metabolism;Biosynthesis of Polyketides and Terpenoids;K1000903 Limonene and pinene degradation;"	0	0	0	0	0	0	0	0	2	0	0	0
"KEGG2011;Unclassified;K15181;"	0	0	0	0	0	2	0	0	0	0	0	0
"KEGG2011;Unclassified;K12962;"	0	2	0	0	0	0	0	0	0	0	0	0
"KEGG2011;Unclassified;K04333;"	0	0	0	0	0	2	0	0	0	0	0	0
"KEGG2011;Unclassified;K08214;"	0	0	0	0	0	2	0	0	0	0	0	0
"KEGG2011;Unclassified;K19134;"	1	0	0	0	1	0	0	0	0	0	0	0
"KEGG2011;K1001100 Metabolism;Xenobiotics Biodegradation and Metabolism;K1000633 Nitrotoluene degradation;K11181 sulfite reductase beta subunit [EC:1.8.99.3 1.8.99.1];"	0	0	0	2	0	0	0	0	0	0	0	0
"KEGG2011;Unclassified;K01396;"	0	0	0	0	2	0	0	0	0	0	0	0
"KEGG2011;Unclassified;K06794;"	0	0	2	0	0	0	0	0	0	0	0	0
"KEGG2011;K2000016 Environmental Information Processing;Signal Transduction;K1002020 Two-component system;K07704 two-component system, LytT family, sensor histidine kinase LytS [EC:2.7.13.3];"	0	0	0	0	2	0	0	0	0	0	0	0
"KEGG2011;Unclassified;K09609;"	2	0	0	0	0	0	0	0	0	0	0	0
"KEGG2011;K2000034 Human Diseases;Neurodegenerative Diseases;K1005014 Amyotrophic lateral sclerosis (ALS);K04573 neurofilament medium polypeptide (neurofilament 3);"	0	0	0	0	0	2	0	0	0	0	0	0
"KEGG2011;Unclassified;K11145;"	2	0	0	0	0	0	0	0	0	0	0	0
"KEGG2011;Unclassified;K07978;"	0	0	2	0	0	0	0	0	0	0	0	0
"KEGG2011;Unclassified;K15364;"	0	0	0	2	0	0	0	0	0	0	0	0
"KEGG2011;Unclassified;K10122;"	0	0	0	0	0	0	0	0	0	2	0	0
"KEGG2011;K2000016 Environmental Information Processing;Signal Transduction;K1002020 Two-component system;K07683 two-component system, NarL family, sensor histidine kinase NreB [EC:2.7.13.3];"	0	0	0	0	0	2	0	0	0	0	0	0
"KEGG2011;K2000016 Environmental Information Processing;Membrane Transport;K1002010 ABC transporters;K05648 ATP-binding cassette, subfamily A (ABC1), member 5;"	0	0	0	0	0	2	0	0	0	0	0	0
"KEGG2011;Unclassified;K05951;"	0	0	0	0	0	0	2	0	0	0	0	0
"KEGG2011;K1001100 Metabolism;Metabolism of Cofactors and Vitamins;K1000830 Retinol metabolism;K00515 beta-carotene 15,15'-monooxygenase [EC:1.14.99.36];"	0	0	0	2	0	0	0	0	0	0	0	0
"KEGG2011;Unclassified;K16289;"	0	0	0	0	2	0	0	0	0	0	0	0
"KEGG2011;Unclassified;K15537;"	0	1	0	0	0	1	0	0	0	0	0	0
"KEGG2011;K2000025 Organismal Systems;Immune System;K1004612 Antigen processing and presentation;K08064 nuclear transcription factor Y, alpha;"	0	0	0	0	1	1	0	0	0	0	0	0
"KEGG2011;Unclassified;K09873;"	0	0	0	0	0	2	0	0	0	0	0	0
"KEGG2011;Unclassified;K15318;"	2	0	0	0	0	0	0	0	0	0	0	0
"KEGG2011;Unclassified;K06721;"	0	0	0	0	0	0	0	0	0	2	0	0
"KEGG2011;Unclassified;K10276;"	2	0	0	0	0	0	0	0	0	0	0	0
"KEGG2011;Unclassified;K19354;"	0	0	0	0	0	2	0	0	0	0	0	0
"KEGG2011;Unclassified;K16202;"	0	0	2	0	0	0	0	0	0	0	0	0
"KEGG2011;Unclassified;K18076;"	0	0	0	0	0	0	0	0	2	0	0	0
"KEGG2011;Unclassified;K12999;"	0	0	0	0	0	0	0	0	0	2	0	0
"KEGG2011;Unclassified;K11964;"	0	0	0	0	2	0	0	0	0	0	0	0
"KEGG2011;K1001100 Metabolism;Lipid Metabolism;K1000561 Glycerolipid metabolism;K13919 propanediol dehydratase medium subunit [EC:4.2.1.28];"	1	0	0	0	1	0	0	0	0	0	0	0
"KEGG2011;Unclassified;K09508;"	2	0	0	0	0	0	0	0	0	0	0	0
"KEGG2011;Unclassified;K19031;"	0	0	0	2	0	0	0	0	0	0	0	0
"KEGG2011;Unclassified;K15756;"	0	0	0	0	2	0	0	0	0	0	0	0
"KEGG2011;Unclassified;K14659;"	0	0	0	0	0	0	0	0	0	2	0	0
"KEGG2011;Unclassified;K06702;"	0	0	0	0	0	1	1	0	0	0	0	0
"KEGG2011;Unclassified;K19616;"	0	0	0	0	0	0	0	0	2	0	0	0
"KEGG2011;Unclassified;K14749;"	0	0	0	0	0	0	0	0	0	0	2	0
"KEGG2011;Unclassified;K16697;"	0	0	2	0	0	0	0	0	0	0	0	0
"KEGG2011;Unclassified;K03603;"	0	0	0	2	0	0	0	0	0	0	0	0
"KEGG2011;Unclassified;K18171;"	0	0	0	0	0	2	0	0	0	0	0	0
"KEGG2011;Unclassified;K07939;"	0	0	0	2	0	0	0	0	0	0	0	0
"KEGG2011;Unclassified;K14406;"	0	0	0	0	0	0	1	0	0	0	0	1
"KEGG2011;K2000025 Organismal Systems;Immune System;K1004610 Complement and coagulation cascades;K01324 plasma kallikrein [EC:3.4.21.34];"	0	0	0	0	2	0	0	0	0	0	0	0
"KEGG2011;Unclassified;K08837;"	0	1	0	0	1	0	0	0	0	0	0	0
"KEGG2011;Unclassified;K09333;"	0	0	2	0	0	0	0	0	0	0	0	0
"KEGG2011;K2000020 Cellular Processes;Transport and Catabolism;K1004142 Lysosome;K01275 cathepsin C [EC:3.4.14.1];"	0	2	0	0	0	0	0	0	0	0	0	0
"KEGG2011;Unclassified;K17824;"	2	0	0	0	0	0	0	0	0	0	0	0
"KEGG2011;Unclassified;K17969;"	0	0	0	0	0	1	0	0	0	1	0	0
"KEGG2011;Unclassified;K01562;"	0	0	0	0	0	2	0	0	0	0	0	0
"KEGG2011;Unclassified;K15519;"	0	0	0	0	0	0	0	0	2	0	0	0
"KEGG2011;Unclassified;K18817;"	0	0	0	0	2	0	0	0	0	0	0	0
"KEGG2011;K2000034 Human Diseases;Infectious Diseases;K1005130 Pathogenic Escherichia coli infection;K11006 shiga toxin subunit A;"	0	0	0	0	0	0	0	0	0	0	0	2
"KEGG2011;Unclassified;K14647;"	0	0	0	0	1	0	0	0	0	1	0	0
"KEGG2011;Unclassified;K09884;"	2	0	0	0	0	0	0	0	0	0	0	0
"KEGG2011;Unclassified;K01395;"	2	0	0	0	0	0	0	0	0	0	0	0
"KEGG2011;Unclassified;K15865;"	0	0	0	0	0	2	0	0	0	0	0	0
"KEGG2011;Unclassified;K13669;"	0	0	0	0	0	0	0	0	2	0	0	0
"KEGG2011;K2000016 Environmental Information Processing;Signal Transduction;K1002020 Two-component system;K07674 two-component system, NarL family, nitrate/nitrite sensor histidine kinase NarQ [EC:2.7.13.3];"	0	0	0	0	0	0	2	0	0	0	0	0
"KEGG2011;K1001100 Metabolism;Xenobiotics Biodegradation and Metabolism;Benzoate degradation via CoA ligation;K04115 benzoyl-CoA reductase subunit D [EC:1.3.7.8];"	0	0	0	0	0	0	2	0	0	0	0	0
"KEGG2011;Unclassified;K09512;"	0	0	0	0	2	0	0	0	0	0	0	0
"KEGG2011;Unclassified;K16924;"	0	0	0	0	0	0	0	0	2	0	0	0
"KEGG2011;Unclassified;K18465;"	0	0	0	0	0	2	0	0	0	0	0	0
"KEGG2011;Unclassified;K13909;"	0	2	0	0	0	0	0	0	0	0	0	0
"KEGG2011;K2000016 Environmental Information Processing;Membrane Transport;K1002010 ABC transporters;K05655 ATP-binding cassette, subfamily B (MDR/TAP), member 8;"	0	0	0	0	0	0	0	1	0	0	0	1
"KEGG2011;Unclassified;K19966;"	0	0	2	0	0	0	0	0	0	0	0	0
"KEGG2011;Unclassified;K18187;"	0	0	0	0	0	2	0	0	0	0	0	0
"KEGG2011;Unclassified;K19714;"	0	0	0	0	2	0	0	0	0	0	0	0
"KEGG2011;K2000016 Environmental Information Processing;Membrane Transport;K1002010 ABC transporters;K11083 2-aminoethylphosphonate transport system permease protein;"	0	2	0	0	0	0	0	0	0	0	0	0
"KEGG2011;K1001100 Metabolism;Biosynthesis of Polyketides and Terpenoids;K1001053 Biosynthesis of siderophore group nonribosomal peptides;K04787 mycobactin salicyl-AMP ligase [EC:6.3.2.-];"	0	0	0	1	0	0	0	0	0	1	0	0
"KEGG2011;K2000034 Human Diseases;Infectious Diseases;K1005111 Vibrio cholerae pathogenic cycle;K08720 outer membrane protein OmpU;"	0	0	0	2	0	0	0	0	0	0	0	0
"KEGG2011;Unclassified;K16372;"	0	2	0	0	0	0	0	0	0	0	0	0
"KEGG2011;K2000016 Environmental Information Processing;Membrane Transport;K1002010 ABC transporters;K05662 ATP-binding cassette, subfamily B (MDR/TAP), member 7;"	0	0	0	0	0	0	0	0	0	2	0	0
"KEGG2011;Unclassified;K01161;"	1	0	0	0	0	0	0	1	0	0	0	0
"KEGG2011;Unclassified;K15656;"	0	0	0	2	0	0	0	0	0	0	0	0
"KEGG2011;Unclassified;K14748;"	0	0	0	0	2	0	0	0	0	0	0	0
"KEGG2011;Unclassified;K16431;"	2	0	0	0	0	0	0	0	0	0	0	0
"KEGG2011;Unclassified;K12211;"	0	0	0	0	2	0	0	0	0	0	0	0
"KEGG2011;Unclassified;K18067;"	0	2	0	0	0	0	0	0	0	0	0	0
"KEGG2011;K2000016 Environmental Information Processing;Signal Transduction;K1002020 Two-component system;K11626 putative sodium/glutamine symporter;"	0	0	0	0	0	2	0	0	0	0	0	0
"KEGG2011;Unclassified;K10454;"	0	0	0	0	2	1	0	0	0	0	0	0
"KEGG2011;Unclassified;K12222;"	0	0	0	0	0	1	2	0	0	0	0	0
"KEGG2011;Unclassified;K14424;"	0	2	1	0	0	0	0	0	0	0	0	0
"KEGG2011;K1001100 Metabolism;Xenobiotics Biodegradation and Metabolism;K1000621 Dioxin degradation;K08689 biphenyl 2,3-dioxygenase alpha subunit [EC:1.14.12.18];"	3	0	0	0	0	0	0	0	0	0	0	0
"KEGG2011;Unclassified;K09534;"	0	0	0	0	3	0	0	0	0	0	0	0
"KEGG2011;Unclassified;K18291;"	0	0	0	1	2	0	0	0	0	0	0	0
"KEGG2011;Unclassified;K03720;"	0	0	0	0	1	2	0	0	0	0	0	0
"KEGG2011;Unclassified;K16839;"	0	0	0	0	0	3	0	0	0	0	0	0
"KEGG2011;K2000016 Environmental Information Processing;Signal Transduction;K1002020 Two-component system;K07687 two-component system, NarL family, captular synthesis response regulator RcsB;"	0	0	0	0	1	0	2	0	0	0	0	0
"KEGG2011;Unclassified;K18308;"	0	0	0	0	0	0	1	2	0	0	0	0
"KEGG2011;Unclassified;K10731;"	0	0	0	0	3	0	0	0	0	0	0	0
"KEGG2011;Unclassified;K16020;"	0	0	0	1	0	0	0	2	0	0	0	0
"KEGG2011;K1001100 Metabolism;Nucleotide Metabolism;K1000230 Purine metabolism;K13479 xanthine dehydrogenase FAD-binding subunit [EC:1.17.1.4];"	0	0	0	2	1	0	0	0	0	0	0	0
"KEGG2011;Unclassified;K07881;"	0	0	0	0	0	0	1	0	0	1	0	1
"KEGG2011;Unclassified;K14057;"	0	0	0	0	3	0	0	0	0	0	0	0
"KEGG2011;Unclassified;K17207;"	0	0	0	0	0	2	0	0	0	1	0	0
"KEGG2011;Unclassified;K18544;"	0	3	0	0	0	0	0	0	0	0	0	0
"KEGG2011;Unclassified;K15755;"	0	0	0	0	3	0	0	0	0	0	0	0
"KEGG2011;Unclassified;K17217;"	1	0	0	0	0	2	0	0	0	0	0	0
"KEGG2011;Unclassified;K15455;"	0	0	0	1	0	2	0	0	0	0	0	0
"KEGG2011;Unclassified;K18122;"	0	0	0	0	0	2	0	0	0	0	1	0
"KEGG2011;Unclassified;K14974;"	0	0	0	0	0	3	0	0	0	0	0	0
"KEGG2011;Unclassified;K10855;"	0	0	0	1	0	0	0	0	2	0	0	0
"KEGG2011;Unclassified;K15448;"	0	0	0	1	0	2	0	0	0	0	0	0
"KEGG2011;Unclassified;K16505;"	0	0	0	0	0	0	3	0	0	0	0	0
"KEGG2011;Unclassified;K11060;"	0	0	0	0	0	3	0	0	0	0	0	0
"KEGG2011;Unclassified;K19976;"	0	0	0	1	2	0	0	0	0	0	0	0
"KEGG2011;Unclassified;K19020;"	0	0	0	0	0	2	0	1	0	0	0	0
"KEGG2011;Unclassified;K16119;"	0	0	0	0	0	3	0	0	0	0	0	0
"KEGG2011;Unclassified;K15050;"	0	0	0	0	3	0	0	0	0	0	0	0
"KEGG2011;K2000016 Environmental Information Processing;Signal Transduction;K1004340 Hedgehog signaling pathway;K11990 desert hedgehog;"	0	2	0	0	0	1	0	0	0	0	0	0
"KEGG2011;Unclassified;K19744;"	0	0	0	0	1	0	0	2	0	0	0	0
"KEGG2011;Unclassified;K17290;"	0	0	0	0	0	3	0	0	0	0	0	0
"KEGG2011;Unclassified;K18270;"	1	0	0	0	2	0	0	0	0	0	0	0
"KEGG2011;K1001100 Metabolism;Energy Metabolism;K1000680 Methane metabolism;K00441 coenzyme F420 hydrogenase subunit beta [EC:1.12.98.1];"	0	0	0	0	1	0	0	0	2	0	0	0
"KEGG2011;K1001100 Metabolism;Lipid Metabolism;K1000071 Fatty acid degradation;K13238 3,2-trans-enoyl-CoA isomerase, mitochondrial [EC:5.3.3.8];"	0	0	0	0	0	0	0	0	3	0	0	0
"KEGG2011;Unclassified;K19058;"	0	0	0	0	0	0	0	0	0	2	1	0
"KEGG2011;Unclassified;K16540;"	0	0	0	0	0	0	1	0	1	0	0	1
"KEGG2011;Unclassified;K17703;"	0	0	0	0	0	3	0	0	0	0	0	0
"KEGG2011;Unclassified;K13176;"	0	0	0	0	3	0	0	0	0	0	0	0
"KEGG2011;K1001100 Metabolism;Lipid Metabolism;K1000561 Glycerolipid metabolism;K13920 propanediol dehydratase small subunit [EC:4.2.1.28];"	1	2	0	0	0	0	0	0	0	0	0	0
"KEGG2011;Unclassified;K10407;"	0	0	0	0	0	3	0	0	0	0	0	0
"KEGG2011;Unclassified;K15538;"	0	0	2	0	0	1	0	0	0	0	0	0
"KEGG2011;Unclassified;K18789;"	0	1	0	0	2	0	0	0	0	0	0	0
"KEGG2011;Unclassified;K15171;"	0	0	0	0	3	0	0	0	0	0	0	0
"KEGG2011;Unclassified;K14358;"	1	2	0	0	0	0	0	0	0	0	0	0
"KEGG2011;Unclassified;K10518;"	0	0	0	0	2	0	0	0	0	0	1	0
"KEGG2011;Unclassified;K10639;"	0	0	0	0	0	0	0	0	1	0	1	1
"KEGG2011;Unclassified;K03483;"	1	2	0	0	0	0	0	0	0	0	0	0
"KEGG2011;Unclassified;K12532;"	0	0	0	0	3	0	0	0	0	0	0	0
"KEGG2011;Unclassified;K08193;"	0	2	0	0	1	0	0	0	0	0	0	0
"KEGG2011;Unclassified;K16695;"	0	0	0	1	0	0	0	2	0	0	0	0
"KEGG2011;K1001100 Metabolism;Biosynthesis of Other Secondary Metabolites;K1000521 Streptomycin biosynthesis;K04339 scyllo-inosamine 4-kinase [EC:2.7.1.65];"	0	0	0	0	3	0	0	0	0	0	0	0
"KEGG2011;Unclassified;K16857;"	0	0	0	0	0	3	0	0	0	0	0	0
"KEGG2011;K2000025 Organismal Systems;Endocrine System;K1003320 PPAR signaling pathway;K08749 solute carrier family 27 (fatty acid transporter), member 6;"	0	0	0	0	1	0	0	0	0	0	2	0
"KEGG2011;Unclassified;K15974;"	0	0	0	0	0	0	0	0	0	0	0	3
"KEGG2011;K1001100 Metabolism;Lipid Metabolism;K1000561 Glycerolipid metabolism;K00005 glycerol dehydrogenase [EC:1.1.1.6];"	0	0	0	1	0	2	0	0	0	0	0	0
"KEGG2011;Unclassified;K10624;"	0	0	0	2	0	1	0	0	0	0	0	0
"KEGG2011;K1001100 Metabolism;Carbohydrate Metabolism;K1000520 Amino sugar and nucleotide sugar metabolism;K13967 N-acetylmannosamine-6-phosphate 2-epimerase / N-acetylmannosamine kinase [EC:5.1.3.9 2.7.1.60];"	0	0	0	0	0	3	0	0	0	0	0	0
"KEGG2011;K2000011 Genetic Information Processing;Replication and Repair;K1003440 Homologous recombination;K10870 RAD51-like protein 2;"	0	0	0	0	0	0	2	0	1	0	0	0
"KEGG2011;Unclassified;K19961;"	0	0	0	1	2	0	0	0	0	0	0	0
"KEGG2011;K1001100 Metabolism;Biosynthesis of Polyketides and Terpenoids;K1000906 Carotenoid biosynthesis;K10212 glycosyl-4,4'-diaponeurosporenoate acyltransferase [EC:2.3.1.-];"	0	0	0	0	0	0	0	0	0	0	3	0
"KEGG2011;Unclassified;K13128;"	3	0	0	0	0	0	0	0	0	0	0	0
"KEGG2011;Unclassified;K17230;"	0	0	0	0	3	0	0	0	0	0	0	0
"KEGG2011;Unclassified;K16534;"	0	0	1	0	0	0	0	0	2	0	0	0
"KEGG2011;Unclassified;K12429;"	0	1	0	1	0	1	0	0	0	0	0	0
"KEGG2011;Unclassified;K13658;"	2	0	0	0	1	0	0	0	0	0	0	0
"KEGG2011;Unclassified;K03826;"	0	0	0	0	1	0	0	0	0	0	2	0
"KEGG2011;Unclassified;K08614;"	0	0	0	1	0	0	0	0	0	0	0	2
"KEGG2011;Unclassified;K19423;"	0	0	0	0	3	0	0	0	0	0	0	0
"KEGG2011;Unclassified;K17245;"	0	1	0	0	2	0	0	0	0	0	0	0
"KEGG2011;Unclassified;K19645;"	0	2	0	0	0	0	0	0	1	0	0	0
"KEGG2011;Unclassified;K17500;"	1	0	0	1	0	1	0	0	0	0	0	0
"KEGG2011;Unclassified;K03716;"	0	0	0	0	1	0	0	0	0	2	0	0
"KEGG2011;K2000016 Environmental Information Processing;Signal Transduction;K1002020 Two-component system;K07770 two-component system, OmpR family, response regulator CssR;"	2	0	0	0	0	0	0	0	0	0	0	1
"KEGG2011;Unclassified;K14052;"	0	0	0	0	0	3	0	0	0	0	0	0
"KEGG2011;Unclassified;K17362;"	2	1	0	0	0	0	0	0	0	0	0	0
"KEGG2011;K2000025 Organismal Systems;Immune System;K1004062 Chemokine signaling pathway;"	0	0	2	0	0	1	0	0	0	0	0	0
"KEGG2011;K1001100 Metabolism;Nucleotide Metabolism;K1000230 Purine metabolism;K13298 dual 3',5'-cyclic-AMP and -GMP phosphodiesterase 11 [EC:3.1.4.17 3.1.4.35];"	0	0	0	0	0	0	0	1	0	1	0	1
"KEGG2011;K1001100 Metabolism;Amino Acid Metabolism;K1000310 Lysine degradation;K03894 N2-citryl-N6-acetyl-N6-hydroxylysine synthase [EC:6.3.2.38];"	2	1	0	0	0	0	0	0	0	0	0	0
"KEGG2011;Unclassified;K20003;"	0	0	0	0	0	0	0	0	1	1	1	0
"KEGG2011;K1001100 Metabolism;Amino Acid Metabolism;K1000280 Valine, leucine and isoleucine degradation;K00186 2-oxoisovalerate ferredoxin oxidoreductase, alpha subunit [EC:1.2.7.7];"	0	0	0	0	2	0	0	0	1	0	0	0
"KEGG2011;Unclassified;K19348;"	0	0	0	0	0	0	0	0	0	0	0	3
"KEGG2011;Unclassified;K18317;"	0	0	0	0	0	3	0	0	0	0	0	0
"KEGG2011;Unclassified;K06957;"	0	2	1	0	0	0	0	0	0	0	0	0
"KEGG2011;Unclassified;K10378;"	0	0	0	0	0	0	0	3	0	0	0	0
"KEGG2011;K2000016 Environmental Information Processing;Signaling Molecules and Interaction;K1004512 ECM-receptor interaction;K06267 hyaluronan-mediated motility receptor;"	0	0	0	1	0	2	0	0	0	0	0	0
"KEGG2011;Unclassified;K17248;"	0	0	0	0	0	0	0	0	1	0	2	0
"KEGG2011;Unclassified;K18649;"	0	0	0	1	0	0	0	0	0	0	0	2
"KEGG2011;Unclassified;K13684;"	0	0	0	0	2	0	0	0	1	0	0	0
"KEGG2011;Unclassified;K08175;"	0	3	0	0	0	0	0	0	0	0	0	0
"KEGG2011;Unclassified;K15837;"	0	1	2	0	0	0	0	0	0	0	0	0
"KEGG2011;Unclassified;K07993;"	0	3	0	0	0	0	0	0	0	0	0	0
"KEGG2011;Unclassified;K18897;"	0	0	0	0	0	3	0	0	0	0	0	0
"KEGG2011;Unclassified;K16251;"	0	0	0	0	0	3	0	0	0	0	0	0
"KEGG2011;Unclassified;K12973;"	0	0	0	0	0	2	0	0	0	0	0	2
"KEGG2011;Unclassified;K19729;"	0	0	0	0	0	0	1	0	0	1	2	0
"KEGG2011;Unclassified;K03448;"	0	0	0	0	0	4	0	0	0	0	0	0
"KEGG2011;K2000016 Environmental Information Processing;Signal Transduction;K1004011 MAPK signaling pathway - yeast;K11245 mating pheromone-induced death protein 2;"	0	0	0	0	0	0	0	4	0	0	0	0
"KEGG2011;Unclassified;K17531;"	2	0	0	0	0	0	0	2	0	0	0	0
"KEGG2011;Unclassified;K14649;"	0	0	0	0	0	0	0	0	0	4	0	0
"KEGG2011;Unclassified;K01345;"	0	0	0	0	2	2	0	0	0	0	0	0
"KEGG2011;Unclassified;K09507;"	0	0	0	0	0	0	0	0	0	0	2	2
"KEGG2011;Unclassified;K05374;"	0	0	0	0	0	0	2	0	0	0	2	0
"KEGG2011;K1001100 Metabolism;Nucleotide Metabolism;K1000230 Purine metabolism;K13988 ADP-ribose pyrophosphatase [EC:3.6.1.13];"	0	0	0	0	0	4	0	0	0	0	0	0
"KEGG2011;Unclassified;K18405;"	1	0	0	0	1	1	0	1	0	0	0	0
"KEGG2011;Unclassified;K00936;"	4	0	0	0	0	0	0	0	0	0	0	0
"KEGG2011;Unclassified;K19186;"	2	0	0	0	0	2	0	0	0	0	0	0
"KEGG2011;Unclassified;K16152;"	0	0	0	0	2	0	0	2	0	0	0	0
"KEGG2011;K1001100 Metabolism;Carbohydrate Metabolism;K1000650 Butanoate metabolism;K00634 phosphate butyryltransferase [EC:2.3.1.19];"	1	2	0	0	0	0	0	0	1	0	0	0
"KEGG2011;Unclassified;K12023;"	0	0	0	0	0	0	0	0	2	2	0	0
"KEGG2011;K2000034 Human Diseases;Infectious Diseases;K1005120 Epithelial cell signaling in Helicobacter pylori infection;K03191 acid-activated urea channel;"	0	0	0	0	0	4	0	0	0	0	0	0
"KEGG2011;Unclassified;K19955;"	0	0	2	0	0	2	0	0	0	0	0	0
"KEGG2011;Unclassified;K06967;"	0	0	1	1	2	0	0	0	0	0	0	0
"KEGG2011;Unclassified;K18650;"	0	4	0	0	0	0	0	0	0	0	0	0
"KEGG2011;Unclassified;K08779;"	0	0	0	0	4	0	0	0	0	0	0	0
"KEGG2011;K2000020 Cellular Processes;Cell Growth and Death;K1004112 Cell cycle - Caulobacter;K13586 holdfast attachment protein HfaB;"	0	2	2	0	0	0	0	0	0	0	0	0
"KEGG2011;Unclassified;K17578;"	0	0	0	0	0	0	0	3	1	0	0	0
"KEGG2011;Unclassified;K15524;"	0	0	0	3	0	1	0	0	0	0	0	0
"KEGG2011;K1001100 Metabolism;Xenobiotics Biodegradation and Metabolism;K1000621 Dioxin degradation;K10622 HCOMODA/2-hydroxy-3-carboxy-muconic semialdehyde decarboxylase [EC:4.1.1.-];"	0	0	0	1	1	0	2	0	0	0	0	0
"KEGG2011;Unclassified;K01741;"	0	0	0	2	2	0	0	0	0	0	0	0
"KEGG2011;K2000016 Environmental Information Processing;Membrane Transport;K1002010 ABC transporters;K11084 2-aminoethylphosphonate transport system ATP-binding protein;"	0	4	0	0	0	0	0	0	0	0	0	0
"KEGG2011;Unclassified;K19862;"	0	0	0	0	0	0	0	0	0	0	1	3
"KEGG2011;Unclassified;K10061;"	0	0	0	0	0	1	0	2	1	0	0	0
"KEGG2011;K2000025 Organismal Systems;Immune System;K1004610 Complement and coagulation cascades;K03909 tissue factor pathway inhibitor;"	2	0	0	0	0	0	2	0	0	0	0	0
"KEGG2011;Unclassified;K17968;"	4	0	0	0	0	0	0	0	0	0	0	0
"KEGG2011;Unclassified;K07279;"	0	0	0	0	4	0	0	0	0	0	0	0
"KEGG2011;Unclassified;K18973;"	0	0	0	0	4	0	0	0	0	0	0	0
"KEGG2011;Unclassified;K08360;"	0	1	2	0	0	0	0	1	0	0	0	0
"KEGG2011;Unclassified;K13637;"	0	0	0	0	0	4	0	0	0	0	0	0
"KEGG2011;K1001100 Metabolism;Glycan Biosynthesis and Metabolism;K1000531 Glycosaminoglycan degradation;K07964 heparanase 1 [EC:3.2.1.166];"	0	0	4	0	0	0	0	0	0	0	0	0
"KEGG2011;Unclassified;K14482;"	0	4	0	0	0	0	0	0	0	0	0	0
"KEGG2011;K2000016 Environmental Information Processing;Signal Transduction;K1002020 Two-component system;K13533 two-component system, sporulation sensor kinase E [EC:2.7.13.3];"	0	2	0	0	0	0	0	0	0	0	0	2
"KEGG2011;Unclassified;K17472;"	0	0	0	2	0	0	0	0	0	0	0	2
"KEGG2011;K2000011 Genetic Information Processing;Folding, Sorting and Degradation;K1004130 SNARE interactions in vesicular transport;K08492 syntaxin 18;"	0	0	0	0	0	0	0	1	0	1	2	0
"KEGG2011;K1001100 Metabolism;Nucleotide Metabolism;K1000230 Purine metabolism;K01587 phosphoribosylaminoimidazole carboxylase / phosphoribosylaminoimidazole-succinocarboxamide synthase [EC:4.1.1.21 6.3.2.6];"	0	4	0	0	0	0	0	0	0	0	0	0
"KEGG2011;Unclassified;K00561;"	0	0	0	0	4	0	0	0	0	0	0	0
"KEGG2011;Unclassified;K15666;"	0	0	0	0	0	4	0	0	0	0	0	0
"KEGG2011;Unclassified;K15739;"	0	1	0	1	0	2	0	0	0	0	0	0
"KEGG2011;Unclassified;K16876;"	0	2	1	0	1	0	0	0	0	0	0	0
"KEGG2011;Unclassified;K05372;"	0	0	0	0	0	0	0	0	0	4	0	0
"KEGG2011;Unclassified;K15677;"	0	0	0	0	1	3	0	0	0	0	0	0
"KEGG2011;Unclassified;K17766;"	0	0	0	0	0	0	0	0	0	4	0	0
"KEGG2011;Unclassified;K14316;"	0	0	0	0	0	0	0	0	0	0	0	4
"KEGG2011;Unclassified;K18704;"	0	0	0	0	0	1	0	0	0	3	0	0
"KEGG2011;Unclassified;K01407;"	0	0	0	1	1	0	0	0	2	0	0	0
"KEGG2011;Unclassified;K18434;"	0	0	0	0	0	0	0	0	0	0	0	4
"KEGG2011;K1001100 Metabolism;Energy Metabolism;K1000680 Methane metabolism;K08097 phosphosulfolactate synthase [EC:4.4.1.19];"	0	0	0	0	4	0	0	0	0	0	0	0
"KEGG2011;K2000020 Cellular Processes;Transport and Catabolism;K1004146 Peroxisome;K12261 2-hydroxyacyl-CoA lyase 1 [EC:4.1.-.-];"	0	0	0	2	2	0	0	0	0	0	0	0
"KEGG2011;Unclassified;K20022;"	0	2	0	2	0	0	0	0	0	0	0	0
"KEGG2011;Unclassified;K11723;"	0	2	0	1	1	0	0	0	0	0	0	0
"KEGG2011;Unclassified;K16926;"	0	0	0	0	2	2	0	0	0	0	0	0
"KEGG2011;Unclassified;K11569;"	0	0	0	3	0	1	0	0	0	0	0	0
"KEGG2011;Unclassified;K03288;"	2	0	0	0	0	0	0	0	0	2	0	0
"KEGG2011;Unclassified;K18472;"	1	0	0	0	3	0	0	0	0	0	0	0
"KEGG2011;Unclassified;K18361;"	0	0	2	0	0	0	0	1	1	0	0	0
"KEGG2011;Unclassified;K14459;"	4	0	0	0	0	0	0	0	0	0	0	0
"KEGG2011;Unclassified;K09654;"	0	1	0	3	0	0	0	0	0	0	0	0
"KEGG2011;K1001100 Metabolism;Biosynthesis of Polyketides and Terpenoids;K1000906 Carotenoid biosynthesis;K09843 (+)-abscisic acid 8'-hydroxylase [EC:1.14.13.93];"	0	1	0	1	2	0	0	0	0	0	0	0
"KEGG2011;K1001100 Metabolism;Biosynthesis of Polyketides and Terpenoids;K1001053 Biosynthesis of siderophore group nonribosomal peptides;K04792 mycobactin peptide synthetase MbtF;"	0	2	0	0	2	0	0	0	0	0	0	0
"KEGG2011;Unclassified;K12993;"	0	0	0	0	2	2	0	0	0	0	0	0
"KEGG2011;Unclassified;K11203;"	0	0	0	0	0	4	0	0	0	0	0	0
"KEGG2011;Unclassified;K18824;"	0	0	0	0	1	1	0	0	0	2	0	0
"KEGG2011;K2000020 Cellular Processes;Cell Growth and Death;K1004113 Meiosis - yeast;K12780 meiotic recombination protein REC8, fungi type;"	0	0	0	0	0	0	0	0	1	2	0	1
"KEGG2011;Unclassified;K19545;"	1	3	0	0	0	0	0	0	0	0	0	0
"KEGG2011;Unclassified;K17256;"	0	0	0	0	0	0	2	0	2	0	0	0
"KEGG2011;Unclassified;K06563;"	2	0	0	1	0	0	0	0	1	0	0	0
"KEGG2011;K2000034 Human Diseases;Neurodegenerative Diseases;K1005016 Huntington's disease;K09222 RE1-silencing transcription factor;"	0	0	0	0	0	4	0	0	0	0	0	0
"KEGG2011;Unclassified;K16795;"	0	0	0	2	0	2	0	0	0	0	0	0
"KEGG2011;Unclassified;K18280;"	0	0	0	2	2	0	0	0	0	0	0	0
"KEGG2011;K2000011 Genetic Information Processing;K2000012 Transcription;K1003022 Basal transcription factors;K03140 transcription initiation factor TFIID/TFIIF subunit;"	1	0	1	2	0	0	0	0	0	0	0	0
"KEGG2011;Unclassified;K15913;"	4	0	0	0	0	0	0	0	0	0	0	0
"KEGG2011;Unclassified;K09668;"	0	0	0	0	0	0	2	0	0	2	0	0
"KEGG2011;Unclassified;K19049;"	0	0	0	0	0	4	0	0	0	0	0	0
"KEGG2011;Unclassified;K17246;"	0	0	0	0	0	0	2	2	0	0	0	0
"KEGG2011;Unclassified;K07604;"	0	0	0	0	0	4	0	0	0	0	0	0
"KEGG2011;K1001100 Metabolism;Energy Metabolism;K1000190 Oxidative phosphorylation;K05573 NAD(P)H-quinone oxidoreductase subunit 2 [EC:1.6.5.3];"	0	0	0	0	0	0	2	1	0	0	1	0
"KEGG2011;Unclassified;K13956;"	0	0	0	0	2	0	0	0	0	2	0	0
"KEGG2011;Unclassified;K13024;"	0	0	0	0	0	0	0	1	0	3	0	0
"KEGG2011;Unclassified;K16481;"	1	0	0	1	0	0	0	2	0	0	0	0
"KEGG2011;Unclassified;K13899;"	0	3	1	0	0	0	0	0	0	0	0	0
"KEGG2011;Unclassified;K18534;"	0	0	0	2	0	0	0	0	2	0	0	0
"KEGG2011;Unclassified;K07230;"	0	0	0	0	3	1	0	0	0	0	0	0
"KEGG2011;Unclassified;K18540;"	0	0	0	0	1	0	2	0	1	0	0	0
"KEGG2011;Unclassified;K09818;"	0	0	0	0	0	4	0	0	0	0	0	0
"KEGG2011;K1001100 Metabolism;Amino Acid Metabolism;K1000260 Glycine, serine and threonine metabolism;K12235 serine racemase [EC:5.1.1.18];"	0	1	0	2	1	0	0	0	0	0	0	0
"KEGG2011;Unclassified;K18089;"	0	0	0	0	4	0	0	0	0	0	0	0
"KEGG2011;K1001100 Metabolism;Xenobiotics Biodegradation and Metabolism;K1000633 Nitrotoluene degradation;K11180 sulfite reductase alpha subunit [EC:1.8.99.3 1.8.99.1];"	0	0	0	0	2	0	0	0	0	0	2	0
"KEGG2011;Unclassified;K18032;"	0	0	0	0	0	0	4	0	0	0	0	0
"KEGG2011;Unclassified;K16891;"	0	0	0	0	0	0	1	0	0	1	0	2
"KEGG2011;Unclassified;K03620;"	0	0	0	2	0	0	0	0	0	2	0	0
"KEGG2011;K2000016 Environmental Information Processing;Signal Transduction;K1002020 Two-component system;K11615 two-component system, CitB family, response regulator MalR;"	1	0	0	0	3	0	0	0	0	0	0	0
"KEGG2011;Unclassified;K01073;"	0	0	0	3	1	0	0	0	0	0	0	0
"KEGG2011;Unclassified;K11933;"	0	0	0	0	0	0	4	0	0	0	0	0
"KEGG2011;Unclassified;K14629;"	0	0	0	2	1	1	0	0	0	0	0	0
"KEGG2011;Unclassified;K01317;"	0	0	0	0	0	0	0	4	0	0	0	0
"KEGG2011;K2000020 Cellular Processes;Cell Growth and Death;K1004112 Cell cycle - Caulobacter;K13245 c-di-GMP-specific phosphodiesterase [EC:3.1.4.52];"	0	0	0	2	1	0	1	0	0	0	0	0
"KEGG2011;Unclassified;K19205;"	0	2	0	1	1	0	0	0	0	0	0	0
"KEGG2011;Unclassified;K08582;"	0	0	0	0	0	0	0	0	4	0	0	0
"KEGG2011;Unclassified;K05925;"	4	0	0	0	0	0	0	0	0	0	0	0
"KEGG2011;Unclassified;K06595;"	0	0	2	0	0	0	0	2	0	0	0	0
"KEGG2011;Unclassified;K10280;"	0	0	0	0	4	0	0	0	0	0	0	0
"KEGG2011;Unclassified;K09637;"	0	0	0	1	2	1	0	0	0	0	0	0
"KEGG2011;K1001100 Metabolism;Carbohydrate Metabolism;K1000640 Propanoate metabolism;K11264 methylmalonyl-CoA decarboxylase [EC:4.1.1.41];"	0	2	0	0	0	0	0	0	2	0	0	0
"KEGG2011;K1001100 Metabolism;Lipid Metabolism;K1000561 Glycerolipid metabolism;K00086 1,3-propanediol dehydrogenase [EC:1.1.1.202];"	0	0	1	0	0	2	1	0	0	0	0	0
"KEGG2011;Unclassified;K03700;"	0	0	0	0	4	0	0	0	0	0	0	0
"KEGG2011;Unclassified;K17424;"	3	0	0	1	0	0	0	0	0	0	0	0
"KEGG2011;Unclassified;K18782;"	0	0	0	0	0	4	0	0	0	0	0	0
"KEGG2011;Unclassified;K16694;"	0	0	0	4	0	0	0	0	0	0	0	0
"KEGG2011;Unclassified;K15061;"	0	0	0	0	2	2	0	0	0	0	0	0
"KEGG2011;Unclassified;K14728;"	0	0	0	0	0	2	0	2	0	0	0	0
"KEGG2011;Unclassified;K16949;"	0	4	0	0	0	0	0	0	0	0	0	0
"KEGG2011;K1001100 Metabolism;Metabolism of Cofactors and Vitamins;K1000730 Thiamine metabolism;K03148 sulfur carrier protein ThiS adenylyltransferase [EC:2.7.7.73];"	0	0	0	0	0	4	0	0	0	0	0	0
"KEGG2011;Unclassified;K11923;"	0	0	0	0	0	4	0	0	0	0	0	0
"KEGG2011;Unclassified;K12021;"	0	0	0	4	0	0	0	0	0	0	0	0
"KEGG2011;Unclassified;K09906;"	0	0	0	0	0	0	0	0	0	0	4	0
"KEGG2011;Unclassified;K09655;"	2	0	1	0	0	0	0	0	0	1	0	0
"KEGG2011;Unclassified;K15418;"	0	0	0	0	4	0	0	0	0	0	0	0
"KEGG2011;Unclassified;K19519;"	0	4	0	0	0	0	0	0	0	0	0	0
"KEGG2011;Unclassified;K08928;"	0	0	0	0	3	1	0	0	0	0	0	0
"KEGG2011;Unclassified;K10406;"	0	0	0	0	0	0	0	1	2	0	0	1
"KEGG2011;Unclassified;K17778;"	1	0	0	2	0	1	0	0	0	0	0	0
"KEGG2011;Unclassified;K19752;"	2	2	0	0	0	0	0	0	0	0	0	0
"KEGG2011;Unclassified;K13690;"	0	0	0	0	5	0	0	0	0	0	0	0
"KEGG2011;Unclassified;K11552;"	4	0	0	1	0	0	0	0	0	0	0	0
"KEGG2011;Unclassified;K10252;"	0	0	0	0	0	0	0	2	0	0	1	2
"KEGG2011;Unclassified;K11439;"	5	0	0	0	0	0	0	0	0	0	0	0
"KEGG2011;Unclassified;K16927;"	1	3	0	0	0	1	0	0	0	0	0	0
"KEGG2011;K1001100 Metabolism;Lipid Metabolism;K1000100 Steroid biosynthesis;K09832 cytochrome P450, family 710, subfamily A;"	0	0	0	2	3	0	0	0	0	0	0	0
"KEGG2011;Unclassified;K17244;"	0	1	0	0	0	0	0	0	4	0	0	0
"KEGG2011;K1001100 Metabolism;Xenobiotics Biodegradation and Metabolism;K1000791 Atrazine degradation;K03383 cyanuric acid amidohydrolase [EC:3.5.2.15];"	2	0	0	0	0	3	0	0	0	0	0	0
"KEGG2011;Unclassified;K02236;"	0	0	0	2	0	0	0	0	0	3	0	0
"KEGG2011;Unclassified;K10834;"	0	0	0	2	0	1	0	0	0	2	0	0
"KEGG2011;Unclassified;K17839;"	4	1	0	0	0	0	0	0	0	0	0	0
"KEGG2011;K2000016 Environmental Information Processing;Membrane Transport;K1002060 Phosphotransferase system (PTS);K02761 PTS system, cellobiose-specific IIC component;"	0	0	0	4	1	0	0	0	0	0	0	0
"KEGG2011;Unclassified;K18626;"	0	4	0	0	0	0	0	1	0	0	0	0
"KEGG2011;Unclassified;K14342;"	0	0	0	0	0	5	0	0	0	0	0	0
"KEGG2011;K1001100 Metabolism;Glycan Biosynthesis and Metabolism;K1000510 N-Glycan biosynthesis;K01231 alpha-mannosidase II [EC:3.2.1.114];"	0	0	1	1	0	0	0	0	0	2	1	0
"KEGG2011;Unclassified;K08574;"	0	0	0	0	2	3	0	0	0	0	0	0
"KEGG2011;Unclassified;K12984;"	0	0	0	0	2	1	0	2	0	0	0	0
"KEGG2011;K2000016 Environmental Information Processing;Signal Transduction;K1002020 Two-component system;K11329 two-component system, OmpR family, response regulator RpaB;"	1	2	0	1	0	1	0	0	0	0	0	0
"KEGG2011;Unclassified;K00686;"	0	0	0	3	0	0	0	0	0	2	0	0
"KEGG2011;Unclassified;K09530;"	0	0	0	0	0	5	0	0	0	0	0	0
"KEGG2011;K1001100 Metabolism;Carbohydrate Metabolism;K1000051 Fructose and mannose metabolism;K01818 L-fucose isomerase [EC:5.3.1.25];"	0	0	0	0	4	1	0	0	0	0	0	0
"KEGG2011;Unclassified;K08715;"	0	5	0	0	0	0	0	0	0	0	0	0
"KEGG2011;Unclassified;K19005;"	0	0	2	0	0	3	0	0	0	0	0	0
"KEGG2011;K2000016 Environmental Information Processing;Membrane Transport;K1002010 ABC transporters;K05671 ATP-binding cassette, subfamily C (CFTR/MRP), member 11;"	0	0	0	0	0	0	2	0	0	0	1	2
"KEGG2011;Unclassified;K11169;"	0	0	0	0	1	4	0	0	0	0	0	0
"KEGG2011;K1001100 Metabolism;Carbohydrate Metabolism;K1000650 Butanoate metabolism;K00109 2-hydroxyglutarate dehydrogenase [EC:1.1.99.2];"	4	0	0	0	0	1	0	0	0	0	0	0
"KEGG2011;K1001100 Metabolism;Biosynthesis of Other Secondary Metabolites;K1000311 Penicillin and cephalosporin biosynthesis;K12744 deacetoxycephalosporin-C synthase [EC:1.14.20.1];"	5	0	0	0	0	0	0	0	0	0	0	0
"KEGG2011;Unclassified;K16383;"	4	0	0	0	0	0	0	0	0	0	1	0
"KEGG2011;K1001100 Metabolism;Lipid Metabolism;K1000564 Glycerophospholipid metabolism;K01521 CDP-diacylglycerol pyrophosphatase [EC:3.6.1.26];"	0	1	0	0	0	0	0	2	2	0	0	0
"KEGG2011;Unclassified;K18592;"	0	2	0	0	0	0	0	0	3	0	0	0
"KEGG2011;Unclassified;K18041;"	0	0	0	0	0	0	2	0	0	3	0	0
"KEGG2011;K1001100 Metabolism;Metabolism of Cofactors and Vitamins;K1000860 Porphyrin and chlorophyll metabolism;K08100 bilirubin oxidase [EC:1.3.3.5];"	0	0	0	0	1	0	4	0	0	0	0	0
"KEGG2011;K2000011 Genetic Information Processing;Folding, Sorting and Degradation;K1004130 SNARE interactions in vesicular transport;K08502 regulator of vacuolar morphogenesis;"	1	0	0	3	0	0	0	0	0	0	0	1
"KEGG2011;K1001100 Metabolism;Amino Acid Metabolism;K1000400 Phenylalanine, tyrosine and tryptophan biosynthesis;K13498 indole-3-glycerol phosphate synthase / phosphoribosylanthranilate isomerase [EC:4.1.1.48 5.3.1.24];"	0	0	0	0	0	0	0	0	5	0	0	0
"KEGG2011;Unclassified;K14356;"	1	0	0	2	2	0	0	0	0	0	0	0
"KEGG2011;Unclassified;K02615;"	2	0	0	0	2	1	0	0	0	0	0	0
"KEGG2011;Unclassified;K02530;"	5	0	0	0	0	0	0	0	0	0	0	0
"KEGG2011;Unclassified;K15779;"	0	0	0	0	0	0	0	0	0	1	1	3
"KEGG2011;Unclassified;K13912;"	0	0	0	0	0	5	0	0	0	0	0	0
"KEGG2011;Unclassified;K19405;"	0	0	0	0	4	1	0	0	0	0	0	0
"KEGG2011;Unclassified;K15013;"	0	0	0	0	0	4	0	0	0	0	0	1
"KEGG2011;K2000016 Environmental Information Processing;Signal Transduction;K1002020 Two-component system;K07671 two-component system, OmpR family, response regulator PrrA;"	0	0	0	2	1	0	0	2	0	0	0	0
"KEGG2011;Unclassified;K07155;"	0	5	0	0	0	0	0	0	0	0	0	0
"KEGG2011;Unclassified;K12417;"	5	0	0	0	0	0	0	0	0	0	0	0
"KEGG2011;Unclassified;K15929;"	0	0	0	0	5	0	0	0	0	0	0	0
"KEGG2011;Unclassified;K16593;"	0	0	0	2	2	0	0	0	0	1	0	0
"KEGG2011;K1001100 Metabolism;Xenobiotics Biodegradation and Metabolism;K1000621 Dioxin degradation;K10618 p-cumic aldehyde dehydrogenase;"	2	1	0	0	0	0	0	2	0	0	0	0
"KEGG2011;Unclassified;K13113;"	5	0	0	0	0	0	0	0	0	0	0	0
"KEGG2011;Unclassified;K18121;"	0	1	0	2	0	0	0	0	1	1	0	0
"KEGG2011;Unclassified;K15475;"	0	0	0	0	0	5	0	0	0	0	0	0
"KEGG2011;Unclassified;K16320;"	0	0	0	2	0	1	0	0	0	0	2	0
"KEGG2011;Unclassified;K17808;"	3	0	0	2	0	0	0	0	0	0	0	0
"KEGG2011;Unclassified;K09608;"	0	0	1	0	2	1	0	0	0	1	0	0
"KEGG2011;Unclassified;K19975;"	0	0	0	1	2	2	0	0	0	0	0	0
"KEGG2011;Unclassified;K18552;"	0	0	0	0	0	5	0	0	0	0	0	0
"KEGG2011;K1001100 Metabolism;Amino Acid Metabolism;K1000310 Lysine degradation;K11424 histone-lysine N-methyltransferase NSD2 [EC:2.1.1.43];"	0	2	0	0	0	0	0	0	0	3	0	0
"KEGG2011;Unclassified;K13663;"	0	0	0	0	2	0	0	0	0	0	3	0
"KEGG2011;Unclassified;K18668;"	0	0	0	1	0	3	0	1	0	0	0	0
"KEGG2011;Unclassified;K09611;"	0	0	0	0	5	0	0	0	0	0	0	0
"KEGG2011;Unclassified;K10854;"	0	0	0	3	0	0	0	0	0	0	0	2
"KEGG2011;Unclassified;K06021;"	5	0	0	0	0	0	0	0	0	0	0	0
"KEGG2011;Unclassified;K18123;"	2	0	2	0	0	1	0	0	0	0	0	0
"KEGG2011;Unclassified;K19425;"	0	0	0	0	3	0	0	0	0	2	0	0
"KEGG2011;Unclassified;K19856;"	0	4	0	0	1	0	0	0	0	0	0	0
"KEGG2011;K1001100 Metabolism;Xenobiotics Biodegradation and Metabolism;Benzoate degradation via CoA ligation;K07539 6-oxo-cyclohex-1-ene-carbonyl-CoA hydrolase [EC:3.7.1.-];"	0	0	2	3	0	0	0	0	0	0	0	0
"KEGG2011;Unclassified;K16647;"	0	5	0	0	0	0	0	0	0	0	0	0
"KEGG2011;Unclassified;K14760;"	0	0	0	0	0	0	0	0	0	0	0	5
"KEGG2011;Unclassified;K09872;"	0	0	0	0	3	2	0	0	0	0	0	0
"KEGG2011;K1001100 Metabolism;Glycan Biosynthesis and Metabolism;K1000510 N-Glycan biosynthesis;K07432 beta-1,4-N-acetylglucosaminyltransferase [EC:2.4.1.141];"	5	0	0	0	0	0	0	0	0	0	0	0
"KEGG2011;K1001100 Metabolism;Lipid Metabolism;K1000564 Glycerophospholipid metabolism;K01049 acetylcholinesterase [EC:3.1.1.7];"	0	0	0	0	1	3	1	0	0	0	0	0
"KEGG2011;K1001100 Metabolism;Glycan Biosynthesis and Metabolism;K1000603 Glycosphingolipid biosynthesis - globo series;K01988 lactosylceramide 4-alpha-galactosyltransferase [EC:2.4.1.228];"	0	0	1	0	0	0	0	1	1	2	0	0
"KEGG2011;Unclassified;K11857;"	0	1	0	0	4	0	0	0	0	0	0	0
"KEGG2011;K2000016 Environmental Information Processing;Membrane Transport;K1002010 ABC transporters;K10017 histidine transport system ATP-binding protein [EC:3.6.3.21];"	0	0	0	0	3	2	0	0	0	0	0	0
"KEGG2011;Unclassified;K10338;"	0	0	0	0	2	3	0	0	0	0	0	0
"KEGG2011;K2000011 Genetic Information Processing;Folding, Sorting and Degradation;K1004120 Ubiquitin mediated proteolysis;K10688 ubiquitin-conjugating enzyme E2 W [EC:6.3.2.19];"	2	0	0	3	0	0	0	0	0	0	0	0
"KEGG2011;Unclassified;K15719;"	2	1	0	0	2	0	0	0	0	0	0	0
"KEGG2011;Unclassified;K01065;"	0	0	0	0	0	5	0	0	0	0	0	0
"KEGG2011;Unclassified;K20267;"	0	0	0	0	0	3	0	0	0	0	0	2
"KEGG2011;Unclassified;K13936;"	0	0	0	0	0	0	0	3	0	0	0	2
"KEGG2011;Unclassified;K17519;"	0	0	0	0	0	5	0	0	0	0	0	0
"KEGG2011;Unclassified;K10765;"	5	0	0	0	0	0	0	0	0	0	0	0
"KEGG2011;Unclassified;K08622;"	0	0	4	0	1	0	0	0	0	0	0	0
"KEGG2011;K2000025 Organismal Systems;Environmental Adaptation;K1004626 Plant-pathogen interaction;K13466 EIX receptor 1/2;"	0	0	0	0	0	0	1	1	0	0	1	2
"KEGG2011;Unclassified;K13140;"	0	0	0	0	0	0	0	1	2	2	0	0
"KEGG2011;Unclassified;K11863;"	0	0	0	0	0	0	0	2	0	1	0	2
"KEGG2011;K2000016 Environmental Information Processing;Signaling Molecules and Interaction;K1004060 Cytokine-cytokine receptor interaction;K05143 tumor necrosis factor receptor superfamily member 6B;"	0	0	0	0	6	0	0	0	0	0	0	0
"KEGG2011;Unclassified;K19550;"	0	0	0	2	4	0	0	0	0	0	0	0
"KEGG2011;K1001100 Metabolism;Glycan Biosynthesis and Metabolism;K1000550 Peptidoglycan biosynthesis;K00887 undecaprenol kinase [EC:2.7.1.66];"	2	3	0	0	1	0	0	0	0	0	0	0
"KEGG2011;K2000011 Genetic Information Processing;Folding, Sorting and Degradation;K1004120 Ubiquitin mediated proteolysis;K10699 ubiquitin-activating enzyme E1-like protein 2 [EC:6.3.2.19];"	0	0	0	0	1	5	0	0	0	0	0	0
"KEGG2011;K1001100 Metabolism;Amino Acid Metabolism;K1000330 Arginine and proline metabolism;K12253 5-guanidino-2-oxopentanoate decarboxylase [EC:4.1.1.75];"	2	2	0	1	0	0	1	0	0	0	0	0
"KEGG2011;K1001100 Metabolism;Glycan Biosynthesis and Metabolism;K1000513 Various types of N-glycan biosynthesis;K05535 alpha 1,2-mannosyltransferase [EC:2.4.1.-];"	2	0	0	0	0	4	0	0	0	0	0	0
"KEGG2011;Unclassified;K08609;"	0	0	0	2	4	0	0	0	0	0	0	0
"KEGG2011;K1001100 Metabolism;Xenobiotics Biodegradation and Metabolism;Benzoate degradation via CoA ligation;K04108 4-hydroxybenzoyl-CoA reductase subunit alpha [EC:1.3.7.9];"	0	0	0	0	0	2	2	0	2	0	0	0
"KEGG2011;Unclassified;K11416;"	3	0	1	2	0	0	0	0	0	0	0	0
"KEGG2011;Unclassified;K15637;"	0	4	0	0	0	2	0	0	0	0	0	0
"KEGG2011;K2000016 Environmental Information Processing;Signal Transduction;K1004010 MAPK signaling pathway;K04370 mitogen-activated protein kinase kinase 1 interacting protein 1;"	0	0	0	0	0	0	0	0	0	4	1	1
"KEGG2011;Unclassified;K19819;"	2	1	0	0	2	1	0	0	0	0	0	0
"KEGG2011;Unclassified;K11412;"	0	0	0	0	0	0	0	0	2	4	0	0
"KEGG2011;K2000016 Environmental Information Processing;Signal Transduction;K1002020 Two-component system;K07810 Cu(I)/Ag(I) efflux system periplasmic protein CusF;"	0	0	0	0	0	0	2	2	0	1	1	0
"KEGG2011;Unclassified;K10683;"	0	0	0	0	4	2	0	0	0	0	0	0
"KEGG2011;K1001100 Metabolism;Lipid Metabolism;K1000140 Steroid hormone biosynthesis;K01131 steryl-sulfatase [EC:3.1.6.2];"	0	0	0	0	0	6	0	0	0	0	0	0
"KEGG2011;K2000016 Environmental Information Processing;Membrane Transport;K1002010 ABC transporters;K11956 neutral amino acid transport system permease protein;"	0	2	0	4	0	0	0	0	0	0	0	0
"KEGG2011;Unclassified;K10431;"	0	0	0	0	0	0	4	0	2	0	0	0
"KEGG2011;K1001100 Metabolism;Carbohydrate Metabolism;K1000630 Glyoxylate and dicarboxylate metabolism;K03779 L(+)-tartrate dehydratase alpha subunit [EC:4.2.1.32];"	2	0	0	0	2	2	0	0	0	0	0	0
"KEGG2011;K2000025 Organismal Systems;Immune System;K1004610 Complement and coagulation cascades;K01344 protein C (activated) [EC:3.4.21.69];"	0	0	0	2	0	0	0	0	0	0	0	4
"KEGG2011;Unclassified;K16643;"	4	2	0	0	0	0	0	0	0	0	0	0
"KEGG2011;Unclassified;K12950;"	1	3	0	0	2	0	0	0	0	0	0	0
"KEGG2011;Unclassified;K14970;"	0	3	1	0	0	0	0	0	0	0	2	0
"KEGG2011;K1001100 Metabolism;Carbohydrate Metabolism;K1000040 Pentose and glucuronate interconversions;K03082 hexulose-6-phosphate isomerase [EC:5.-.-.-];"	1	0	0	0	2	1	0	0	2	0	0	0
"KEGG2011;Unclassified;K09401;"	0	0	0	0	0	0	4	0	0	2	0	0
"KEGG2011;Unclassified;K15600;"	0	0	0	0	4	0	0	0	0	0	0	2
"KEGG2011;K1001100 Metabolism;Lipid Metabolism;K1000071 Fatty acid degradation;K09479 very long chain acyl-CoA dehydrogenase [EC:1.3.8.9];"	0	0	0	4	0	2	0	0	0	0	0	0
"KEGG2011;Unclassified;K18607;"	2	0	1	3	0	0	0	0	0	0	0	0
"KEGG2011;Unclassified;K12146;"	0	0	0	6	0	0	0	0	0	0	0	0
"KEGG2011;Unclassified;K11530;"	3	0	1	0	0	2	0	0	0	0	0	0
"KEGG2011;K1001100 Metabolism;Energy Metabolism;K1000190 Oxidative phosphorylation;K03887 menaquinol-cytochrome c reductase cytochrome b subunit;"	0	0	0	2	2	1	0	0	1	0	0	0
"KEGG2011;Unclassified;K19060;"	0	0	2	0	0	0	2	0	0	0	0	2
"KEGG2011;Unclassified;K17240;"	5	0	0	0	0	0	0	0	0	1	0	0
"KEGG2011;K2000020 Cellular Processes;Cell Motility;K1002040 Flagellar assembly;K13820 flagellar biosynthetic protein FliR/FlhB;"	0	0	0	1	4	0	0	0	0	1	0	0
"KEGG2011;K2000025 Organismal Systems;Circulatory System;K1004270 Vascular smooth muscle contraction;"	0	0	0	0	0	0	2	0	0	2	0	2
"KEGG2011;Unclassified;K11553;"	0	0	0	0	2	4	0	0	0	0	0	0
"KEGG2011;K2000020 Cellular Processes;Transport and Catabolism;K1004144 Endocytosis;K12192 charged multivesicular body protein 2B;"	0	0	0	0	0	0	0	0	2	0	0	4
"KEGG2011;Unclassified;K05590;"	0	0	0	0	3	3	0	0	0	0	0	0
"KEGG2011;K2000016 Environmental Information Processing;Membrane Transport;K1002010 ABC transporters;K11078 mannopine transport system permease protein;"	0	2	0	0	0	4	0	0	0	0	0	0
"KEGG2011;Unclassified;K16394;"	0	0	0	0	0	3	0	0	0	2	0	1
"KEGG2011;Unclassified;K19185;"	0	2	0	2	1	1	0	0	0	0	0	0
"KEGG2011;Unclassified;K15121;"	0	0	0	0	0	0	4	0	0	0	1	1
"KEGG2011;Unclassified;K18074;"	1	0	0	4	0	0	0	1	0	0	0	0
"KEGG2011;Unclassified;K09635;"	0	1	0	0	3	2	0	0	0	0	0	0
"KEGG2011;Unclassified;K09630;"	0	4	0	0	0	2	0	0	0	0	0	0
"KEGG2011;Unclassified;K03697;"	2	3	0	0	0	1	0	0	0	0	0	0
"KEGG2011;Unclassified;K12433;"	0	0	0	2	0	4	0	0	0	0	0	0
"KEGG2011;K1001100 Metabolism;Biosynthesis of Polyketides and Terpenoids;K1000906 Carotenoid biosynthesis;K09846 demethylspheroidene O-methyltransferase [EC:2.1.1.210];"	0	3	0	0	1	2	0	0	0	0	0	0
"KEGG2011;K1001100 Metabolism;Xenobiotics Biodegradation and Metabolism;K1000362 Benzoate degradation;K03464 muconolactone D-isomerase [EC:5.3.3.4];"	0	0	0	4	0	0	0	2	0	0	0	0
"KEGG2011;Unclassified;K16968;"	0	1	0	0	0	0	0	0	0	5	0	0
"KEGG2011;K1001100 Metabolism;Metabolism of Cofactors and Vitamins;K1000730 Thiamine metabolism;K07251 thiamine kinase [EC:2.7.1.89];"	0	0	0	0	2	2	2	0	0	0	0	0
"KEGG2011;K2000016 Environmental Information Processing;Signal Transduction;K1002020 Two-component system;K07697 two-component system, sporulation sensor kinase B [EC:2.7.13.3];"	0	0	0	0	0	0	0	0	0	0	0	6
"KEGG2011;K2000020 Cellular Processes;Cell Growth and Death;K1004112 Cell cycle - Caulobacter;K13585 holdfast attachment protein HfaA;"	0	2	0	0	0	1	1	0	2	0	0	0
"KEGG2011;K2000016 Environmental Information Processing;Signal Transduction;K1002020 Two-component system;K11624 two-component system, NarL family, response regulator YdfI;"	0	0	0	2	0	2	0	0	0	0	2	0
"KEGG2011;Unclassified;K04246;"	1	1	4	0	0	0	0	0	0	0	0	0
"KEGG2011;Unclassified;K19278;"	0	0	0	0	0	0	4	0	2	0	0	0
"KEGG2011;Unclassified;K09424;"	0	0	0	0	6	0	0	0	0	0	0	0
"KEGG2011;Unclassified;K18063;"	2	3	0	0	0	1	0	0	0	0	0	0
"KEGG2011;Unclassified;K18597;"	0	0	0	0	0	0	4	0	0	2	0	0
"KEGG2011;Unclassified;K19413;"	0	0	0	5	1	0	0	0	0	0	0	0
"KEGG2011;Unclassified;K08217;"	0	3	0	0	1	0	0	0	2	0	0	0
"KEGG2011;K2000016 Environmental Information Processing;Signal Transduction;K1004310 Wnt signaling pathway;K01397 matrix metalloproteinase-7 (matrilysin, uterine) [EC:3.4.24.23];"	0	0	0	0	3	0	0	0	3	0	0	0
"KEGG2011;Unclassified;K11259;"	0	0	0	0	6	0	0	0	0	0	0	0
"KEGG2011;Unclassified;K16906;"	4	2	0	0	0	0	0	0	0	0	0	0
"KEGG2011;K1001100 Metabolism;Biosynthesis of Polyketides and Terpenoids;K1000904 Diterpenoid biosynthesis;K04120 ent-copalyl diphosphate synthase [EC:5.5.1.13];"	0	0	0	1	0	5	0	0	0	0	0	0
"KEGG2011;Unclassified;K15242;"	2	2	0	0	0	0	0	0	0	0	2	0
"KEGG2011;Unclassified;K17884;"	0	2	0	0	2	2	0	0	0	0	0	0
"KEGG2011;K2000016 Environmental Information Processing;Membrane Transport;K1002010 ABC transporters;K13891 glutathione transport system permease protein;"	0	1	0	3	0	2	0	0	0	0	0	0
"KEGG2011;Unclassified;K19626;"	1	0	0	3	2	0	0	0	0	0	0	0
"KEGG2011;Unclassified;K16868;"	0	0	0	2	0	2	0	0	2	0	0	0
"KEGG2011;Unclassified;K19188;"	0	2	0	0	4	0	0	0	0	0	0	0
"KEGG2011;K2000016 Environmental Information Processing;Signal Transduction;K1004310 Wnt signaling pathway;K03345 sentrin-specific protease 2 (axin associating molecule) [EC:3.4.22.68];"	0	0	0	0	0	0	2	0	1	1	1	1
"KEGG2011;K2000020 Cellular Processes;Cell Growth and Death;K1004113 Meiosis - yeast;K10872 meiotic recombination protein DMC1;"	0	0	0	0	0	0	2	0	2	1	1	0
"KEGG2011;Unclassified;K02854;"	3	0	3	0	0	0	0	0	0	1	0	0
"KEGG2011;Unclassified;K14314;"	0	0	0	0	0	7	0	0	0	0	0	0
"KEGG2011;Unclassified;K14979;"	1	0	0	0	0	0	6	0	0	0	0	0
"KEGG2011;Unclassified;K18072;"	4	0	0	0	0	1	0	0	2	0	0	0
"KEGG2011;Unclassified;K11742;"	0	3	0	0	0	1	1	0	0	1	0	1
"KEGG2011;Unclassified;K18933;"	0	7	0	0	0	0	0	0	0	0	0	0
"KEGG2011;Unclassified;K18094;"	0	0	0	0	2	3	0	0	0	0	2	0
"KEGG2011;Unclassified;K16026;"	0	0	0	0	7	0	0	0	0	0	0	0
"KEGG2011;Unclassified;K01219;"	0	1	0	4	0	0	2	0	0	0	0	0
"KEGG2011;Unclassified;K17681;"	0	0	0	2	0	5	0	0	0	0	0	0
"KEGG2011;K1001100 Metabolism;Metabolism of Cofactors and Vitamins;K1000860 Porphyrin and chlorophyll metabolism;K08099 chlorophyllase [EC:3.1.1.14];"	0	6	0	0	0	1	0	0	0	0	0	0
"KEGG2011;K1001100 Metabolism;Amino Acid Metabolism;K1000330 Arginine and proline metabolism;K09470 gamma-glutamylputrescine synthase [EC:6.3.1.11];"	0	0	0	0	0	7	0	0	0	0	0	0
"KEGG2011;Unclassified;K20031;"	0	2	0	1	2	2	0	0	0	0	0	0
"KEGG2011;Unclassified;K15678;"	0	0	2	3	1	0	0	0	0	0	1	0
"KEGG2011;Unclassified;K10906;"	0	0	0	0	0	6	0	0	0	0	0	1
"KEGG2011;Unclassified;K06599;"	0	0	0	0	4	3	0	0	0	0	0	0
"KEGG2011;Unclassified;K00354;"	2	1	0	1	0	3	0	0	0	0	0	0
"KEGG2011;Unclassified;K14589;"	0	0	0	0	0	0	1	0	0	3	0	3
"KEGG2011;Unclassified;K19751;"	0	0	0	0	0	0	0	0	4	2	0	1
"KEGG2011;Unclassified;K19979;"	0	0	0	0	5	2	0	0	0	0	0	0
"KEGG2011;Unclassified;K15752;"	0	1	0	0	0	0	0	4	0	2	0	0
"KEGG2011;K1001100 Metabolism;Carbohydrate Metabolism;K1000053 Ascorbate and aldarate metabolism;K03476 L-ascorbate 6-phosphate lactonase [EC:3.1.1.-];"	0	6	1	0	0	0	0	0	0	0	0	0
"KEGG2011;Unclassified;K11572;"	1	0	0	5	1	0	0	0	0	0	0	0
"KEGG2011;K1001100 Metabolism;Amino Acid Metabolism;K1000380 Tryptophan metabolism;K00816 kynurenine---oxoglutarate transaminase / cysteine-S-conjugate beta-lyase / glutamine---phenylpyruvate transaminase [EC:2.6.1.7 4.4.1.13 2.6.1.64];"	0	0	0	0	0	7	0	0	0	0	0	0
"KEGG2011;Unclassified;K08320;"	7	0	0	0	0	0	0	0	0	0	0	0
"KEGG2011;Unclassified;K18077;"	0	0	0	0	0	2	2	0	1	2	0	0
"KEGG2011;K1001100 Metabolism;Carbohydrate Metabolism;K1000053 Ascorbate and aldarate metabolism;K03079 L-ribulose-5-phosphate 3-epimerase [EC:5.1.3.22];"	0	2	2	0	1	0	2	0	0	0	0	0
"KEGG2011;K2000034 Human Diseases;Neurodegenerative Diseases;K1005016 Huntington's disease;K10409 dynein intermediate chain 1, axonemal;"	0	0	0	0	0	0	0	0	1	2	0	4
"KEGG2011;K2000025 Organismal Systems;Immune System;K1004640 Hematopoietic cell lineage;K06468 Fc receptor, IgE, low affinity II;"	0	0	0	2	2	2	0	0	0	1	0	0
"KEGG2011;Unclassified;K05299;"	0	2	1	1	2	0	0	0	0	1	0	0
"KEGG2011;Unclassified;K18066;"	0	2	0	0	3	2	0	0	0	0	0	0
"KEGG2011;K2000016 Environmental Information Processing;Membrane Transport;K1002010 ABC transporters;K10019 octopine/nopaline transport system permease protein;"	2	2	0	2	1	0	0	0	0	0	0	0
"KEGG2011;Unclassified;K13694;"	0	0	0	0	0	0	0	0	0	6	0	1
"KEGG2011;K2000034 Human Diseases;Neurodegenerative Diseases;K1005012 Parkinson's disease;K08844 leucine-rich repeat kinase 2 [EC:2.7.11.1];"	0	0	0	2	0	5	0	0	0	0	0	0
"KEGG2011;K1001100 Metabolism;Xenobiotics Biodegradation and Metabolism;Benzoate degradation via CoA ligation;K04113 benzoyl-CoA reductase subunit B [EC:1.3.7.8];"	0	1	0	0	0	4	2	0	0	0	0	0
"KEGG2011;Unclassified;K18846;"	0	3	2	0	0	0	0	0	1	0	1	0
"KEGG2011;Unclassified;K18071;"	0	0	0	0	0	5	0	2	0	0	0	0
"KEGG2011;Unclassified;K18046;"	0	0	0	0	0	0	1	0	2	2	0	2
"KEGG2011;K1001100 Metabolism;Biosynthesis of Polyketides and Terpenoids;K1001053 Biosynthesis of siderophore group nonribosomal peptides;K04783 yersiniabactin salicyl-AMP ligase [EC:6.3.2.-];"	0	0	0	0	0	0	0	0	1	2	4	0
"KEGG2011;Unclassified;K12978;"	1	1	0	0	1	1	0	0	0	2	0	1
"KEGG2011;Unclassified;K07943;"	0	2	0	4	1	0	0	0	0	0	0	0
"KEGG2011;Unclassified;K18622;"	0	0	0	0	3	2	0	0	0	0	2	0
"KEGG2011;Unclassified;K11376;"	2	0	0	3	0	2	0	0	0	0	0	0
"KEGG2011;Unclassified;K11567;"	4	0	0	2	1	0	0	0	0	0	0	0
"KEGG2011;Unclassified;K19189;"	0	2	0	2	2	0	0	0	0	0	1	0
"KEGG2011;Unclassified;K16522;"	0	1	0	5	1	0	0	0	0	0	0	0
"KEGG2011;Unclassified;K15599;"	0	0	4	1	0	0	0	0	0	2	0	0
"KEGG2011;K1001100 Metabolism;Energy Metabolism;K1000190 Oxidative phosphorylation;K06019 pyrophosphatase PpaX [EC:3.6.1.1];"	0	4	0	0	1	2	0	0	0	0	0	0
"KEGG2011;K2000020 Cellular Processes;Cell Growth and Death;K1004112 Cell cycle - Caulobacter;K13591 two-component system, cell cycle response regulator PopA;"	0	0	0	0	0	0	3	2	2	0	0	0
"KEGG2011;K2000016 Environmental Information Processing;Membrane Transport;K1002010 ABC transporters;K10555 AI-2 transport system substrate-binding protein;"	0	0	0	0	2	4	0	0	0	0	0	1
"KEGG2011;Unclassified;K02526;"	0	0	0	2	5	0	0	0	0	0	0	0
"KEGG2011;Unclassified;K19057;"	0	0	0	1	0	0	0	1	0	5	0	0
"KEGG2011;Unclassified;K19954;"	0	0	0	0	3	0	1	1	0	2	0	0
"KEGG2011;Unclassified;K15674;"	0	0	0	3	0	4	0	0	0	0	0	0
"KEGG2011;Unclassified;K04798;"	3	0	0	4	0	1	0	0	0	0	0	0
"KEGG2011;Unclassified;K11124;"	0	0	0	0	0	0	7	0	1	0	0	0
"KEGG2011;K1001100 Metabolism;Lipid Metabolism;K1000564 Glycerophospholipid metabolism;K01096 phosphatidylglycerophosphatase B [EC:3.1.3.27 3.1.3.81 3.1.3.4 3.6.1.27];"	0	3	0	0	2	2	0	0	0	0	0	1
"KEGG2011;Unclassified;K19795;"	1	3	0	0	3	1	0	0	0	0	0	0
"KEGG2011;Unclassified;K19546;"	0	4	0	2	2	0	0	0	0	0	0	0
"KEGG2011;Unclassified;K06609;"	1	6	0	0	1	0	0	0	0	0	0	0
"KEGG2011;K1001100 Metabolism;Lipid Metabolism;K1000561 Glycerolipid metabolism;K03715 1,2-diacylglycerol 3-beta-galactosyltransferase [EC:2.4.1.46];"	0	0	0	0	2	2	0	2	0	2	0	0
"KEGG2011;Unclassified;K04338;"	0	0	0	2	4	1	0	0	0	1	0	0
"KEGG2011;Unclassified;K14490;"	0	0	0	4	4	0	0	0	0	0	0	0
"KEGG2011;K2000025 Organismal Systems;Immune System;K1004621 NOD-like receptor signaling pathway;K11030 protective antigen;"	0	0	0	0	2	6	0	0	0	0	0	0
"KEGG2011;Unclassified;K18941;"	1	3	2	0	0	0	2	0	0	0	0	0
"KEGG2011;Unclassified;K14685;"	1	0	0	5	0	2	0	0	0	0	0	0
"KEGG2011;Unclassified;K07609;"	0	0	0	0	0	0	2	6	0	0	0	0
"KEGG2011;Unclassified;K15919;"	4	0	0	2	0	0	2	0	0	0	0	0
"KEGG2011;Unclassified;K08829;"	0	0	0	0	0	0	6	0	0	1	0	1
"KEGG2011;Unclassified;K17643;"	4	2	0	0	0	2	0	0	0	0	0	0
"KEGG2011;K2000020 Cellular Processes;Cell Communication;K1004530 Tight junction;K06103 calcium/calmodulin-dependent serine protein kinase [EC:2.7.11.1];"	0	0	0	0	0	0	0	1	4	1	0	2
"KEGG2011;Unclassified;K19059;"	1	0	0	0	0	0	0	0	0	0	4	3
"KEGG2011;Unclassified;K15930;"	0	1	0	6	0	0	0	0	0	0	1	0
"KEGG2011;Unclassified;K15825;"	0	8	0	0	0	0	0	0	0	0	0	0
"KEGG2011;K1001100 Metabolism;Amino Acid Metabolism;K1000380 Tryptophan metabolism;K11816 indole-3-pyruvate monooxygenase [EC:1.14.13.168];"	0	0	0	1	0	1	0	0	6	0	0	0
"KEGG2011;K2000025 Organismal Systems;Endocrine System;K1004920 Adipocytokine signaling pathway;"	0	1	0	0	0	0	3	0	0	3	1	0
"KEGG2011;Unclassified;K11499;"	0	0	0	0	0	0	2	0	1	1	0	4
"KEGG2011;Unclassified;K14795;"	1	0	0	6	1	0	0	0	0	0	0	0
"KEGG2011;Unclassified;K11271;"	0	0	0	0	0	0	2	0	0	5	0	1
"KEGG2011;K1001100 Metabolism;Energy Metabolism;K1000195 Photosynthesis;K08906 cytochrome c6;"	0	0	0	0	0	8	0	0	0	0	0	0
"KEGG2011;Unclassified;K16197;"	4	0	0	3	0	1	0	0	0	0	0	0
"KEGG2011;Unclassified;K11917;"	7	1	0	0	0	0	0	0	0	0	0	0
"KEGG2011;Unclassified;K16387;"	2	6	0	0	0	0	0	0	0	0	0	0
"KEGG2011;Unclassified;K18225;"	0	0	0	4	0	3	0	0	0	1	0	0
"KEGG2011;K1001100 Metabolism;Xenobiotics Biodegradation and Metabolism;Benzoate degradation via CoA ligation;K07535 2-hydroxycyclohexanecarboxyl-CoA dehydrogenase [EC:1.1.1.-];"	2	0	0	1	2	0	2	0	0	0	1	0
"KEGG2011;Unclassified;K17652;"	4	2	0	2	0	0	0	0	0	0	0	0
"KEGG2011;Unclassified;K13011;"	0	0	0	0	4	2	0	0	0	0	2	0
"KEGG2011;Unclassified;K17310;"	0	0	0	0	0	0	4	2	0	0	0	2
"KEGG2011;K1001100 Metabolism;Metabolism of Other Amino Acids;K1000440 Phosphonate and phosphinate metabolism;K05306 phosphonoacetaldehyde hydrolase [EC:3.11.1.1];"	1	2	0	0	0	3	0	0	0	0	0	2
"KEGG2011;Unclassified;K17434;"	0	0	0	0	7	1	0	0	0	0	0	0
"KEGG2011;Unclassified;K04413;"	0	0	0	0	0	0	0	0	3	1	2	2
"KEGG2011;Unclassified;K12981;"	0	0	0	1	2	2	0	0	0	3	0	0
"KEGG2011;K1001100 Metabolism;Biosynthesis of Polyketides and Terpenoids;K1000906 Carotenoid biosynthesis;K09842 abscisic-aldehyde oxidase [EC:1.2.3.14];"	3	0	1	1	2	1	0	0	0	0	0	0
"KEGG2011;Unclassified;K16600;"	0	0	0	0	0	0	1	1	6	0	0	0
"KEGG2011;Unclassified;K19547;"	0	0	0	4	4	0	0	0	0	0	0	0
"KEGG2011;K2000034 Human Diseases;Neurodegenerative Diseases;K1005016 Huntington's disease;K04533 huntingtin;"	0	0	0	0	2	4	0	0	2	0	0	0
"KEGG2011;Unclassified;K02594;"	0	0	0	0	2	2	0	0	0	0	2	2
"KEGG2011;Unclassified;K20273;"	8	0	0	0	0	0	0	0	0	0	0	0
"KEGG2011;Unclassified;K14501;"	0	1	0	0	0	0	0	0	7	0	0	0
"KEGG2011;Unclassified;K18054;"	8	0	0	0	0	0	0	0	0	0	0	0
"KEGG2011;Unclassified;K18062;"	2	1	0	2	1	2	0	0	0	0	0	0
"KEGG2011;Unclassified;K13009;"	0	0	0	0	3	0	2	3	0	0	0	0
"KEGG2011;Unclassified;K16175;"	0	0	0	0	0	0	2	0	6	0	0	0
"KEGG2011;Unclassified;K17205;"	0	0	0	2	2	4	0	0	0	0	0	0
"KEGG2011;Unclassified;K18740;"	6	0	0	2	0	0	0	0	0	0	0	0
"KEGG2011;K1001100 Metabolism;Carbohydrate Metabolism;K1000053 Ascorbate and aldarate metabolism;K13873 L-arabinose 1- dehydrogenase [EC:1.1.1.46];"	0	0	0	0	2	1	0	0	0	1	0	4
"KEGG2011;K2000016 Environmental Information Processing;Membrane Transport;K1002010 ABC transporters;K06858 vitamin B12 transport system substrate-binding protein;"	0	0	0	0	1	3	0	0	0	0	2	2
"KEGG2011;Unclassified;K15658;"	7	0	0	1	0	0	0	0	0	0	0	0
"KEGG2011;Unclassified;K16483;"	0	0	0	0	0	0	3	0	1	2	0	2
"KEGG2011;Unclassified;K13683;"	0	0	0	0	8	0	0	0	0	0	0	0
"KEGG2011;Unclassified;K10895;"	0	0	0	0	0	0	2	2	0	1	3	0
"KEGG2011;K2000016 Environmental Information Processing;Signal Transduction;K1002020 Two-component system;K02491 two-component system, sporulation sensor kinase A [EC:2.7.13.3];"	0	0	0	1	0	7	0	0	0	0	0	0
"KEGG2011;K1001100 Metabolism;Metabolism of Cofactors and Vitamins;K1000730 Thiamine metabolism;K10811 thiamine pyridinylase [EC:2.5.1.2];"	3	4	0	0	0	0	0	0	1	0	0	0
"KEGG2011;Unclassified;K11353;"	8	0	0	0	0	0	0	0	0	0	0	0
"KEGG2011;Unclassified;K13854;"	2	0	0	2	0	1	0	0	3	0	0	0
"KEGG2011;Unclassified;K16385;"	0	6	0	0	0	1	0	0	2	0	0	0
"KEGG2011;K2000016 Environmental Information Processing;Signaling Molecules and Interaction;K1004080 Neuroactive ligand-receptor interaction;K01352 granzyme A [EC:3.4.21.78];"	3	0	1	3	2	0	0	0	0	0	0	0
"KEGG2011;Unclassified;K10636;"	0	0	0	0	0	0	1	3	0	2	0	3
"KEGG2011;K2000020 Cellular Processes;Transport and Catabolism;K1004142 Lysosome;K01158 deoxyribonuclease II [EC:3.1.22.1];"	0	9	0	0	0	0	0	0	0	0	0	0
"KEGG2011;K1001100 Metabolism;Glycan Biosynthesis and Metabolism;K1000563 Glycosylphosphatidylinositol(GPI)-anchor biosynthesis;"	0	1	0	7	0	0	0	0	1	0	0	0
"KEGG2011;Unclassified;K02239;"	0	0	6	0	3	0	0	0	0	0	0	0
"KEGG2011;Unclassified;K11909;"	5	0	0	0	4	0	0	0	0	0	0	0
"KEGG2011;Unclassified;K14631;"	1	2	1	0	4	0	0	0	0	0	0	1
"KEGG2011;Unclassified;K03740;"	0	0	0	0	6	3	0	0	0	0	0	0
"KEGG2011;K2000016 Environmental Information Processing;Signal Transduction;K1004011 MAPK signaling pathway - yeast;K11213 pheromone alpha factor receptor;"	4	0	0	2	0	0	0	1	2	0	0	0
"KEGG2011;Unclassified;K19232;"	8	0	1	0	0	0	0	0	0	0	0	0
"KEGG2011;K1001100 Metabolism;Carbohydrate Metabolism;K1000520 Amino sugar and nucleotide sugar metabolism;K01788 N-acylglucosamine-6-phosphate 2-epimerase [EC:5.1.3.9];"	1	2	0	2	1	0	0	0	2	1	0	0
"KEGG2011;Unclassified;K08172;"	0	0	0	0	0	0	1	2	6	0	0	0
"KEGG2011;Unclassified;K09454;"	0	0	0	0	1	8	0	0	0	0	0	0
"KEGG2011;K2000034 Human Diseases;Cardiovascular Diseases;K1005412 Arrhythmogenic right ventricular cardiomyopathy (ARVC);"	0	0	0	0	0	0	2	1	0	0	0	6
"KEGG2011;K1001100 Metabolism;Energy Metabolism;K1000195 Photosynthesis;K02641 ferredoxin--NADP+ reductase [EC:1.18.1.2];"	0	0	0	0	0	0	0	0	9	0	0	0
"KEGG2011;Unclassified;K18119;"	4	0	0	0	2	1	0	1	0	0	1	0
"KEGG2011;Unclassified;K19753;"	0	0	0	0	0	0	2	2	3	1	0	1
"KEGG2011;K1001100 Metabolism;Energy Metabolism;K1000190 Oxidative phosphorylation;K02827 cytochrome aa3-600 menaquinol oxidase subunit I [EC:1.10.3.12];"	6	0	0	0	0	0	1	2	0	0	0	0
"KEGG2011;Unclassified;K01616;"	0	1	1	2	1	2	0	0	1	1	0	0
"KEGG2011;Unclassified;K11975;"	5	0	0	1	2	0	0	0	1	0	0	0
"KEGG2011;Unclassified;K17840;"	1	0	6	0	0	2	0	0	0	0	0	0
"KEGG2011;Unclassified;K12069;"	2	0	0	0	6	0	1	0	0	0	0	0
"KEGG2011;Unclassified;K08592;"	0	0	0	0	0	0	1	0	0	1	0	7
"KEGG2011;Unclassified;K12444;"	0	2	0	1	4	2	0	0	0	0	0	0
"KEGG2011;Unclassified;K08741;"	0	0	0	0	0	0	3	1	0	1	0	4
"KEGG2011;Unclassified;K01360;"	0	2	0	0	1	6	0	0	0	0	0	0
"KEGG2011;Unclassified;K20271;"	0	0	0	2	1	6	0	0	0	0	0	0
"KEGG2011;K1001100 Metabolism;Metabolism of Cofactors and Vitamins;K1000130 Ubiquinone and other terpenoid-quinone biosynthesis;K12501 homogentisate solanesyltransferase [EC:2.5.1.117];"	4	0	0	0	0	0	1	4	0	0	0	0
"KEGG2011;Unclassified;K09453;"	2	0	0	0	6	1	0	0	0	0	0	0
"KEGG2011;Unclassified;K10704;"	0	0	0	0	2	7	0	0	0	0	0	0
"KEGG2011;Unclassified;K06115;"	0	1	0	2	4	2	0	0	0	0	0	0
"KEGG2011;Unclassified;K12035;"	1	0	0	0	4	3	1	0	0	0	0	0
"KEGG2011;Unclassified;K11127;"	0	0	0	0	0	0	4	5	0	0	0	0
"KEGG2011;Unclassified;K14131;"	0	0	0	2	7	0	0	0	0	0	0	0
"KEGG2011;K1001100 Metabolism;Glycan Biosynthesis and Metabolism;K1000563 Glycosylphosphatidylinositol(GPI)-anchor biosynthesis;K01127 glycosylphosphatidylinositol phospholipase D [EC:3.1.4.50];"	2	0	4	1	0	0	0	0	0	0	0	2
"KEGG2011;Unclassified;K18231;"	0	0	0	0	0	7	0	0	0	0	0	2
"KEGG2011;K2000016 Environmental Information Processing;Membrane Transport;K1002010 ABC transporters;K10549 D-allose transport system substrate-binding protein;"	5	0	0	4	0	0	0	0	0	0	0	0
"KEGG2011;K1001100 Metabolism;Biosynthesis of Polyketides and Terpenoids;K1000906 Carotenoid biosynthesis;K10211 4,4'-diaponeurosporenoate glycosyltransferase [EC:2.4.1.-];"	0	0	0	7	2	0	0	0	0	0	0	0
"KEGG2011;Unclassified;K12534;"	0	0	0	7	0	0	0	1	0	0	0	1
"KEGG2011;Unclassified;K15404;"	0	4	0	4	1	0	0	0	0	0	0	0
"KEGG2011;Unclassified;K16582;"	0	0	0	0	0	0	2	4	2	1	0	0
"KEGG2011;Unclassified;K15463;"	0	0	0	9	0	0	0	0	0	0	0	0
"KEGG2011;Unclassified;K07339;"	0	0	0	0	0	0	0	1	0	8	0	0
"KEGG2011;Unclassified;K11290;"	0	0	0	0	0	0	1	1	0	7	0	0
"KEGG2011;K2000016 Environmental Information Processing;Signal Transduction;K1002020 Two-component system;K07783 MFS transporter, OPA family, sugar phosphate sensor protein UhpC;"	0	0	0	0	6	3	0	0	0	0	0	0
"KEGG2011;K2000025 Organismal Systems;K2000032 Development;K1004360 Axon guidance;K06753 roundabout, axon guidance receptor 1;"	0	4	0	0	0	0	0	2	3	0	0	0
"KEGG2011;Unclassified;K18014;"	0	2	2	1	3	0	0	1	0	0	0	0
"KEGG2011;Unclassified;K16693;"	0	0	0	0	2	0	0	0	5	0	2	0
"KEGG2011;Unclassified;K08162;"	1	1	0	0	0	2	4	0	0	0	0	1
"KEGG2011;Unclassified;K11168;"	0	0	0	1	0	3	0	0	0	3	0	2
"KEGG2011;Unclassified;K16786;"	0	8	0	0	0	0	0	0	0	0	2	0
"KEGG2011;Unclassified;K18461;"	0	2	3	3	0	1	1	0	0	0	0	0
"KEGG2011;Unclassified;K19235;"	0	0	0	0	0	9	1	0	0	0	0	0
"KEGG2011;Unclassified;K19373;"	0	6	0	0	0	0	0	0	4	0	0	0
"KEGG2011;K1001100 Metabolism;Nucleotide Metabolism;K1000230 Purine metabolism;K03815 xanthosine phosphorylase [EC:2.4.2.-];"	1	7	0	0	0	1	0	0	1	0	0	0
"KEGG2011;K1001100 Metabolism;Xenobiotics Biodegradation and Metabolism;K1000625 Chloroalkane and chloroalkene degradation;"	0	0	0	0	2	2	0	0	0	1	1	4
"KEGG2011;Unclassified;K16386;"	4	1	0	0	5	0	0	0	0	0	0	0
"KEGG2011;Unclassified;K06692;"	0	0	0	0	0	0	2	0	1	2	3	2
"KEGG2011;Unclassified;K18446;"	0	0	2	4	2	1	0	0	0	1	0	0
"KEGG2011;Unclassified;K08867;"	0	0	0	0	0	0	2	0	1	0	0	7
"KEGG2011;Unclassified;K17801;"	0	0	0	0	4	6	0	0	0	0	0	0
"KEGG2011;Unclassified;K12997;"	0	0	0	0	0	0	2	0	0	4	0	4
"KEGG2011;Unclassified;K15898;"	0	3	2	1	2	0	0	0	0	2	0	0
"KEGG2011;Unclassified;K16319;"	0	1	0	0	6	3	0	0	0	0	0	0
"KEGG2011;Unclassified;K01622;"	0	0	0	0	0	10	0	0	0	0	0	0
"KEGG2011;K2000016 Environmental Information Processing;Signal Transduction;K1002020 Two-component system;K07692 two-component system, NarL family, response regulator DegU;"	0	0	0	0	5	5	0	0	0	0	0	0
"KEGG2011;K2000016 Environmental Information Processing;Signal Transduction;K1002020 Two-component system;K07647 two-component system, OmpR family, sensor histidine kinase TorS [EC:2.7.13.3];"	4	0	0	2	0	1	0	1	1	0	0	1
"KEGG2011;Unclassified;K04988;"	5	5	0	0	0	0	0	0	0	0	0	0
"KEGG2011;Unclassified;K14854;"	3	1	0	5	0	1	0	0	0	0	0	0
"KEGG2011;Unclassified;K18075;"	0	0	0	1	1	1	4	1	0	0	0	2
"KEGG2011;Unclassified;K14286;"	1	1	0	1	5	2	0	0	0	0	0	0
"KEGG2011;K1001100 Metabolism;Lipid Metabolism;K1000061 Fatty acid biosynthesis;K13935;"	0	0	0	1	4	2	0	0	0	3	0	0
"KEGG2011;K2000025 Organismal Systems;Immune System;K1004612 Antigen processing and presentation;K08057 calreticulin;"	0	0	0	0	0	0	5	1	3	0	0	1
"KEGG2011;Unclassified;K14839;"	3	0	0	4	1	2	0	0	0	0	0	0
"KEGG2011;Unclassified;K01310;"	0	2	1	0	3	0	0	0	0	2	0	2
"KEGG2011;Unclassified;K01175;"	0	0	0	0	0	2	0	0	0	8	0	0
"KEGG2011;Unclassified;K11664;"	1	0	0	7	1	0	1	0	0	0	0	0
"KEGG2011;K1001100 Metabolism;Amino Acid Metabolism;K1000270 Cysteine and methionine metabolism;K01762 1-aminocyclopropane-1-carboxylate synthase [EC:4.4.1.14];"	0	0	0	0	3	7	0	0	0	0	0	0
"KEGG2011;Unclassified;K19304;"	0	4	0	0	4	0	0	1	0	0	0	1
"KEGG2011;Unclassified;K15444;"	0	0	0	8	0	0	0	0	2	0	0	0
"KEGG2011;Unclassified;K01349;"	0	0	0	2	1	3	0	0	4	0	0	0
"KEGG2011;K1001100 Metabolism;Xenobiotics Biodegradation and Metabolism;Benzoate degradation via CoA ligation;K04118 pimeloyl-CoA dehydrogenase [EC:1.3.1.62];"	0	8	0	0	0	2	0	0	0	0	0	0
"KEGG2011;Unclassified;K10992;"	3	0	0	7	0	0	0	0	0	0	0	0
"KEGG2011;Unclassified;K12071;"	2	2	0	1	0	0	2	3	0	0	0	0
"KEGG2011;K2000011 Genetic Information Processing;Folding, Sorting and Degradation;K1003018 RNA degradation;K12602 WD repeat-containing protein 61;"	0	1	0	0	0	0	2	1	2	2	0	2
"KEGG2011;Unclassified;K18043;"	0	0	0	0	0	0	0	2	1	1	2	4
"KEGG2011;Unclassified;K07345;"	2	2	0	0	6	0	0	0	0	0	0	0
"KEGG2011;Unclassified;K18453;"	0	0	0	7	1	2	0	0	0	0	0	0
"KEGG2011;Unclassified;K11129;"	0	0	0	0	0	0	0	3	1	1	0	5
"KEGG2011;Unclassified;K07271;"	2	0	0	0	4	0	3	1	0	0	0	0
"KEGG2011;Unclassified;K10856;"	0	0	0	3	4	3	0	0	0	0	0	0
"KEGG2011;K1001100 Metabolism;Metabolism of Cofactors and Vitamins;K1000860 Porphyrin and chlorophyll metabolism;K04035 magnesium-protoporphyrin IX monomethyl ester (oxidative) cyclase [EC:1.14.13.81];"	4	0	0	0	2	0	0	0	0	0	3	2
"KEGG2011;Unclassified;K18224;"	4	1	0	5	0	1	0	0	0	0	0	0
"KEGG2011;Unclassified;K18408;"	0	0	0	0	0	0	1	1	2	4	0	3
"KEGG2011;K1001100 Metabolism;Energy Metabolism;K1000680 Methane metabolism;K08685 quinohemoprotein amine dehydrogenase [EC:1.4.9.1];"	0	0	0	6	4	1	0	0	0	0	0	0
"KEGG2011;Unclassified;K11889;"	2	2	0	5	0	0	0	0	0	2	0	0
"KEGG2011;Unclassified;K15359;"	0	0	0	0	11	0	0	0	0	0	0	0
"KEGG2011;Unclassified;K11919;"	0	0	0	0	11	0	0	0	0	0	0	0
"KEGG2011;Unclassified;K01308;"	0	0	0	0	6	5	0	0	0	0	0	0
"KEGG2011;K1001100 Metabolism;Metabolism of Cofactors and Vitamins;K1000860 Porphyrin and chlorophyll metabolism;K03403 magnesium chelatase subunit H [EC:6.6.1.1];"	0	0	0	2	4	1	0	0	0	0	0	4
"KEGG2011;Unclassified;K18907;"	5	0	0	0	0	0	0	6	0	0	0	0
"KEGG2011;Unclassified;K19997;"	1	0	0	2	0	6	0	2	0	0	0	0
"KEGG2011;Unclassified;K16890;"	0	0	0	0	0	0	4	0	0	1	2	4
"KEGG2011;Unclassified;K15683;"	0	0	0	0	0	11	0	0	0	0	0	0
"KEGG2011;Unclassified;K19818;"	4	2	0	2	3	0	0	0	0	0	0	0
"KEGG2011;Unclassified;K16969;"	0	0	0	3	0	0	0	0	0	7	1	0
"KEGG2011;K1001100 Metabolism;Lipid Metabolism;K1000564 Glycerophospholipid metabolism;K08730 phosphatidylserine synthase 2 [EC:2.7.8.29];"	0	0	0	0	0	2	3	3	0	3	0	0
"KEGG2011;Unclassified;K13151;"	0	0	0	0	0	0	1	2	1	2	0	5
"KEGG2011;Unclassified;K17724;"	0	0	0	3	1	7	0	0	0	0	0	0
"KEGG2011;Unclassified;K13656;"	0	0	0	3	8	0	0	0	0	0	0	0
"KEGG2011;K2000011 Genetic Information Processing;Folding, Sorting and Degradation;K1004120 Ubiquitin mediated proteolysis;K10605 breast cancer type 1 susceptibility protein;"	0	0	0	0	0	0	5	1	0	4	0	1
"KEGG2011;Unclassified;K01160;"	0	0	0	1	1	8	0	0	1	0	0	0
"KEGG2011;Unclassified;K17108;"	4	6	0	0	0	1	0	0	0	0	0	0
"KEGG2011;Unclassified;K19427;"	0	0	2	0	0	3	0	0	2	4	0	0
"KEGG2011;Unclassified;K18283;"	1	4	0	0	4	0	0	0	0	2	0	0
"KEGG2011;Unclassified;K18059;"	0	0	0	0	0	0	1	1	3	6	0	0
"KEGG2011;Unclassified;K19569;"	0	0	0	0	11	0	0	0	0	0	0	0
"KEGG2011;Unclassified;K05817;"	0	1	0	0	2	0	0	2	0	2	0	4
"KEGG2011;Unclassified;K00221;"	1	1	0	5	1	0	0	0	0	3	0	0
"KEGG2011;K1001100 Metabolism;Biosynthesis of Other Secondary Metabolites;K1000950 Isoquinoline alkaloid biosynthesis;"	1	0	0	3	4	0	1	0	0	0	0	2
"KEGG2011;Unclassified;K13146;"	0	0	0	0	0	0	2	0	1	1	0	7
"KEGG2011;Unclassified;K14959;"	0	3	0	0	3	5	0	0	0	0	0	0
"KEGG2011;Unclassified;K12207;"	0	0	0	0	4	6	0	0	0	0	0	1
"KEGG2011;K1001100 Metabolism;Amino Acid Metabolism;K1000400 Phenylalanine, tyrosine and tryptophan biosynthesis;K01850 chorismate mutase [EC:5.4.99.5];"	9	0	0	0	2	0	0	0	0	0	0	0
"KEGG2011;K1001100 Metabolism;Lipid Metabolism;K1000100 Steroid biosynthesis;K08246 cycloeucalenol cycloisomerase [EC:5.5.1.9];"	0	0	0	0	4	2	2	1	2	0	0	0
"KEGG2011;Unclassified;K03093;"	0	7	0	0	2	2	0	0	0	0	0	0
"KEGG2011;Unclassified;K13139;"	0	0	0	0	0	0	2	2	2	2	0	3
"KEGG2011;K1001100 Metabolism;Biosynthesis of Polyketides and Terpenoids;K1000904 Diterpenoid biosynthesis;K05282 gibberellin 20-oxidase [EC:1.14.11.12];"	0	0	0	0	0	0	0	0	2	5	0	5
"KEGG2011;K2000020 Cellular Processes;Transport and Catabolism;K1004144 Endocytosis;K11981 E3 ubiquitin-protein ligase NRDP1 [EC:6.3.2.19];"	0	0	0	0	0	0	3	2	1	0	2	4
"KEGG2011;Unclassified;K20325;"	0	0	0	0	0	0	3	0	0	1	2	6
"KEGG2011;K2000016 Environmental Information Processing;Signal Transduction;K1004010 MAPK signaling pathway;K12326 Ras-specific guanine nucleotide-releasing factor 2;"	0	0	9	0	0	2	0	0	0	0	1	0
"KEGG2011;K2000020 Cellular Processes;Cell Growth and Death;K1004115 p53 signaling pathway;K10130 leucine-rich repeats and death domain-containing protein;"	0	0	0	0	10	0	0	0	0	2	0	0
"KEGG2011;Unclassified;K17676;"	1	0	0	2	0	9	0	0	0	0	0	0
"KEGG2011;K1001100 Metabolism;Metabolism of Cofactors and Vitamins;K1000860 Porphyrin and chlorophyll metabolism;K04720 threonine-phosphate decarboxylase [EC:4.1.1.81];"	0	2	0	0	0	0	4	4	0	0	0	2
"KEGG2011;Unclassified;K08830;"	0	0	0	0	0	0	4	0	5	3	0	0
"KEGG2011;Unclassified;K01021;"	0	0	0	2	0	8	0	0	0	0	0	2
"KEGG2011;K2000034 Human Diseases;Neurodegenerative Diseases;K1005010 Alzheimer's disease;K04550 low-density lipoprotein receptor-related protein 1 (alpha-2-macroglobulin receptor);"	0	0	2	0	3	0	2	0	0	0	1	4
"KEGG2011;Unclassified;K16164;"	1	1	1	3	3	3	0	0	0	0	0	0
"KEGG2011;Unclassified;K18095;"	0	0	0	0	2	0	0	0	0	4	6	0
"KEGG2011;Unclassified;K03167;"	2	2	2	0	0	3	1	0	2	0	0	0
"KEGG2011;Unclassified;K17867;"	9	0	0	1	1	1	0	0	0	0	0	0
"KEGG2011;Unclassified;K08813;"	0	0	0	0	0	0	3	1	1	2	0	5
"KEGG2011;K2000016 Environmental Information Processing;Signal Transduction;K1004010 MAPK signaling pathway;K04406 mitogen-activated protein kinase kinase kinase kinase 3 [EC:2.7.11.1];"	0	0	0	0	0	0	1	1	1	2	4	3
"KEGG2011;Unclassified;K00476;"	4	0	0	2	1	0	0	0	4	1	0	0
"KEGG2011;K1001100 Metabolism;Metabolism of Cofactors and Vitamins;K1000760 Nicotinate and nicotinamide metabolism;K13995 maleamate amidohydrolase [EC:3.5.1.107];"	2	4	0	1	3	2	0	0	0	0	0	0
"KEGG2011;K2000011 Genetic Information Processing;K2000012 Transcription;K1003040 Spliceosome;K12835 ATP-dependent RNA helicase DDX42 [EC:3.6.4.13];"	0	0	0	2	0	2	2	0	0	2	0	4
"KEGG2011;Unclassified;K18061;"	0	1	0	0	0	0	3	0	0	3	1	4
"KEGG2011;Unclassified;K16120;"	0	0	0	1	5	6	0	0	0	0	0	0
"KEGG2011;Unclassified;K08929;"	0	0	0	4	3	1	0	0	0	1	2	1
"KEGG2011;Unclassified;K20218;"	0	0	0	4	6	2	0	0	0	0	0	0
"KEGG2011;Unclassified;K17966;"	0	0	0	0	0	0	2	2	3	0	1	4
"KEGG2011;Unclassified;K14526;"	6	0	0	3	1	2	0	0	0	0	0	0
"KEGG2011;Unclassified;K19789;"	6	0	0	2	2	1	0	0	1	0	0	0
"KEGG2011;Unclassified;K03658;"	0	0	0	0	4	1	0	0	0	1	4	2
"KEGG2011;Unclassified;K12062;"	0	0	0	0	0	0	9	1	2	0	0	0
"KEGG2011;Unclassified;K16388;"	0	12	0	0	0	0	0	0	0	0	0	0
"KEGG2011;Unclassified;K16838;"	0	3	1	0	5	3	0	0	0	0	0	0
"KEGG2011;Unclassified;K12231;"	0	0	0	1	0	3	5	1	0	0	0	2
"KEGG2011;Unclassified;K01567;"	0	0	2	0	2	0	0	0	2	0	6	0
"KEGG2011;Unclassified;K15440;"	0	0	0	2	0	1	3	2	1	1	0	2
"KEGG2011;K1001100 Metabolism;Amino Acid Metabolism;K1000260 Glycine, serine and threonine metabolism;K11440 choline dehydrogenase;"	0	4	0	0	8	0	0	0	0	0	0	0
"KEGG2011;K1001100 Metabolism;Xenobiotics Biodegradation and Metabolism;K1000621 Dioxin degradation;K10621 2,3-dihydroxy-p-cumate/2,3-dihydroxybenzoate 3,4-dioxygenase [EC:1.13.11.- 1.13.11.14];"	0	0	0	8	4	0	0	0	0	0	0	0
"KEGG2011;Unclassified;K11418;"	0	0	0	0	4	6	0	0	0	2	0	0
"KEGG2011;K1001100 Metabolism;Carbohydrate Metabolism;K1000650 Butanoate metabolism;K00043 4-hydroxybutyrate dehydrogenase [EC:1.1.1.61];"	0	0	0	5	5	2	0	0	0	0	0	0
"KEGG2011;Unclassified;K16025;"	0	0	0	0	12	0	0	0	0	0	0	0
"KEGG2011;Unclassified;K10403;"	0	0	0	0	0	0	5	0	2	4	1	0
"KEGG2011;K1001100 Metabolism;Carbohydrate Metabolism;K1000053 Ascorbate and aldarate metabolism;K03077 L-ribulose-5-phosphate 4-epimerase [EC:5.1.3.4];"	0	0	0	12	0	0	0	0	0	0	0	0
"KEGG2011;Unclassified;K17820;"	12	0	0	0	0	0	0	0	0	0	0	0
"KEGG2011;K1001100 Metabolism;Xenobiotics Biodegradation and Metabolism;K1000626 Naphthalene degradation;K11945 extradiol dioxygenase [EC:1.13.11.-];"	0	9	0	0	3	0	0	0	0	0	0	0
"KEGG2011;Unclassified;K16094;"	0	0	0	0	8	4	0	0	0	0	0	0
"KEGG2011;Unclassified;K10733;"	7	0	0	3	0	3	0	0	0	0	0	0
"KEGG2011;Unclassified;K08624;"	0	0	0	2	0	11	0	0	0	0	0	0
"KEGG2011;Unclassified;K15430;"	4	0	0	5	0	0	2	0	0	0	0	2
"KEGG2011;Unclassified;K18316;"	0	0	0	0	0	12	0	0	0	0	1	0
"KEGG2011;Unclassified;K08658;"	6	0	0	1	0	0	2	0	0	0	3	1
"KEGG2011;K1001100 Metabolism;Glycan Biosynthesis and Metabolism;K1000510 N-Glycan biosynthesis;K06316;"	4	0	0	0	3	6	0	0	0	0	0	0
"KEGG2011;Unclassified;K17060;"	0	0	0	0	8	2	0	0	0	3	0	0
"KEGG2011;K2000016 Environmental Information Processing;Membrane Transport;K1002010 ABC transporters;K10038 glutamine transport system ATP-binding protein [EC:3.6.3.-];"	0	0	0	0	4	8	1	0	0	0	0	0
"KEGG2011;Unclassified;K11724;"	0	0	0	1	4	4	0	0	0	2	2	0
"KEGG2011;K1001100 Metabolism;Biosynthesis of Polyketides and Terpenoids;K1000523 Polyketide sugar unit biosynthesis;K13315 NDP-hexose 2,3-enoyl reductase;"	0	13	0	0	0	0	0	0	0	0	0	0
"KEGG2011;K1001100 Metabolism;Carbohydrate Metabolism;K1000520 Amino sugar and nucleotide sugar metabolism;K10011 UDP-4-amino-4-deoxy-L-arabinose formyltransferase / UDP-glucuronic acid dehydrogenase (UDP-4-keto-hexauronic acid decarboxylating) [EC:2.1.2.13 1.1.1.305];"	0	2	0	0	0	0	0	0	11	0	0	0
"KEGG2011;Unclassified;K16426;"	0	1	0	0	0	0	0	8	2	0	0	2
"KEGG2011;Unclassified;K10429;"	0	2	0	5	0	0	0	0	1	3	0	2
"KEGG2011;Unclassified;K16877;"	1	2	0	0	2	0	0	6	2	0	0	0
"KEGG2011;Unclassified;K15111;"	7	0	0	2	0	4	0	0	0	0	0	0
"KEGG2011;Unclassified;K12961;"	0	0	0	0	3	8	0	0	0	0	2	0
"KEGG2011;Unclassified;K14509;"	0	0	0	0	0	10	0	0	0	3	0	0
"KEGG2011;Unclassified;K03759;"	1	2	0	0	7	3	0	0	0	0	0	0
"KEGG2011;Unclassified;K18611;"	0	0	0	7	0	0	2	0	0	0	4	0
"KEGG2011;Unclassified;K10085;"	0	8	5	0	0	0	0	0	0	0	0	0
"KEGG2011;Unclassified;K20087;"	0	0	0	13	0	0	0	0	0	0	0	0
"KEGG2011;Unclassified;K14192;"	3	1	0	0	0	0	0	2	7	0	0	0
"KEGG2011;Unclassified;K08805;"	0	0	0	0	0	0	2	0	6	4	1	0
"KEGG2011;Unclassified;K16870;"	2	0	0	4	2	5	0	0	0	0	0	0
"KEGG2011;Unclassified;K03507;"	0	0	0	2	6	5	0	0	0	0	0	0
"KEGG2011;K2000011 Genetic Information Processing;K2000012 Transcription;K1003040 Spliceosome;K12848 U4/U6.U5 tri-snRNP component SNU23;"	0	1	0	5	1	3	0	0	0	3	0	0
"KEGG2011;Unclassified;K18417;"	0	0	0	0	0	0	10	3	0	0	0	0
"KEGG2011;K2000020 Cellular Processes;Transport and Catabolism;K1004144 Endocytosis;K12193 charged multivesicular body protein 3;"	0	0	0	0	0	3	1	2	1	3	0	3
"KEGG2011;Unclassified;K05931;"	1	0	0	0	0	0	2	0	2	2	1	5
"KEGG2011;Unclassified;K18608;"	0	0	0	4	2	4	2	1	0	0	0	0
"KEGG2011;Unclassified;K11696;"	1	2	0	8	0	2	0	0	0	0	0	0
"KEGG2011;Unclassified;K08280;"	0	0	0	0	2	4	2	1	2	0	0	2
"KEGG2011;Unclassified;K14000;"	1	5	3	0	0	0	2	0	2	0	0	0
"KEGG2011;Unclassified;K19794;"	3	5	0	0	2	1	1	0	1	0	0	0
"KEGG2011;K2000025 Organismal Systems;Endocrine System;K1004912 GnRH signaling pathway;K07763 matrix metalloproteinase-14 (membrane-inserted) [EC:3.4.24.80];"	0	2	0	1	4	3	0	0	0	0	2	2
"KEGG2011;Unclassified;K19563;"	0	0	0	0	12	2	0	0	0	0	0	0
"KEGG2011;Unclassified;K18226;"	3	0	1	6	3	0	0	0	0	1	0	0
"KEGG2011;K2000011 Genetic Information Processing;K2000013 Translation;K1003010 Ribosome;K02977 small subunit ribosomal protein S27Ae;"	2	0	0	1	6	5	0	0	0	0	0	0
"KEGG2011;K1001100 Metabolism;Energy Metabolism;K1000195 Photosynthesis;K02689 photosystem I P700 chlorophyll a apoprotein A1;"	0	0	1	1	2	0	0	0	0	3	2	5
"KEGG2011;K2000011 Genetic Information Processing;Folding, Sorting and Degradation;K1004130 SNARE interactions in vesicular transport;K08498 syntaxin 6;"	0	0	0	0	0	0	13	0	0	1	0	0
"KEGG2011;Unclassified;K13169;"	0	7	0	3	4	0	0	0	0	0	0	0
"KEGG2011;Unclassified;K19418;"	4	8	0	0	1	0	1	0	0	0	0	0
"KEGG2011;Unclassified;K18437;"	0	0	0	0	0	14	0	0	0	0	0	0
"KEGG2011;Unclassified;K17601;"	0	0	0	0	0	0	1	3	0	1	0	9
"KEGG2011;K2000011 Genetic Information Processing;K2000012 Transcription;K1003040 Spliceosome;K11095 U1 small nuclear ribonucleoprotein C;"	6	2	0	1	0	5	0	0	0	0	0	0
"KEGG2011;Unclassified;K03804;"	0	3	0	1	0	8	0	0	0	0	0	2
"KEGG2011;K1001100 Metabolism;Carbohydrate Metabolism;K1000520 Amino sugar and nucleotide sugar metabolism;K00884 N-acetylglucosamine kinase [EC:2.7.1.59];"	7	2	0	0	0	2	0	1	0	0	1	1
"KEGG2011;Unclassified;K13061;"	0	4	0	0	0	8	0	2	0	0	0	0
"KEGG2011;Unclassified;K03764;"	0	0	0	0	0	14	0	0	0	0	0	0
"KEGG2011;Unclassified;K10677;"	10	2	0	0	2	0	0	0	0	0	0	0
"KEGG2011;Unclassified;K10335;"	6	0	0	8	0	0	0	0	0	0	0	0
"KEGG2011;Unclassified;K19684;"	0	0	0	0	0	0	1	2	2	5	2	2
"KEGG2011;K2000016 Environmental Information Processing;Signal Transduction;K1004020 Calcium signaling pathway;"	0	0	0	0	0	0	1	0	2	7	3	1
"KEGG2011;Unclassified;K19430;"	7	1	0	1	2	0	0	0	0	0	2	1
"KEGG2011;K2000011 Genetic Information Processing;Folding, Sorting and Degradation;K1004120 Ubiquitin mediated proteolysis;K10604 E3 ubiquitin-protein ligase MGRN1 [EC:6.3.2.19];"	0	0	0	0	0	0	1	0	4	6	2	1
"KEGG2011;Unclassified;K14470;"	3	0	0	0	3	7	1	0	0	0	0	0
"KEGG2011;K1001100 Metabolism;Metabolism of Cofactors and Vitamins;K1000860 Porphyrin and chlorophyll metabolism;K04040 chlorophyll synthase [EC:2.5.1.62];"	0	0	0	4	7	1	0	0	0	0	0	2
"KEGG2011;Unclassified;K18967;"	2	3	0	2	5	0	2	0	0	0	0	0
"KEGG2011;K2000011 Genetic Information Processing;K2000012 Transcription;K1003040 Spliceosome;K09567 peptidyl-prolyl isomerase H (cyclophilin H) [EC:5.2.1.8];"	0	0	0	0	4	8	0	1	0	0	1	0
"KEGG2011;Unclassified;K14796;"	4	0	0	5	0	5	0	0	0	0	0	0
"KEGG2011;K1001100 Metabolism;Carbohydrate Metabolism;K1000620 Pyruvate metabolism;K00158 pyruvate oxidase [EC:1.2.3.3];"	1	8	0	0	1	0	0	0	2	0	2	0
"KEGG2011;Unclassified;K19611;"	0	0	0	2	2	6	0	0	0	1	1	2
"KEGG2011;Unclassified;K11997;"	0	1	2	5	2	1	0	0	3	0	0	0
"KEGG2011;Unclassified;K18177;"	0	0	0	0	0	0	2	3	0	6	0	3
"KEGG2011;Unclassified;K15460;"	0	5	0	3	1	3	0	2	0	0	0	0
"KEGG2011;K2000020 Cellular Processes;Cell Motility;K1004810 Regulation of actin cytoskeleton;K05749 cytoplasmic FMR1 interacting protein;"	0	0	0	0	0	0	4	0	0	4	2	4
"KEGG2011;Unclassified;K18758;"	0	2	0	0	0	0	2	5	5	0	0	0
"KEGG2011;Unclassified;K18610;"	2	1	0	6	0	1	0	2	0	0	2	0
"KEGG2011;Unclassified;K16095;"	0	6	0	0	7	1	0	0	0	0	0	0
"KEGG2011;Unclassified;K17950;"	3	2	0	1	4	1	0	0	2	1	0	0
"KEGG2011;Unclassified;K18643;"	0	0	0	0	0	0	4	3	0	2	0	5
"KEGG2011;Unclassified;K15315;"	8	0	0	0	6	0	0	0	0	0	0	0
"KEGG2011;Unclassified;K18073;"	0	0	0	2	0	0	6	2	2	2	0	0
"KEGG2011;K2000025 Organismal Systems;Immune System;K1004610 Complement and coagulation cascades;"	0	1	4	2	3	1	0	0	2	1	0	0
"KEGG2011;Unclassified;K19826;"	1	6	0	0	5	2	0	0	0	0	0	0
"KEGG2011;Unclassified;K08356;"	0	0	0	7	3	3	0	0	0	0	1	0
"KEGG2011;Unclassified;K18289;"	1	1	0	0	2	0	10	0	1	0	0	0
"KEGG2011;Unclassified;K05346;"	4	0	0	4	1	6	0	0	0	0	0	0
"KEGG2011;K1001100 Metabolism;Amino Acid Metabolism;K1000400 Phenylalanine, tyrosine and tryptophan biosynthesis;K13853 3-deoxy-7-phosphoheptulonate synthase / chorismate mutase [EC:2.5.1.54 5.4.99.5];"	0	0	0	3	4	6	0	0	0	2	0	0
"KEGG2011;K2000034 Human Diseases;Infectious Diseases;K1005111 Vibrio cholerae pathogenic cycle;K10915 CAI-1 autoinducer synthase [EC:2.3.-.-];"	2	2	0	6	5	0	0	0	0	0	0	0
"KEGG2011;Unclassified;K10382;"	0	0	0	6	0	0	3	0	0	5	1	0
"KEGG2011;K1001100 Metabolism;Metabolism of Other Amino Acids;K1000480 Glutathione metabolism;K05360 protein-disulfide reductase (glutathione) [EC:1.8.4.2];"	1	0	0	0	4	8	0	0	0	2	0	0
"KEGG2011;K1001100 Metabolism;Carbohydrate Metabolism;K1000630 Glyoxylate and dicarboxylate metabolism;K03780 L(+)-tartrate dehydratase beta subunit [EC:4.2.1.32];"	4	0	0	2	1	2	0	2	0	2	0	2
"KEGG2011;Unclassified;K09874;"	0	9	2	0	0	0	0	0	0	0	0	4
"KEGG2011;Unclassified;K00712;"	0	0	0	2	0	13	0	0	0	0	0	0
"KEGG2011;K1001100 Metabolism;Lipid Metabolism;K1000564 Glycerophospholipid metabolism;K05929 phosphoethanolamine N-methyltransferase [EC:2.1.1.103];"	0	2	0	0	2	6	0	0	0	2	0	3
"KEGG2011;Unclassified;K04070;"	2	0	0	12	1	0	0	0	0	0	0	0
"KEGG2011;Unclassified;K10388;"	0	0	0	3	4	8	0	0	0	0	0	0
"KEGG2011;Unclassified;K17580;"	0	0	0	0	0	0	1	2	4	6	0	2
"KEGG2011;Unclassified;K15409;"	0	0	0	0	0	0	6	0	5	2	0	2
"KEGG2011;Unclassified;K04946;"	0	0	0	0	0	0	7	2	0	3	0	3
"KEGG2011;Unclassified;K11610;"	1	0	0	0	13	0	0	1	0	0	0	0
"KEGG2011;Unclassified;K18612;"	6	0	0	4	2	1	0	0	2	0	0	0
"KEGG2011;K2000016 Environmental Information Processing;Signal Transduction;K1004020 Calcium signaling pathway;K04636 guanine nucleotide-binding protein subunit alpha-14;"	0	0	0	0	0	0	2	1	0	6	2	4
"KEGG2011;Unclassified;K19715;"	6	5	0	0	4	0	0	0	0	0	0	0
"KEGG2011;Unclassified;K09575;"	0	0	0	0	15	0	0	0	0	0	0	0
"KEGG2011;K1001100 Metabolism;Lipid Metabolism;K1000561 Glycerolipid metabolism;K06120 glycerol dehydratase large subunit [EC:4.2.1.30];"	2	3	1	0	3	0	0	0	5	1	0	0
"KEGG2011;Unclassified;K16914;"	0	14	0	0	0	1	0	0	0	0	0	0
"KEGG2011;Unclassified;K18438;"	3	0	0	0	0	0	8	4	0	0	0	0
"KEGG2011;Unclassified;K02856;"	0	0	0	11	0	2	0	1	0	0	0	1
"KEGG2011;K1001100 Metabolism;Nucleotide Metabolism;K1000230 Purine metabolism;K13293 cAMP-specific phosphodiesterase 4 [EC:3.1.4.53];"	0	0	0	0	0	0	2	0	1	4	0	8
"KEGG2011;Unclassified;K19621;"	6	1	0	0	0	0	0	6	2	0	0	0
"KEGG2011;Unclassified;K12700;"	7	6	0	0	0	0	2	0	0	0	0	0
"KEGG2011;Unclassified;K19311;"	0	1	0	0	0	14	0	0	0	0	0	0
"KEGG2011;K2000016 Environmental Information Processing;Signal Transduction;K1002020 Two-component system;K07771 two-component system, OmpR family, response regulator BasR;"	3	1	0	4	5	0	0	0	2	0	0	0
"KEGG2011;Unclassified;K07950;"	0	0	0	0	0	0	3	1	6	0	0	5
"KEGG2011;Unclassified;K11495;"	2	4	0	4	1	0	0	0	4	0	0	0
"KEGG2011;Unclassified;K12430;"	0	4	0	0	11	0	0	0	0	0	0	0
"KEGG2011;Unclassified;K11916;"	0	0	0	3	6	1	0	0	0	0	0	5
"KEGG2011;Unclassified;K14188;"	0	0	0	0	15	0	0	0	0	0	0	0
"KEGG2011;Unclassified;K10430;"	0	0	0	0	0	0	4	1	3	3	0	4
"KEGG2011;Unclassified;K18236;"	1	15	0	0	0	0	0	0	0	0	0	0
"KEGG2011;K2000025 Organismal Systems;Nervous System;K1004722 Neurotrophin signaling pathway;K12459 SH2B adaptor protein 1/3;"	0	0	0	0	0	0	10	2	4	0	0	0
"KEGG2011;Unclassified;K19016;"	0	3	0	0	0	0	3	7	3	0	0	0
"KEGG2011;Unclassified;K19128;"	6	0	0	0	0	3	2	1	0	4	0	0
"KEGG2011;K2000011 Genetic Information Processing;K2000012 Transcription;K1003040 Spliceosome;K12870 pre-mRNA-splicing factor ISY1;"	4	2	0	2	0	0	5	0	0	2	1	0
"KEGG2011;Unclassified;K19160;"	0	0	0	0	15	1	0	0	0	0	0	0
"KEGG2011;Unclassified;K15060;"	6	0	0	2	0	1	0	7	0	0	0	0
"KEGG2011;Unclassified;K02103;"	0	0	0	2	5	9	0	0	0	0	0	0
"KEGG2011;Unclassified;K19130;"	3	0	0	0	3	9	0	1	0	0	0	0
"KEGG2011;Unclassified;K16584;"	8	4	0	4	0	0	0	0	0	0	0	0
"KEGG2011;K1001100 Metabolism;Metabolism of Cofactors and Vitamins;K1000760 Nicotinate and nicotinamide metabolism;K00952 nicotinamide-nucleotide adenylyltransferase [EC:2.7.7.1];"	6	0	0	0	0	0	6	4	0	0	0	0
"KEGG2011;Unclassified;K19246;"	2	0	0	2	0	11	0	1	0	0	0	0
"KEGG2011;Unclassified;K17553;"	5	1	1	3	0	4	0	0	1	0	1	0
"KEGG2011;Unclassified;K16704;"	2	0	0	3	11	0	0	0	0	0	0	0
"KEGG2011;Unclassified;K09566;"	0	2	0	0	1	0	3	0	3	4	0	3
"KEGG2011;Unclassified;K19498;"	0	0	0	0	0	0	0	0	4	3	5	4
"KEGG2011;Unclassified;K16395;"	0	1	0	0	1	11	0	1	0	0	0	2
"KEGG2011;K1001100 Metabolism;Xenobiotics Biodegradation and Metabolism;Benzoate degradation via CoA ligation;K07536 2-ketocyclohexanecarboxyl-CoA hydrolase [EC:3.1.2.-];"	4	0	0	0	2	3	0	0	6	1	0	0
"KEGG2011;Unclassified;K19785;"	10	0	0	4	0	2	0	0	0	0	0	0
"KEGG2011;K2000016 Environmental Information Processing;Signal Transduction;K1002020 Two-component system;K07775 two-component system, OmpR family, response regulator ResD;"	2	9	0	0	1	0	0	0	0	4	0	0
"KEGG2011;Unclassified;K11557;"	6	0	0	10	0	0	0	0	0	0	0	0
"KEGG2011;Unclassified;K12212;"	2	0	0	1	6	5	0	2	0	0	0	0
"KEGG2011;Unclassified;K11284;"	0	0	9	0	0	3	0	1	2	0	1	0
"KEGG2011;Unclassified;K12685;"	4	0	0	0	5	4	0	0	0	3	0	0
"KEGG2011;Unclassified;K18532;"	2	1	0	7	0	0	1	2	0	2	0	1
"KEGG2011;Unclassified;K14648;"	0	0	0	0	0	12	0	0	0	4	0	0
"KEGG2011;Unclassified;K14164;"	0	6	0	1	6	3	0	0	0	0	0	0
"KEGG2011;Unclassified;K18129;"	0	0	0	0	2	2	2	6	0	0	4	0
"KEGG2011;Unclassified;K11323;"	4	12	0	0	0	0	0	0	0	0	0	0
"KEGG2011;Unclassified;K02855;"	5	3	6	0	0	1	0	0	1	0	0	0
"KEGG2011;Unclassified;K08085;"	2	0	0	0	4	0	0	0	2	2	0	6
"KEGG2011;Unclassified;K09569;"	0	0	0	5	11	0	0	0	0	0	0	0
"KEGG2011;Unclassified;K10863;"	0	0	0	16	0	0	0	0	0	0	0	0
"KEGG2011;Unclassified;K18331;"	2	5	0	0	4	5	0	0	0	0	0	0
"KEGG2011;Unclassified;K11914;"	0	0	0	1	5	6	0	0	0	2	0	2
"KEGG2011;Unclassified;K18101;"	0	0	0	0	13	3	0	0	0	0	0	0
"KEGG2011;K1001100 Metabolism;Carbohydrate Metabolism;K1000500 Starch and sucrose metabolism;K01208 cyclomaltodextrinase [EC:3.2.1.54];"	1	3	4	6	1	1	0	0	0	0	0	0
"KEGG2011;Unclassified;K11462;"	3	2	0	3	7	2	0	0	0	0	0	0
"KEGG2011;Unclassified;K11163;"	8	8	0	1	0	0	0	0	0	0	0	0
"KEGG2011;Unclassified;K12137;"	0	0	0	0	0	0	0	8	5	0	4	0
"KEGG2011;Unclassified;K19497;"	0	0	0	0	0	0	8	1	2	3	0	3
"KEGG2011;Unclassified;K15548;"	0	0	0	0	0	0	6	1	4	2	2	2
"KEGG2011;Unclassified;K19272;"	10	7	0	0	0	0	0	0	0	0	0	0
"KEGG2011;K2000011 Genetic Information Processing;Replication and Repair;K1003030 DNA replication;K10745 ribonuclease H2 subunit C;"	4	0	0	9	1	3	0	0	0	0	0	0
"KEGG2011;Unclassified;K16215;"	0	10	0	7	0	0	0	0	0	0	0	0
"KEGG2011;Unclassified;K10862;"	8	0	1	5	0	0	0	0	2	0	0	1
"KEGG2011;Unclassified;K08173;"	2	6	0	5	1	2	0	0	1	0	0	0
"KEGG2011;Unclassified;K14849;"	16	1	0	0	0	0	0	0	0	0	0	0
"KEGG2011;Unclassified;K01291;"	0	0	0	2	15	0	0	0	0	0	0	0
"KEGG2011;Unclassified;K19750;"	0	0	0	0	0	0	6	0	4	3	4	0
"KEGG2011;Unclassified;K16717;"	0	0	0	0	0	0	2	7	0	4	1	3
"KEGG2011;Unclassified;K05941;"	1	0	1	3	2	0	0	0	10	0	0	0
"KEGG2011;Unclassified;K17604;"	0	0	0	0	0	0	2	2	0	1	5	7
"KEGG2011;Unclassified;K05984;"	0	0	0	4	1	5	0	4	0	0	2	1
"KEGG2011;K2000016 Environmental Information Processing;Membrane Transport;K1002010 ABC transporters;K11080 mannopine transport system ATP-binding protein;"	2	2	0	4	0	8	0	0	0	1	0	0
"KEGG2011;Unclassified;K11727;"	0	0	0	0	0	0	3	3	2	4	2	3
"KEGG2011;Unclassified;K15276;"	0	0	0	0	4	12	0	0	0	1	0	0
"KEGG2011;Unclassified;K13107;"	1	0	0	12	0	4	0	0	0	0	0	0
"KEGG2011;K1001100 Metabolism;Biosynthesis of Other Secondary Metabolites;beta-Lactam resistance;K02352;"	0	5	0	0	0	0	4	0	2	2	2	2
"KEGG2011;Unclassified;K15565;"	11	0	0	5	0	1	0	0	0	0	0	0
"KEGG2011;Unclassified;K17535;"	5	5	0	0	4	2	0	0	1	0	0	0
"KEGG2011;K2000011 Genetic Information Processing;Replication and Repair;K1003440 Homologous recombination;K10880 DNA-repair protein XRCC3;"	0	0	0	0	0	0	3	2	2	5	3	2
"KEGG2011;K2000016 Environmental Information Processing;Membrane Transport;K1002010 ABC transporters;K05033 ATP-binding cassette subfamily C (CFTR/MRP) member 9;"	0	1	0	0	0	0	3	3	0	3	3	4
"KEGG2011;Unclassified;K10732;"	9	0	0	4	2	2	0	0	0	0	0	0
"KEGG2011;Unclassified;K19765;"	6	1	0	8	0	2	0	0	0	0	0	0
"KEGG2011;Unclassified;K19500;"	0	0	0	0	0	0	5	0	1	1	3	7
"KEGG2011;K2000025 Organismal Systems;Excretory System;K1004962 Vasopressin-regulated water reabsorption;K10428 dynactin 6;"	5	0	0	10	0	2	0	0	0	0	0	0
"KEGG2011;Unclassified;K03604;"	4	3	2	0	1	7	0	0	0	0	0	0
"KEGG2011;K2000016 Environmental Information Processing;Membrane Transport;K1002010 ABC transporters;K10556 AI-2 transport system permease protein;"	0	2	0	3	3	5	0	0	0	4	0	0
"KEGG2011;K2000016 Environmental Information Processing;Signal Transduction;K1002020 Two-component system;K08475 two-component system, NtrC family, phosphoglycerate transport system sensor histidine kinase PgtB [EC:2.7.13.3];"	1	0	0	3	11	1	0	0	0	1	0	0
"KEGG2011;K1001100 Metabolism;Carbohydrate Metabolism;K1000520 Amino sugar and nucleotide sugar metabolism;K08080 CMP-N-acetylneuraminate monooxygenase [EC:1.14.18.2];"	0	0	12	4	0	1	0	0	0	0	0	0
"KEGG2011;Unclassified;K15032;"	2	0	0	0	0	0	7	1	3	3	0	1
"KEGG2011;Unclassified;K18183;"	0	0	0	0	0	0	6	0	0	4	2	6
"KEGG2011;Unclassified;K16478;"	0	0	0	0	0	0	2	5	4	6	0	1
"KEGG2011;Unclassified;K14409;"	0	0	0	0	0	0	5	0	0	6	0	7
"KEGG2011;K2000025 Organismal Systems;Nervous System;K1004722 Neurotrophin signaling pathway;K12460 ankyrin repeat-rich membrane spanning protein;"	3	2	2	3	0	2	6	0	0	0	0	0
"KEGG2011;K2000020 Cellular Processes;Cell Growth and Death;K1004114 Oocyte meiosis;K08836 STE20-like kinase [EC:2.7.11.1];"	0	0	0	0	0	0	3	2	0	3	8	2
"KEGG2011;K1001100 Metabolism;Xenobiotics Biodegradation and Metabolism;K1000626 Naphthalene degradation;K11947 aldehyde dehydrogenase [EC:1.2.1.-];"	0	6	1	0	8	0	0	0	2	1	0	0
"KEGG2011;K2000011 Genetic Information Processing;Replication and Repair;K1003430 Mismatch repair;K10857 exodeoxyribonuclease X [EC:3.1.11.-];"	1	2	0	7	1	6	0	0	0	1	0	0
"KEGG2011;K1001100 Metabolism;Xenobiotics Biodegradation and Metabolism;K1000791 Atrazine degradation;K03382 hydroxyatrazine ethylaminohydrolase [EC:3.5.99.3];"	0	2	1	1	4	7	0	0	0	3	0	0
"KEGG2011;Unclassified;K16516;"	3	5	3	4	0	0	0	3	0	0	0	0
"KEGG2011;Unclassified;K14201;"	0	18	0	0	0	0	0	0	0	0	0	0
"KEGG2011;Unclassified;K19589;"	0	0	0	0	0	0	1	0	2	4	1	10
"KEGG2011;Unclassified;K16963;"	0	0	0	8	2	0	0	0	0	0	2	6
"KEGG2011;K1001100 Metabolism;Energy Metabolism;K1000195 Photosynthesis;K02714 photosystem II PsbM protein;"	0	0	0	0	1	0	2	2	1	4	0	8
"KEGG2011;Unclassified;K18346;"	0	0	0	0	0	16	0	0	0	2	0	0
"KEGG2011;Unclassified;K16638;"	0	0	0	0	0	0	13	0	5	0	0	0
"KEGG2011;Unclassified;K14628;"	0	18	0	0	0	0	0	0	0	0	0	0
"KEGG2011;Unclassified;K17544;"	0	2	0	1	0	1	1	0	0	7	0	6
"KEGG2011;K1001100 Metabolism;Amino Acid Metabolism;K1000270 Cysteine and methionine metabolism;K08969 aminotransferase [EC:2.6.1.-];"	0	0	1	0	4	0	1	7	3	0	0	2
"KEGG2011;Unclassified;K18160;"	4	0	0	7	2	3	0	0	1	1	0	0
"KEGG2011;Unclassified;K08800;"	0	0	0	0	0	0	0	1	2	10	4	1
"KEGG2011;Unclassified;K13670;"	2	1	0	0	8	5	0	2	0	0	0	0
"KEGG2011;Unclassified;K07791;"	1	1	0	0	12	4	0	0	0	0	0	0
"KEGG2011;Unclassified;K12061;"	0	0	0	0	0	0	15	2	0	1	0	0
"KEGG2011;Unclassified;K13717;"	0	0	0	0	0	0	6	0	1	3	3	5
"KEGG2011;Unclassified;K15902;"	14	1	0	2	1	0	0	0	0	0	0	0
"KEGG2011;Unclassified;K03726;"	0	2	0	0	0	0	9	6	0	0	0	1
"KEGG2011;Unclassified;K19499;"	0	0	0	0	0	0	8	0	3	6	0	1
"KEGG2011;Unclassified;K15426;"	0	0	0	0	0	0	6	2	2	5	1	2
"KEGG2011;Unclassified;K08824;"	0	0	0	0	0	0	3	4	3	2	1	5
"KEGG2011;Unclassified;K09020;"	9	0	0	2	2	3	1	1	0	0	0	0
"KEGG2011;Unclassified;K16398;"	2	0	0	0	8	0	2	0	0	4	2	0
"KEGG2011;K1001100 Metabolism;Amino Acid Metabolism;K1000310 Lysine degradation;K13646 lysyl hydroxylase/galactosyltransferase/glucosyltransferase [EC:1.14.11.4 2.4.1.50 2.4.1.66];"	0	0	0	1	0	2	11	4	0	0	0	0
"KEGG2011;Unclassified;K15108;"	6	0	2	8	0	0	0	0	3	0	0	0
"KEGG2011;Unclassified;K18176;"	12	0	0	3	2	0	0	2	0	0	0	0
"KEGG2011;Unclassified;K15335;"	0	0	0	0	0	0	1	5	0	2	5	6
"KEGG2011;Unclassified;K15789;"	0	1	2	0	2	9	0	0	4	1	0	0
"KEGG2011;Unclassified;K16027;"	2	0	0	0	17	0	0	0	0	0	0	0
"KEGG2011;Unclassified;K16733;"	1	0	0	5	0	0	4	4	0	0	4	1
"KEGG2011;K2000016 Environmental Information Processing;Membrane Transport;K1002010 ABC transporters;K10037 glutamine transport system permease protein;"	0	0	0	2	7	8	0	0	0	2	0	0
"KEGG2011;Unclassified;K19219;"	0	0	0	3	1	0	2	2	7	2	0	2
"KEGG2011;K2000020 Cellular Processes;Cell Growth and Death;K1004111 Cell cycle - yeast;K06684 cell cycle protein kinase DBF2 [EC:2.7.11.-];"	0	0	0	5	14	0	0	0	0	0	0	0
"KEGG2011;Unclassified;K11822;"	0	0	0	2	14	3	0	0	0	0	0	0
"KEGG2011;Unclassified;K15668;"	0	0	6	1	8	4	0	0	0	0	0	0
"KEGG2011;Unclassified;K12442;"	0	7	0	4	6	2	0	0	0	0	0	0
"KEGG2011;Unclassified;K15534;"	0	0	0	0	2	4	0	0	0	7	0	6
"KEGG2011;Unclassified;K10402;"	12	1	0	0	2	2	2	0	0	0	0	0
"KEGG2011;Unclassified;K14784;"	4	0	1	1	0	2	2	2	0	3	3	1
"KEGG2011;Unclassified;K10390;"	0	0	0	0	0	0	2	0	6	3	0	8
"KEGG2011;Unclassified;K08801;"	0	0	0	0	0	0	2	0	4	5	4	4
"KEGG2011;Unclassified;K07935;"	0	0	0	0	0	0	6	0	0	5	3	5
"KEGG2011;Unclassified;K14938;"	2	0	0	0	9	4	2	1	0	1	0	0
"KEGG2011;Unclassified;K08606;"	0	0	0	4	9	6	0	0	0	0	0	0
"KEGG2011;Unclassified;K14063;"	0	0	0	0	9	10	0	0	0	0	0	0
"KEGG2011;Unclassified;K02449;"	0	0	0	0	0	0	3	5	4	0	0	7
"KEGG2011;Unclassified;K16389;"	0	18	1	0	0	0	0	0	0	0	0	0
"KEGG2011;Unclassified;K02439;"	0	0	0	2	7	7	0	0	0	0	0	3
"KEGG2011;K2000016 Environmental Information Processing;Signal Transduction;K1002020 Two-component system;K11621 lia operon protein LiaG;"	3	4	0	0	0	0	0	8	2	0	0	2
"KEGG2011;Unclassified;K18164;"	10	0	0	1	0	4	0	2	3	0	0	0
"KEGG2011;Unclassified;K12953;"	0	3	0	0	2	5	4	5	1	0	0	0
"KEGG2011;Unclassified;K08740;"	0	1	0	0	0	2	1	0	0	4	4	8
"KEGG2011;K1001100 Metabolism;Biosynthesis of Polyketides and Terpenoids;K1001053 Biosynthesis of siderophore group nonribosomal peptides;K04793 mycobactin lysine-N-oxygenase;"	0	0	0	3	8	7	0	0	2	0	0	0
"KEGG2011;Unclassified;K12434;"	0	0	1	3	10	6	0	0	0	0	0	0
"KEGG2011;Unclassified;K11386;"	0	2	2	4	0	0	0	0	8	2	2	0
"KEGG2011;K1001100 Metabolism;Biosynthesis of Polyketides and Terpenoids;K1001053 Biosynthesis of siderophore group nonribosomal peptides;K12239 dihydroaeruginoic acid synthetase;"	13	6	0	0	0	1	0	0	0	0	0	0
"KEGG2011;K2000016 Environmental Information Processing;Membrane Transport;K1002010 ABC transporters;K05672 ATP-binding cassette, subfamily C (CFTR/MRP), member 12;"	0	0	0	0	0	0	4	1	1	1	5	8
"KEGG2011;Unclassified;K17422;"	9	3	0	5	1	2	0	0	0	0	0	0
"KEGG2011;Unclassified;K15419;"	0	0	0	0	10	10	0	0	0	0	0	0
"KEGG2011;Unclassified;K16482;"	0	0	0	0	0	0	5	2	1	5	2	5
"KEGG2011;Unclassified;K10710;"	3	4	2	2	7	1	0	0	1	0	0	0
"KEGG2011;Unclassified;K20148;"	0	0	0	6	9	5	0	0	0	0	0	0
"KEGG2011;Unclassified;K09890;"	0	0	0	0	4	14	0	0	0	0	1	1
"KEGG2011;Unclassified;K18068;"	5	0	0	1	1	5	0	1	0	5	0	2
"KEGG2011;Unclassified;K17624;"	0	20	0	0	0	0	0	0	0	0	0	0
"KEGG2011;Unclassified;K14837;"	2	0	0	12	1	2	2	0	0	0	0	1
"KEGG2011;K1001100 Metabolism;Biosynthesis of Other Secondary Metabolites;beta-Lactam resistance;K02172 bla regulator protein blaR1;"	1	0	2	0	0	0	4	2	1	0	4	6
"KEGG2011;Unclassified;K15193;"	7	4	0	2	1	0	4	0	2	0	0	0
"KEGG2011;K2000020 Cellular Processes;Transport and Catabolism;K1004146 Peroxisome;K13343 peroxin-14;"	0	0	0	2	3	14	0	1	0	0	0	0
"KEGG2011;K2000016 Environmental Information Processing;Signal Transduction;K1002020 Two-component system;K07803 zinc resistance-associated protein;"	0	0	0	0	0	0	2	2	1	15	0	0
"KEGG2011;Unclassified;K07724;"	2	0	0	2	0	6	0	0	0	4	0	6
"KEGG2011;Unclassified;K13105;"	0	0	0	0	0	20	0	0	0	0	0	0
"KEGG2011;Unclassified;K14003;"	0	1	0	0	0	0	4	5	0	5	1	4
"KEGG2011;K2000011 Genetic Information Processing;K2000013 Translation;K1003010 Ribosome;K02979 small subunit ribosomal protein S28e;"	0	0	0	3	4	1	4	6	0	2	0	0
"KEGG2011;Unclassified;K15173;"	0	0	0	16	0	4	0	0	0	0	0	0
"KEGG2011;K2000011 Genetic Information Processing;K2000013 Translation;K1000970 Aminoacyl-tRNA biosynthesis;K09759 nondiscriminating aspartyl-tRNA synthetase [EC:6.1.1.23];"	2	1	0	0	0	0	4	12	1	0	0	0
"KEGG2011;Unclassified;K16650;"	0	1	0	4	9	6	0	0	0	0	0	0
"KEGG2011;K1001100 Metabolism;Metabolism of Cofactors and Vitamins;K1000830 Retinol metabolism;K11153 retinol dehydrogenase 12 [EC:1.1.1.300];"	3	0	1	2	2	0	4	4	4	0	0	0
"KEGG2011;Unclassified;K18991;"	0	0	0	0	10	10	0	0	0	0	0	0
"KEGG2011;Unclassified;K12070;"	0	0	0	0	0	0	2	10	7	2	0	0
"KEGG2011;Unclassified;K08817;"	0	0	0	0	0	0	1	8	1	10	0	1
"KEGG2011;Unclassified;K16745;"	0	0	0	0	0	0	4	1	0	10	0	6
"KEGG2011;Unclassified;K09514;"	0	0	0	7	7	7	0	0	0	0	0	0
"KEGG2011;K2000020 Cellular Processes;Transport and Catabolism;K1004142 Lysosome;K12382 saposin;"	0	0	0	7	6	8	0	0	0	0	0	0
"KEGG2011;Unclassified;K15661;"	1	0	0	10	7	3	0	0	0	0	0	0
"KEGG2011;Unclassified;K19628;"	0	21	0	0	0	0	0	0	0	0	0	0
"KEGG2011;K2000011 Genetic Information Processing;Folding, Sorting and Degradation;K1004120 Ubiquitin mediated proteolysis;K10606 E3 ubiquitin-protein ligase FANCL [EC:6.3.2.19];"	0	0	0	0	0	0	2	2	6	4	0	7
"KEGG2011;K2000016 Environmental Information Processing;Signal Transduction;K1002020 Two-component system;K02490 two-component system, response regulator, stage 0 sporulation protein F;"	4	1	11	1	0	0	2	2	0	0	0	0
"KEGG2011;Unclassified;K07812;"	0	0	0	8	0	0	9	2	2	0	0	0
"KEGG2011;K2000034 Human Diseases;Infectious Diseases;K1005111 Vibrio cholerae pathogenic cycle;K10925 MSHA pilin protein MshB;"	0	0	0	0	21	0	0	0	0	0	0	0
"KEGG2011;Unclassified;K04976;"	0	0	0	0	0	0	5	1	5	6	4	0
"KEGG2011;Unclassified;K16235;"	13	0	0	1	5	2	0	0	0	0	0	0
"KEGG2011;Unclassified;K06214;"	1	3	1	3	5	6	0	2	0	0	0	0
"KEGG2011;K2000016 Environmental Information Processing;Membrane Transport;K1003070 Bacterial secretion system;K04058 type III secretion protein W;"	0	0	0	2	0	9	2	4	0	2	0	2
"KEGG2011;Unclassified;K13001;"	2	2	0	0	0	0	2	0	15	0	0	0
"KEGG2011;Unclassified;K17266;"	0	2	0	0	0	19	0	0	0	0	0	0
"KEGG2011;K1001100 Metabolism;Metabolism of Cofactors and Vitamins;K1000730 Thiamine metabolism;K00878 hydroxyethylthiazole kinase [EC:2.7.1.50];"	0	3	0	1	5	6	0	0	0	5	1	0
"KEGG2011;K2000016 Environmental Information Processing;Membrane Transport;K1002010 ABC transporters;K10542 methyl-galactoside transport system ATP-binding protein [EC:3.6.3.17];"	2	13	1	3	1	1	0	0	0	0	0	0
"KEGG2011;K1001100 Metabolism;Carbohydrate Metabolism;K1000051 Fructose and mannose metabolism;K07026 mannosyl-3-phosphoglycerate phosphatase [EC:3.1.3.70];"	0	0	0	1	1	19	0	0	0	0	0	0
"KEGG2011;Unclassified;K14966;"	4	9	8	0	0	0	0	0	0	0	0	0
"KEGG2011;Unclassified;K03491;"	1	0	2	9	6	3	0	0	0	0	0	0
"KEGG2011;Unclassified;K16681;"	0	3	2	4	4	0	0	6	2	0	0	0
"KEGG2011;Unclassified;K15339;"	7	0	0	12	2	0	0	0	0	0	0	0
"KEGG2011;Unclassified;K16757;"	0	0	0	0	0	0	4	0	5	4	0	9
"KEGG2011;Unclassified;K11858;"	0	2	0	0	0	0	5	4	2	4	1	4
"KEGG2011;Unclassified;K18905;"	2	2	0	0	3	7	0	0	0	4	0	4
"KEGG2011;Unclassified;K11138;"	0	12	3	1	0	0	0	0	0	4	2	0
"KEGG2011;Unclassified;K15691;"	0	0	0	0	0	0	7	4	4	5	0	2
"KEGG2011;Unclassified;K19706;"	0	0	0	1	11	1	2	0	1	6	0	0
"KEGG2011;Unclassified;K02525;"	11	1	1	4	1	0	2	2	0	0	0	0
"KEGG2011;Unclassified;K16043;"	0	0	0	4	6	6	1	0	0	3	2	0
"KEGG2011;K2000034 Human Diseases;K2000035 Cancers;K1005217 Basal cell carcinoma;"	0	0	0	0	3	0	4	2	0	4	0	9
"KEGG2011;Unclassified;K14960;"	4	0	0	15	0	3	0	0	0	0	0	0
"KEGG2011;K1001100 Metabolism;Amino Acid Metabolism;K1000330 Arginine and proline metabolism;K10794 D-proline reductase (dithiol) PrdB [EC:1.21.4.1];"	0	6	10	0	2	0	0	0	0	4	0	0
"KEGG2011;Unclassified;K13012;"	2	0	0	2	2	7	3	0	4	2	0	0
"KEGG2011;Unclassified;K11558;"	6	0	0	14	0	2	0	0	0	0	0	0
"KEGG2011;K2000034 Human Diseases;Neurodegenerative Diseases;K1005016 Huntington's disease;K10410 dynein light intermediate chain, axonemal;"	0	0	1	0	0	0	7	2	2	3	0	7
"KEGG2011;Unclassified;K11743;"	3	7	0	0	2	7	0	0	0	3	0	0
"KEGG2011;Unclassified;K11918;"	0	0	0	1	15	4	0	0	0	2	0	0
"KEGG2011;Unclassified;K12059;"	0	0	0	0	0	0	16	2	4	0	0	0
"KEGG2011;Unclassified;K20252;"	0	2	0	0	6	4	0	6	4	0	0	0
"KEGG2011;Unclassified;K16080;"	11	2	0	0	0	2	2	0	5	0	0	0
"KEGG2011;Unclassified;K08642;"	2	7	0	0	4	9	0	0	0	0	0	0
"KEGG2011;Unclassified;K06825;"	0	0	0	9	8	4	0	0	0	0	1	0
"KEGG2011;Unclassified;K01829;"	3	0	0	0	0	3	12	0	2	0	0	2
"KEGG2011;K2000011 Genetic Information Processing;Folding, Sorting and Degradation;K1003018 RNA degradation;K12592 exosome complex protein LRP1;"	12	0	0	5	1	3	0	0	1	0	0	0
"KEGG2011;Unclassified;K08259;"	3	11	0	2	5	0	0	0	0	1	0	0
"KEGG2011;Unclassified;K16461;"	0	0	0	0	0	0	11	0	1	6	0	4
"KEGG2011;K2000034 Human Diseases;Neurodegenerative Diseases;K1005014 Amyotrophic lateral sclerosis (ALS);K04569 copper chaperone for superoxide dismutase;"	4	0	0	12	1	3	0	2	0	0	0	0
"KEGG2011;Unclassified;K19362;"	0	0	0	0	0	0	7	2	5	7	0	1
"KEGG2011;Unclassified;K17437;"	9	0	0	7	2	4	0	0	0	0	0	0
"KEGG2011;Unclassified;K19129;"	1	0	2	0	7	2	3	0	5	0	2	0
"KEGG2011;Unclassified;K03091;"	0	0	0	0	6	17	0	0	0	0	0	0
"KEGG2011;Unclassified;K12991;"	0	2	0	0	4	4	4	5	0	0	2	2
"KEGG2011;Unclassified;K02508;"	1	0	0	6	4	11	0	0	0	0	0	1
"KEGG2011;Unclassified;K16169;"	0	2	0	0	1	0	6	13	1	0	0	0
"KEGG2011;Unclassified;K15669;"	10	0	0	0	3	2	0	0	0	1	0	7
"KEGG2011;Unclassified;K08978;"	1	1	0	1	1	5	0	8	0	5	0	1
"KEGG2011;Unclassified;K11560;"	1	2	0	12	3	5	0	0	0	0	0	0
"KEGG2011;Unclassified;K16024;"	6	0	0	0	17	0	0	0	0	0	0	0
"KEGG2011;K2000020 Cellular Processes;Transport and Catabolism;K1004142 Lysosome;K01379 cathepsin D [EC:3.4.23.5];"	23	0	0	0	0	0	0	0	0	0	0	0
"KEGG2011;K2000016 Environmental Information Processing;Membrane Transport;K1002010 ABC transporters;K10040 putative glutamine transport system permease protein;"	2	19	0	0	0	0	0	1	0	0	1	0
"KEGG2011;Unclassified;K16551;"	0	0	0	0	1	0	5	4	3	3	0	7
"KEGG2011;Unclassified;K08808;"	0	9	5	0	0	8	0	0	1	0	0	0
"KEGG2011;K1001100 Metabolism;Xenobiotics Biodegradation and Metabolism;K1000623 Toluene degradation;K04102 4,5-dihydroxyphthalate decarboxylase [EC:4.1.1.55];"	0	9	0	0	0	1	0	0	1	9	3	0
"KEGG2011;Unclassified;K17238;"	0	10	0	6	0	5	0	0	0	2	0	0
"KEGG2011;Unclassified;K16093;"	0	0	0	7	5	9	0	2	0	0	0	0
"KEGG2011;Unclassified;K17910;"	8	12	1	0	0	0	2	0	0	0	0	0
"KEGG2011;Unclassified;K02532;"	0	0	0	5	0	4	2	0	2	5	4	1
"KEGG2011;Unclassified;K01274;"	0	19	0	0	2	1	0	1	0	0	0	0
"KEGG2011;K1001100 Metabolism;Energy Metabolism;K1000910 Nitrogen metabolism;K10944 methane/ammonia monooxygenase subunit A [EC:1.14.18.3 1.14.99.39];"	0	0	2	0	4	1	1	5	2	6	2	0
"KEGG2011;Unclassified;K06518;"	0	0	0	0	17	7	0	0	0	0	0	0
"KEGG2011;Unclassified;K07877;"	0	0	0	0	0	0	9	0	2	7	2	4
"KEGG2011;Unclassified;K16905;"	6	4	0	2	3	9	0	0	0	0	0	0
"KEGG2011;K2000016 Environmental Information Processing;Membrane Transport;K1002010 ABC transporters;K10020 octopine/nopaline transport system permease protein;"	0	2	0	11	4	7	0	0	0	0	0	0
"KEGG2011;Unclassified;K17430;"	5	0	0	19	0	0	0	0	0	0	0	0
"KEGG2011;Unclassified;K15529;"	11	5	0	6	0	2	0	0	0	0	0	0
"KEGG2011;Unclassified;K06709;"	0	0	0	0	6	4	2	2	5	3	1	1
"KEGG2011;Unclassified;K10419;"	0	0	0	0	0	0	9	3	0	5	2	5
"KEGG2011;Unclassified;K15336;"	0	0	0	0	0	0	4	2	3	12	0	3
"KEGG2011;Unclassified;K14534;"	0	5	1	3	5	9	1	0	0	0	0	0
"KEGG2011;Unclassified;K10759;"	9	0	0	5	0	9	0	0	0	1	0	0
"KEGG2011;K1001100 Metabolism;Carbohydrate Metabolism;K1000052 Galactose metabolism;K06617 raffinose synthase [EC:2.4.1.82];"	7	3	5	0	1	0	2	3	3	0	0	0
"KEGG2011;Unclassified;K16698;"	3	0	0	6	7	7	0	0	0	1	0	0
"KEGG2011;Unclassified;K15077;"	1	1	2	12	2	6	0	0	0	0	0	0
"KEGG2011;K1001100 Metabolism;Biosynthesis of Other Secondary Metabolites;K1000311 Penicillin and cephalosporin biosynthesis;K12745 deacetoxycephalosporin-C hydroxylase [EC:1.14.11.26];"	3	13	1	1	2	4	0	0	0	0	0	0
"KEGG2011;K1001100 Metabolism;Energy Metabolism;K1000190 Oxidative phosphorylation;K00329 NADH dehydrogenase [EC:1.6.5.3];"	8	0	0	1	6	3	0	2	0	4	0	0
"KEGG2011;Unclassified;K14283;"	0	0	0	0	0	0	14	0	1	1	1	7
"KEGG2011;Unclassified;K05593;"	5	4	0	1	4	9	0	0	0	0	0	1
"KEGG2011;Unclassified;K17506;"	6	7	2	4	4	1	0	0	0	0	0	0
"KEGG2011;Unclassified;K14841;"	0	0	0	0	0	0	6	5	3	3	1	6
"KEGG2011;Unclassified;K13104;"	3	0	0	14	6	2	0	0	0	0	0	0
"KEGG2011;Unclassified;K12243;"	0	0	0	6	5	6	0	0	0	2	0	6
"KEGG2011;Unclassified;K09021;"	0	3	2	6	8	4	0	0	0	0	0	2
"KEGG2011;Unclassified;K19036;"	0	0	0	0	4	0	3	0	0	10	0	8
"KEGG2011;Unclassified;K19424;"	0	11	0	0	1	11	2	0	0	0	0	0
"KEGG2011;K1001100 Metabolism;Biosynthesis of Polyketides and Terpenoids;K1000906 Carotenoid biosynthesis;K09844 carotenoid 1,2-hydratase [EC:4.2.1.131];"	0	0	0	0	11	12	0	0	0	0	0	2
"KEGG2011;Unclassified;K16961;"	0	0	0	6	11	0	3	0	0	1	0	4
"KEGG2011;Unclassified;K19882;"	0	4	9	0	4	2	2	0	0	2	2	0
"KEGG2011;Unclassified;K12527;"	0	0	0	3	0	13	4	2	0	1	0	2
"KEGG2011;Unclassified;K16845;"	5	6	2	3	1	3	0	0	0	2	1	2
"KEGG2011;Unclassified;K15190;"	0	0	0	0	0	0	6	1	0	10	2	6
"KEGG2011;Unclassified;K15911;"	4	15	3	0	0	0	1	2	0	0	0	0
"KEGG2011;Unclassified;K07555;"	9	2	0	13	1	0	0	0	0	0	0	0
"KEGG2011;K2000020 Cellular Processes;Transport and Catabolism;K1004144 Endocytosis;K12477 EH domain-containing protein 4;"	0	0	0	0	0	0	3	3	2	12	1	4
"KEGG2011;K1001100 Metabolism;Metabolism of Other Amino Acids;K1000480 Glutathione metabolism;K04097 glutathione S-transferase [EC:2.5.1.18];"	1	0	1	0	2	5	5	2	0	3	2	4
"KEGG2011;Unclassified;K10891;"	0	0	0	0	2	0	5	0	3	4	4	7
"KEGG2011;K2000016 Environmental Information Processing;Membrane Transport;K1002010 ABC transporters;K10021 octopine/nopaline transport system ATP-binding protein [EC:3.6.3.-];"	0	0	2	3	0	15	1	4	0	0	0	0
"KEGG2011;Unclassified;K00597;"	0	0	0	0	0	3	7	1	2	5	1	6
"KEGG2011;Unclassified;K03166;"	4	1	2	0	3	3	2	2	4	4	0	0
"KEGG2011;Unclassified;K08825;"	0	0	0	0	0	0	1	3	2	3	2	14
"KEGG2011;Unclassified;K18006;"	5	8	8	0	0	0	0	2	0	2	0	0
"KEGG2011;K1001100 Metabolism;Xenobiotics Biodegradation and Metabolism;K1000363 Bisphenol degradation;"	0	0	2	1	1	2	5	5	3	4	0	2
"KEGG2011;Unclassified;K05373;"	4	0	2	1	12	2	0	2	0	2	0	0
"KEGG2011;K1001100 Metabolism;Biosynthesis of Polyketides and Terpenoids;K1001053 Biosynthesis of siderophore group nonribosomal peptides;K04788 mycobactin phenyloxazoline synthetase;"	3	0	0	0	20	0	2	0	0	0	0	0
"KEGG2011;Unclassified;K14827;"	5	2	0	6	0	4	0	0	3	2	0	3
"KEGG2011;K1001100 Metabolism;Metabolism of Cofactors and Vitamins;K1000130 Ubiquinone and other terpenoid-quinone biosynthesis;K12073 1,4-dihydroxy-2-naphthoyl-CoA hydrolase [EC:3.1.2.28];"	0	1	0	0	9	8	0	2	0	4	0	1
"KEGG2011;K1001100 Metabolism;Metabolism of Other Amino Acids;K1000450 Selenocompound metabolism;K08247 methionine S-methyltransferase [EC:2.1.1.12];"	0	0	0	0	0	25	0	0	0	0	0	0
"KEGG2011;Unclassified;K00638;"	0	0	0	0	6	0	0	0	0	0	0	19
"KEGG2011;Unclassified;K16072;"	1	3	0	6	9	2	1	1	0	2	0	0
"KEGG2011;Unclassified;K16923;"	10	8	3	1	2	2	0	0	0	0	0	0
"KEGG2011;K2000011 Genetic Information Processing;Folding, Sorting and Degradation;K1004120 Ubiquitin mediated proteolysis;K06688 ubiquitin-conjugating enzyme E2 C [EC:6.3.2.19];"	7	0	0	16	0	3	0	0	0	0	0	0
"KEGG2011;Unclassified;K10799;"	4	7	0	13	0	0	2	0	0	0	0	0
"KEGG2011;K1001100 Metabolism;Amino Acid Metabolism;K1000270 Cysteine and methionine metabolism;K08968 L-methionine (R)-S-oxide reductase [EC:1.8.4.14];"	7	1	0	13	0	5	0	0	0	0	0	0
"KEGG2011;Unclassified;K18916;"	0	0	0	10	5	7	0	0	0	0	0	4
"KEGG2011;Unclassified;K09246;"	5	0	0	21	0	0	0	0	0	0	0	0
"KEGG2011;Unclassified;K14663;"	5	2	0	9	2	7	0	0	1	0	0	0
"KEGG2011;Unclassified;K03739;"	6	2	0	3	7	8	0	0	0	0	0	0
"KEGG2011;Unclassified;K13115;"	0	0	0	0	0	0	8	2	0	7	2	7
"KEGG2011;Unclassified;K15635;"	0	0	0	0	1	25	0	0	0	0	0	0
"KEGG2011;Unclassified;K07389;"	1	3	0	0	13	7	0	0	2	0	0	0
"KEGG2011;K1001100 Metabolism;Metabolism of Cofactors and Vitamins;K1000860 Porphyrin and chlorophyll metabolism;K13543 uroporphyrinogen III methyltransferase / synthase [EC:2.1.1.107 4.2.1.75];"	14	5	2	0	0	1	0	0	2	0	0	2
"KEGG2011;Unclassified;K16322;"	0	0	0	0	2	24	0	0	0	0	0	0
"KEGG2011;Unclassified;K11561;"	14	1	0	6	0	5	0	0	0	0	0	0
"KEGG2011;Unclassified;K12988;"	0	5	0	0	8	2	0	4	6	1	0	0
"KEGG2011;Unclassified;K13678;"	3	10	0	8	1	2	0	0	2	0	0	0
"KEGG2011;Unclassified;K11102;"	5	11	4	0	0	0	0	4	0	0	0	2
"KEGG2011;K1001100 Metabolism;Glycan Biosynthesis and Metabolism;K1000604 Glycosphingolipid biosynthesis - ganglio series;K00725 (N-Acetylneuraminyl)-galactosylglucosylceramide N-acetylgalactosaminyltransferase [EC:2.4.1.92];"	2	1	0	0	6	7	2	6	0	0	0	2
"KEGG2011;Unclassified;K17591;"	1	5	0	4	3	11	0	2	0	0	0	0
"KEGG2011;K2000016 Environmental Information Processing;Membrane Transport;K1002010 ABC transporters;K11077 mannopine transport system substrate-binding protein;"	0	2	0	7	6	7	2	0	0	0	0	2
"KEGG2011;Unclassified;K15466;"	10	16	0	0	0	0	0	0	0	0	0	0
"KEGG2011;Unclassified;K19276;"	3	2	0	4	16	0	0	0	0	0	0	1
"KEGG2011;Unclassified;K19595;"	4	0	0	0	2	0	0	0	0	5	9	6
"KEGG2011;Unclassified;K03540;"	6	1	0	15	0	0	0	0	0	4	0	0
"KEGG2011;K2000011 Genetic Information Processing;K2000012 Transcription;K1003040 Spliceosome;K12833 pre-mRNA branch site protein p14;"	10	4	1	4	2	1	0	1	2	1	0	0
"KEGG2011;Unclassified;K18801;"	0	0	0	0	6	2	11	7	0	0	0	0
"KEGG2011;Unclassified;K18012;"	1	2	0	2	8	6	2	0	5	0	0	0
"KEGG2011;Unclassified;K11663;"	4	0	0	19	0	3	1	0	0	0	0	0
"KEGG2011;Unclassified;K18384;"	2	2	0	4	2	12	2	1	0	2	0	0
"KEGG2011;K1001100 Metabolism;Carbohydrate Metabolism;K1000010 Glycolysis / Gluconeogenesis;K01223 6-phospho-beta-glucosidase [EC:3.2.1.86];"	3	2	0	0	7	9	0	0	2	0	0	4
"KEGG2011;Unclassified;K07317;"	2	1	0	1	0	7	10	0	0	5	1	0
"KEGG2011;Unclassified;K19127;"	9	0	0	0	6	3	1	4	4	0	0	0
"KEGG2011;Unclassified;K12064;"	2	0	0	5	1	0	9	0	6	3	0	1
"KEGG2011;K1001100 Metabolism;Carbohydrate Metabolism;K1000030 Pentose phosphate pathway;K11441 dehydrogluconokinase [EC:2.7.1.13];"	0	0	0	0	0	0	16	5	6	0	0	0
"KEGG2011;Unclassified;K18290;"	7	4	0	0	16	0	0	0	0	0	0	0
"KEGG2011;K2000020 Cellular Processes;Transport and Catabolism;K1004144 Endocytosis;K12470 SH3 domain-containing kinase-binding protein 1;"	0	0	0	0	0	0	9	0	2	6	2	8
"KEGG2011;Unclassified;K18827;"	1	2	2	0	8	6	2	0	0	2	1	3
"KEGG2011;Unclassified;K17427;"	1	0	0	18	4	2	0	0	0	1	0	1
"KEGG2011;Unclassified;K19429;"	0	0	1	21	3	2	0	0	0	0	0	0
"KEGG2011;Unclassified;K03537;"	1	0	0	4	1	0	3	3	2	7	6	0
"KEGG2011;K2000016 Environmental Information Processing;Signal Transduction;K1002020 Two-component system;K07773 two-component system, OmpR family, aerobic respiration control protein ArcA;"	0	0	0	1	7	19	0	0	0	0	0	0
"KEGG2011;Unclassified;K06831;"	6	0	0	0	0	0	15	6	0	0	0	0
"KEGG2011;Unclassified;K18305;"	1	0	0	3	12	11	0	0	0	0	0	0
"KEGG2011;Unclassified;K15973;"	4	0	0	3	4	3	2	0	2	1	0	8
"KEGG2011;K2000016 Environmental Information Processing;Membrane Transport;K1002010 ABC transporters;K10541 methyl-galactoside transport system permease protein;"	0	11	0	12	4	0	0	0	0	0	0	0
"KEGG2011;Unclassified;K19603;"	0	0	0	1	0	0	0	0	4	11	2	9
"KEGG2011;Unclassified;K11748;"	1	4	0	1	3	0	0	0	0	12	6	0
"KEGG2011;Unclassified;K01094;"	6	0	0	18	3	0	0	0	0	0	0	0
"KEGG2011;Unclassified;K11502;"	0	0	0	0	0	0	4	4	2	13	0	4
"KEGG2011;Unclassified;K03538;"	9	2	4	6	2	4	0	0	0	0	0	0
"KEGG2011;Unclassified;K06402;"	1	0	0	2	7	7	0	0	3	3	4	0
"KEGG2011;Unclassified;K16458;"	0	0	2	0	0	0	8	5	3	4	0	5
"KEGG2011;Unclassified;K17916;"	0	0	0	0	0	0	9	1	6	4	0	7
"KEGG2011;Unclassified;K11534;"	2	2	0	8	3	0	0	0	2	2	0	8
"KEGG2011;Unclassified;K20011;"	5	3	2	2	4	3	0	5	3	0	0	0
"KEGG2011;K2000016 Environmental Information Processing;Signal Transduction;K1002020 Two-component system;K11617 two-component system, NarL family, sensor histidine kinase LiaS [EC:2.7.13.3];"	0	1	3	3	5	2	0	7	1	0	1	4
"KEGG2011;Unclassified;K17796;"	5	1	0	15	0	4	2	0	0	0	0	0
"KEGG2011;Unclassified;K11699;"	9	0	0	3	0	0	4	2	0	5	2	2
"KEGG2011;K1001100 Metabolism;Biosynthesis of Other Secondary Metabolites;beta-Lactam resistance;K02171 BlaI family transcriptional regulator, penicillinase repressor;"	1	2	0	0	3	3	0	2	0	1	1	14
"KEGG2011;Unclassified;K11216;"	0	0	0	4	14	6	0	2	0	1	0	0
"KEGG2011;Unclassified;K15762;"	5	3	6	0	1	2	0	0	2	8	1	0
"KEGG2011;Unclassified;K19222;"	0	0	2	7	8	1	5	0	2	0	0	3
"KEGG2011;Unclassified;K16801;"	0	0	0	0	0	0	5	3	1	8	1	10
"KEGG2011;Unclassified;K15598;"	1	2	1	4	3	6	3	0	0	5	0	3
"KEGG2011;Unclassified;K18372;"	0	0	0	6	17	5	0	0	0	0	0	0
"KEGG2011;Unclassified;K18333;"	1	4	0	5	6	2	4	2	4	0	0	0
"KEGG2011;Unclassified;K09825;"	0	5	2	1	3	10	0	0	3	0	1	3
"KEGG2011;Unclassified;K10779;"	0	0	0	0	0	0	5	3	6	3	1	10
"KEGG2011;Unclassified;K14324;"	11	1	0	13	1	0	2	0	0	0	0	0
"KEGG2011;K1001100 Metabolism;Lipid Metabolism;K1000564 Glycerophospholipid metabolism;K00105 alpha-glycerophosphate oxidase [EC:1.1.3.21];"	8	0	5	2	4	0	0	5	4	0	0	0
"KEGG2011;Unclassified;K11865;"	0	0	0	0	0	0	6	5	0	6	2	9
"KEGG2011;Unclassified;K18178;"	6	2	0	14	2	1	0	2	1	0	0	0
"KEGG2011;Unclassified;K18533;"	0	1	0	0	0	0	0	8	1	4	4	10
"KEGG2011;K1001100 Metabolism;Metabolism of Other Amino Acids;K1000473 D-Alanine metabolism;K03367 D-alanine--poly(phosphoribitol) ligase subunit 1 [EC:6.1.1.13];"	12	1	0	3	8	4	0	0	0	0	0	0
"KEGG2011;Unclassified;K16017;"	0	0	0	0	0	0	12	6	10	0	0	0
"KEGG2011;Unclassified;K09733;"	0	28	0	0	0	0	0	0	0	0	0	0
"KEGG2011;Unclassified;K13006;"	6	5	0	2	6	6	0	1	1	1	0	0
"KEGG2011;Unclassified;K16253;"	10	4	2	3	5	4	0	0	0	0	0	0
"KEGG2011;Unclassified;K08005;"	0	23	2	0	0	3	0	0	0	0	0	0
"KEGG2011;Unclassified;K13679;"	0	0	0	25	4	0	0	0	0	0	0	0
"KEGG2011;K2000011 Genetic Information Processing;Replication and Repair;K1003440 Homologous recombination;K10869 RAD51-like protein 1;"	0	0	0	0	0	0	9	0	2	11	3	4
"KEGG2011;Unclassified;K01459;"	5	3	2	5	3	2	2	3	0	2	2	0
"KEGG2011;Unclassified;K11270;"	1	0	0	4	0	0	8	0	5	5	2	4
"KEGG2011;Unclassified;K19591;"	1	2	0	2	10	3	1	0	3	1	1	5
"KEGG2011;Unclassified;K16550;"	0	0	0	0	0	0	8	4	2	3	4	8
"KEGG2011;Unclassified;K13205;"	0	0	0	0	3	6	9	3	2	2	0	4
"KEGG2011;Unclassified;K19737;"	4	2	3	0	3	1	5	2	2	7	0	0
"KEGG2011;Unclassified;K09579;"	10	3	0	11	2	3	0	0	0	0	0	0
"KEGG2011;Unclassified;K07767;"	0	0	0	0	0	0	6	1	1	1	0	20
"KEGG2011;K2000011 Genetic Information Processing;Folding, Sorting and Degradation;K1004130 SNARE interactions in vesicular transport;K08504 blocked early in transport 1;"	13	0	1	12	0	3	0	0	0	0	0	0
"KEGG2011;Unclassified;K08153;"	18	2	5	4	0	0	0	0	0	0	0	0
"KEGG2011;Unclassified;K05953;"	0	0	0	25	2	2	0	0	0	0	0	0
"KEGG2011;Unclassified;K14677;"	0	0	0	0	0	0	9	0	2	5	7	6
"KEGG2011;Unclassified;K20278;"	0	0	0	0	0	0	10	6	2	4	1	6
"KEGG2011;Unclassified;K17239;"	3	0	0	4	6	10	0	5	0	1	0	0
"KEGG2011;Unclassified;K09018;"	1	13	0	0	4	7	0	1	1	0	0	2
"KEGG2011;Unclassified;K14325;"	6	7	0	4	2	7	0	0	2	0	0	1
"KEGG2011;Unclassified;K11848;"	0	6	0	0	0	0	3	2	3	8	5	2
"KEGG2011;Unclassified;K10689;"	9	3	4	7	1	3	0	0	2	0	0	0
"KEGG2011;Unclassified;K17364;"	2	2	2	1	5	1	0	0	4	8	3	1
"KEGG2011;K1001100 Metabolism;Carbohydrate Metabolism;K1000660 C5-Branched dibasic acid metabolism;"	3	8	0	3	7	2	3	0	0	1	2	0
"KEGG2011;Unclassified;K15644;"	0	0	0	2	22	5	0	0	0	0	0	0
"KEGG2011;K2000011 Genetic Information Processing;K2000012 Transcription;K1003040 Spliceosome;K12885 heterogeneous nuclear ribonucleoprotein G;"	0	0	0	0	10	12	0	1	0	6	0	0
"KEGG2011;K2000016 Environmental Information Processing;Membrane Transport;K1002060 Phosphotransferase system (PTS);K02757 PTS system, beta-glucosides-specific IIC component;"	0	4	0	2	9	12	0	0	2	0	0	0
"KEGG2011;Unclassified;K18274;"	0	0	0	24	4	1	0	0	0	0	0	0
"KEGG2011;K1001100 Metabolism;Xenobiotics Biodegradation and Metabolism;Benzoate degradation via CoA ligation;K04109 4-hydroxybenzoyl-CoA reductase subunit beta [EC:1.3.7.9];"	0	0	0	27	3	0	0	0	0	0	0	0
"KEGG2011;K1001100 Metabolism;Amino Acid Metabolism;K1000300 Lysine biosynthesis;K05828 acetylglutamate/LysW-gamma-L-alpha-aminoadipate kinase [EC:2.7.2.8 2.7.2.-];"	0	13	0	1	2	9	0	0	4	0	0	1
"KEGG2011;Unclassified;K10084;"	7	0	0	0	0	0	8	0	4	8	2	1
"KEGG2011;K1001100 Metabolism;Carbohydrate Metabolism;K1000520 Amino sugar and nucleotide sugar metabolism;K12447 UDP-sugar pyrophosphorylase [EC:2.7.7.64];"	0	0	1	2	0	0	11	6	4	2	0	4
"KEGG2011;K1001100 Metabolism;Metabolism of Other Amino Acids;K1000480 Glutathione metabolism;K07751 PepB aminopeptidase [EC:3.4.11.23];"	0	0	0	0	1	29	0	0	0	0	0	0
"KEGG2011;Unclassified;K16247;"	4	21	2	0	1	0	0	0	2	0	0	0
"KEGG2011;Unclassified;K06568;"	0	0	2	0	2	25	0	0	0	1	0	0
"KEGG2011;Unclassified;K05882;"	0	1	0	19	1	1	0	0	0	6	0	2
"KEGG2011;Unclassified;K06156;"	0	0	0	12	7	0	0	0	0	0	6	5
"KEGG2011;Unclassified;K09640;"	0	1	2	2	4	3	0	0	12	6	0	0
"KEGG2011;Unclassified;K15328;"	0	0	0	4	7	0	8	11	0	0	0	0
"KEGG2011;K1001100 Metabolism;Nucleotide Metabolism;K1000230 Purine metabolism;K11265 adenylate cyclase 10 [EC:4.6.1.1];"	0	12	0	5	4	6	0	0	0	0	0	3
"KEGG2011;Unclassified;K19268;"	0	14	0	0	13	0	0	0	2	0	0	1
"KEGG2011;K1001100 Metabolism;Biosynthesis of Polyketides and Terpenoids;K1000903 Limonene and pinene degradation;K10533 limonene-1,2-epoxide hydrolase [EC:3.3.2.8];"	0	6	0	4	9	2	0	3	2	0	3	1
"KEGG2011;K1001100 Metabolism;Carbohydrate Metabolism;K1000520 Amino sugar and nucleotide sugar metabolism;K01639 N-acetylneuraminate lyase [EC:4.1.3.3];"	0	2	0	14	0	10	0	0	0	2	0	2
"KEGG2011;Unclassified;K15782;"	4	5	0	3	7	9	0	0	0	0	0	2
"KEGG2011;Unclassified;K20217;"	0	0	0	0	0	0	9	1	8	7	2	3
"KEGG2011;Unclassified;K18609;"	4	4	0	11	4	7	0	0	0	0	0	0
"KEGG2011;Unclassified;K16907;"	9	1	0	4	8	8	0	0	0	0	0	0
"KEGG2011;K2000025 Organismal Systems;Immune System;K1004610 Complement and coagulation cascades;K01321 coagulation factor IX (Christmas factor) [EC:3.4.21.22];"	0	0	0	5	24	1	0	0	0	0	0	0
"KEGG2011;Unclassified;K16317;"	3	3	0	2	8	13	0	0	1	0	0	0
"KEGG2011;Unclassified;K08178;"	12	0	0	4	0	2	0	2	10	0	0	0
"KEGG2011;Unclassified;K16553;"	2	0	0	5	1	20	0	0	2	0	0	0
"KEGG2011;K2000016 Environmental Information Processing;Signal Transduction;K1004010 MAPK signaling pathway;K04412 serine/threonine kinase 3;"	0	0	0	0	0	0	6	2	7	6	3	6
"KEGG2011;K1001100 Metabolism;Lipid Metabolism;K1000564 Glycerophospholipid metabolism;K00980 glycerol-3-phosphate cytidylyltransferase [EC:2.7.7.39];"	9	13	0	1	0	0	2	4	0	0	0	2
"KEGG2011;K1001100 Metabolism;Lipid Metabolism;K1000140 Steroid hormone biosynthesis;"	2	4	0	5	9	11	0	0	0	0	0	0
"KEGG2011;Unclassified;K18151;"	12	2	0	4	3	1	5	4	0	0	0	0
"KEGG2011;Unclassified;K20249;"	2	0	0	0	0	27	0	2	0	0	0	0
"KEGG2011;Unclassified;K19033;"	11	4	0	5	6	5	0	0	0	0	0	0
"KEGG2011;Unclassified;K19671;"	0	0	0	0	0	1	8	5	2	8	1	6
"KEGG2011;Unclassified;K13638;"	0	4	0	7	2	14	0	1	1	0	0	2
"KEGG2011;K2000011 Genetic Information Processing;K2000012 Transcription;K1003040 Spliceosome;K12897 transformer-2 protein;"	0	0	0	0	0	0	9	4	1	8	0	9
"KEGG2011;Unclassified;K15901;"	6	0	2	13	7	3	0	0	0	0	0	0
"KEGG2011;Unclassified;K05956;"	12	2	0	13	0	3	0	0	0	0	0	1
"KEGG2011;Unclassified;K14968;"	8	2	0	16	0	5	0	0	0	0	0	0
"KEGG2011;Unclassified;K14389;"	0	0	0	0	0	0	2	3	5	11	1	9
"KEGG2011;Unclassified;K15027;"	0	0	0	0	0	0	6	7	5	5	0	8
"KEGG2011;K2000016 Environmental Information Processing;Signal Transduction;K1004020 Calcium signaling pathway;K05849 solute carrier family 8 (sodium/calcium exchanger);"	3	0	0	3	6	9	1	0	0	1	0	8
"KEGG2011;Unclassified;K14585;"	0	0	0	8	14	9	0	0	0	0	0	0
"KEGG2011;Unclassified;K15228;"	0	0	1	15	7	5	0	0	0	3	0	0
"KEGG2011;Unclassified;K18923;"	0	2	2	2	9	10	0	2	0	1	2	1
"KEGG2011;Unclassified;K08970;"	3	0	2	0	4	2	6	5	2	2	4	2
"KEGG2011;Unclassified;K17702;"	0	0	0	0	0	0	6	4	2	6	5	9
"KEGG2011;K1001100 Metabolism;Nucleotide Metabolism;K1000230 Purine metabolism;K00073 ureidoglycolate dehydrogenase (NAD+) [EC:1.1.1.350];"	2	5	0	0	4	4	7	8	2	0	0	0
"KEGG2011;Unclassified;K11404;"	0	0	0	0	0	0	7	5	2	12	2	4
"KEGG2011;K1001100 Metabolism;Carbohydrate Metabolism;K1000040 Pentose and glucuronate interconversions;K00875 D-ribulokinase [EC:2.7.1.47];"	0	0	0	4	12	6	0	4	0	0	0	6
"KEGG2011;K2000011 Genetic Information Processing;Folding, Sorting and Degradation;K1004120 Ubiquitin mediated proteolysis;K10615 E3 ubiquitin-protein ligase HERC4 [EC:6.3.2.19];"	8	0	0	0	0	0	10	8	0	2	1	3
"KEGG2011;Unclassified;K11924;"	0	7	0	7	8	3	0	1	0	1	0	5
"KEGG2011;Unclassified;K19681;"	0	0	0	0	0	0	13	0	4	9	0	6
"KEGG2011;Unclassified;K02598;"	0	0	0	0	0	0	12	6	14	0	0	0
"KEGG2011;Unclassified;K16840;"	2	2	1	1	11	6	2	1	2	4	0	0
"KEGG2011;Unclassified;K08318;"	7	4	0	4	10	7	0	0	0	0	0	0
"KEGG2011;Unclassified;K15564;"	7	8	0	13	0	4	0	0	0	0	0	0
"KEGG2011;Unclassified;K17209;"	6	3	0	11	4	5	1	0	0	0	0	2
"KEGG2011;Unclassified;K19501;"	0	0	0	0	0	0	7	5	3	6	2	9
"KEGG2011;Unclassified;K13021;"	12	2	2	0	4	1	2	2	2	2	2	2
"KEGG2011;Unclassified;K19006;"	0	0	0	0	0	0	5	0	10	8	2	8
"KEGG2011;K1001100 Metabolism;Lipid Metabolism;K1000600 Sphingolipid metabolism;K04711 dihydroceramidase [EC:3.5.1.-];"	19	0	0	10	0	3	1	0	0	0	0	0
"KEGG2011;K1001100 Metabolism;Nucleotide Metabolism;K1000230 Purine metabolism;K00087 xanthine dehydrogenase molybdenum-binding subunit [EC:1.17.1.4];"	0	0	0	0	5	26	0	0	0	0	0	2
"KEGG2011;Unclassified;K14675;"	6	0	0	18	0	0	3	1	1	2	1	1
"KEGG2011;Unclassified;K12242;"	8	9	0	2	1	1	0	0	6	4	0	2
"KEGG2011;Unclassified;K15148;"	8	2	0	18	0	4	0	1	0	0	0	0
"KEGG2011;Unclassified;K05779;"	0	6	0	6	8	2	3	2	0	0	4	2
"KEGG2011;Unclassified;K08819;"	0	0	1	0	0	0	7	2	0	10	1	12
"KEGG2011;Unclassified;K01303;"	12	2	0	3	9	1	0	0	0	0	0	6
"KEGG2011;Unclassified;K15675;"	0	1	1	1	0	30	0	0	0	0	0	0
"KEGG2011;Unclassified;K11344;"	8	3	0	16	0	5	0	0	1	0	0	0
"KEGG2011;Unclassified;K14163;"	0	0	0	0	0	0	8	1	4	11	5	4
"KEGG2011;Unclassified;K11515;"	11	2	2	0	0	2	4	5	6	0	0	1
"KEGG2011;Unclassified;K16219;"	5	2	2	24	0	0	0	0	0	0	0	0
"KEGG2011;K2000034 Human Diseases;Infectious Diseases;K1005111 Vibrio cholerae pathogenic cycle;K10917 PadR family transcriptional regulator, regulatory protein AphA;"	4	0	0	0	8	19	0	2	0	0	0	0
"KEGG2011;Unclassified;K14299;"	5	2	2	9	2	2	0	4	3	2	0	2
"KEGG2011;Unclassified;K15337;"	0	0	0	1	1	3	5	5	7	3	5	3
"KEGG2011;Unclassified;K17757;"	0	0	0	5	1	4	9	7	3	1	1	2
"KEGG2011;K2000011 Genetic Information Processing;Folding, Sorting and Degradation;K1003060 Protein export;K09647 mitochondrial inner membrane protease subunit 1 [EC:3.4.21.-];"	22	0	0	10	1	0	0	0	0	0	0	0
"KEGG2011;Unclassified;K15763;"	2	0	1	2	15	12	0	0	1	0	0	0
"KEGG2011;Unclassified;K17228;"	3	0	4	0	1	18	2	2	0	3	0	0
"KEGG2011;Unclassified;K10735;"	3	2	0	18	5	5	0	0	0	0	0	0
"KEGG2011;Unclassified;K05518;"	0	2	0	4	6	12	3	2	2	2	0	0
"KEGG2011;K2000011 Genetic Information Processing;Folding, Sorting and Degradation;K1004120 Ubiquitin mediated proteolysis;K10587 ubiquitin-protein ligase E3 A [EC:6.3.2.19];"	0	0	0	0	1	0	5	5	3	7	0	12
"KEGG2011;K1001100 Metabolism;Amino Acid Metabolism;K1000350 Tyrosine metabolism;K01557 acylpyruvate hydrolase [EC:3.7.1.5];"	0	0	0	0	0	0	9	1	3	5	7	8
"KEGG2011;Unclassified;K13411;"	0	0	0	4	8	21	0	0	0	0	0	0
"KEGG2011;K1001100 Metabolism;Biosynthesis of Polyketides and Terpenoids;K1000906 Carotenoid biosynthesis;K09835 prolycopene isomerase [EC:5.2.1.13];"	1	2	0	1	14	12	0	0	0	1	2	0
"KEGG2011;K2000011 Genetic Information Processing;Replication and Repair;K1003440 Homologous recombination;K10873 DNA repair and recombination protein RAD52;"	3	0	0	10	2	5	1	0	1	2	2	7
"KEGG2011;K1001100 Metabolism;Biosynthesis of Polyketides and Terpenoids;K1000906 Carotenoid biosynthesis;K09845 1-hydroxycarotenoid 3,4-desaturase [EC:1.3.99.27];"	0	0	0	0	12	15	0	0	0	2	1	4
"KEGG2011;Unclassified;K19594;"	7	0	0	5	3	0	2	1	2	6	4	4
"KEGG2011;Unclassified;K08654;"	2	6	8	0	14	2	0	0	0	2	0	0
"KEGG2011;Unclassified;K15166;"	0	0	0	0	0	0	3	5	8	6	3	9
"KEGG2011;Unclassified;K15373;"	2	1	0	2	16	8	0	1	0	0	4	0
"KEGG2011;K1001100 Metabolism;Carbohydrate Metabolism;K1000500 Starch and sucrose metabolism;K07405 alpha-amylase [EC:3.2.1.1];"	0	0	0	0	2	6	0	0	0	12	4	10
"KEGG2011;Unclassified;K19778;"	10	6	0	4	4	4	0	0	2	3	1	0
"KEGG2011;Unclassified;K10974;"	0	13	0	0	11	7	0	0	0	0	3	0
"KEGG2011;Unclassified;K17484;"	7	18	1	3	1	0	0	0	0	2	0	2
"KEGG2011;Unclassified;K18672;"	6	1	1	3	6	1	9	7	0	0	0	0
"KEGG2011;Unclassified;K02076;"	12	6	2	4	0	0	0	2	6	0	0	2
"KEGG2011;K1001100 Metabolism;Carbohydrate Metabolism;K1000051 Fructose and mannose metabolism;K01813 L-rhamnose isomerase [EC:5.3.1.14];"	9	6	0	6	9	0	0	2	0	1	0	1
"KEGG2011;K2000011 Genetic Information Processing;Replication and Repair;K1003420 Nucleotide excision repair;K10845 TFIIH basal transcription factor complex TTD-A subunit;"	18	0	1	13	2	0	0	0	0	0	0	0
"KEGG2011;K2000020 Cellular Processes;Transport and Catabolism;K1004142 Lysosome;K12392 AP-1 complex subunit beta-1;"	0	0	0	0	0	0	6	5	5	6	1	11
"KEGG2011;Unclassified;K17278;"	7	0	0	13	4	10	0	0	0	0	0	0
"KEGG2011;Unclassified;K16237;"	2	22	0	1	6	0	2	1	0	0	0	0
"KEGG2011;Unclassified;K18007;"	4	6	8	3	0	2	0	4	5	0	0	2
"KEGG2011;Unclassified;K15655;"	0	0	0	5	20	8	0	0	0	0	1	0
"KEGG2011;Unclassified;K19623;"	2	2	4	6	10	0	4	0	6	0	0	0
"KEGG2011;Unclassified;K14815;"	6	0	0	16	0	4	0	0	5	1	1	1
"KEGG2011;K2000011 Genetic Information Processing;Replication and Repair;K1003440 Homologous recombination;K10867 nijmegen breakage syndrome protein 1;"	0	0	0	0	0	0	12	4	10	1	3	4
"KEGG2011;K2000016 Environmental Information Processing;Membrane Transport;K1002010 ABC transporters;K11954 neutral amino acid transport system substrate-binding protein;"	0	5	6	1	4	5	0	0	11	0	0	2
"KEGG2011;Unclassified;K12213;"	2	0	0	4	5	15	3	2	2	1	0	1
"KEGG2011;Unclassified;K16216;"	0	7	16	7	3	2	0	0	0	0	0	0
"KEGG2011;K1001100 Metabolism;Nucleotide Metabolism;K1000240 Pyrimidine metabolism;K01240 uridine nucleosidase [EC:3.2.2.3];"	15	3	0	12	0	5	0	0	0	0	0	0
"KEGG2011;Unclassified;K15078;"	4	2	0	10	0	0	0	1	8	7	0	3
"KEGG2011;Unclassified;K06974;"	11	2	0	12	2	2	0	0	4	2	0	0
"KEGG2011;Unclassified;K14022;"	15	2	0	13	0	2	0	0	3	0	0	0
"KEGG2011;Unclassified;K13106;"	15	0	0	16	0	3	0	0	1	0	0	0
"KEGG2011;K2000011 Genetic Information Processing;Replication and Repair;K1003410 Base excision repair;K10800 single-strand selective monofunctional uracil DNA glycosylase [EC:3.2.2.-];"	3	4	0	2	9	12	1	2	0	0	2	0
"KEGG2011;Unclassified;K11559;"	10	1	0	7	0	4	1	1	2	6	0	3
"KEGG2011;Unclassified;K07997;"	0	0	0	0	0	35	0	0	0	0	0	0
"KEGG2011;Unclassified;K17736;"	0	0	0	6	10	10	0	0	0	7	0	2
"KEGG2011;Unclassified;K17616;"	3	0	0	12	10	2	0	5	1	0	2	0
"KEGG2011;Unclassified;K02839;"	3	8	0	4	6	2	1	2	5	0	2	2
"KEGG2011;Unclassified;K19041;"	34	0	0	0	0	0	0	0	0	0	0	1
"KEGG2011;Unclassified;K14821;"	7	0	1	24	0	3	0	0	0	0	0	0
"KEGG2011;Unclassified;K19113;"	16	12	5	0	2	0	0	0	0	0	0	0
"KEGG2011;Unclassified;K19732;"	0	0	2	2	12	11	0	0	0	1	3	4
"KEGG2011;Unclassified;K13111;"	0	0	0	0	0	0	11	2	10	8	1	4
"KEGG2011;Unclassified;K20250;"	2	0	0	0	21	6	0	0	5	1	1	0
"KEGG2011;Unclassified;K18381;"	0	0	0	2	0	2	12	0	20	0	0	0
"KEGG2011;Unclassified;K03633;"	3	2	2	0	5	9	1	0	8	2	0	4
"KEGG2011;Unclassified;K15450;"	0	0	0	7	25	4	0	0	0	0	0	0
"KEGG2011;Unclassified;K17811;"	7	0	0	0	8	2	2	2	13	0	0	2
"KEGG2011;Unclassified;K14165;"	7	1	0	3	0	1	4	15	0	0	2	3
"KEGG2011;Unclassified;K08657;"	9	4	0	15	1	7	0	0	0	0	0	0
"KEGG2011;Unclassified;K19680;"	0	0	3	0	0	0	8	7	3	6	0	9
"KEGG2011;K1001100 Metabolism;Amino Acid Metabolism;K1000290 Valine, leucine and isoleucine biosynthesis;K09011 D-citramalate synthase [EC:2.3.1.182];"	0	0	0	1	5	4	2	3	1	6	4	10
"KEGG2011;Unclassified;K10360;"	9	3	0	15	1	0	0	2	4	0	0	2
"KEGG2011;Unclassified;K11803;"	0	0	0	0	0	0	10	0	2	7	3	14
"KEGG2011;K2000011 Genetic Information Processing;K2000012 Transcription;K1003040 Spliceosome;K12890 splicing factor, arginine/serine-rich 1/9;"	0	0	0	0	0	0	8	0	3	7	2	16
"KEGG2011;Unclassified;K00142;"	0	0	0	0	0	0	11	2	0	9	5	9
"KEGG2011;Unclassified;K07976;"	0	0	0	0	0	0	12	5	5	7	2	5
"KEGG2011;Unclassified;K15033;"	5	0	0	25	0	6	0	0	0	0	0	0
"KEGG2011;Unclassified;K16543;"	0	0	0	0	0	0	4	4	11	8	4	5
"KEGG2011;Unclassified;K15009;"	0	0	0	0	0	0	3	14	5	7	5	2
"KEGG2011;Unclassified;K18136;"	0	0	0	2	4	24	0	2	0	4	0	0
"KEGG2011;K2000016 Environmental Information Processing;Membrane Transport;K1002010 ABC transporters;K08712 ATP-binding cassette, subfamily G (WHITE), member 2, SNQ2;"	36	0	0	0	0	0	0	0	0	0	0	0
"KEGG2011;Unclassified;K07464;"	2	4	0	6	10	4	2	5	1	2	0	0
"KEGG2011;Unclassified;K18481;"	9	11	0	0	14	1	0	1	0	0	0	0
"KEGG2011;Unclassified;K04335;"	10	3	1	9	0	4	0	1	2	4	2	0
"KEGG2011;Unclassified;K10995;"	0	0	0	0	0	0	5	9	6	10	0	7
"KEGG2011;Unclassified;K11855;"	2	3	1	3	3	0	4	2	1	7	4	7
"KEGG2011;Unclassified;K18065;"	6	3	0	7	7	14	0	0	0	0	0	0
"KEGG2011;Unclassified;K15441;"	6	3	0	18	2	4	0	0	2	1	0	1
"KEGG2011;Unclassified;K19048;"	2	0	0	2	2	23	0	5	1	0	0	2
"KEGG2011;Unclassified;K16544;"	0	0	0	0	0	0	12	0	6	7	4	8
"KEGG2011;Unclassified;K15317;"	31	0	0	2	0	4	0	0	0	0	0	0
"KEGG2011;K2000011 Genetic Information Processing;K2000012 Transcription;K1003040 Spliceosome;K12896 splicing factor, arginine/serine-rich 7;"	0	0	0	0	0	0	8	7	10	5	1	6
"KEGG2011;Unclassified;K17725;"	0	0	0	0	2	35	0	0	0	0	0	0
"KEGG2011;Unclassified;K14636;"	0	0	0	0	0	0	10	4	6	8	5	4
"KEGG2011;Unclassified;K18702;"	4	2	0	5	6	2	2	1	9	0	6	0
"KEGG2011;K1001100 Metabolism;Carbohydrate Metabolism;K1000051 Fructose and mannose metabolism;K05947 mannosyl-3-phosphoglycerate synthase [EC:2.4.1.217];"	2	2	0	0	6	23	0	0	0	2	2	0
"KEGG2011;K2000016 Environmental Information Processing;Signal Transduction;K1002020 Two-component system;K07772 two-component system, OmpR family, torCAD operon response regulator TorR;"	10	10	2	1	2	0	0	2	0	6	0	4
"KEGG2011;Unclassified;K15072;"	37	0	0	0	0	0	0	0	0	0	0	0
"KEGG2011;K2000011 Genetic Information Processing;Folding, Sorting and Degradation;K1003060 Protein export;K09648 mitochondrial inner membrane protease subunit 2 [EC:3.4.21.-];"	12	2	0	15	0	7	0	0	1	0	0	0
"KEGG2011;K2000011 Genetic Information Processing;Folding, Sorting and Degradation;K1004130 SNARE interactions in vesicular transport;K08515 vesicle-associated membrane protein 7;"	10	4	0	13	2	4	4	0	0	0	0	0
"KEGG2011;Unclassified;K16462;"	0	0	0	0	16	0	6	4	1	3	1	6
"KEGG2011;Unclassified;K18476;"	2	8	2	8	5	4	1	3	2	0	2	0
"KEGG2011;Unclassified;K13184;"	0	0	0	0	0	0	2	10	4	10	2	9
"KEGG2011;Unclassified;K17990;"	0	0	0	0	0	37	0	0	0	0	0	0
"KEGG2011;Unclassified;K14379;"	0	2	0	2	6	4	0	0	0	19	0	4
"KEGG2011;K1001100 Metabolism;Carbohydrate Metabolism;K1000520 Amino sugar and nucleotide sugar metabolism;K12446 L-arabinokinase [EC:2.7.1.46];"	0	8	4	3	6	3	4	2	2	5	0	0
"KEGG2011;K1001100 Metabolism;Lipid Metabolism;K1000564 Glycerophospholipid metabolism;K00112 glycerol-3-phosphate dehydrogenase subunit B [EC:1.1.5.3];"	0	7	2	0	1	21	1	1	2	0	0	2
"KEGG2011;Unclassified;K17435;"	11	1	2	21	0	2	0	0	0	0	0	0
"KEGG2011;Unclassified;K19013;"	2	4	0	2	8	21	0	0	0	0	0	0
"KEGG2011;Unclassified;K16599;"	0	0	0	0	0	0	5	2	8	5	0	17
"KEGG2011;Unclassified;K11577;"	0	0	0	0	0	0	7	6	8	7	1	8
"KEGG2011;Unclassified;K14674;"	14	1	0	5	8	10	0	0	0	0	0	0
"KEGG2011;K2000011 Genetic Information Processing;Folding, Sorting and Degradation;K1003018 RNA degradation;K03679 exosome complex component RRP4;"	4	2	0	3	0	0	3	6	6	9	3	2
"KEGG2011;K2000016 Environmental Information Processing;Signal Transduction;K1002020 Two-component system;K13040 two-component system, LuxR family, sensor histidine kinase TtrS [EC:2.7.13.3];"	9	4	0	14	2	0	0	2	5	0	0	2
"KEGG2011;K2000011 Genetic Information Processing;K2000012 Transcription;K1003040 Spliceosome;K12834 PHD finger-like domain-containing protein 5A;"	17	0	2	13	0	4	0	0	1	1	0	0
"KEGG2011;Unclassified;K12734;"	5	4	0	15	4	8	0	0	2	0	0	0
"KEGG2011;Unclassified;K00670;"	10	7	3	13	4	1	0	0	0	0	0	0
"KEGG2011;Unclassified;K14616;"	7	3	1	8	1	10	1	0	3	0	2	2
"KEGG2011;K2000034 Human Diseases;Neurodegenerative Diseases;K1005016 Huntington's disease;K04638 estrogen-related receptor beta like 1;"	0	0	0	0	0	0	8	3	9	10	2	6
"KEGG2011;K2000011 Genetic Information Processing;Folding, Sorting and Degradation;K1004130 SNARE interactions in vesicular transport;K08497 protein transport protein SEC20;"	14	0	0	16	0	8	0	0	0	0	0	0
"KEGG2011;Unclassified;K19820;"	18	10	0	4	3	3	0	0	0	0	0	0
"KEGG2011;K1001100 Metabolism;Carbohydrate Metabolism;K1000053 Ascorbate and aldarate metabolism;K00423 L-ascorbate oxidase [EC:1.10.3.3];"	1	0	1	0	0	0	6	0	10	8	4	8
"KEGG2011;Unclassified;K17714;"	14	2	0	15	3	4	0	0	0	0	0	0
"KEGG2011;K1001100 Metabolism;Nucleotide Metabolism;K1000240 Pyrimidine metabolism;K00226 dihydroorotate dehydrogenase (fumarate) [EC:1.3.98.1];"	7	0	0	10	5	6	5	3	0	2	0	0
"KEGG2011;K2000011 Genetic Information Processing;Replication and Repair;K1003410 Base excision repair;K10771 AP endonuclease 1 [EC:4.2.99.18];"	8	0	0	15	0	0	1	3	0	6	0	6
"KEGG2011;Unclassified;K00683;"	0	0	0	0	2	2	1	6	5	13	0	10
"KEGG2011;Unclassified;K19157;"	1	7	1	7	5	11	2	1	0	0	4	0
"KEGG2011;Unclassified;K12060;"	0	1	2	3	4	3	14	4	6	2	0	0
"KEGG2011;K2000016 Environmental Information Processing;Membrane Transport;K1002010 ABC transporters;K10538 L-arabinose transport system permease protein;"	8	0	0	5	6	8	0	0	2	6	0	4
"KEGG2011;Unclassified;K14566;"	17	0	0	17	0	2	0	0	3	0	0	0
"KEGG2011;Unclassified;K16013;"	2	6	0	4	6	8	2	1	0	5	2	3
"KEGG2011;Unclassified;K14206;"	0	0	0	0	0	4	4	7	2	13	0	9
"KEGG2011;Unclassified;K08227;"	2	0	0	2	0	9	4	12	0	1	2	7
"KEGG2011;Unclassified;K19513;"	0	0	0	0	0	0	9	3	2	17	0	8
"KEGG2011;Unclassified;K18785;"	8	4	0	1	0	6	0	2	17	0	0	1
"KEGG2011;Unclassified;K18342;"	17	0	2	17	1	1	2	0	0	0	0	0
"KEGG2011;Unclassified;K07319;"	2	4	0	3	6	7	5	2	9	0	2	0
"KEGG2011;Unclassified;K14313;"	0	0	1	0	0	0	13	1	3	4	2	16
"KEGG2011;Unclassified;K18820;"	16	3	0	5	12	0	0	0	2	2	0	0
"KEGG2011;K1001100 Metabolism;Amino Acid Metabolism;K1000380 Tryptophan metabolism;K00562 methyltransferase [EC:2.1.1.49 2.1.1.96];"	10	0	0	0	3	1	4	0	15	5	2	0
"KEGG2011;Unclassified;K18844;"	2	6	0	4	20	7	0	1	0	0	0	0
"KEGG2011;Unclassified;K14779;"	15	0	0	15	0	6	1	0	0	2	1	0
"KEGG2011;Unclassified;K14050;"	7	1	2	16	0	6	0	0	4	1	0	3
"KEGG2011;K2000020 Cellular Processes;Transport and Catabolism;K1004142 Lysosome;K12398 AP-3 complex subunit mu;"	1	0	0	0	0	0	9	1	4	14	4	7
"KEGG2011;Unclassified;K14136;"	13	14	0	2	3	4	1	0	3	0	0	0
"KEGG2011;Unclassified;K15660;"	8	7	3	1	9	5	0	0	1	2	4	0
"KEGG2011;Unclassified;K09550;"	5	6	1	23	2	3	0	0	0	0	0	0
"KEGG2011;Unclassified;K10361;"	0	0	0	0	0	0	5	0	8	14	2	11
"KEGG2011;Unclassified;K19573;"	0	0	0	0	0	0	9	2	6	18	0	5
"KEGG2011;Unclassified;K01449;"	0	0	2	1	22	5	0	0	0	4	0	6
"KEGG2011;Unclassified;K18042;"	0	1	0	0	0	0	10	9	1	7	9	4
"KEGG2011;Unclassified;K12203;"	0	0	0	2	11	12	0	2	4	3	0	7
"KEGG2011;Unclassified;K15456;"	21	1	0	17	0	2	0	0	0	0	0	0
"KEGG2011;Unclassified;K03692;"	0	0	1	6	4	29	0	0	0	0	1	0
"KEGG2011;Unclassified;K18847;"	2	10	4	14	5	6	0	0	0	0	0	0
"KEGG2011;Unclassified;K19828;"	12	2	0	14	3	6	0	0	4	0	0	0
"KEGG2011;Unclassified;K19203;"	8	1	0	2	28	0	0	0	2	0	0	0
"KEGG2011;Unclassified;K10399;"	0	0	0	0	0	0	7	5	6	11	7	5
"KEGG2011;Unclassified;K18475;"	2	0	0	7	10	20	0	0	0	2	0	0
"KEGG2011;Unclassified;K15698;"	0	0	0	0	0	0	11	12	0	6	0	12
"KEGG2011;Unclassified;K03827;"	5	3	1	3	5	14	0	2	4	2	0	2
"KEGG2011;Unclassified;K14809;"	3	0	0	11	2	7	3	2	2	1	0	10
"KEGG2011;Unclassified;K16392;"	0	41	0	0	0	0	0	0	0	0	0	0
"KEGG2011;Unclassified;K11659;"	0	0	0	0	0	0	10	6	1	7	2	15
"KEGG2011;Unclassified;K16348;"	0	2	11	5	0	11	0	2	0	4	4	3
"KEGG2011;Unclassified;K13114;"	1	9	2	13	5	4	2	0	0	2	0	4
"KEGG2011;K1001100 Metabolism;Amino Acid Metabolism;K1000310 Lysine degradation;K11433 histone-lysine N-methyltransferase SETMAR [EC:2.1.1.43];"	0	0	0	7	2	5	2	4	3	5	4	10
"KEGG2011;Unclassified;K19685;"	0	0	2	0	0	0	17	4	8	5	0	6
"KEGG2011;Unclassified;K14365;"	0	0	0	0	0	0	11	4	7	7	2	11
"KEGG2011;Unclassified;K16123;"	0	33	0	4	0	0	0	0	5	0	0	0
"KEGG2011;Unclassified;K14852;"	19	2	0	20	0	0	0	1	0	0	0	0
"KEGG2011;Unclassified;K14669;"	10	19	0	2	3	1	2	1	2	0	0	2
"KEGG2011;Unclassified;K16889;"	0	0	0	0	0	0	18	8	8	3	5	0
"KEGG2011;Unclassified;K13102;"	15	0	0	0	0	0	4	2	3	8	3	7
"KEGG2011;Unclassified;K15510;"	20	10	0	6	5	1	0	0	0	0	0	0
"KEGG2011;K1001100 Metabolism;Biosynthesis of Polyketides and Terpenoids;K1001053 Biosynthesis of siderophore group nonribosomal peptides;K04784 yersiniabactin nonribosomal peptide synthetase;"	7	5	0	4	0	6	3	0	3	9	1	4
"KEGG2011;Unclassified;K19428;"	9	0	0	0	0	0	4	0	22	2	1	4
"KEGG2011;Unclassified;K09952;"	1	2	0	1	4	6	4	2	0	22	0	0
"KEGG2011;K2000011 Genetic Information Processing;K2000013 Translation;K1003010 Ribosome;K02978 small subunit ribosomal protein S27e;"	0	2	1	1	9	10	7	1	1	5	1	4
"KEGG2011;Unclassified;K14618;"	0	0	1	26	1	11	0	1	2	0	0	0
"KEGG2011;Unclassified;K14331;"	0	6	0	5	23	2	0	0	0	6	0	0
"KEGG2011;K1001100 Metabolism;Lipid Metabolism;K1000564 Glycerophospholipid metabolism;K00113 glycerol-3-phosphate dehydrogenase subunit C [EC:1.1.5.3];"	6	8	4	0	11	3	2	2	2	4	0	0
"KEGG2011;K1001100 Metabolism;Xenobiotics Biodegradation and Metabolism;Benzoate degradation via CoA ligation;K07537 cyclohexa-1,5-dienecarbonyl-CoA hydratase [EC:4.2.1.100];"	9	0	0	0	0	2	6	21	0	0	0	4
"KEGG2011;K2000011 Genetic Information Processing;Replication and Repair;K1003420 Nucleotide excision repair;K10842 CDK-activating kinase assembly factor MAT1;"	17	0	0	13	0	4	4	0	0	1	1	3
"KEGG2011;Unclassified;K10990;"	2	0	0	0	0	0	12	8	0	10	2	9
"KEGG2011;Unclassified;K05020;"	0	0	0	20	10	9	0	0	0	0	0	4
"KEGG2011;K2000016 Environmental Information Processing;Membrane Transport;K1002010 ABC transporters;K11050 multidrug/hemolysin transport system ATP-binding protein;"	4	2	5	12	7	2	0	0	6	2	3	0
"KEGG2011;Unclassified;K11364;"	11	1	2	19	0	10	0	0	0	0	0	0
"KEGG2011;Unclassified;K15562;"	5	1	0	22	4	8	1	0	2	0	0	0
"KEGG2011;K2000011 Genetic Information Processing;K2000013 Translation;K1000970 Aminoacyl-tRNA biosynthesis;K09698 nondiscriminating glutamyl-tRNA synthetase [EC:6.1.1.24];"	8	0	9	7	5	0	0	1	6	2	2	3
"KEGG2011;Unclassified;K14850;"	8	0	1	16	2	1	8	3	0	2	1	1
"KEGG2011;Unclassified;K16809;"	0	0	0	0	0	0	5	11	2	14	1	10
"KEGG2011;Unclassified;K04797;"	11	0	0	28	2	2	0	0	0	0	0	0
"KEGG2011;Unclassified;K12286;"	0	0	0	9	24	6	2	0	1	0	1	0
"KEGG2011;Unclassified;K01751;"	2	1	0	8	19	0	0	2	4	5	2	0
"KEGG2011;Unclassified;K09504;"	0	0	0	11	16	10	0	1	0	1	4	0
"KEGG2011;Unclassified;K14654;"	18	0	0	17	0	6	0	1	0	1	0	0
"KEGG2011;Unclassified;K19303;"	0	0	0	3	2	3	0	2	0	2	4	27
"KEGG2011;Unclassified;K19786;"	6	0	1	22	0	14	0	0	0	0	0	0
"KEGG2011;Unclassified;K19187;"	17	14	4	0	8	0	0	0	0	0	0	0
"KEGG2011;Unclassified;K17475;"	7	0	0	24	12	0	0	0	0	0	0	0
"KEGG2011;K1001100 Metabolism;Glycan Biosynthesis and Metabolism;K1000563 Glycosylphosphatidylinositol(GPI)-anchor biosynthesis;K03858 phosphatidylinositol glycan, class H;"	6	0	0	30	0	5	0	0	2	0	0	0
"KEGG2011;Unclassified;K12066;"	0	1	0	4	2	5	21	5	2	2	0	1
"KEGG2011;Unclassified;K00280;"	10	7	6	1	2	12	0	6	0	0	0	0
"KEGG2011;Unclassified;K05545;"	3	0	0	5	0	3	17	3	0	5	1	7
"KEGG2011;Unclassified;K13283;"	2	2	2	2	2	4	4	6	8	2	7	3
"KEGG2011;Unclassified;K07533;"	4	2	2	7	1	5	0	0	0	15	2	6
"KEGG2011;Unclassified;K19803;"	0	0	0	0	18	19	0	0	0	0	5	2
"KEGG2011;Unclassified;K13110;"	6	0	2	1	0	0	7	4	5	4	0	15
"KEGG2011;Unclassified;K11492;"	0	0	0	0	0	0	10	5	4	13	1	11
"KEGG2011;Unclassified;K18172;"	22	1	2	15	0	4	0	0	0	0	0	0
"KEGG2011;Unclassified;K02385;"	2	1	0	4	14	8	0	6	2	1	4	2
"KEGG2011;Unclassified;K11972;"	0	0	0	10	30	4	0	0	0	0	0	0
"KEGG2011;Unclassified;K11501;"	18	0	7	16	2	1	0	0	0	0	0	0
"KEGG2011;Unclassified;K09548;"	7	1	0	29	1	4	0	0	0	0	0	2
"KEGG2011;Unclassified;K18167;"	0	2	0	0	0	0	11	4	0	4	5	18
"KEGG2011;Unclassified;K17495;"	3	2	0	10	0	17	5	7	1	0	0	0
"KEGG2011;Unclassified;K18416;"	0	0	0	0	0	0	4	5	4	15	2	15
"KEGG2011;K1001100 Metabolism;Amino Acid Metabolism;K1000330 Arginine and proline metabolism;K03343 putrescine oxidase [EC:1.4.3.10];"	12	2	0	12	12	7	0	0	0	0	0	0
"KEGG2011;Unclassified;K19860;"	4	0	0	0	0	0	15	5	2	6	4	9
"KEGG2011;Unclassified;K19009;"	0	4	0	0	0	0	8	5	7	9	8	4
"KEGG2011;Unclassified;K13094;"	0	0	0	0	0	0	13	5	5	6	6	10
"KEGG2011;Unclassified;K05988;"	2	0	0	0	24	16	0	2	1	0	0	0
"KEGG2011;K1001100 Metabolism;Carbohydrate Metabolism;K1000520 Amino sugar and nucleotide sugar metabolism;K12449 UDP-apiose/xylose synthase;"	8	5	6	6	20	0	0	0	0	0	0	0
"KEGG2011;K2000016 Environmental Information Processing;Membrane Transport;K1003070 Bacterial secretion system;K11915 serine/threonine protein phosphatase Stp1 [EC:3.1.3.16];"	0	13	5	6	11	2	0	0	2	5	0	1
"KEGG2011;K1001100 Metabolism;Biosynthesis of Other Secondary Metabolites;K1000311 Penicillin and cephalosporin biosynthesis;K04128 hydroxymethyl cephem carbamoyltransferase [EC:2.1.3.7];"	5	4	7	0	27	0	0	0	2	0	0	0
"KEGG2011;K2000011 Genetic Information Processing;Folding, Sorting and Degradation;K1003018 RNA degradation;K11600 exosome complex component RRP41;"	7	0	0	21	0	0	4	0	7	4	1	1
"KEGG2011;K2000016 Environmental Information Processing;Signal Transduction;K1002020 Two-component system;K08476 two-component system, NtrC family, phosphoglycerate transport system response regulator PgtA;"	0	0	0	21	2	2	0	0	0	9	4	7
"KEGG2011;Unclassified;K18159;"	21	3	2	15	4	0	0	0	0	0	0	0
"KEGG2011;Unclassified;K18918;"	3	8	0	4	5	18	0	0	0	0	3	4
"KEGG2011;K2000016 Environmental Information Processing;Signal Transduction;K1002020 Two-component system;K13489 chemotaxis-related protein WspD;"	4	1	0	3	2	2	7	18	8	0	0	0
"KEGG2011;K2000016 Environmental Information Processing;Signal Transduction;K1002020 Two-component system;K07651 two-component system, OmpR family, sensor histidine kinase ResE [EC:2.7.13.3];"	3	4	4	4	4	18	1	1	2	4	1	0
"KEGG2011;Unclassified;K17257;"	0	0	0	0	0	0	14	4	3	12	4	9
"KEGG2011;K1001100 Metabolism;Nucleotide Metabolism;K1000230 Purine metabolism;K13485 2-oxo-4-hydroxy-4-carboxy-5-ureidoimidazoline decarboxylase [EC:4.1.1.97];"	9	7	0	5	13	8	2	2	0	0	0	0
"KEGG2011;K1001100 Metabolism;Biosynthesis of Other Secondary Metabolites;K1000311 Penicillin and cephalosporin biosynthesis;K04127 isopenicillin-N epimerase [EC:5.1.1.17];"	7	8	1	4	12	12	0	0	2	0	0	0
"KEGG2011;Unclassified;K00256;"	10	16	0	7	3	1	0	0	6	1	0	2
"KEGG2011;K2000011 Genetic Information Processing;K2000012 Transcription;K1003040 Spliceosome;K12840 splicing factor 45;"	30	2	0	10	1	3	0	0	0	0	0	0
"KEGG2011;K2000011 Genetic Information Processing;Folding, Sorting and Degradation;K1003018 RNA degradation;K12587 exosome complex component MTR3;"	7	2	0	22	5	10	0	0	0	0	0	0
"KEGG2011;Unclassified;K19306;"	21	0	2	22	0	1	0	0	0	0	0	0
"KEGG2011;Unclassified;K12217;"	4	2	0	4	6	13	0	0	13	0	0	4
"KEGG2011;Unclassified;K19711;"	0	0	1	8	23	14	0	0	0	0	0	0
"KEGG2011;Unclassified;K13122;"	17	1	1	18	2	5	0	0	2	0	0	0
"KEGG2011;Unclassified;K12209;"	0	2	0	4	17	12	2	0	1	2	0	6
"KEGG2011;K2000016 Environmental Information Processing;Signal Transduction;K1002020 Two-component system;K07648 two-component system, OmpR family, aerobic respiration control sensor histidine kinase ArcB [EC:2.7.13.3];"	0	0	0	46	0	0	0	0	0	0	0	0
"KEGG2011;Unclassified;K11377;"	11	0	0	32	0	0	0	0	3	0	0	0
"KEGG2011;Unclassified;K13934;"	5	0	0	2	3	9	2	6	8	7	0	4
"KEGG2011;Unclassified;K13727;"	1	16	0	4	8	2	2	1	2	2	0	8
"KEGG2011;Unclassified;K15504;"	0	2	0	3	0	0	10	3	1	7	8	13
"KEGG2011;Unclassified;K14001;"	10	6	0	15	2	8	0	0	6	0	0	0
"KEGG2011;Unclassified;K05570;"	0	3	0	13	12	17	0	0	0	2	0	0
"KEGG2011;K2000016 Environmental Information Processing;Membrane Transport;K1002010 ABC transporters;K10190 lactose/L-arabinose transport system permease protein;"	6	5	0	4	5	23	0	0	2	1	0	1
"KEGG2011;K2000016 Environmental Information Processing;Signal Transduction;K1002020 Two-component system;K07705 two-component system, LytT family, response regulator LytT;"	0	0	0	15	17	11	0	4	0	0	0	0
"KEGG2011;K2000011 Genetic Information Processing;Folding, Sorting and Degradation;K1004130 SNARE interactions in vesicular transport;K08513 vesicle-associated membrane protein 4;"	0	1	0	0	0	0	12	10	3	14	3	4
"KEGG2011;Unclassified;K13086;"	0	0	0	1	7	20	0	5	0	1	2	11
"KEGG2011;Unclassified;K13109;"	6	0	0	0	0	0	4	8	1	11	4	13
"KEGG2011;K2000034 Human Diseases;Cardiovascular Diseases;K1005414 Dilated cardiomyopathy (DCM);"	3	10	6	0	0	28	0	0	0	0	0	0
"KEGG2011;Unclassified;K18156;"	5	0	0	16	2	0	3	3	2	8	2	6
"KEGG2011;Unclassified;K08322;"	14	15	4	2	3	4	0	0	2	3	0	0
"KEGG2011;Unclassified;K17428;"	26	0	1	12	0	3	0	2	1	1	1	0
"KEGG2011;K2000016 Environmental Information Processing;Signal Transduction;K1002020 Two-component system;K07710 two-component system, NtrC family, sensor histidine kinase AtoS [EC:2.7.13.3];"	5	18	0	0	2	11	1	1	0	3	0	6
"KEGG2011;K1001100 Metabolism;Xenobiotics Biodegradation and Metabolism;K1000633 Nitrotoluene degradation;K10679 nitroreductase / dihydropteridine reductase [EC:1.-.-.- 1.5.1.34];"	0	0	0	0	30	17	0	0	0	0	0	0
"KEGG2011;Unclassified;K06165;"	2	5	1	1	5	13	6	2	1	3	1	7
"KEGG2011;Unclassified;K13794;"	14	1	3	6	3	9	2	2	2	1	3	1
"KEGG2011;Unclassified;K07055;"	18	2	0	23	0	4	0	0	0	0	0	0
"KEGG2011;Unclassified;K08717;"	1	8	0	7	15	11	0	1	0	0	3	1
"KEGG2011;K1001100 Metabolism;Metabolism of Cofactors and Vitamins;K1000760 Nicotinate and nicotinamide metabolism;K06989 aspartate dehydrogenase [EC:1.4.1.21];"	4	6	0	3	19	9	0	0	0	5	2	0
"KEGG2011;Unclassified;K19673;"	0	0	1	0	0	0	7	0	9	19	4	8
"KEGG2011;Unclassified;K15279;"	32	0	1	0	0	0	4	0	2	4	2	3
"KEGG2011;Unclassified;K14546;"	7	2	2	20	3	11	2	0	1	0	0	0
"KEGG2011;Unclassified;K15916;"	0	0	0	17	23	8	0	0	0	0	0	0
"KEGG2011;K2000016 Environmental Information Processing;Signal Transduction;K1002020 Two-component system;K07668 two-component system, OmpR family, response regulator VicR;"	2	15	5	3	2	4	2	4	3	2	0	6
"KEGG2011;Unclassified;K09893;"	1	0	0	2	28	5	0	1	3	2	6	0
"KEGG2011;Unclassified;K20329;"	9	0	0	13	10	7	0	2	2	0	4	1
"KEGG2011;K2000011 Genetic Information Processing;Replication and Repair;K1003430 Mismatch repair;K03573 DNA mismatch repair protein MutH;"	0	0	0	3	21	9	2	0	3	2	2	6
"KEGG2011;K2000020 Cellular Processes;Transport and Catabolism;K1004144 Endocytosis;K12489 Arf-GAP with coiled-coil, ANK repeat and PH domain-containing protein;"	0	0	0	0	0	0	16	7	0	12	6	7
"KEGG2011;K1001100 Metabolism;Carbohydrate Metabolism;K1000053 Ascorbate and aldarate metabolism;K00103 L-gulonolactone oxidase [EC:1.1.3.8];"	0	2	0	6	25	7	4	2	0	0	0	2
"KEGG2011;Unclassified;K19119;"	6	0	0	19	8	4	0	4	2	0	0	5
"KEGG2011;K2000011 Genetic Information Processing;Folding, Sorting and Degradation;K1004120 Ubiquitin mediated proteolysis;K10099 F-box protein 2;"	0	41	0	2	0	6	0	0	0	0	0	0
"KEGG2011;Unclassified;K17421;"	16	0	0	29	0	3	0	0	1	0	0	0
"KEGG2011;K2000016 Environmental Information Processing;Membrane Transport;K1002010 ABC transporters;K10036 glutamine transport system substrate-binding protein;"	2	1	0	1	21	23	0	0	0	1	0	0
"KEGG2011;Unclassified;K01795;"	0	0	0	4	12	16	1	0	2	4	0	10
"KEGG2011;K1001100 Metabolism;Biosynthesis of Other Secondary Metabolites;K1000311 Penicillin and cephalosporin biosynthesis;K04126 isopenicillin-N synthase [EC:1.21.3.1];"	14	7	0	17	2	9	0	0	0	0	0	0
"KEGG2011;Unclassified;K15128;"	13	2	0	15	6	10	1	0	0	0	0	2
"KEGG2011;Unclassified;K10349;"	19	2	0	16	0	12	0	0	0	0	0	0
"KEGG2011;Unclassified;K18459;"	6	2	0	4	17	13	3	0	0	4	0	0
"KEGG2011;Unclassified;K13119;"	12	0	0	21	0	11	0	0	1	0	0	4
"KEGG2011;Unclassified;K19548;"	3	2	0	8	13	19	0	0	0	0	4	0
"KEGG2011;Unclassified;K15986;"	10	3	0	0	8	4	6	4	0	9	2	3
"KEGG2011;Unclassified;K07766;"	13	0	0	24	2	10	0	0	0	0	0	0
"KEGG2011;Unclassified;K18478;"	20	7	2	3	8	0	0	1	0	2	3	3
"KEGG2011;K2000020 Cellular Processes;Transport and Catabolism;K1004146 Peroxisome;K05940 carnitine O-octanoyltransferase [EC:2.3.1.137];"	0	0	0	0	0	0	15	4	11	12	1	6
"KEGG2011;Unclassified;K11844;"	0	0	0	0	0	0	12	3	3	9	5	17
"KEGG2011;K1001100 Metabolism;Carbohydrate Metabolism;K1000500 Starch and sucrose metabolism;K00691 maltose phosphorylase [EC:2.4.1.8];"	4	3	0	7	10	5	2	2	8	2	4	2
"KEGG2011;Unclassified;K20027;"	0	0	0	0	0	0	12	13	2	7	6	10
"KEGG2011;Unclassified;K12204;"	0	0	0	5	8	30	4	3	0	0	0	0
"KEGG2011;Unclassified;K13526;"	0	0	0	0	0	0	10	8	5	12	3	12
"KEGG2011;K1001100 Metabolism;Metabolism of Cofactors and Vitamins;K1000770 Pantothenate and CoA biosynthesis;K01598 phosphopantothenoylcysteine decarboxylase [EC:4.1.1.36];"	10	6	0	15	0	9	2	0	3	4	1	0
"KEGG2011;Unclassified;K11375;"	12	1	0	15	0	3	2	4	4	2	1	6
"KEGG2011;Unclassified;K05571;"	0	11	0	8	8	12	2	0	4	5	0	0
"KEGG2011;K1001100 Metabolism;Metabolism of Cofactors and Vitamins;K1000760 Nicotinate and nicotinamide metabolism;K10524 nicotinamide/nicotinate riboside kinase [EC:2.7.1.22 2.7.1.173];"	10	0	0	25	0	6	3	1	0	2	0	3
"KEGG2011;Unclassified;K08791;"	0	0	0	0	0	0	14	10	1	13	6	6
"KEGG2011;Unclassified;K13074;"	0	50	0	0	0	0	0	0	0	0	0	0
"KEGG2011;Unclassified;K15410;"	15	18	0	0	12	3	2	0	0	0	0	0
"KEGG2011;K2000011 Genetic Information Processing;Folding, Sorting and Degradation;K1004130 SNARE interactions in vesicular transport;K08507 unconventional SNARE in the endoplasmic reticulum protein 1;"	0	0	0	0	0	0	13	2	4	12	0	19
"KEGG2011;K2000011 Genetic Information Processing;K2000012 Transcription;K1003040 Spliceosome;K12893 splicing factor, arginine/serine-rich 4/5/6;"	0	0	0	0	0	0	11	3	5	9	10	12
"KEGG2011;Unclassified;K06979;"	14	8	0	19	5	4	0	0	0	0	0	0
"KEGG2011;Unclassified;K11319;"	12	2	0	15	9	10	0	0	2	0	0	0
"KEGG2011;Unclassified;K18234;"	10	9	0	8	6	11	1	0	2	1	0	2
"KEGG2011;Unclassified;K07241;"	11	6	3	17	2	8	0	0	0	1	0	2
"KEGG2011;Unclassified;K05521;"	0	1	1	19	7	17	2	0	0	0	1	2
"KEGG2011;K2000016 Environmental Information Processing;Signal Transduction;K1002020 Two-component system;K13488 chemotaxis-related protein WspB;"	4	1	1	5	2	2	13	8	12	0	2	1
"KEGG2011;Unclassified;K18207;"	0	0	0	0	0	0	12	2	11	18	3	5
"KEGG2011;Unclassified;K03445;"	6	0	0	1	5	10	8	10	5	0	0	6
"KEGG2011;Unclassified;K19199;"	0	0	0	5	2	13	6	3	3	11	2	6
"KEGG2011;K1001100 Metabolism;Nucleotide Metabolism;K1000230 Purine metabolism;K00892 inosine kinase [EC:2.7.1.73];"	0	0	0	1	28	22	0	0	0	0	0	0
"KEGG2011;K1001100 Metabolism;Glycan Biosynthesis and Metabolism;K1000510 N-Glycan biosynthesis;K03842 beta-1,4-mannosyltransferase [EC:2.4.1.142];"	14	0	0	20	0	1	5	4	0	3	0	4
"KEGG2011;Unclassified;K05302;"	19	3	0	21	2	6	0	0	0	0	0	0
"KEGG2011;Unclassified;K18174;"	13	2	1	23	2	7	0	0	3	0	0	0
"KEGG2011;Unclassified;K01150;"	0	1	0	4	10	23	0	0	1	8	1	3
"KEGG2011;Unclassified;K08363;"	8	6	0	4	4	17	4	2	3	2	1	0
"KEGG2011;Unclassified;K14860;"	24	2	0	18	1	6	0	0	0	0	0	0
"KEGG2011;Unclassified;K05525;"	0	0	0	40	6	0	0	0	0	0	0	5
"KEGG2011;Unclassified;K11884;"	5	2	0	23	0	8	2	2	1	4	0	4
"KEGG2011;Unclassified;K15363;"	23	2	2	7	4	5	8	0	0	0	0	0
"KEGG2011;K2000011 Genetic Information Processing;K2000012 Transcription;K1003022 Basal transcription factors;K03127 transcription initiation factor TFIID subunit 13;"	23	0	2	22	1	3	0	0	0	0	0	0
"KEGG2011;Unclassified;K01305;"	4	0	2	0	1	2	20	0	0	9	1	12
"KEGG2011;Unclassified;K16894;"	0	0	4	0	0	0	12	2	2	14	2	16
"KEGG2011;Unclassified;K16258;"	9	7	0	5	3	3	2	9	10	2	0	2
"KEGG2011;Unclassified;K14497;"	0	0	0	0	0	0	8	12	8	8	12	4
"KEGG2011;Unclassified;K17100;"	10	0	0	38	0	4	0	0	0	0	0	0
"KEGG2011;Unclassified;K18467;"	18	0	0	10	2	4	6	2	6	3	1	0
"KEGG2011;Unclassified;K19271;"	8	0	0	0	0	31	1	10	2	0	0	0
"KEGG2011;K2000016 Environmental Information Processing;Signal Transduction;K1002020 Two-component system;K13041 two-component system, LuxR family, response regulator TtrR;"	0	1	0	0	19	1	0	0	9	20	2	0
"KEGG2011;Unclassified;K11728;"	1	0	0	0	0	0	14	2	7	8	3	17
"KEGG2011;Unclassified;K15445;"	16	4	2	24	0	6	0	0	0	0	0	0
"KEGG2011;Unclassified;K19597;"	2	4	0	10	3	24	0	0	0	6	1	2
"KEGG2011;Unclassified;K15665;"	1	1	0	0	34	13	1	0	0	0	0	2
"KEGG2011;K1001100 Metabolism;Carbohydrate Metabolism;K1000053 Ascorbate and aldarate metabolism;K13874 L-arabinonolactonase [EC:3.1.1.15];"	23	9	2	4	1	1	0	0	0	0	3	10
"KEGG2011;Unclassified;K10903;"	10	0	0	14	1	3	15	1	5	3	0	1
"KEGG2011;Unclassified;K14292;"	12	4	1	13	2	1	0	4	6	3	1	6
"KEGG2011;Unclassified;K17417;"	17	2	0	20	4	4	2	1	1	0	0	2
"KEGG2011;Unclassified;K16466;"	0	0	0	0	0	1	12	5	8	14	2	11
"KEGG2011;Unclassified;K17440;"	22	1	0	23	0	4	0	2	1	0	0	0
"KEGG2011;K2000020 Cellular Processes;Transport and Catabolism;K1004144 Endocytosis;K12486 stromal membrane-associated protein;"	14	0	0	12	19	8	0	0	0	0	0	0
"KEGG2011;K2000011 Genetic Information Processing;Replication and Repair;K1003410 Base excision repair;K03660 N-glycosylase/DNA lyase [EC:3.2.2.- 4.2.99.18];"	13	0	1	10	4	8	5	2	0	2	0	8
"KEGG2011;Unclassified;K04794;"	10	2	0	24	4	4	5	2	2	0	0	0
"KEGG2011;Unclassified;K18163;"	26	1	0	22	2	2	0	0	0	0	0	0
"KEGG2011;Unclassified;K03632;"	2	0	2	1	3	38	0	0	2	4	0	1
"KEGG2011;Unclassified;K13075;"	2	10	9	5	10	4	2	0	4	1	0	6
"KEGG2011;Unclassified;K20196;"	0	0	2	0	0	0	15	2	6	8	4	17
"KEGG2011;K2000020 Cellular Processes;Transport and Catabolism;K1004146 Peroxisome;K13350 peroxisomal membrane protein 4;"	1	0	0	6	0	5	3	9	4	11	6	9
"KEGG2011;Unclassified;K00984;"	0	7	2	13	16	10	0	0	0	2	0	4
"KEGG2011;Unclassified;K19849;"	5	30	0	5	12	2	0	0	0	0	0	0
"KEGG2011;Unclassified;K16191;"	17	8	2	8	18	1	0	0	0	0	0	0
"KEGG2011;K2000016 Environmental Information Processing;Membrane Transport;K1002010 ABC transporters;K13890 glutathione transport system permease protein;"	9	4	5	8	15	8	0	2	1	3	0	0
"KEGG2011;Unclassified;K15544;"	11	0	0	24	0	7	2	0	3	4	1	3
"KEGG2011;Unclassified;K18182;"	8	2	0	39	1	3	2	0	0	0	0	0
"KEGG2011;Unclassified;K13642;"	0	2	0	2	4	0	17	23	1	2	0	4
"KEGG2011;Unclassified;K12218;"	1	2	2	2	13	25	0	4	2	0	0	4
"KEGG2011;Unclassified;K20248;"	20	10	9	2	4	1	0	8	1	0	0	0
"KEGG2011;Unclassified;K19307;"	14	0	0	24	0	12	2	0	0	0	1	2
"KEGG2011;Unclassified;K19021;"	0	0	0	0	0	0	15	4	9	13	4	10
"KEGG2011;Unclassified;K09377;"	0	0	0	0	0	0	7	4	17	13	1	13
"KEGG2011;Unclassified;K18135;"	0	0	0	6	16	20	0	0	0	7	1	5
"KEGG2011;K1001100 Metabolism;Metabolism of Cofactors and Vitamins;K1000130 Ubiquinone and other terpenoid-quinone biosynthesis;K06127 2-methoxy-6-polyprenyl-1,4-benzoquinol methylase [EC:2.1.1.201];"	14	0	0	32	0	7	0	0	3	0	0	0
"KEGG2011;Unclassified;K12140;"	4	2	4	11	0	4	4	12	6	2	2	5
"KEGG2011;Unclassified;K19477;"	2	0	0	0	6	3	0	0	0	36	2	7
"KEGG2011;Unclassified;K12443;"	3	1	0	33	13	3	0	1	0	2	0	0
"KEGG2011;Unclassified;K16135;"	12	6	0	2	4	0	8	0	6	6	6	6
"KEGG2011;Unclassified;K11340;"	0	0	2	0	0	0	9	0	6	13	4	22
"KEGG2011;Unclassified;K20205;"	30	2	0	12	9	3	0	0	0	0	0	0
"KEGG2011;Unclassified;K03488;"	4	21	3	2	7	0	2	8	3	2	0	4
"KEGG2011;Unclassified;K16244;"	0	2	4	17	8	25	0	0	0	0	0	0
"KEGG2011;K2000025 Organismal Systems;Excretory System;K1004962 Vasopressin-regulated water reabsorption;K10427 dynactin 5;"	15	2	0	30	0	7	0	0	0	2	0	0
"KEGG2011;K2000034 Human Diseases;Infectious Diseases;K1005110 Vibrio cholerae infection;K10953 RTX toxin RtxA;"	1	18	0	0	13	12	7	1	0	0	2	2
"KEGG2011;K1001100 Metabolism;Lipid Metabolism;K1000120 Primary bile acid biosynthesis;K07440 cholesterol 24(S)-hydroxylase [EC:1.14.13.98];"	0	0	2	0	0	0	18	7	2	13	5	9
"KEGG2011;Unclassified;K15980;"	2	13	0	2	5	24	0	5	2	2	1	0
"KEGG2011;Unclassified;K11341;"	1	0	0	0	0	0	17	5	7	9	1	16
"KEGG2011;K2000011 Genetic Information Processing;K2000012 Transcription;K1003040 Spliceosome;K12733 peptidyl-prolyl cis-trans isomerase-like 1 [EC:5.2.1.8];"	15	3	0	17	0	7	3	2	0	4	2	3
"KEGG2011;K1001100 Metabolism;Lipid Metabolism;K1000564 Glycerophospholipid metabolism;K13511 monolysocardiolipin acyltransferase [EC:2.3.1.-];"	8	0	0	30	0	2	2	0	0	4	5	5
"KEGG2011;Unclassified;K09023;"	13	9	0	2	9	6	8	8	0	2	0	0
"KEGG2011;Unclassified;K08364;"	3	1	0	5	10	17	0	2	1	8	4	6
"KEGG2011;Unclassified;K14317;"	0	0	0	0	0	0	18	2	3	22	4	8
"KEGG2011;K1001100 Metabolism;Carbohydrate Metabolism;K1000051 Fructose and mannose metabolism;K01103 6-phosphofructo-2-kinase / fructose-2,6-bisphosphatase [EC:2.7.1.105 3.1.3.46];"	6	5	0	6	15	14	2	2	4	3	0	0
"KEGG2011;Unclassified;K19155;"	0	0	0	15	20	2	1	0	2	7	2	8
"KEGG2011;K1001100 Metabolism;Nucleotide Metabolism;K1000230 Purine metabolism;K01769 guanylate cyclase, other [EC:4.6.1.2];"	1	2	0	2	10	8	9	4	5	12	0	4
"KEGG2011;K1001100 Metabolism;Amino Acid Metabolism;K1000300 Lysine biosynthesis;K05829 N-acetyl-gamma-glutamyl-phosphate/LysW-gamma-L-alpha-aminoadipyl-6-phosphate reductase [EC:1.2.1.38 1.2.1.-];"	5	32	3	0	5	9	0	1	0	2	0	0
"KEGG2011;K2000011 Genetic Information Processing;K2000012 Transcription;K1003040 Spliceosome;K12849 pre-mRNA-splicing factor 38A;"	13	2	1	21	0	3	5	2	6	1	2	1
"KEGG2011;Unclassified;K16279;"	0	0	0	0	3	2	10	7	10	12	5	8
"KEGG2011;Unclassified;K00550;"	8	1	0	25	0	4	8	2	5	0	1	3
"KEGG2011;Unclassified;K12057;"	0	0	1	0	0	7	31	10	6	2	0	0
"KEGG2011;Unclassified;K14384;"	0	0	8	0	0	0	11	10	8	8	3	9
"KEGG2011;Unclassified;K14961;"	21	2	0	28	0	5	0	0	0	2	0	0
"KEGG2011;Unclassified;K17234;"	21	16	3	2	5	10	0	1	0	0	0	0
"KEGG2011;Unclassified;K19161;"	0	0	0	0	47	5	0	0	0	4	2	0
"KEGG2011;Unclassified;K08169;"	9	1	0	7	6	5	6	6	0	6	6	6
"KEGG2011;Unclassified;K17790;"	21	1	0	17	2	11	2	2	0	1	1	0
"KEGG2011;Unclassified;K12067;"	2	2	0	0	2	2	30	6	4	8	2	0
"KEGG2011;K2000025 Organismal Systems;K2000032 Development;K1004320 Dorso-ventral axis formation;K02184 formin 2;"	5	0	0	0	0	0	17	2	7	5	3	19
"KEGG2011;Unclassified;K16245;"	0	0	0	24	17	11	0	4	0	0	2	0
"KEGG2011;Unclassified;K07565;"	25	0	0	27	3	2	0	0	1	0	0	0
"KEGG2011;Unclassified;K14488;"	0	0	0	0	0	0	20	7	11	10	6	4
"KEGG2011;Unclassified;K19664;"	0	2	0	10	24	16	0	2	0	1	1	3
"KEGG2011;Unclassified;K07722;"	9	6	5	3	9	2	3	6	4	11	0	1
"KEGG2011;Unclassified;K15462;"	22	4	0	27	0	6	0	0	0	0	0	0
"KEGG2011;Unclassified;K14823;"	22	2	1	15	0	1	10	2	0	0	0	6
"KEGG2011;K2000020 Cellular Processes;Transport and Catabolism;K1004142 Lysosome;K12399 AP-3 complex subunit sigma;"	9	4	0	37	2	6	1	0	0	0	0	0
"KEGG2011;Unclassified;K14769;"	6	0	0	0	0	0	13	7	14	9	2	8
"KEGG2011;K1001100 Metabolism;Xenobiotics Biodegradation and Metabolism;K1000281 Geraniol degradation;K13776 citronellyl-CoA synthetase [EC:6.2.1.-];"	0	0	0	6	11	34	0	0	0	5	2	1
"KEGG2011;K2000016 Environmental Information Processing;Signal Transduction;K1004330 Notch signaling pathway;K06051 delta;"	0	0	0	46	9	4	0	0	0	0	0	0
"KEGG2011;Unclassified;K18775;"	13	32	0	3	6	4	0	0	0	1	0	0
"KEGG2011;Unclassified;K11021;"	7	9	4	9	20	9	0	0	1	0	0	1
"KEGG2011;K2000034 Human Diseases;K2000035 Cancers;K1005220 Chronic myeloid leukemia;"	0	0	0	2	3	2	9	4	7	19	8	6
"KEGG2011;K2000034 Human Diseases;Metabolic Diseases;K1004940 Type I diabetes mellitus;K01294 carboxypeptidase E [EC:3.4.17.10];"	0	0	0	0	0	0	11	6	6	16	5	16
"KEGG2011;Unclassified;K02507;"	0	0	0	0	12	1	0	0	0	47	0	0
"KEGG2011;Unclassified;K08926;"	0	0	0	13	28	14	0	0	0	3	2	0
"KEGG2011;Unclassified;K19620;"	4	3	0	22	6	0	7	1	11	0	6	0
"KEGG2011;K1001100 Metabolism;Lipid Metabolism;K1000592 alpha-Linolenic acid metabolism;K10527 enoyl-CoA hydratase/3-hydroxyacyl-CoA dehydrogenase [EC:4.2.1.17 1.1.1.35 1.1.1.211];"	0	0	0	0	4	1	8	14	14	13	2	4
"KEGG2011;Unclassified;K18456;"	0	2	1	8	8	23	0	7	0	9	0	2
"KEGG2011;K1001100 Metabolism;Carbohydrate Metabolism;K1000630 Glyoxylate and dicarboxylate metabolism;K01569 oxalate decarboxylase [EC:4.1.1.2];"	17	0	0	1	0	2	7	4	21	8	0	0
"KEGG2011;K1001100 Metabolism;Biosynthesis of Polyketides and Terpenoids;K1000523 Polyketide sugar unit biosynthesis;K13309 dTDP-4-amino-4,6-dideoxy-D-glucose ammonia-lyase [EC:4.3.1.30];"	0	2	0	3	55	0	0	0	0	0	0	0
"KEGG2011;K2000020 Cellular Processes;Transport and Catabolism;K1004144 Endocytosis;K12492 ADP-ribosylation factor GTPase-activating protein 1;"	21	2	0	32	1	2	0	0	2	0	0	0
"KEGG2011;Unclassified;K18457;"	0	37	0	3	0	20	1	0	0	0	0	0
"KEGG2011;K2000016 Environmental Information Processing;Signal Transduction;K1002020 Two-component system;K13491 two-component system, chemotaxis family, response regulator WspF [EC:3.1.1.61];"	0	2	3	7	4	10	8	11	12	4	0	0
"KEGG2011;K2000016 Environmental Information Processing;Membrane Transport;K1002010 ABC transporters;K11081 2-aminoethylphosphonate transport system substrate-binding protein;"	0	5	0	0	56	0	0	0	0	0	0	0
"KEGG2011;Unclassified;K17087;"	0	0	0	0	0	0	7	9	15	10	4	16
"KEGG2011;Unclassified;K00839;"	0	0	0	13	4	39	1	0	0	2	0	2
"KEGG2011;Unclassified;K17210;"	20	5	1	13	15	6	0	1	0	0	0	0
"KEGG2011;Unclassified;K08927;"	1	0	0	8	22	27	0	0	0	2	0	1
"KEGG2011;Unclassified;K12058;"	0	2	1	0	2	7	23	8	7	7	0	4
"KEGG2011;Unclassified;K03478;"	23	4	1	4	14	4	0	4	0	4	0	3
"KEGG2011;K1001100 Metabolism;Energy Metabolism;K1000195 Photosynthesis;K02707 photosystem II cytochrome b559 subunit alpha;"	0	1	0	0	1	47	2	3	0	2	1	4
"KEGG2011;Unclassified;K09528;"	22	2	0	26	0	0	3	0	1	4	0	3
"KEGG2011;Unclassified;K18551;"	19	0	0	34	0	6	0	0	2	0	0	0
"KEGG2011;Unclassified;K17777;"	11	0	0	35	1	11	0	0	3	0	0	0
"KEGG2011;K1001100 Metabolism;Nucleotide Metabolism;K1000230 Purine metabolism;K13761 high affinity cGMP-specific 3',5'-cyclic phosphodiesterase 9 [EC:3.1.4.35];"	0	0	0	0	0	0	20	4	7	19	3	8
"KEGG2011;Unclassified;K01180;"	15	0	0	39	0	3	0	0	4	0	0	0
"KEGG2011;Unclassified;K14840;"	15	1	0	42	1	2	0	0	0	0	0	0
"KEGG2011;Unclassified;K12205;"	4	0	0	2	13	41	0	1	0	0	0	1
"KEGG2011;Unclassified;K01216;"	0	0	0	14	6	42	0	0	0	0	0	0
"KEGG2011;Unclassified;K11790;"	0	2	0	0	0	0	17	5	8	11	0	19
"KEGG2011;Unclassified;K16427;"	7	25	0	3	7	2	2	0	16	0	0	0
"KEGG2011;Unclassified;K19340;"	5	3	0	6	12	12	5	11	5	0	2	1
"KEGG2011;K1001100 Metabolism;Lipid Metabolism;K1000564 Glycerophospholipid metabolism;K13623 S-adenosylmethionine-diacylgycerolhomoserine-N-methlytransferase;"	3	3	6	8	15	9	0	0	3	10	1	4
"KEGG2011;Unclassified;K17646;"	14	24	0	16	2	0	2	0	0	0	0	4
"KEGG2011;Unclassified;K11548;"	21	2	0	10	2	2	7	4	2	6	4	2
"KEGG2011;Unclassified;K06970;"	9	0	2	2	16	21	0	0	2	6	4	0
"KEGG2011;K2000011 Genetic Information Processing;K2000012 Transcription;K1003040 Spliceosome;K11099 small nuclear ribonucleoprotein G;"	0	0	0	0	0	0	17	13	3	11	0	18
"KEGG2011;Unclassified;K19678;"	0	0	1	0	0	0	14	3	5	14	4	21
"KEGG2011;Unclassified;K16300;"	0	2	0	20	22	17	0	1	0	0	0	0
[truncated: 4,992 more rows]

## Sheet: TMM
KEGG ID	Tomato_FW_1	Tomato_FW_2	Tomato_FW_3	Tomato_TWW_1	Tomato_TWW_2	Tomato_TWW_3	Lettuce_FW_1	Lettuce_FW_2	Lettuce_FW_3	Lettuce_TWW_1	Lettuce_TWW_2	Lettuce_TWW_3
KEGG2011;K1001100 Metabolism;Energy Metabolism;	2.77556e-17	2.77556e-17	2.77556e-17	2.77556e-17	2.77556e-17	2.77556e-17	2.77556e-17	2.77556e-17	2.77556e-17	2.77556e-17	2.77556e-17	2.77556e-17
KEGG2011;Unclassified;K19538;	2.77556e-17	2.77556e-17	2.77556e-17	0	1.03889	0	2.77556e-17	2.77556e-17	2.77556e-17	2.77556e-17	2.77556e-17	2.77556e-17
KEGG2011;K1001100 Metabolism;Amino Acid Metabolism;K1000360 Phenylalanine metabolism;K01904 4-coumarate--CoA ligase [EC:6.2.1.12];	2.77556e-17	2.77556e-17	2.77556e-17	2.77556e-17	2.77556e-17	2.77556e-17	2.77556e-17	2.77556e-17	2.77556e-17	2.77556e-17	2.77556e-17	2.77556e-17
KEGG2011;K2000020 Cellular Processes;Cell Motility;K1002040 Flagellar assembly;K02421 flagellar biosynthetic protein FliR;	33.8463	39.3479	23.979	29.7945	53.7238	40.0465	104.15	170.075	69.3209	72.2694	37.494	39.0095
KEGG2011;Unclassified;K17842;	14.8208	7.19504	8.33527	12.9052	0	4.12301	0.113388	5.12203	11.7211	2.77556e-17	2.77556e-17	2.77556e-17
KEGG2011;Unclassified;K03169;	133.736	146.326	154.055	157.432	150.338	99.5013	324.155	298.496	302.023	149.646	334.89	185.818
KEGG2011;Unclassified;K12973;	2.77556e-17	2.77556e-17	2.77556e-17	0	0	0.972014	2.77556e-17	2.77556e-17	2.77556e-17	0.0787743	0.181143	3.05345
KEGG2011;K1001100 Metabolism;Carbohydrate Metabolism;K1000052 Galactose metabolism;K07966 beta-1,4-galactosyltransferase 1 [EC:2.4.1.22 2.4.1.90 2.4.1.38 2.4.1.-];	2.77556e-17	2.77556e-17	2.77556e-17	2.77556e-17	2.77556e-17	2.77556e-17	2.77556e-17	2.77556e-17	2.77556e-17	2.77556e-17	2.77556e-17	2.77556e-17
KEGG2011;Unclassified;K05562;	5.38056	0.620472	0.435405	10.1566	25.6433	24.6116	7.86586	3.89721	6.65959	13.673	13.5059	18.4932
KEGG2011;Unclassified;K13104;	1.39461	0	0.145691	5.22644	2.4267	0.508021	2.77556e-17	2.77556e-17	2.77556e-17	2.77556e-17	2.77556e-17	2.77556e-17
KEGG2011;Unclassified;K02837;	248.387	211.82	261.779	285.581	439.268	458.452	326.865	430.558	460.283	490.671	433.738	572.096
KEGG2011;Unclassified;K07061;	36.7009	6.41106	1.05226	432.609	32.2846	3.92924	5.39362	22.5355	0.134328	0.0787743	0.181143	3.05345
KEGG2011;K2000025 Organismal Systems;Environmental Adaptation;K1004711 Circadian rhythm - fly;	263.024	85.0568	116.389	255.028	26.0036	109.687	90.8829	39.5041	97.0504	81.5396	61.243	91.0823
KEGG2011;K2000016 Environmental Information Processing;Signaling Molecules and Interaction;K1004060 Cytokine-cytokine receptor interaction;K05099 proto-oncogene tyrosine-protein kinase Met [EC:2.7.10.1];	2.77556e-17	2.77556e-17	2.77556e-17	2.77556e-17	2.77556e-17	2.77556e-17	2.77556e-17	2.77556e-17	2.77556e-17	2.77556e-17	2.77556e-17	2.77556e-17
KEGG2011;Unclassified;K08257;	561.54	95.9473	117.033	520.718	52.3832	166.069	9.40029	20.3964	48.9602	19.6055	0.671652	29.9506
KEGG2011;K2000011 Genetic Information Processing;Folding, Sorting and Degradation;K1004120 Ubiquitin mediated proteolysis;K10597 ubiquitin conjugation factor E4 B [EC:6.3.2.19];	90.6968	15.1368	9.34781	99.6202	16.8144	47.7796	42.1331	33.0604	30.6654	30.3459	14.1344	75.3769
KEGG2011;K1001100 Metabolism;Metabolism of Cofactors and Vitamins;K1000760 Nicotinate and nicotinamide metabolism;K00322 NAD(P) transhydrogenase [EC:1.6.1.1];	45.0434	47.2788	65.019	86.9734	188.608	135.085	48.8603	49.6209	104.938	138.883	140.047	104.814
KEGG2011;K2000020 Cellular Processes;Cell Growth and Death;K1004111 Cell cycle - yeast;K02516 protein arginine N-methyltransferase 5 [EC:2.1.1.125];	34.772	1.29969	1.001	30.4836	5.13938	3.54326	5.16379	2.58583	1.43899	10.7854	18.6846	28.4412
KEGG2011;Unclassified;K16923;	3.98154	5.78417	10.513	0.211446	0.839774	0.7631	2.77556e-17	2.77556e-17	2.77556e-17	2.77556e-17	2.77556e-17	2.77556e-17
KEGG2011;Unclassified;K03565;	41.612	52.367	87.4843	44.2046	60.3837	41.9297	135.732	175.195	78.6335	55.9473	63.5342	67.5124
KEGG2011;Unclassified;K15680;	2.77556e-17	2.77556e-17	2.77556e-17	2.77556e-17	2.77556e-17	2.77556e-17	2.77556e-17	2.77556e-17	2.77556e-17	2.77556e-17	2.77556e-17	2.77556e-17
KEGG2011;K2000025 Organismal Systems;Immune System;K1004610 Complement and coagulation cascades;K03995 complement component 6;	2.77556e-17	2.77556e-17	2.77556e-17	2.77556e-17	2.77556e-17	2.77556e-17	2.77556e-17	2.77556e-17	2.77556e-17	2.77556e-17	2.77556e-17	2.77556e-17
KEGG2011;K2000016 Environmental Information Processing;Signal Transduction;K1002020 Two-component system;K02668 two-component system, NtrC family, sensor histidine kinase PilS [EC:2.7.13.3];	57.4883	85.1589	118.532	127.643	160.029	109.679	251.692	221.04	263.413	135.811	85.0871	121.532
KEGG2011;Unclassified;K14447;	114.771	303.796	116.62	55.155	173.666	99.9896	117.368	113.124	228.676	167.28	103.214	40.8972
KEGG2011;Unclassified;K13680;	0.127905	4.32863	12.4866	2.29013	3.33095	3.50825	2.8103	22.6801	12.0129	9.29419	45.345	2.07159
KEGG2011;Unclassified;K12055;	1.03724	2.13642	6.07375	0.6779	2.19615	21.9621	2.76569	10.0445	5.37615	0.135038	0.33869	7.79555
KEGG2011;K2000016 Environmental Information Processing;Membrane Transport;K1002010 ABC transporters;K10548 putative multiple sugar transport system ATP-binding protein;	337.453	118.557	147.237	159.072	216.232	102.572	75.1143	62.2861	74.5102	27.2965	36.9653	35.4569
KEGG2011;Unclassified;K03441;	115.473	7.10851	16.9787	107.39	9.26229	17.5708	5.23193	0.0858442	6.53448	2.77556e-17	2.77556e-17	2.77556e-17
KEGG2011;K2000016 Environmental Information Processing;Signal Transduction;K1004150 mTOR signaling pathway;K03259 translation initiation factor 4E;	2.77556e-17	2.77556e-17	2.77556e-17	2.77556e-17	2.77556e-17	2.77556e-17	2.77556e-17	2.77556e-17	2.77556e-17	2.77556e-17	2.77556e-17	2.77556e-17
KEGG2011;K2000016 Environmental Information Processing;Signal Transduction;K1002020 Two-component system;K07798 membrane fusion protein, Cu(I)/Ag(I) efflux system;	25.5083	24.7453	19.8674	29.876	30.4557	42.9364	114.68	199.238	49.4094	48.3748	65.7391	39.0207
KEGG2011;K2000011 Genetic Information Processing;Replication and Repair;K1003440 Homologous recombination;K10882 crossover junction endonuclease EME1 [EC:3.1.22.-];	3.6902	0	0.30881	2.99213	0	2.41005	44.7143	21.6921	31.9643	45.2372	14.1161	53.7814
KEGG2011;Unclassified;K15238;	2.77556e-17	2.77556e-17	2.77556e-17	2.77556e-17	2.77556e-17	2.77556e-17	2.77556e-17	2.77556e-17	2.77556e-17	2.77556e-17	2.77556e-17	2.77556e-17
KEGG2011;Unclassified;K00586;	27.3865	6.42988	0.981693	40.6666	3.41645	7.07929	0.0665566	2.5113	2.61673	3.14772	5.24649	5.05725
KEGG2011;K1001100 Metabolism;Xenobiotics Biodegradation and Metabolism;Benzoate degradation via CoA ligation;K04109 4-hydroxybenzoyl-CoA reductase subunit beta [EC:1.3.7.9];	2.77556e-17	2.77556e-17	2.77556e-17	10.3189	0.99013	0	2.77556e-17	2.77556e-17	2.77556e-17	2.77556e-17	2.77556e-17	2.77556e-17
KEGG2011;K1001100 Metabolism;Carbohydrate Metabolism;K1000500 Starch and sucrose metabolism;K01188 beta-glucosidase [EC:3.2.1.21];	2.77556e-17	2.77556e-17	2.77556e-17	2.77556e-17	2.77556e-17	2.77556e-17	2.77556e-17	2.77556e-17	2.77556e-17	2.77556e-17	2.77556e-17	2.77556e-17
KEGG2011;Unclassified;K05026;	2.77556e-17	2.77556e-17	2.77556e-17	2.77556e-17	2.77556e-17	2.77556e-17	2.77556e-17	2.77556e-17	2.77556e-17	2.77556e-17	2.77556e-17	2.77556e-17
KEGG2011;Unclassified;K01245;	2.77556e-17	2.77556e-17	2.77556e-17	2.77556e-17	2.77556e-17	2.77556e-17	2.77556e-17	2.77556e-17	2.77556e-17	2.77556e-17	2.77556e-17	2.77556e-17
KEGG2011;Unclassified;K14772;	122.861	22.4192	17.0486	148.475	15.5434	32.4048	15.9158	14.0755	37.0638	4.80302	15.9328	24.961
KEGG2011;Unclassified;K11585;	2.77556e-17	2.77556e-17	2.77556e-17	2.77556e-17	2.77556e-17	2.77556e-17	2.48225	0.0363451	0.0432871	2.77556e-17	2.77556e-17	2.77556e-17
KEGG2011;K2000016 Environmental Information Processing;Signal Transduction;K1004020 Calcium signaling pathway;K00907 myosin-light-chain kinase [EC:2.7.11.18];	2.77556e-17	2.77556e-17	2.77556e-17	2.77556e-17	2.77556e-17	2.77556e-17	2.77556e-17	2.77556e-17	2.77556e-17	2.77556e-17	2.77556e-17	2.77556e-17
KEGG2011;Unclassified;K06175;	19.8451	6.42193	15.4012	14.3278	39.0704	35.9001	9.30937	16.4499	10.7031	26.8826	13.5526	7.0829
KEGG2011;Unclassified;K15342;	66.0599	29.0434	16.8382	234.811	86.9059	32.3311	103.89	34.4154	45.3372	27.258	44.3062	18.8362
KEGG2011;Unclassified;K01975;	88.8862	144.92	130.922	77.2764	116.031	107.484	138.407	149.893	164.961	45.5985	215.953	167.026
KEGG2011;Unclassified;K19729;	2.77556e-17	2.77556e-17	2.77556e-17	2.77556e-17	2.77556e-17	2.77556e-17	1.24753	0.0208739	0.0247667	1.59398	4.483	0.137586
KEGG2011;Unclassified;K03320;	912.073	1245.85	570.961	1220.61	1132.99	1418.86	897.417	753.253	1770.52	925.163	526.266	413.762
KEGG2011;Unclassified;K08288;	90.4714	5.65427	5.46196	97.6872	10.1083	9.74616	3.89468	2.56649	1.4252	13.4044	5.80065	6.91669
KEGG2011;K2000011 Genetic Information Processing;K2000013 Translation;K1000970 Aminoacyl-tRNA biosynthesis;K01875 seryl-tRNA synthetase [EC:6.1.1.11];	466.959	921.881	470.554	491.214	723.701	459.807	441.442	462.312	417.774	448.361	470.336	344.474
KEGG2011;K1001100 Metabolism;Energy Metabolism;K1000190 Oxidative phosphorylation;K02127 F-type H+-transporting ATPase subunit b;	2.77556e-17	2.77556e-17	2.77556e-17	2.77556e-17	2.77556e-17	2.77556e-17	2.77556e-17	2.77556e-17	2.77556e-17	2.77556e-17	2.77556e-17	2.77556e-17
KEGG2011;K2000016 Environmental Information Processing;Signaling Molecules and Interaction;K1004060 Cytokine-cytokine receptor interaction;K05143 tumor necrosis factor receptor superfamily member 6B;	2.77556e-17	2.77556e-17	2.77556e-17	0	3.06486	0	2.77556e-17	2.77556e-17	2.77556e-17	2.77556e-17	2.77556e-17	2.77556e-17
KEGG2011;K2000011 Genetic Information Processing;Folding, Sorting and Degradation;K1004120 Ubiquitin mediated proteolysis;K03354 anaphase-promoting complex subunit 7;	2.77556e-17	2.77556e-17	2.77556e-17	2.77556e-17	2.77556e-17	2.77556e-17	2.77556e-17	2.77556e-17	2.77556e-17	2.77556e-17	2.77556e-17	2.77556e-17
KEGG2011;K2000020 Cellular Processes;Cell Growth and Death;K1004111 Cell cycle - yeast;K12412 pheromone receptor transcription factor;	48.6337	7.85138	16.4013	48.5904	19.0509	16.4837	1.3938	0.0655479	5.1084	2.91741	0.239717	1.75302
KEGG2011;Unclassified;K16249;	0	0	4.5009	1.69782	28.7339	25.4799	2.77556e-17	2.77556e-17	2.77556e-17	2.77556e-17	2.77556e-17	2.77556e-17
KEGG2011;Unclassified;K08632;	2.77556e-17	2.77556e-17	2.77556e-17	2.77556e-17	2.77556e-17	2.77556e-17	2.77556e-17	2.77556e-17	2.77556e-17	2.77556e-17	2.77556e-17	2.77556e-17
KEGG2011;Unclassified;K09615;	2.77556e-17	2.77556e-17	2.77556e-17	2.77556e-17	2.77556e-17	2.77556e-17	2.77556e-17	2.77556e-17	2.77556e-17	2.77556e-17	2.77556e-17	2.77556e-17
KEGG2011;Unclassified;K07566;	102.783	122.32	111.9	124.74	190.587	164.32	200.33	209.588	230.152	159.939	116.572	111.539
KEGG2011;Unclassified;K05561;	13.0283	10.1593	8.38716	37.0314	84.6819	81.0783	25.0187	24.1272	16.065	52.7504	27.0588	45.5705
KEGG2011;Unclassified;K03568;	462.405	587.565	600.543	758.953	722.663	771.891	897.367	947.487	975.159	548.268	1133.99	2090.66
KEGG2011;Unclassified;K14309;	117.522	7.83625	20.7528	111.775	14.7177	25.7911	8.01248	1.41662	26.2553	20.8191	3.45028	10.2553
KEGG2011;K1001100 Metabolism;Lipid Metabolism;K1000561 Glycerolipid metabolism;K05878 dihydroxyacetone kinase, N-terminal domain [EC:2.7.1.-];	133.044	659.025	584.599	40.7894	226.257	80.3981	48.8648	88.8516	70.5317	40.9139	60.728	60.7348
KEGG2011;Unclassified;K09162;	205.637	300.025	204.65	144.683	118.956	47.1864	89.6546	106.686	98.4733	69.677	168.648	131.655
KEGG2011;K1001100 Metabolism;Energy Metabolism;K1000190 Oxidative phosphorylation;K03889 ubiquinol-cytochrome c reductase cytochrome c subunit;	176.377	367.921	44.1575	82.6291	124.17	49.1851	76.5399	107.985	147.584	55.9166	71.1313	47.4303
KEGG2011;Unclassified;K17061;	3.8495	21.9811	15.3502	2.49399	8.99109	6.20358	18.5339	12.8223	39.717	2.93014	2.56058	0.132551
KEGG2011;Unclassified;K04087;	231.576	216.175	338.169	284.454	588.796	624.813	1063.33	927.165	757.049	759.525	1424.08	1215.17
KEGG2011;K1001100 Metabolism;Xenobiotics Biodegradation and Metabolism;K1000623 Toluene degradation;K03863 vanillate O-demethylase ferredoxin subunit [EC:1.14.13.82];	16.0691	26.9209	37.6286	39.0962	47.4669	19.1885	135.752	139.728	139.712	81.6395	136.879	74.4679
KEGG2011;Unclassified;K12213;	0.916828	0	0.103375	1.12594	1.92051	6.22358	3.9283	2.58592	2.70981	1.51314	0.179099	1.666
KEGG2011;Unclassified;K03238;	99.228	12.2155	1.26693	109.695	2.99455	35.6261	4.05945	6.37874	9.23568	0.0787743	0.181143	3.05345
KEGG2011;Unclassified;K11374;	24.8928	0	8.45804	40.4134	2.9983	4.71008	11.6837	5.14361	2.80241	10.7212	13.4714	20.0875
KEGG2011;K2000020 Cellular Processes;Cell Motility;K1002040 Flagellar assembly;K02409 flagellar M-ring protein FliF;	194.409	217.703	181.412	168.859	426.169	813.256	478.36	750.5	318.094	627.723	270.171	297.262
KEGG2011;K1001100 Metabolism;Carbohydrate Metabolism;K1000010 Glycolysis / Gluconeogenesis;K01905 acetyl-CoA synthetase (ADP-forming) [EC:6.2.1.13];	2.77556e-17	2.77556e-17	2.77556e-17	2.77556e-17	2.77556e-17	2.77556e-17	2.77556e-17	2.77556e-17	2.77556e-17	2.77556e-17	2.77556e-17	2.77556e-17
KEGG2011;K2000034 Human Diseases;Infectious Diseases;	2.77556e-17	2.77556e-17	2.77556e-17	2.77556e-17	2.77556e-17	2.77556e-17	2.77556e-17	2.77556e-17	2.77556e-17	2.77556e-17	2.77556e-17	2.77556e-17
KEGG2011;Unclassified;K07336;	261.837	231.355	4206.23	155.39	370.909	165.313	47.4973	41.9887	71.7561	82.786	55.5797	22.3158
KEGG2011;Unclassified;K03448;	2.77556e-17	2.77556e-17	2.77556e-17	0	0	1.95713	2.77556e-17	2.77556e-17	2.77556e-17	2.77556e-17	2.77556e-17	2.77556e-17
KEGG2011;Unclassified;K07503;	22.6773	127.057	13.2487	19.6538	19.35	7.09739	24.9537	21.5694	8.14571	7.47105	7.67259	1.98028
KEGG2011;Unclassified;K02511;	2.77556e-17	2.77556e-17	2.77556e-17	2.77556e-17	2.77556e-17	2.77556e-17	2.77556e-17	2.77556e-17	2.77556e-17	2.77556e-17	2.77556e-17	2.77556e-17
KEGG2011;Unclassified;K04691;	5.94118	15.2282	36.1215	38.7353	81.5822	133.909	65.9106	107.799	24.1374	63.6137	118.777	121.438
KEGG2011;K1001100 Metabolism;Carbohydrate Metabolism;K1000650 Butanoate metabolism;K01580 glutamate decarboxylase [EC:4.1.1.15];	2.77556e-17	2.77556e-17	2.77556e-17	2.77556e-17	2.77556e-17	2.77556e-17	2.77556e-17	2.77556e-17	2.77556e-17	2.77556e-17	2.77556e-17	2.77556e-17
KEGG2011;K2000020 Cellular Processes;Transport and Catabolism;K1004142 Lysosome;K12389 battenin;	19.247	2.76329	8.33782	23.8031	0.10876	7.20301	2.77556e-17	2.77556e-17	2.77556e-17	2.77556e-17	2.77556e-17	2.77556e-17
KEGG2011;K1001100 Metabolism;Xenobiotics Biodegradation and Metabolism;K1000643 Styrene degradation;	1090.26	1146.75	897.62	972.281	1020.54	489.677	954.098	1353.91	1730.71	1151.96	1406.06	1756.83
KEGG2011;K2000016 Environmental Information Processing;Signal Transduction;K1002020 Two-component system;K07667 two-component system, OmpR family, KDP operon response regulator KdpE;	112.286	167.447	207.324	66.6719	143.209	184.422	68.663	58.5619	231.171	105.861	260.559	98.1709
KEGG2011;K2000011 Genetic Information Processing;K2000013 Translation;K1003010 Ribosome;K02954 small subunit ribosomal protein S14;	659.278	1292.41	1181.74	829.338	1221.96	911.258	2685.43	3929.48	1858.62	2525.45	2034.9	1315.01
KEGG2011;K1001100 Metabolism;Carbohydrate Metabolism;K1000630 Glyoxylate and dicarboxylate metabolism;K00127 formate dehydrogenase subunit gamma;	2.77556e-17	2.77556e-17	2.77556e-17	2.77556e-17	2.77556e-17	2.77556e-17	2.77556e-17	2.77556e-17	2.77556e-17	2.77556e-17	2.77556e-17	2.77556e-17
KEGG2011;K2000011 Genetic Information Processing;Folding, Sorting and Degradation;K1003050 Proteasome;K02739 20S proteasome subunit beta 2 [EC:3.4.25.1];	43.7962	6.39938	5.32319	44.996	7.2034	12.5909	7.90228	5.15299	7.97561	17.6881	5.79065	2.03009
KEGG2011;Unclassified;K18236;	0.131575	11.2369	0.607806	2.77556e-17	2.77556e-17	2.77556e-17	2.77556e-17	2.77556e-17	2.77556e-17	2.77556e-17	2.77556e-17	2.77556e-17
KEGG2011;Unclassified;K03717;	193.452	368.519	200.991	36.5461	33.7951	46.8018	54.1272	106.584	59.9504	43.8491	39.9892	55.6228
KEGG2011;K2000011 Genetic Information Processing;Folding, Sorting and Degradation;K1003050 Proteasome;K03063 26S proteasome regulatory subunit T3;	83.6766	13.6836	1.24272	87.8487	4.24141	43.1542	132.907	57.2501	57.3236	135.706	32.687	124.761
KEGG2011;K1001100 Metabolism;Amino Acid Metabolism;K1000300 Lysine biosynthesis;K05828 acetylglutamate/LysW-gamma-L-alpha-aminoadipate kinase [EC:2.7.2.8 2.7.2.-];	0	9.78513	0.545704	0.105911	0.663382	3.95541	0.0669169	0.0578592	5.03847	0.0465536	0.102304	1.53492
KEGG2011;Unclassified;K17669;	103.862	4.19939	9.35248	121.214	10.9346	31.6633	5.27916	0.0923656	9.12256	2.77556e-17	2.77556e-17	2.77556e-17
KEGG2011;K1001100 Metabolism;Xenobiotics Biodegradation and Metabolism;Benzoate degradation via CoA ligation;K07824 benzoate 4-monooxygenase [EC:1.14.13.12];	2.77556e-17	2.77556e-17	2.77556e-17	2.77556e-17	2.77556e-17	2.77556e-17	2.77556e-17	2.77556e-17	2.77556e-17	2.77556e-17	2.77556e-17	2.77556e-17
KEGG2011;Unclassified;K01025;	2.77556e-17	2.77556e-17	2.77556e-17	0	0	35.1605	2172.86	3172.52	1377.05	2371.55	1802.62	2057.4
KEGG2011;Unclassified;K05034;	30.7544	7.15661	1.01555	2.77556e-17	2.77556e-17	2.77556e-17	2.48225	0.0363451	0.0432871	2.77556e-17	2.77556e-17	2.77556e-17
KEGG2011;K2000011 Genetic Information Processing;Folding, Sorting and Degradation;K1003018 RNA degradation;	5051.86	8036.73	5532.62	4393.3	6624.85	5773.45	5634.37	7471.75	6148.9	8483.75	5835.1	3563.1
KEGG2011;Unclassified;K06157;	2.77556e-17	2.77556e-17	2.77556e-17	2.77556e-17	2.77556e-17	2.77556e-17	2.77556e-17	2.77556e-17	2.77556e-17	2.77556e-17	2.77556e-17	2.77556e-17
KEGG2011;Unclassified;K10750;	12.0601	2.78801	4.62676	11.7229	0.545645	0.470336	0.0665566	2.5113	2.61673	2.99564	0.291317	3.30007
KEGG2011;K1001100 Metabolism;Amino Acid Metabolism;K1000330 Arginine and proline metabolism;K01426 amidase [EC:3.5.1.4];	2.77556e-17	2.77556e-17	2.77556e-17	2.77556e-17	2.77556e-17	2.77556e-17	2.77556e-17	2.77556e-17	2.77556e-17	2.77556e-17	2.77556e-17	2.77556e-17
KEGG2011;K2000020 Cellular Processes;	2.77556e-17	2.77556e-17	2.77556e-17	2.77556e-17	2.77556e-17	2.77556e-17	2.77556e-17	2.77556e-17	2.77556e-17	2.77556e-17	2.77556e-17	2.77556e-17
KEGG2011;Unclassified;K13021;	5.06498	1.33654	6.87244	0	1.98471	0.267515	2.66074	2.56659	2.68556	3.11524	5.10836	3.46966
KEGG2011;Unclassified;K19689;	32.3888	48.0187	72.1772	36.4065	48.0567	73.4127	36.8768	40.596	18.7667	61.9444	55.8078	70.8585
KEGG2011;Unclassified;K03265;	188.771	47.9163	47.6194	245.325	24.7483	89.3823	22.338	9.01104	19.9342	18.1343	6.12328	26.7051
KEGG2011;Unclassified;K11763;	65.7223	11.4896	27.7173	60.7736	10.56	12.9269	0.0669169	0.0578592	5.03847	0.160806	5.2619	8.10294
KEGG2011;K2000011 Genetic Information Processing;K2000012 Transcription;K1003022 Basal transcription factors;K03135 transcription initiation factor TFIID subunit 11;	10.943	17.3058	836.908	5.46297	1.36385	12.1147	8.01786	2.68923	26.2788	13.7245	37.9469	2.07028
KEGG2011;Unclassified;K14311;	75.5591	9.29981	16.7606	52.9365	7.18386	21.2513	4.05171	0.0996691	14.2991	2.77556e-17	2.77556e-17	2.77556e-17
KEGG2011;Unclassified;K10454;	2.77556e-17	2.77556e-17	2.77556e-17	0	0.952516	0.334361	2.77556e-17	2.77556e-17	2.77556e-17	2.77556e-17	2.77556e-17	2.77556e-17
KEGG2011;Unclassified;K18289;	0.345023	0.730639	0.111492	0	1.03889	0	12.7882	0.0922606	1.47324	2.77556e-17	2.77556e-17	2.77556e-17
KEGG2011;Unclassified;K18296;	2.77556e-17	2.77556e-17	2.77556e-17	2.77556e-17	2.77556e-17	2.77556e-17	0.0415766	2.41474	0.0429974	2.77556e-17	2.77556e-17	2.77556e-17
KEGG2011;Unclassified;K02838;	487.83	1205.89	478.491	516.631	815.366	646.453	578.484	642.649	540.174	553.962	583.714	246.745
KEGG2011;Unclassified;K13137;	39.702	4.94222	1.06197	27.2408	5.14746	4.74151	0.0239936	0.0208973	1.25653	1.41276	0.100794	0.0575874
KEGG2011;Unclassified;K14730;	0	0.768491	0.0611677	2.77556e-17	2.77556e-17	2.77556e-17	2.77556e-17	2.77556e-17	2.77556e-17	2.77556e-17	2.77556e-17	2.77556e-17
KEGG2011;K2000011 Genetic Information Processing;K2000012 Transcription;K1003040 Spliceosome;K12882 nuclear cap-binding protein subunit 1;	107.736	13.666	28.2178	118.126	9.25892	27.3581	0.133358	7.70457	24.9073	7.58374	0.52651	13.1263
KEGG2011;Unclassified;K09539;	2.99648	2.15746	0.390213	5.32798	0.596964	1.37106	19.5999	10.2124	5.47341	18.1063	13.5718	16.9107
KEGG2011;Unclassified;K13641;	106.422	273.225	93.6509	53.9453	104.618	30.8445	192.228	62.3711	122.428	18.3487	29.4006	53.66
KEGG2011;K2000011 Genetic Information Processing;Folding, Sorting and Degradation;K1003060 Protein export;K13280 signal peptidase, endoplasmic reticulum-type [EC:3.4.-.-];	10.1466	35.0514	26.8822	1.82278	4.13769	6.42949	14.4736	3.95266	18.5037	14.6928	0.520793	5.25017
KEGG2011;Unclassified;K18457;	0	27.3801	0.90214	0.759411	0	8.59075	1.24753	0.0208739	0.0247667	2.77556e-17	2.77556e-17	2.77556e-17
KEGG2011;K1001100 Metabolism;Amino Acid Metabolism;K1000310 Lysine degradation;K03897 lysine N6-hydroxylase [EC:1.14.13.59];	12.2792	45.3966	9.11453	658.179	96.3825	33.4867	11.9079	20.2068	6.79515	6.20257	15.1413	6.93566
KEGG2011;Unclassified;K19176;	0	3.08669	0.227386	16.0991	6.08275	5.20538	4.01266	7.53055	2.76998	1.41276	0.100794	0.0575874
KEGG2011;Unclassified;K05346;	1.86443	0	0.183888	1.33492	0.221052	2.52294	2.77556e-17	2.77556e-17	2.77556e-17	2.77556e-17	2.77556e-17	2.77556e-17
KEGG2011;K2000011 Genetic Information Processing;Folding, Sorting and Degradation;K1003018 RNA degradation;K01148 poly(A)-specific ribonuclease [EC:3.1.13.4];	2.77556e-17	2.77556e-17	2.77556e-17	2.77556e-17	2.77556e-17	2.77556e-17	32.9195	30.485	21.3835	60.1835	19.3188	42.2292
KEGG2011;Unclassified;K09669;	2.77556e-17	2.77556e-17	2.77556e-17	0	0	0.453403	2.77556e-17	2.77556e-17	2.77556e-17	2.77556e-17	2.77556e-17	2.77556e-17
KEGG2011;K2000016 Environmental Information Processing;Signal Transduction;K1004310 Wnt signaling pathway;K04498 E1A/CREB-binding protein [EC:2.3.1.48];	2.77556e-17	2.77556e-17	2.77556e-17	2.77556e-17	2.77556e-17	2.77556e-17	2.77556e-17	2.77556e-17	2.77556e-17	2.77556e-17	2.77556e-17	2.77556e-17
KEGG2011;K2000016 Environmental Information Processing;Signal Transduction;K1002020 Two-component system;K07652 two-component system, OmpR family, sensor histidine kinase VicK [EC:2.7.13.3];	2.88983	0.616408	6.2144	1.01138	31.3378	7.13368	2.48225	0.0363451	0.0432871	4.63975	0.475854	11.3565
KEGG2011;Unclassified;K12243;	2.77556e-17	2.77556e-17	2.77556e-17	2.01762	2.02659	2.30909	2.77556e-17	2.77556e-17	2.77556e-17	3.16083	0.431112	9.64846
KEGG2011;K2000016 Environmental Information Processing;Signal Transduction;K1004070 Phosphatidylinositol signaling system;	1021.21	1234.87	878.419	986.388	1128.85	1307.09	1246.51	1158.32	1116.2	1488.48	1168.45	1556.07
KEGG2011;Unclassified;K13949;	2.77556e-17	2.77556e-17	2.77556e-17	2.77556e-17	2.77556e-17	2.77556e-17	2.77556e-17	2.77556e-17	2.77556e-17	2.77556e-17	2.77556e-17	2.77556e-17
KEGG2011;Unclassified;K18042;	0	0.768491	0.0611677	2.77556e-17	2.77556e-17	2.77556e-17	13.0684	11.3844	1.50101	10.6919	22.8768	7.04492
KEGG2011;K1001100 Metabolism;Amino Acid Metabolism;K1000330 Arginine and proline metabolism;K01476 arginase [EC:3.5.3.1];	258.738	309.418	350.158	227.948	414.994	454.609	251.696	247.686	246.145	371.259	272.432	228.041
KEGG2011;K1001100 Metabolism;Nucleotide Metabolism;K1000230 Purine metabolism;K02428 XTP/dITP diphosphohydrolase [EC:3.6.1.66];	2.77556e-17	2.77556e-17	2.77556e-17	2.77556e-17	2.77556e-17	2.77556e-17	2.77556e-17	2.77556e-17	2.77556e-17	2.77556e-17	2.77556e-17	2.77556e-17
KEGG2011;K2000011 Genetic Information Processing;Folding, Sorting and Degradation;K1003018 RNA degradation;K05592 ATP-dependent RNA helicase DeaD [EC:3.6.4.13];	137.311	252.625	368.446	631.403	868.816	1139.33	212.209	260.367	258.096	766.49	320.296	211.325
KEGG2011;Unclassified;K01341;	136.326	14.3915	20.8505	135.157	32.3358	66.0703	71.033	19.2018	55.8558	64.9267	27.292	90.8553
KEGG2011;K1001100 Metabolism;Nucleotide Metabolism;K1000230 Purine metabolism;K02320 DNA polymerase alpha subunit A [EC:2.7.7.7];	2.77556e-17	2.77556e-17	2.77556e-17	2.77556e-17	2.77556e-17	2.77556e-17	2.77556e-17	2.77556e-17	2.77556e-17	2.77556e-17	2.77556e-17	2.77556e-17
KEGG2011;Unclassified;K11434;	151.733	34.0841	13.2862	213.249	39.4434	53.8363	31.6369	20.4185	38.5206	34.692	11.4508	43.6381
KEGG2011;Unclassified;K00666;	1206.01	2084.66	775.12	597.597	1108.63	553.621	661.534	739.209	901.944	893.684	874.756	710.685
KEGG2011;K2000025 Organismal Systems;K2000032 Development;K1004320 Dorso-ventral axis formation;	1.74904	27.5375	130.258	26.8263	125.908	90.3739	4.13355	10.2654	35.5748	16.7529	31.2214	18.7141
KEGG2011;K2000016 Environmental Information Processing;Signal Transduction;K1004011 MAPK signaling pathway - yeast;K11228 mitogen-activated protein kinase kinase kinase [EC:2.7.11.1];	131.672	18.7673	20.8497	93.0156	23.9868	33.2608	55.1864	7.78573	42.5329	43.597	14.0223	32.0838
KEGG2011;K1001100 Metabolism;Carbohydrate Metabolism;K1000010 Glycolysis / Gluconeogenesis;K01222 6-phospho-beta-glucosidase [EC:3.2.1.86];	148.903	170.428	78.255	120.564	102.621	46.8236	43.5663	49.5767	69.115	25.9925	137.752	308.188
KEGG2011;Unclassified;K03091;	2.77556e-17	2.77556e-17	2.77556e-17	0	2.39395	7.16803	2.77556e-17	2.77556e-17	2.77556e-17	2.77556e-17	2.77556e-17	2.77556e-17
KEGG2011;K1001100 Metabolism;Metabolism of Cofactors and Vitamins;K1000130 Ubiquinone and other terpenoid-quinone biosynthesis;K06127 2-methoxy-6-polyprenyl-1,4-benzoquinol methylase [EC:2.1.1.201];	6.345	0	0.445881	11.96	0	2.495	0.0558307	0.0483648	3.76237	2.77556e-17	2.77556e-17	2.77556e-17
KEGG2011;K1001100 Metabolism;Energy Metabolism;K1000910 Nitrogen metabolism;K00262 glutamate dehydrogenase (NADP+) [EC:1.4.1.4];	2.77556e-17	2.77556e-17	2.77556e-17	2.77556e-17	2.77556e-17	2.77556e-17	2.77556e-17	2.77556e-17	2.77556e-17	2.77556e-17	2.77556e-17	2.77556e-17
KEGG2011;Unclassified;K17493;	2.77556e-17	2.77556e-17	2.77556e-17	2.77556e-17	2.77556e-17	2.77556e-17	1.24753	0.0208739	0.0247667	2.77556e-17	2.77556e-17	2.77556e-17
KEGG2011;Unclassified;K14859;	10.0173	4.98115	14.4881	22.6927	0	2.39834	0.0669169	0.0578592	5.03847	2.80773	0.177084	0.0977712
KEGG2011;Unclassified;K03771;	294.655	302.805	580.113	411.544	657.85	696.821	557.408	486.497	687.752	641.511	491.78	450.779
KEGG2011;K2000011 Genetic Information Processing;Replication and Repair;K1003440 Homologous recombination;K10866 DNA repair protein RAD50 [EC:3.6.-.-];	2.77556e-17	2.77556e-17	2.77556e-17	2.77556e-17	2.77556e-17	2.77556e-17	2.77556e-17	2.77556e-17	2.77556e-17	2.77556e-17	2.77556e-17	2.77556e-17
KEGG2011;Unclassified;K15628;	132.544	18.768	17.0628	125.643	13.0289	42.6276	94.7489	26.8209	73.1563	55.9367	35.0802	90.8469
KEGG2011;Unclassified;K19978;	21.0066	87.5573	42.9786	8.37	47.6155	7.44434	9.36302	25.3079	17.3232	7.48447	9.88466	0.231294
KEGG2011;K1001100 Metabolism;Nucleotide Metabolism;K1000230 Purine metabolism;K08693 2',3'-cyclic-nucleotide 2'-phosphodiesterase / 3'-nucleotidase / 5'-nucleotidase [EC:3.1.4.16 3.1.3.6 3.1.3.5];	2.77556e-17	2.77556e-17	2.77556e-17	2.77556e-17	2.77556e-17	2.77556e-17	2.77556e-17	2.77556e-17	2.77556e-17	2.77556e-17	2.77556e-17	2.77556e-17
KEGG2011;K2000016 Environmental Information Processing;Membrane Transport;K1002010 ABC transporters;K10189 lactose/L-arabinose transport system permease protein;	8.02339	8.04405	0.739061	21.1965	6.84217	13.9661	2.68506	0.0773105	6.44904	0.111515	6.38205	0.142806
KEGG2011;K1001100 Metabolism;Amino Acid Metabolism;K1000400 Phenylalanine, tyrosine and tryptophan biosynthesis;K13853 3-deoxy-7-phosphoheptulonate synthase / chorismate mutase [EC:2.5.1.54 5.4.99.5];	2.77556e-17	2.77556e-17	2.77556e-17	0.861995	1.61989	2.42604	2.77556e-17	2.77556e-17	2.77556e-17	2.80773	0.177084	0.0977712
KEGG2011;K2000016 Environmental Information Processing;Membrane Transport;K1002010 ABC transporters;K02012 iron(III) transport system substrate-binding protein;	531.874	667.681	524.053	621.078	781.431	539.654	357.113	375.948	339.283	499.633	422.979	359.649
KEGG2011;K1001100 Metabolism;Biosynthesis of Polyketides and Terpenoids;K1000906 Carotenoid biosynthesis;K02293 15-cis-phytoene desaturase [EC:1.3.5.5];	0.600121	5.27751	0.408614	0.0436669	2.36928	7.54319	17.1641	35.3153	0.149249	2.77556e-17	2.77556e-17	2.77556e-17
KEGG2011;Unclassified;K03752;	37.9193	48.7782	50.0294	80.8831	83.6967	86.4289	88.3252	115.532	74.5879	87.7742	150.684	190.537
KEGG2011;K2000016 Environmental Information Processing;Signal Transduction;K1004011 MAPK signaling pathway - yeast;K11245 mating pheromone-induced death protein 2;	2.77556e-17	2.77556e-17	2.77556e-17	2.77556e-17	2.77556e-17	2.77556e-17	0.0661975	4.85774	0.068534	2.77556e-17	2.77556e-17	2.77556e-17
KEGG2011;K1001100 Metabolism;Amino Acid Metabolism;K1000330 Arginine and proline metabolism;K00619 amino-acid N-acetyltransferase [EC:2.3.1.1];	38.2255	68.4395	84.0143	94.0109	34.5288	29.3165	28.988	31.7244	18.7353	10.7906	23.6421	25.2011
KEGG2011;Unclassified;K18183;	2.77556e-17	2.77556e-17	2.77556e-17	2.77556e-17	2.77556e-17	2.77556e-17	7.55847	0.0718098	0.0862892	6.13855	5.66889	9.98499
KEGG2011;Unclassified;K01277;	259.452	29.6834	9.41708	247.365	19.3027	108.533	1.45548	2.63457	10.3802	0.120629	0.295595	6.19345
KEGG2011;K1001100 Metabolism;Carbohydrate Metabolism;K1000640 Propanoate metabolism;K07511 enoyl-CoA hydratase [EC:4.2.1.17];	2.77556e-17	2.77556e-17	2.77556e-17	2.77556e-17	2.77556e-17	2.77556e-17	2.77556e-17	2.77556e-17	2.77556e-17	2.77556e-17	2.77556e-17	2.77556e-17
KEGG2011;Unclassified;K02854;	1.06407	0	8.08816	2.77556e-17	2.77556e-17	2.77556e-17	2.77556e-17	2.77556e-17	2.77556e-17	1.41276	0.100794	0.0575874
KEGG2011;Unclassified;K12202;	2.77556e-17	2.77556e-17	2.77556e-17	2.77556e-17	2.77556e-17	2.77556e-17	2.77556e-17	2.77556e-17	2.77556e-17	2.77556e-17	2.77556e-17	2.77556e-17
KEGG2011;Unclassified;K15218;	16.9007	2.77861	0.809595	15.5547	2.20248	5.25733	2.77556e-17	2.77556e-17	2.77556e-17	5.66397	0.287082	0.151029
KEGG2011;Unclassified;K17764;	14.9133	4.24357	8.18615	20.9023	2.18184	6.00287	2.77556e-17	2.77556e-17	2.77556e-17	2.80773	0.177084	0.0977712
KEGG2011;K2000016 Environmental Information Processing;Membrane Transport;K1003070 Bacterial secretion system;K03226 type III secretion protein R;	34.5795	45.8785	42.498	33.1522	33.9321	23.9797	56.7718	58.5137	127.542	16.6389	13.5749	18.5393
KEGG2011;Unclassified;K15161;	15.3315	15.9592	26.2137	20.46	8.99328	12.7498	0.0669169	0.0578592	5.03847	0.0787743	0.181143	3.05345
KEGG2011;Unclassified;K06212;	2.77556e-17	2.77556e-17	2.77556e-17	0.874914	0	0	2.77556e-17	2.77556e-17	2.77556e-17	2.77556e-17	2.77556e-17	2.77556e-17
KEGG2011;K1001100 Metabolism;Energy Metabolism;K1000190 Oxidative phosphorylation;K03936 NADH dehydrogenase (ubiquinone) Fe-S protein 3 [EC:1.6.5.3 1.6.99.3];	2.77556e-17	2.77556e-17	2.77556e-17	2.77556e-17	2.77556e-17	2.77556e-17	2.77556e-17	2.77556e-17	2.77556e-17	2.77556e-17	2.77556e-17	2.77556e-17
KEGG2011;K2000016 Environmental Information Processing;Signal Transduction;K1004330 Notch signaling pathway;K06066 CBF1 interacting corepressor;	2.77556e-17	2.77556e-17	2.77556e-17	2.77556e-17	2.77556e-17	2.77556e-17	2.77556e-17	2.77556e-17	2.77556e-17	2.77556e-17	2.77556e-17	2.77556e-17
KEGG2011;Unclassified;K15970;	2.77556e-17	2.77556e-17	2.77556e-17	2.77556e-17	2.77556e-17	2.77556e-17	2.77556e-17	2.77556e-17	2.77556e-17	2.77556e-17	2.77556e-17	2.77556e-17
KEGG2011;K1001100 Metabolism;Biosynthesis of Polyketides and Terpenoids;K1000906 Carotenoid biosynthesis;K02294 beta-carotene hydroxylase [EC:1.14.13.-];	6.29669	7.33089	0.683443	3.52515	1.93754	3.09019	10.6883	30.3855	21.3068	3.09815	0.371509	6.44409
KEGG2011;K2000020 Cellular Processes;Cell Growth and Death;K1004112 Cell cycle - Caulobacter;K03589 cell division protein FtsQ;	81.1088	92.4962	58.6179	113.667	149.154	101.504	137.061	137.187	133.069	126.735	121.422	62.7421
KEGG2011;K1001100 Metabolism;Carbohydrate Metabolism;K1000010 Glycolysis / Gluconeogenesis;K01785 aldose 1-epimerase [EC:5.1.3.3];	778.227	772.472	854.699	850.972	656.555	364.654	268.872	298.499	368.473	175.229	253.448	189.138
KEGG2011;Unclassified;K12267;	10.9437	23.928	74.0162	16.0171	71.031	52.6034	40.8826	58.3411	26.7381	126.991	67.0293	352.09
KEGG2011;Unclassified;K19550;	2.77556e-17	2.77556e-17	2.77556e-17	0.612026	1.91362	0	2.77556e-17	2.77556e-17	2.77556e-17	2.77556e-17	2.77556e-17	2.77556e-17
KEGG2011;Unclassified;K18738;	21.8239	12.2854	19.2987	24.5693	15.3547	15.8359	1.24753	0.0208739	0.0247667	2.77556e-17	2.77556e-17	2.77556e-17
KEGG2011;Unclassified;K04047;	246.424	1078.56	340.008	195.78	401.1	601.226	575.809	645.147	336.711	297.667	890.071	761.104
KEGG2011;Unclassified;K12678;	8.38893	5.75995	7.82964	2.57837	8.35179	1.68327	4.1072	13.9167	13.2563	14.8807	12.8681	0.266731
KEGG2011;Unclassified;K01144;	6.76422	6.57741	0.677126	13.2427	9.46792	14.4464	15.8005	20.2308	5.48811	33.1649	11.4227	38.6225
KEGG2011;Unclassified;K04798;	1.39461	0	0.145691	1.66851	0	0.275874	2.77556e-17	2.77556e-17	2.77556e-17	2.77556e-17	2.77556e-17	2.77556e-17
KEGG2011;K2000011 Genetic Information Processing;Replication and Repair;K1003410 Base excision repair;K10771 AP endonuclease 1 [EC:4.2.99.18];	3.6902	0	0.30881	6.12136	0	0	1.37097	3.68822	0.0686819	8.97715	0.509248	9.94109
KEGG2011;Unclassified;K17531;	0.916828	0	0.103375	2.77556e-17	2.77556e-17	2.77556e-17	0.0415766	2.41474	0.0429974	2.77556e-17	2.77556e-17	2.77556e-17
KEGG2011;K2000011 Genetic Information Processing;Replication and Repair;K1003030 DNA replication;K02314 replicative DNA helicase [EC:3.6.4.12];	2.77556e-17	2.77556e-17	2.77556e-17	2.77556e-17	2.77556e-17	2.77556e-17	2.77556e-17	2.77556e-17	2.77556e-17	2.77556e-17	2.77556e-17	2.77556e-17
KEGG2011;K1001100 Metabolism;Amino Acid Metabolism;K1000270 Cysteine and methionine metabolism;	759.748	882.414	1104.52	830.732	1089.55	1054.28	1290.01	1361.51	1180.07	1076.56	1686.17	2391.28
KEGG2011;K1001100 Metabolism;Carbohydrate Metabolism;K1000650 Butanoate metabolism;K01040 glutaconate CoA-transferase, subunit B [EC:2.8.3.12];	2.77556e-17	2.77556e-17	2.77556e-17	2.77556e-17	2.77556e-17	2.77556e-17	2.77556e-17	2.77556e-17	2.77556e-17	2.77556e-17	2.77556e-17	2.77556e-17
KEGG2011;K1001100 Metabolism;Biosynthesis of Polyketides and Terpenoids;K1000900 Terpenoid backbone biosynthesis;K01823 isopentenyl-diphosphate delta-isomerase [EC:5.3.3.2];	104.362	222.938	97.2907	99.5033	86.6335	71.1226	43.5251	36.9027	57.1533	65.061	76.9057	109.548
KEGG2011;Unclassified;K12070;	2.77556e-17	2.77556e-17	2.77556e-17	2.77556e-17	2.77556e-17	2.77556e-17	2.78949	12.6042	9.30742	2.80773	0.177084	0.0977712
KEGG2011;Unclassified;K03797;	1212.6	1847.88	2263.08	1805.36	2443.3	2662.06	2266.44	3204.33	2490.45	2116.65	2928.25	4175.24
KEGG2011;K2000016 Environmental Information Processing;Signal Transduction;K1004330 Notch signaling pathway;	22.5871	10.1314	0.97127	22.6435	5.17569	3.96543	26.1803	10.258	10.7544	22.2876	0.616371	11.8817
KEGG2011;Unclassified;K18285;	145.296	417.416	124.559	62.6227	126.333	53.5098	54.013	38.1751	51.8864	19.8047	16.5568	50.1821
KEGG2011;K2000016 Environmental Information Processing;Membrane Transport;K1002010 ABC transporters;K05665 ATP-binding cassette, subfamily C (CFTR/MRP), member 1;	0	1.55357	0.120459	2.77556e-17	2.77556e-17	2.77556e-17	17.018	5.20545	11.9874	46.4865	11.4158	23.7687
KEGG2011;K1001100 Metabolism;Xenobiotics Biodegradation and Metabolism;K1000791 Atrazine degradation;	85.0813	171.162	138.687	87.7828	115.578	111.763	110.715	76.3049	150.244	110.322	163.584	121.626
KEGG2011;Unclassified;K16246;	0	3.54079	18.7792	19.2977	18.0535	8.29748	2.77556e-17	2.77556e-17	2.77556e-17	2.77556e-17	2.77556e-17	2.77556e-17
KEGG2011;K2000011 Genetic Information Processing;Folding, Sorting and Degradation;K1003050 Proteasome;K02732 20S proteasome subunit beta 6 [EC:3.4.25.1];	25.5608	4.95296	8.65857	34.0313	2.16291	6.31575	0.0419286	0.0364075	2.49999	2.77556e-17	2.77556e-17	2.77556e-17
KEGG2011;K2000011 Genetic Information Processing;Replication and Repair;K1003440 Homologous recombination;K01159 crossover junction endodeoxyribonuclease RuvC [EC:3.1.22.4];	83.9175	137.687	81.598	80.0867	129.937	89.0737	40.9738	59.732	90.3508	84.586	87.3137	84.4529
KEGG2011;Unclassified;K04773;	313.088	314.465	530.395	341.113	487.863	443.58	322.89	353.111	425.686	453.061	618.573	852.126
KEGG2011;K2000016 Environmental Information Processing;Membrane Transport;K1002010 ABC transporters;K13890 glutathione transport system permease protein;	3.52493	2.788	16.362	2.59044	6.49345	2.96013	0.0554598	2.47035	1.35551	4.22728	0.237576	0.127712
KEGG2011;K1001100 Metabolism;Nucleotide Metabolism;K1000230 Purine metabolism;K01486 adenine deaminase [EC:3.5.4.2];	30.8153	37.1136	42.1909	16.3065	15.3819	20.6927	51.263	48.1806	4.19208	27.3432	52.4045	35.5464
KEGG2011;K2000011 Genetic Information Processing;K2000013 Translation;K1003010 Ribosome;K02975 small subunit ribosomal protein S25e;	0.289987	1.51064	0.165245	2.77556e-17	2.77556e-17	2.77556e-17	242.374	195.597	115.878	199.306	80.2102	311.864
KEGG2011;Unclassified;K20103;	200.632	42.0645	138.584	168.76	17.2097	177.844	5.3279	1.39936	11.759	3.20208	0.477261	12.8937
KEGG2011;K1001100 Metabolism;Glycan Biosynthesis and Metabolism;K1000510 N-Glycan biosynthesis;K07252 dolichyldiphosphatase [EC:3.6.1.43];	24.3569	2.75721	8.54868	11.5196	0	3.32792	0.0415766	2.41474	0.0429974	2.99564	0.291317	3.30007
KEGG2011;Unclassified;K01266;	19.6334	6.44672	5.01885	18.9206	25.3967	48.9873	6.53468	5.09232	2.77047	9.10213	8.19539	10.1259
KEGG2011;K1001100 Metabolism;Amino Acid Metabolism;K1000270 Cysteine and methionine metabolism;K01011 thiosulfate/3-mercaptopyruvate sulfurtransferase [EC:2.8.1.1 2.8.1.2];	358.181	930.693	324.629	215.068	425.179	302.542	612.82	971.581	959.164	363.995	565.509	621.001
KEGG2011;K1001100 Metabolism;Metabolism of Cofactors and Vitamins;K1000860 Porphyrin and chlorophyll metabolism;K04035 magnesium-protoporphyrin IX monomethyl ester (oxidative) cyclase [EC:1.14.13.81];	1.86443	0	0.183888	0	1.03889	0	2.77556e-17	2.77556e-17	2.77556e-17	0.142862	7.01237	3.43095
KEGG2011;K1001100 Metabolism;Carbohydrate Metabolism;K1000630 Glyoxylate and dicarboxylate metabolism;	2155.36	2850.51	2202.53	2143.16	3260.74	2879.31	3008.29	3834.32	3732.96	2676.39	1905.58	1524.24
KEGG2011;Unclassified;K18195;	792.188	128.715	40.3244	1337.87	112.26	229.827	22.4772	34.2499	25.327	27.2238	44.1147	12.1668
KEGG2011;Unclassified;K19838;	136.145	28.9771	28.4534	130.684	29.4034	55.1221	81.6262	25.5516	81.0827	81.3282	22.0495	64.097
KEGG2011;K2000016 Environmental Information Processing;Signal Transduction;K1004011 MAPK signaling pathway - yeast;	202.476	124.413	184.799	258.222	183.224	285.148	421.623	426.713	231.615	205.487	390.671	278.564
KEGG2011;Unclassified;K09021;	0	2.18328	5.57043	1.99176	3.47314	1.38458	2.77556e-17	2.77556e-17	2.77556e-17	0.0787743	0.181143	3.05345
KEGG2011;Unclassified;K03291;	0.192277	2.97478	3.30281	4.4843	35.0657	25.3631	5.11983	2.56639	0.0860318	9.32923	0.712983	59.7204
KEGG2011;Unclassified;K19783;	8.14589	5.06501	0.675433	15.1362	0.120256	2.85341	18.1721	0.109023	8.03269	32.9479	8.73487	18.6725
KEGG2011;Unclassified;K14800;	34.4538	4.92968	37.4572	37.1039	0	11.8858	1.43362	2.60182	6.49371	0.120629	0.295595	6.19345
KEGG2011;K2000020 Cellular Processes;Cell Growth and Death;K1004110 Cell cycle;K06631 polo-like kinase 1 [EC:2.7.11.21];	2.77556e-17	2.77556e-17	2.77556e-17	2.77556e-17	2.77556e-17	2.77556e-17	2.77556e-17	2.77556e-17	2.77556e-17	2.77556e-17	2.77556e-17	2.77556e-17
KEGG2011;Unclassified;K07749;	336.156	259.835	484.29	506.253	318.556	224.083	162.175	221.011	272.666	307.783	187.985	158.878
KEGG2011;Unclassified;K14268;	0	0	13.5631	8.66758	48.3071	50.4401	11.4904	1.38358	0.107572	43.9043	55.5729	60.725
KEGG2011;Unclassified;K10104;	2.77556e-17	2.77556e-17	2.77556e-17	2.77556e-17	2.77556e-17	2.77556e-17	2.77556e-17	2.77556e-17	2.77556e-17	2.77556e-17	2.77556e-17	2.77556e-17
KEGG2011;K2000020 Cellular Processes;Cell Motility;K1004810 Regulation of actin cytoskeleton;	175.254	34.058	85.294	208.913	34.3977	87.4603	23.817	36.8181	35.9116	35.986	6.19692	25.3059
KEGG2011;K2000020 Cellular Processes;Cell Growth and Death;K1004110 Cell cycle;K06671 cohesin complex subunit SA-1/2;	2.77556e-17	2.77556e-17	2.77556e-17	2.77556e-17	2.77556e-17	2.77556e-17	2.77556e-17	2.77556e-17	2.77556e-17	2.77556e-17	2.77556e-17	2.77556e-17
KEGG2011;K1001100 Metabolism;Glycan Biosynthesis and Metabolism;K1000550 Peptidoglycan biosynthesis;K07258 D-alanyl-D-alanine carboxypeptidase (penicillin-binding protein 5/6) [EC:3.4.16.4];	544.505	805.417	171.117	223.767	443.965	387.921	321.549	373.391	312.682	336.692	401.533	288.763
KEGG2011;K1001100 Metabolism;Glycan Biosynthesis and Metabolism;K1000550 Peptidoglycan biosynthesis;K00887 undecaprenol kinase [EC:2.7.1.66];	0.699543	2.24976	0.251325	0	0.488445	0	2.77556e-17	2.77556e-17	2.77556e-17	2.77556e-17	2.77556e-17	2.77556e-17
KEGG2011;Unclassified;K00683;	2.77556e-17	2.77556e-17	2.77556e-17	0	0.887845	0.812057	1.45997	7.55492	6.61734	19.4259	0.625234	16.7465
KEGG2011;Unclassified;K13983;	10.331	1.30062	27.8068	8.87923	0	4.23145	2.77556e-17	2.77556e-17	2.77556e-17	2.77556e-17	2.77556e-17	2.77556e-17
KEGG2011;Unclassified;K17224;	19.504	24	30.42	71.7648	56.9726	22.2603	9.39342	39.2213	22.6582	25.8201	39.5642	38.7988
KEGG2011;Unclassified;K14445;	166.228	439.251	128.447	171.353	232.652	62.3545	23.7772	40.5291	16.1009	28.7847	62.0899	8.84646
KEGG2011;Unclassified;K03543;	179.66	207.456	307.259	84.7452	201.224	523.25	3844.76	1957.24	1547.33	258.472	1049.38	2093.89
KEGG2011;Unclassified;K17491;	85.1489	34.1032	50.5778	87.5293	8.00444	36.4618	31.6453	22.9454	38.5318	51.3589	50.3482	49.0185
KEGG2011;Unclassified;K03327;	81.0382	120.213	62.5776	121.975	144.821	176.497	148.963	220.935	146.413	211.232	140.415	136.869
KEGG2011;Unclassified;K08851;	18.9635	4.24618	0.863506	20.6003	3.47171	3.58581	18.1925	8.91871	0.133377	20.7523	5.9261	5.36045
KEGG2011;Unclassified;K19075;	0	0	13.5631	39.2913	1.3299	0.0622205	2.77556e-17	2.77556e-17	2.77556e-17	2.77556e-17	2.77556e-17	2.77556e-17
KEGG2011;Unclassified;K07561;	8.70972	2.82163	0.632409	17.5573	5.63575	5.19631	0.0419286	0.0364075	2.49999	2.80773	0.177084	0.0977712
KEGG2011;K2000016 Environmental Information Processing;Signal Transduction;K1002020 Two-component system;K07718 two-component system, sensor histidine kinase YesM [EC:2.7.13.3];	0.916828	0	0.103375	2.77556e-17	2.77556e-17	2.77556e-17	2.77556e-17	2.77556e-17	2.77556e-17	2.77556e-17	2.77556e-17	2.77556e-17
KEGG2011;K1001100 Metabolism;Lipid Metabolism;K1000564 Glycerophospholipid metabolism;K00006 glycerol-3-phosphate dehydrogenase (NAD+) [EC:1.1.1.8];	72.2604	52.3194	110.683	41.9109	7.16928	185.499	195.027	130.913	234.084	65.1332	79.8082	178.48
KEGG2011;Unclassified;K14314;	2.77556e-17	2.77556e-17	2.77556e-17	0	0	3.33069	2.77556e-17	2.77556e-17	2.77556e-17	2.77556e-17	2.77556e-17	2.77556e-17
KEGG2011;K2000016 Environmental Information Processing;Signaling Molecules and Interaction;K1004514 Cell adhesion molecules (CAMs);	2.77556e-17	2.77556e-17	2.77556e-17	2.77556e-17	2.77556e-17	2.77556e-17	2.77556e-17	2.77556e-17	2.77556e-17	2.77556e-17	2.77556e-17	2.77556e-17
KEGG2011;K1001100 Metabolism;Energy Metabolism;K1000910 Nitrogen metabolism;K01914 aspartate--ammonia ligase [EC:6.3.1.1];	2.77556e-17	2.77556e-17	2.77556e-17	2.77556e-17	2.77556e-17	2.77556e-17	2.77556e-17	2.77556e-17	2.77556e-17	2.77556e-17	2.77556e-17	2.77556e-17
KEGG2011;Unclassified;K14529;	2.77556e-17	2.77556e-17	2.77556e-17	2.77556e-17	2.77556e-17	2.77556e-17	2.77556e-17	2.77556e-17	2.77556e-17	2.77556e-17	2.77556e-17	2.77556e-17
KEGG2011;K2000011 Genetic Information Processing;Folding, Sorting and Degradation;K1004120 Ubiquitin mediated proteolysis;K10699 ubiquitin-activating enzyme E1-like protein 2 [EC:6.3.2.19];	2.77556e-17	2.77556e-17	2.77556e-17	0	0.289096	2.32002	2.77556e-17	2.77556e-17	2.77556e-17	2.77556e-17	2.77556e-17	2.77556e-17
KEGG2011;Unclassified;K15116;	7.50949	1.3436	0.549204	18.7131	1.35412	1.61352	5.22966	3.8374	2.74554	4.4854	0.369604	4.94915
KEGG2011;K2000011 Genetic Information Processing;K2000012 Transcription;K1003040 Spliceosome;K12872 pre-mRNA-splicing factor RBM22/SLT11;	7.77564	4.97085	20.9785	16.3838	6.9318	6.40186	14.4936	7.72737	17.2319	3.28604	5.953	24.6292
KEGG2011;K1001100 Metabolism;Metabolism of Cofactors and Vitamins;K1000730 Thiamine metabolism;K00946 thiamine-monophosphate kinase [EC:2.7.4.16];	59.1693	123.872	77.5288	65.6846	155.6	91.4012	105.392	83.8687	85.1922	119.243	131.886	69.4693
KEGG2011;Unclassified;K15549;	2.77556e-17	2.77556e-17	2.77556e-17	0	0	0.972014	2.77556e-17	2.77556e-17	2.77556e-17	2.77556e-17	2.77556e-17	2.77556e-17
KEGG2011;Unclassified;K03466;	1332.68	2469.8	1209.79	845.708	1554.99	820.422	1150.27	852.261	838.183	694.648	1688.07	1206.78
KEGG2011;Unclassified;K13690;	2.77556e-17	2.77556e-17	2.77556e-17	0	2.57991	0	2.77556e-17	2.77556e-17	2.77556e-17	2.77556e-17	2.77556e-17	2.77556e-17
KEGG2011;Unclassified;K08673;	2.77556e-17	2.77556e-17	2.77556e-17	2.00302	0.773222	0	28.7916	10.2649	10.7634	12.0785	10.7445	10.2234
KEGG2011;Unclassified;K12222;	2.77556e-17	2.77556e-17	2.77556e-17	0	0	0.453403	2.48225	0.0363451	0.0432871	2.77556e-17	2.77556e-17	2.77556e-17
KEGG2011;Unclassified;K15196;	25.2066	2.75645	8.57811	21.3046	0.511733	6.82387	18.1086	2.67044	2.81735	4.77114	5.95084	23.0336
KEGG2011;Unclassified;K19190;	5.2322	16.2352	0.832053	3.09006	3.81044	2.1838	3.89552	1.35092	2.68605	2.77556e-17	2.77556e-17	2.77556e-17
KEGG2011;Unclassified;K19036;	2.77556e-17	2.77556e-17	2.77556e-17	0	2.08288	0	3.73496	0.0482666	0.057656	14.9261	0.584152	13.3703
KEGG2011;Unclassified;K11126;	13.1554	0.582749	14.3457	8.32357	2.26723	4.16487	3.99807	2.6254	6.56624	7.30268	0.398021	3.48721
KEGG2011;Unclassified;K17618;	6.11202	0.606372	3.96788	2.77556e-17	2.77556e-17	2.77556e-17	272.745	250.219	208.938	259.571	198.423	170.64
KEGG2011;K2000011 Genetic Information Processing;Folding, Sorting and Degradation;K1004120 Ubiquitin mediated proteolysis;K06688 ubiquitin-conjugating enzyme E2 C [EC:6.3.2.19];	3.23975	0	0.280893	6.26688	0	0.951375	2.77556e-17	2.77556e-17	2.77556e-17	2.77556e-17	2.77556e-17	2.77556e-17
KEGG2011;Unclassified;K19713;	5.80962	8.82803	0.7062	120.97	57.6835	12.4606	18.5757	31.7605	39.8346	18.1627	6.1428	30.0186
KEGG2011;K2000011 Genetic Information Processing;K2000012 Transcription;K1003040 Spliceosome;K12846 U4/U6.U5 tri-snRNP-associated protein 3;	0.431861	0	0.0556162	0	0	0.453403	2.77556e-17	2.77556e-17	2.77556e-17	2.77556e-17	2.77556e-17	2.77556e-17
KEGG2011;Unclassified;K03264;	40.7356	13.7413	1.11449	40.1207	5.94488	11.0338	52.5834	33.0631	21.4246	61.9062	24.6677	87.4669
KEGG2011;Unclassified;K17918;	21.0641	4.97625	0.900531	23.2871	0.509326	10.4206	2.77556e-17	2.77556e-17	2.77556e-17	2.77556e-17	2.77556e-17	2.77556e-17
KEGG2011;Unclassified;K15664;	2.77556e-17	2.77556e-17	2.77556e-17	2.77556e-17	2.77556e-17	2.77556e-17	2.77556e-17	2.77556e-17	2.77556e-17	2.77556e-17	2.77556e-17	2.77556e-17
KEGG2011;Unclassified;K16478;	2.77556e-17	2.77556e-17	2.77556e-17	2.77556e-17	2.77556e-17	2.77556e-17	2.74176	6.31337	5.32515	8.67289	0.396245	1.92329
KEGG2011;Unclassified;K01462;	503.29	934.171	912.156	553.302	714.775	719.738	838.061	1142.98	554.886	495.46	1561.86	2416.42
KEGG2011;Unclassified;K15891;	12.7062	1.32035	0.697491	0.213127	0	1.85936	34.0875	27.8775	0.152207	0.146755	0.375322	9.41165
KEGG2011;K1001100 Metabolism;Nucleotide Metabolism;K1000230 Purine metabolism;K08722;	2.77556e-17	2.77556e-17	2.77556e-17	2.77556e-17	2.77556e-17	2.77556e-17	2.77556e-17	2.77556e-17	2.77556e-17	2.77556e-17	2.77556e-17	2.77556e-17
KEGG2011;K2000016 Environmental Information Processing;Signal Transduction;K1004310 Wnt signaling pathway;K00572 wingless-type MMTV integration site family, member 7;	2.77556e-17	2.77556e-17	2.77556e-17	2.77556e-17	2.77556e-17	2.77556e-17	2.77556e-17	2.77556e-17	2.77556e-17	2.77556e-17	2.77556e-17	2.77556e-17
KEGG2011;K1001100 Metabolism;Carbohydrate Metabolism;K1000500 Starch and sucrose metabolism;K01210 glucan 1,3-beta-glucosidase [EC:3.2.1.58];	423.708	138.217	132.203	366.667	58.681	148.987	5.45334	10.2861	44.8479	10.543	0.564772	14.8713
KEGG2011;Unclassified;K10084;	3.23975	0	0.280893	2.77556e-17	2.77556e-17	2.77556e-17	10.3325	0.0950072	5.34717	11.7877	5.58552	1.99959
KEGG2011;Unclassified;K16216;	0	4.93742	56.0107	2.63326	1.15367	0.591551	2.77556e-17	2.77556e-17	2.77556e-17	2.77556e-17	2.77556e-17	2.77556e-17
KEGG2011;K1001100 Metabolism;Xenobiotics Biodegradation and Metabolism;K1000362 Benzoate degradation;K01031 3-oxoadipate CoA-transferase, alpha subunit [EC:2.8.3.6];	28.7078	45.9263	31.3357	23.1108	52.9534	36.1487	306.993	218.52	274.07	93.7175	189.214	54.3627
KEGG2011;K1001100 Metabolism;Xenobiotics Biodegradation and Metabolism;Benzoate degradation via CoA ligation;K04107 4-hydroxybenzoyl-CoA reductase subunit gamma [EC:1.3.7.9];	2.77556e-17	2.77556e-17	2.77556e-17	2.77556e-17	2.77556e-17	2.77556e-17	2.77556e-17	2.77556e-17	2.77556e-17	2.77556e-17	2.77556e-17	2.77556e-17
KEGG2011;Unclassified;K19788;	43.6708	2.74744	16.1829	85.6868	24.4259	28.1734	36.8109	21.6612	22.6912	49.8609	16.8005	82.2959
KEGG2011;K1001100 Metabolism;Lipid Metabolism;K1000564 Glycerophospholipid metabolism;K00866 choline kinase [EC:2.7.1.32];	27.3288	2.75478	8.64594	20.4041	3.02559	8.41355	0.0942015	9.82628	0.0976484	2.77556e-17	2.77556e-17	2.77556e-17
KEGG2011;Unclassified;K15733;	8.89138	50.6098	1.1342	1.43236	7.33333	5.05477	21.1542	32.9648	21.3578	3.09815	0.371509	6.44409
KEGG2011;Unclassified;K14674;	6.26288	0.614374	0.473885	1.51706	3.34694	3.9767	2.77556e-17	2.77556e-17	2.77556e-17	2.77556e-17	2.77556e-17	2.77556e-17
KEGG2011;K2000011 Genetic Information Processing;Replication and Repair;K1003430 Mismatch repair;K08737 DNA mismatch repair protein MSH6;	2.77556e-17	2.77556e-17	2.77556e-17	2.77556e-17	2.77556e-17	2.77556e-17	2.77556e-17	2.77556e-17	2.77556e-17	2.77556e-17	2.77556e-17	2.77556e-17
KEGG2011;K1001100 Metabolism;Metabolism of Other Amino Acids;K1000440 Phosphonate and phosphinate metabolism;K03430 2-aminoethylphosphonate-pyruvate transaminase [EC:2.6.1.37];	1.38717	11.1804	0.647202	6.9183	9.69704	85.0919	19.6593	16.4806	4.16822	16.2277	8.10555	0.258627
KEGG2011;K1001100 Metabolism;Carbohydrate Metabolism;K1000500 Starch and sucrose metabolism;K02819 PTS system, trehalose-specific IIC component;	2.77556e-17	2.77556e-17	2.77556e-17	2.77556e-17	2.77556e-17	2.77556e-17	2.77556e-17	2.77556e-17	2.77556e-17	2.77556e-17	2.77556e-17	2.77556e-17
KEGG2011;K1001100 Metabolism;Biosynthesis of Polyketides and Terpenoids;K1000902 Monoterpenoid biosynthesis;K12466 (+)-trans-carveol dehydrogenase [EC:1.1.1.275];	2.77556e-17	2.77556e-17	2.77556e-17	2.77556e-17	2.77556e-17	2.77556e-17	2.77556e-17	2.77556e-17	2.77556e-17	2.77556e-17	2.77556e-17	2.77556e-17
KEGG2011;Unclassified;K09568;	149.74	21.682	13.2748	101.415	5.07735	54.8747	5.39484	15.1261	8.04991	16.5655	0.640059	23.2621
KEGG2011;Unclassified;K17235;	2.77556e-17	2.77556e-17	2.77556e-17	2.77556e-17	2.77556e-17	2.77556e-17	2.77556e-17	2.77556e-17	2.77556e-17	2.77556e-17	2.77556e-17	2.77556e-17
KEGG2011;Unclassified;K16396;	0.104419	46.2663	8.97458	3.7379	9.30459	0	2.77556e-17	2.77556e-17	2.77556e-17	0.0846566	4.15409	0.107485
KEGG2011;K1001100 Metabolism;Carbohydrate Metabolism;K1000053 Ascorbate and aldarate metabolism;K13874 L-arabinonolactonase [EC:3.1.1.15];	9.66848	6.48987	7.98726	1.58092	0.293578	0.251283	2.77556e-17	2.77556e-17	2.77556e-17	0.195748	8.0943	16.35
KEGG2011;Unclassified;K18995;	79.0099	10.0307	9.30146	80.0894	19.7922	30.5544	18.4508	15.2873	17.3177	22.6441	8.7422	30.14
KEGG2011;Unclassified;K14168;	41.2839	5.66993	5.3003	40.5649	0.91625	3.14009	7.84518	1.3963	7.91578	12.0176	15.2211	2.03948
KEGG2011;K2000016 Environmental Information Processing;Signal Transduction;K1002020 Two-component system;K13488 chemotaxis-related protein WspB;	1.63716	0.649588	3.16419	1.87116	0.720956	0.643523	17.105	10.246	15.9621	0.108408	4.49506	1.78005
KEGG2011;Unclassified;K11124;	2.77556e-17	2.77556e-17	2.77556e-17	2.77556e-17	2.77556e-17	2.77556e-17	8.90848	0.0817979	1.45051	2.77556e-17	2.77556e-17	2.77556e-17
KEGG2011;K1001100 Metabolism;Energy Metabolism;K1000680 Methane metabolism;K10714 methylene-tetrahydromethanopterin dehydrogenase [EC:1.5.1.-];	21.711	12.9961	29.9874	35.7142	16.9249	31.1713	118.651	124.507	158.279	179.128	61.3805	27.4217
KEGG2011;Unclassified;K14668;	8.1474	26.4714	0.985042	0	4.69491	1.00773	2.59448	2.51104	0.0688299	2.77556e-17	2.77556e-17	2.77556e-17
KEGG2011;K1001100 Metabolism;Lipid Metabolism;K1000561 Glycerolipid metabolism;K06121 glycerol dehydratase medium subunit [EC:4.2.1.30];	2.77556e-17	2.77556e-17	2.77556e-17	2.77556e-17	2.77556e-17	2.77556e-17	2.77556e-17	2.77556e-17	2.77556e-17	2.77556e-17	2.77556e-17	2.77556e-17
KEGG2011;K1001100 Metabolism;Lipid Metabolism;K1000564 Glycerophospholipid metabolism;K01096 phosphatidylglycerophosphatase B [EC:3.1.3.27 3.1.3.81 3.1.3.4 3.6.1.27];	0	2.32493	0.176025	0	0.887845	0.812057	2.77556e-17	2.77556e-17	2.77556e-17	0.0465536	0.102304	1.53492
KEGG2011;Unclassified;K05962;	3.09922	8.80028	7.59747	14.4213	13.4543	5.5619	63.2321	36.9343	66.4817	4.82751	38.5991	23.645
KEGG2011;Unclassified;K15762;	1.78674	2.04982	19.0509	0	0.375819	0.880284	0.0419286	0.0364075	2.49999	11.6255	3.14013	0.222005
KEGG2011;K2000016 Environmental Information Processing;Membrane Transport;K1002010 ABC transporters;K10025 arginine/ornithine transport system ATP-binding protein [EC:3.6.3.-];	19.8001	8.62673	15.5197	4.13847	37.7735	16.6164	0.0952494	0.0819581	10.2214	16.3424	10.5985	2.03967
KEGG2011;Unclassified;K08776;	1.05969	4.50079	0.398004	0.0954797	3.65622	1.46813	11.7572	5.16822	6.71596	28.3334	6.09262	12.0039
KEGG2011;K1001100 Metabolism;Amino Acid Metabolism;K1000260 Glycine, serine and threonine metabolism;K02204 homoserine kinase type II [EC:2.7.1.39];	56.0342	53.1328	46.7116	106.488	90.3916	76.5809	114.732	153.693	179.558	96.7768	103.511	188.758
KEGG2011;K2000025 Organismal Systems;Nervous System;K1004722 Neurotrophin signaling pathway;K12459 SH2B adaptor protein 1/3;	2.77556e-17	2.77556e-17	2.77556e-17	2.77556e-17	2.77556e-17	2.77556e-17	12.979	2.66343	5.403	2.77556e-17	2.77556e-17	2.77556e-17
KEGG2011;Unclassified;K13014;	2.77556e-17	2.77556e-17	2.77556e-17	2.77556e-17	2.77556e-17	2.77556e-17	2.77556e-17	2.77556e-17	2.77556e-17	2.77556e-17	2.77556e-17	2.77556e-17
KEGG2011;Unclassified;K14394;	23.0814	2.75846	8.50181	37.4921	2.15978	8.28676	0.0419286	0.0364075	2.49999	2.77556e-17	2.77556e-17	2.77556e-17
KEGG2011;Unclassified;K01154;	90.4612	323.503	108.983	117.229	130.274	87.0639	79.1556	111.768	119.708	75.4833	71.4561	62.5717
KEGG2011;Unclassified;K18306;	12.5909	7.93154	11.6217	4.78209	3.14179	7.97748	57.9891	58.431	49.2843	40.6496	21.6965	30.4496
KEGG2011;K2000011 Genetic Information Processing;Replication and Repair;K1003030 DNA replication;K10739 replication factor A2;	2.77556e-17	2.77556e-17	2.77556e-17	2.77556e-17	2.77556e-17	2.77556e-17	2.77556e-17	2.77556e-17	2.77556e-17	2.77556e-17	2.77556e-17	2.77556e-17
KEGG2011;Unclassified;K11021;	2.6436	6.5164	13.6317	2.90813	8.66894	3.31736	0.0239936	0.0208973	1.25653	0.0465536	0.102304	1.53492
KEGG2011;Unclassified;K10995;	2.77556e-17	2.77556e-17	2.77556e-17	2.77556e-17	2.77556e-17	2.77556e-17	6.67011	11.3849	8.02986	14.8893	0.573508	11.7396
KEGG2011;Unclassified;K05560;	1.06227	1.38462	5.85246	5.23173	19.4162	17.6136	2.66132	1.35098	3.92913	10.6649	17.9913	8.65273
KEGG2011;Unclassified;K14979;	0.431861	0	0.0556162	2.77556e-17	2.77556e-17	2.77556e-17	7.55847	0.0718098	0.0862892	2.77556e-17	2.77556e-17	2.77556e-17
KEGG2011;Unclassified;K11462;	1.21467	1.45603	0.240116	0.87774	3.1928	0.584864	2.77556e-17	2.77556e-17	2.77556e-17	2.77556e-17	2.77556e-17	2.77556e-17
KEGG2011;Unclassified;K05543;	27.4401	4.95935	0.968823	26.016	0.51023	5.17234	5.20178	0.0818666	5.24705	6.08307	5.53215	6.75773
KEGG2011;Unclassified;K03673;	281.807	223.442	369.041	224.031	611.868	636.917	490.175	453.439	436.398	492.362	1120.07	929.929
KEGG2011;K1001100 Metabolism;Metabolism of Cofactors and Vitamins;K1000790 Folate biosynthesis;K00287 dihydrofolate reductase [EC:1.5.1.3];	2.77556e-17	2.77556e-17	2.77556e-17	2.77556e-17	2.77556e-17	2.77556e-17	2.77556e-17	2.77556e-17	2.77556e-17	2.77556e-17	2.77556e-17	2.77556e-17
KEGG2011;K1001100 Metabolism;Metabolism of Cofactors and Vitamins;K1000770 Pantothenate and CoA biosynthesis;K00859 dephospho-CoA kinase [EC:2.7.1.24];	124.574	160.964	89.5226	79.7803	113.571	80.1077	220.018	231.108	107.908	105.854	137.695	209.062
KEGG2011;Unclassified;K18072;	1.86443	0	0.183888	0	0	0.453403	0.0419286	0.0364075	2.49999	2.77556e-17	2.77556e-17	2.77556e-17
KEGG2011;Unclassified;K17781;	2.77556e-17	2.77556e-17	2.77556e-17	2.77556e-17	2.77556e-17	2.77556e-17	2.77556e-17	2.77556e-17	2.77556e-17	2.77556e-17	2.77556e-17	2.77556e-17
KEGG2011;K1001100 Metabolism;Amino Acid Metabolism;K1000290 Valine, leucine and isoleucine biosynthesis;K01702 3-isopropylmalate dehydratase [EC:4.2.1.33];	246.61	42.7985	51.5627	259.4	22.2347	72.9604	177.877	156.248	147.722	199.271	116.953	237.826
KEGG2011;Unclassified;K17733;	25.7216	64.2537	20.5085	23.3586	31.1677	11.7906	32.9495	29.2481	30.6294	75.5714	22.1514	153.034
KEGG2011;K2000011 Genetic Information Processing;K2000013 Translation;K1003010 Ribosome;K02865 large subunit ribosomal protein L10Ae;	263.808	41.3388	47.7904	310.787	19.3029	74.4882	13.276	16.5566	25.1898	22.7103	28.8998	20.3994
KEGG2011;Unclassified;K10831;	2.76006	7.42149	0.583087	3.94851	6.20625	9.52096	0.0419286	0.0364075	2.49999	2.77556e-17	2.77556e-17	2.77556e-17
KEGG2011;Unclassified;K08856;	23.7825	4.95145	12.0714	33.7871	3.41795	12.2794	8.04601	15.264	22.4997	31.3003	3.51916	13.6587
KEGG2011;K1001100 Metabolism;Amino Acid Metabolism;K1000330 Arginine and proline metabolism;K12253 5-guanidino-2-oxopentanoate decarboxylase [EC:4.1.1.75];	0.747741	1.47966	0.204664	0.402826	0	0	1.24753	0.0208739	0.0247667	2.77556e-17	2.77556e-17	2.77556e-17
KEGG2011;Unclassified;K16276;	2.77556e-17	2.77556e-17	2.77556e-17	2.77556e-17	2.77556e-17	2.77556e-17	2.77556e-17	2.77556e-17	2.77556e-17	2.77556e-17	2.77556e-17	2.77556e-17
KEGG2011;Unclassified;K10733;	3.23975	0	0.280893	1.08772	0	1.24601	2.77556e-17	2.77556e-17	2.77556e-17	2.77556e-17	2.77556e-17	2.77556e-17
KEGG2011;K1001100 Metabolism;Carbohydrate Metabolism;K1000500 Starch and sucrose metabolism;K00695 sucrose synthase [EC:2.4.1.13];	0.63738	3.77231	0.335559	0.0308834	5.54201	6.87989	7.55847	0.0718098	0.0862892	12.3408	24.1373	48.5106
KEGG2011;K1001100 Metabolism;Energy Metabolism;K1000190 Oxidative phosphorylation;K03886 menaquinol-cytochrome c reductase iron-sulfur subunit [EC:1.10.2.-];	8.01016	15.1589	69.4491	0.0709978	3.99093	2.75479	2.68506	0.0773105	6.44904	2.77556e-17	2.77556e-17	2.77556e-17
KEGG2011;K1001100 Metabolism;Lipid Metabolism;K1000100 Steroid biosynthesis;K09827 3-keto steroid reductase [EC:1.1.1.270];	23.2895	2.7647	0.900896	16.894	1.35881	2.02024	2.77556e-17	2.77556e-17	2.77556e-17	2.77556e-17	2.77556e-17	2.77556e-17
KEGG2011;K2000034 Human Diseases;Infectious Diseases;K1005111 Vibrio cholerae pathogenic cycle;K10915 CAI-1 autoinducer synthase [EC:2.3.-.-];	0.747741	1.47966	0.204664	2.22301	2.20126	0	2.77556e-17	2.77556e-17	2.77556e-17	2.77556e-17	2.77556e-17	2.77556e-17
KEGG2011;K1001100 Metabolism;Amino Acid Metabolism;K1000340 Histidine metabolism;K00765 ATP phosphoribosyltransferase [EC:2.4.2.17];	104.78	187.184	135.127	130.992	194.288	214.664	217.446	243.847	202.268	306.407	280.154	202.733
KEGG2011;K2000011 Genetic Information Processing;K2000013 Translation;K1003010 Ribosome;K02877 large subunit ribosomal protein L15e;	150.119	33.3587	5.49033	203.912	22.6606	51.9034	109.25	82.5544	36.0909	122.257	51.0684	151.673
KEGG2011;K1001100 Metabolism;Carbohydrate Metabolism;K1000640 Propanoate metabolism;K01848 methylmalonyl-CoA mutase, N-terminal domain [EC:5.4.99.2];	2.77556e-17	2.77556e-17	2.77556e-17	2.77556e-17	2.77556e-17	2.77556e-17	2.77556e-17	2.77556e-17	2.77556e-17	2.77556e-17	2.77556e-17	2.77556e-17
KEGG2011;K2000016 Environmental Information Processing;Signal Transduction;K1004150 mTOR signaling pathway;K07298 serine/threonine-protein kinase 11;	2.77556e-17	2.77556e-17	2.77556e-17	2.77556e-17	2.77556e-17	2.77556e-17	2.77556e-17	2.77556e-17	2.77556e-17	2.77556e-17	2.77556e-17	2.77556e-17
KEGG2011;K2000011 Genetic Information Processing;Replication and Repair;K1003420 Nucleotide excision repair;K10839 UV excision repair protein RAD23;	95.1169	22.4316	20.7128	106.417	10.0971	39.9329	2.703	2.60175	5.24564	14.8349	5.79734	5.30743
KEGG2011;K1001100 Metabolism;Amino Acid Metabolism;K1000400 Phenylalanine, tyrosine and tryptophan biosynthesis;K00014 shikimate dehydrogenase [EC:1.1.1.25];	119.016	209.767	135.326	119.79	219.914	201.764	387.473	433.136	593.274	442.302	362.331	394.996
KEGG2011;Unclassified;K12516;	2.77556e-17	2.77556e-17	2.77556e-17	2.77556e-17	2.77556e-17	2.77556e-17	2.77556e-17	2.77556e-17	2.77556e-17	2.77556e-17	2.77556e-17	2.77556e-17
KEGG2011;K2000011 Genetic Information Processing;Folding, Sorting and Degradation;K1003050 Proteasome;K03062 26S proteasome regulatory subunit T2;	144.523	16.5745	43.4873	139.313	15.5439	39.0733	56.5572	29.2989	34.6586	70.632	11.5375	42.2454
KEGG2011;K1001100 Metabolism;Carbohydrate Metabolism;K1000520 Amino sugar and nucleotide sugar metabolism;K01233 chitosanase [EC:3.2.1.132];	49.4454	163.92	130.74	17.218	15.5297	7.12879	36.9458	28.036	55.776	37.7431	24.3434	42.1138
KEGG2011;Unclassified;K17785;	123.518	14.3972	1.301	165.902	10.0941	46.483	196.317	168.949	155.712	230.896	124.843	209.262
KEGG2011;Unclassified;K11552;	1.86443	0	0.183888	0.402826	0	0	2.77556e-17	2.77556e-17	2.77556e-17	2.77556e-17	2.77556e-17	2.77556e-17
KEGG2011;Unclassified;K19736;	11.6866	15.3591	5.03633	1.40934	4.93409	10.112	38.1364	39.2963	8.176	2.77556e-17	2.77556e-17	2.77556e-17
KEGG2011;K2000016 Environmental Information Processing;Membrane Transport;K1003070 Bacterial secretion system;K11016 hemolysin;	2.77556e-17	2.77556e-17	2.77556e-17	2.77556e-17	2.77556e-17	2.77556e-17	2.77556e-17	2.77556e-17	2.77556e-17	2.77556e-17	2.77556e-17	2.77556e-17
KEGG2011;Unclassified;K00280;	3.90502	4.98796	20.3136	0.0839838	0.628349	5.24632	0.0825414	7.33281	0.0855169	2.77556e-17	2.77556e-17	2.77556e-17
KEGG2011;Unclassified;K16757;	2.77556e-17	2.77556e-17	2.77556e-17	2.77556e-17	2.77556e-17	2.77556e-17	5.23193	0.0858442	6.53448	6.14657	0.527641	14.6895
KEGG2011;K1001100 Metabolism;Glycan Biosynthesis and Metabolism;K1000532 Glycosaminoglycan biosynthesis - chondroitin sulfate / dermatan sulfate;K00734 galactosylxylosylprotein 3-beta-galactosyltransferase [EC:2.4.1.134];	2.77556e-17	2.77556e-17	2.77556e-17	2.77556e-17	2.77556e-17	2.77556e-17	2.77556e-17	2.77556e-17	2.77556e-17	2.77556e-17	2.77556e-17	2.77556e-17
KEGG2011;Unclassified;K18578;	1942.12	97.3864	24.7804	6578.34	125.266	1427.49	1.3938	0.0655479	5.1084	2.77556e-17	2.77556e-17	2.77556e-17
KEGG2011;K2000011 Genetic Information Processing;K2000013 Translation;K1003010 Ribosome;K02963 small subunit ribosomal protein S18;	666.397	1511.63	882.205	624.318	1587.55	1473.43	1330.88	1723.44	1182.76	1480.86	1442.76	828.944
KEGG2011;Unclassified;K16385;	0	4.59255	0.318157	0	0	0.453403	0.0419286	0.0364075	2.49999	2.77556e-17	2.77556e-17	2.77556e-17
KEGG2011;Unclassified;K07029;	0	2.18328	5.57043	4.87456	5.02898	3.35313	1.47654	7.6378	13.1198	3.25134	8.08319	13.2054
KEGG2011;K2000016 Environmental Information Processing;Membrane Transport;K1002010 ABC transporters;K11069 spermidine/putrescine transport system substrate-binding protein;	356.176	448.495	473.445	329.989	359.197	440.542	135.825	172.77	250.016	114.954	303.037	158.818
KEGG2011;Unclassified;K20027;	2.77556e-17	2.77556e-17	2.77556e-17	2.77556e-17	2.77556e-17	2.77556e-17	15.7432	16.4374	2.83965	10.7145	15.8616	16.8351
KEGG2011;K1001100 Metabolism;Carbohydrate Metabolism;K1000620 Pyruvate metabolism;K01512 acylphosphatase [EC:3.6.1.7];	2.77556e-17	2.77556e-17	2.77556e-17	2.77556e-17	2.77556e-17	2.77556e-17	2.77556e-17	2.77556e-17	2.77556e-17	2.77556e-17	2.77556e-17	2.77556e-17
KEGG2011;K2000034 Human Diseases;K2000035 Cancers;K1005200 Pathways in cancer;K08878 breakpoint cluster region protein [EC:2.7.11.1];	2.77556e-17	2.77556e-17	2.77556e-17	2.77556e-17	2.77556e-17	2.77556e-17	2.77556e-17	2.77556e-17	2.77556e-17	2.77556e-17	2.77556e-17	2.77556e-17
KEGG2011;K2000016 Environmental Information Processing;Signal Transduction;K1002020 Two-component system;K07782 LuxR family transcriptional regulator;	43.331	67.7516	54.1884	97.2813	126.555	79.6679	147.563	113.093	130.402	63.4262	63.4979	55.8076
KEGG2011;K2000020 Cellular Processes;Cell Motility;K1002030 Bacterial chemotaxis;K03410 chemotaxis protein CheC;	20.6989	40.1054	31.0122	9.35082	1.41617	1.27741	0.13792	0.117802	39.281	19.4918	3.49078	18.4354
KEGG2011;K1001100 Metabolism;Glycan Biosynthesis and Metabolism;K1000510 N-Glycan biosynthesis;K07441 beta-1,4-N-acetylglucosaminyltransferase [EC:2.4.1.141];	1.28962	0.686879	0.194018	0.845659	1.59671	2.86875	10.5775	6.45457	15.8631	16.5096	10.8859	10.2844
KEGG2011;Unclassified;K19375;	2.77556e-17	2.77556e-17	2.77556e-17	0	0	0.972014	2.77556e-17	2.77556e-17	2.77556e-17	2.77556e-17	2.77556e-17	2.77556e-17
KEGG2011;K2000011 Genetic Information Processing;K2000013 Translation;K1000970 Aminoacyl-tRNA biosynthesis;K01881 prolyl-tRNA synthetase [EC:6.1.1.15];	735.059	1419.19	594.013	620.949	1120.69	761.307	735.27	759.502	639.957	552.493	396.836	526.582
KEGG2011;Unclassified;K16786;	0	6.08457	0.395357	2.77556e-17	2.77556e-17	2.77556e-17	2.77556e-17	2.77556e-17	2.77556e-17	0.0846566	4.15409	0.107485
KEGG2011;K2000011 Genetic Information Processing;Replication and Repair;K1003410 Base excision repair;K03575 A/G-specific adenine glycosylase [EC:3.2.2.-];	97.6821	227.367	59.251	96.8759	142.485	94.8921	159.471	174.004	155.693	83.1746	131.88	104.709
KEGG2011;Unclassified;K16465;	2.77556e-17	2.77556e-17	2.77556e-17	2.77556e-17	2.77556e-17	2.77556e-17	2.77556e-17	2.77556e-17	2.77556e-17	2.77556e-17	2.77556e-17	2.77556e-17
KEGG2011;K1001100 Metabolism;Amino Acid Metabolism;K1000250 Alanine, aspartate and glutamate metabolism;K00830 alanine-glyoxylate transaminase / serine-glyoxylate transaminase / serine-pyruvate transaminase [EC:2.6.1.44 2.6.1.45 2.6.1.51];	2.77556e-17	2.77556e-17	2.77556e-17	2.77556e-17	2.77556e-17	2.77556e-17	2.77556e-17	2.77556e-17	2.77556e-17	2.77556e-17	2.77556e-17	2.77556e-17
KEGG2011;Unclassified;K15271;	2.77556e-17	2.77556e-17	2.77556e-17	2.77556e-17	2.77556e-17	2.77556e-17	1.24753	0.0208739	0.0247667	2.77556e-17	2.77556e-17	2.77556e-17
KEGG2011;Unclassified;K10252;	2.77556e-17	2.77556e-17	2.77556e-17	2.77556e-17	2.77556e-17	2.77556e-17	0.0415766	2.41474	0.0429974	0.105386	2.57516	3.21909
KEGG2011;Unclassified;K12140;	1.41338	1.33798	11.9793	4.28698	0	1.44926	5.39484	15.1261	8.04991	3.19449	5.45956	8.25722
KEGG2011;K2000016 Environmental Information Processing;Signal Transduction;K1002020 Two-component system;K05877 methyl-accepting chemotaxis protein IV, peptide sensor receptor;	2.77556e-17	2.77556e-17	2.77556e-17	2.77556e-17	2.77556e-17	2.77556e-17	2.77556e-17	2.77556e-17	2.77556e-17	2.77556e-17	2.77556e-17	2.77556e-17
KEGG2011;Unclassified;K11131;	74.0261	22.4423	27.9866	78.1045	11.3706	28.2267	26.3393	21.6295	21.3362	36.3045	29.552	50.4888
KEGG2011;Unclassified;K02553;	16.9515	28.4208	26.8942	28.3734	69.4355	28.2025	35.6322	53.2719	29.3703	25.7568	34.2195	27.1019
KEGG2011;Unclassified;K08794;	255.261	36.2341	97.143	304.259	25.1642	129.161	5.41131	1.41538	26.2017	25.6473	18.8767	23.6625
KEGG2011;K1001100 Metabolism;Carbohydrate Metabolism;K1000010 Glycolysis / Gluconeogenesis;K13954 alcohol dehydrogenase [EC:1.1.1.1];	2.77556e-17	2.77556e-17	2.77556e-17	2.77556e-17	2.77556e-17	2.77556e-17	2.77556e-17	2.77556e-17	2.77556e-17	2.77556e-17	2.77556e-17	2.77556e-17
KEGG2011;Unclassified;K19795;	0.252365	2.28231	0.2158	0	1.47537	0.296932	2.77556e-17	2.77556e-17	2.77556e-17	2.77556e-17	2.77556e-17	2.77556e-17
KEGG2011;Unclassified;K19222;	0	0	4.5009	2.46199	3.54436	0.139342	6.39615	0.0772352	2.71065	0.102455	0.244055	4.61023
KEGG2011;Unclassified;K06518;	2.77556e-17	2.77556e-17	2.77556e-17	0	7.64764	2.60395	2.77556e-17	2.77556e-17	2.77556e-17	2.77556e-17	2.77556e-17	2.77556e-17
KEGG2011;Unclassified;K15378;	200.875	48.6386	59.0337	210.608	30.1997	104.661	132.978	80.0759	70.6131	150.839	35.3509	156.758
KEGG2011;K2000011 Genetic Information Processing;K2000013 Translation;K1003010 Ribosome;K02952 small subunit ribosomal protein S13;	1224.32	2275.35	1640.35	1462.96	2656.51	2592.74	2817.19	3708.52	2135.31	3423.65	2648.04	1821.31
KEGG2011;Unclassified;K16299;	0	2.84771	11.8077	11.5283	9.54677	9.65357	1.40942	3.76749	2.68508	9.047	8.06057	6.87798
KEGG2011;K1001100 Metabolism;Amino Acid Metabolism;K1000260 Glycine, serine and threonine metabolism;K01695 tryptophan synthase alpha chain [EC:4.2.1.20];	2.77556e-17	2.77556e-17	2.77556e-17	2.77556e-17	2.77556e-17	2.77556e-17	2.77556e-17	2.77556e-17	2.77556e-17	2.77556e-17	2.77556e-17	2.77556e-17
KEGG2011;K1001100 Metabolism;Amino Acid Metabolism;K1000380 Tryptophan metabolism;K01556 kynureninase [EC:3.7.1.3];	205.091	557.162	239.669	166.233	365.028	161.409	143.707	160.074	223.435	122.285	64.1806	155.075
KEGG2011;Unclassified;K11163;	3.25024	5.91285	0.551696	0.402826	0	0	2.77556e-17	2.77556e-17	2.77556e-17	2.77556e-17	2.77556e-17	2.77556e-17
KEGG2011;K1001100 Metabolism;Glycan Biosynthesis and Metabolism;K1000540 Lipopolysaccharide biosynthesis;K00748 lipid-A-disaccharide synthase [EC:2.4.1.182];	56.4592	48.7434	50.3731	75.523	127.408	96.907	142.354	152.43	160.981	123.673	103.064	57.6769
KEGG2011;Unclassified;K16552;	26.9272	17.319	97.022	17.4811	20.6935	63.603	4.08084	8.8857	10.5785	30.1263	26.4543	17.1097
KEGG2011;K2000016 Environmental Information Processing;Membrane Transport;K1002010 ABC transporters;K09692 teichoic acid transport system permease protein;	42.7987	155.35	36.1285	15.2485	25.7974	9.07369	10.7097	34.2337	33.2009	6.33916	36.5015	35.2625
KEGG2011;Unclassified;K18584;	88.9682	14.3923	65.249	81.7077	9.26868	23.5037	8.02114	15.2157	14.6173	24.0236	6.12987	21.8476
KEGG2011;Unclassified;K15504;	0	1.55357	0.120459	1.33347	0	0	12.9138	3.89699	1.48657	10.7684	21.0239	21.8573
KEGG2011;K1001100 Metabolism;Energy Metabolism;K1000680 Methane metabolism;K03520 carbon-monoxide dehydrogenase large subunit [EC:1.2.99.2];	2.77556e-17	2.77556e-17	2.77556e-17	2.77556e-17	2.77556e-17	2.77556e-17	2.77556e-17	2.77556e-17	2.77556e-17	2.77556e-17	2.77556e-17	2.77556e-17
KEGG2011;Unclassified;K14160;	39.4685	39.3887	5.43389	31.9137	45.2242	47.1547	64.5713	68.5707	47.9827	42.3855	52.9136	55.6828
KEGG2011;K2000020 Cellular Processes;Cell Motility;K1002030 Bacterial chemotaxis;	13059	19374.5	15399.3	8797.54	18861.3	11744.7	9771.82	13924.9	9301.85	10885.7	7693.16	10617.5
KEGG2011;K1001100 Metabolism;Carbohydrate Metabolism;K1000562 Inositol phosphate metabolism;K00922 phosphatidylinositol-4,5-bisphosphate 3-kinase [EC:2.7.1.153];	2.77556e-17	2.77556e-17	2.77556e-17	2.77556e-17	2.77556e-17	2.77556e-17	2.77556e-17	2.77556e-17	2.77556e-17	2.77556e-17	2.77556e-17	2.77556e-17
KEGG2011;K2000016 Environmental Information Processing;Signaling Molecules and Interaction;K1004080 Neuroactive ligand-receptor interaction;K01352 granzyme A [EC:3.4.21.78];	1.24904	0	2.84221	1.14592	0.844187	0	2.77556e-17	2.77556e-17	2.77556e-17	2.77556e-17	2.77556e-17	2.77556e-17
KEGG2011;Unclassified;K15151;	2.77556e-17	2.77556e-17	2.77556e-17	2.77556e-17	2.77556e-17	2.77556e-17	2.77556e-17	2.77556e-17	2.77556e-17	2.77556e-17	2.77556e-17	2.77556e-17
KEGG2011;K2000016 Environmental Information Processing;Membrane Transport;K1003070 Bacterial secretion system;K03230 type III secretion protein V;	91.7255	195.147	222.618	120.708	152.973	76.4838	181.849	122.022	216.791	86.0711	123.513	39.1755
KEGG2011;K1001100 Metabolism;Carbohydrate Metabolism;K1000620 Pyruvate metabolism;K00049 glyoxylate/hydroxypyruvate reductase [EC:1.1.1.79 1.1.1.81];	2.77556e-17	2.77556e-17	2.77556e-17	2.77556e-17	2.77556e-17	2.77556e-17	2.77556e-17	2.77556e-17	2.77556e-17	2.77556e-17	2.77556e-17	2.77556e-17
KEGG2011;K1001100 Metabolism;Carbohydrate Metabolism;K1000520 Amino sugar and nucleotide sugar metabolism;K01654 N-acetylneuraminate synthase [EC:2.5.1.56];	30.7091	31.93	86.5513	38.3068	35.9079	45.2056	71.211	55.977	110.314	91.8212	37.6351	44.0882
KEGG2011;Unclassified;K13679;	2.77556e-17	2.77556e-17	2.77556e-17	9.53313	1.43843	0	2.77556e-17	2.77556e-17	2.77556e-17	2.77556e-17	2.77556e-17	2.77556e-17
KEGG2011;Unclassified;K18461;	0	1.38694	8.05822	1.22974	0	0.303816	1.24753	0.0208739	0.0247667	2.77556e-17	2.77556e-17	2.77556e-17
KEGG2011;Unclassified;K14424;	0	1.48293	2.77404	2.77556e-17	2.77556e-17	2.77556e-17	2.77556e-17	2.77556e-17	2.77556e-17	2.77556e-17	2.77556e-17	2.77556e-17
KEGG2011;K1001100 Metabolism;Carbohydrate Metabolism;K1000650 Butanoate metabolism;K00135 succinate-semialdehyde dehydrogenase / glutarate-semialdehyde dehydrogenase [EC:1.2.1.16 1.2.1.79 1.2.1.20];	2.77556e-17	2.77556e-17	2.77556e-17	2.77556e-17	2.77556e-17	2.77556e-17	2.77556e-17	2.77556e-17	2.77556e-17	2.77556e-17	2.77556e-17	2.77556e-17
KEGG2011;Unclassified;K17609;	0	0.768491	0.0611677	2.77556e-17	2.77556e-17	2.77556e-17	2.77556e-17	2.77556e-17	2.77556e-17	2.77556e-17	2.77556e-17	2.77556e-17
KEGG2011;Unclassified;K18224;	1.7592	0.672765	0.229263	2.09663	0	0.253177	2.77556e-17	2.77556e-17	2.77556e-17	2.77556e-17	2.77556e-17	2.77556e-17
KEGG2011;Unclassified;K11735;	103.827	424.739	124.5	12.5622	35.6627	39.889	15.9123	12.8139	37.0532	6.29262	11.0597	28.1915
KEGG2011;Unclassified;K14649;	2.77556e-17	2.77556e-17	2.77556e-17	2.77556e-17	2.77556e-17	2.77556e-17	2.77556e-17	2.77556e-17	2.77556e-17	5.66397	0.287082	0.151029
KEGG2011;Unclassified;K11835;	229.268	43.5239	93.2574	190.753	34.4049	79.6661	89.4674	33.147	57.2474	123.676	53.6069	107.983
KEGG2011;Unclassified;K18675;	2.77556e-17	2.77556e-17	2.77556e-17	2.73662	5.50961	59.0635	2.77556e-17	2.77556e-17	2.77556e-17	2.77556e-17	2.77556e-17	2.77556e-17
KEGG2011;K2000025 Organismal Systems;Immune System;K1004660 T cell receptor signaling pathway;	2.77556e-17	2.77556e-17	2.77556e-17	2.77556e-17	2.77556e-17	2.77556e-17	2.77556e-17	2.77556e-17	2.77556e-17	2.77556e-17	2.77556e-17	2.77556e-17
KEGG2011;Unclassified;K10649;	2.77556e-17	2.77556e-17	2.77556e-17	2.77556e-17	2.77556e-17	2.77556e-17	2.77556e-17	2.77556e-17	2.77556e-17	2.77556e-17	2.77556e-17	2.77556e-17
KEGG2011;Unclassified;K18297;	0	0	2.23943	2.41742	12.1802	16.6417	0.0415766	2.41474	0.0429974	12.2358	13.6179	25.0708
KEGG2011;K1001100 Metabolism;Amino Acid Metabolism;K1000280 Valine, leucine and isoleucine degradation;K01969 3-methylcrotonyl-CoA carboxylase beta subunit [EC:6.4.1.4];	177.126	369.997	181.846	228.114	277.636	243.35	221.42	231.186	274.036	220.448	237.862	207.692
KEGG2011;Unclassified;K02568;	67.5458	39.9853	31.8189	40.6187	53.1095	71.4024	46.2097	72.3589	59.8918	1.77309	21.9977	5.32769
KEGG2011;Unclassified;K14409;	2.77556e-17	2.77556e-17	2.77556e-17	2.77556e-17	2.77556e-17	2.77556e-17	6.27603	0.0654291	0.0784948	9.01438	0.525375	11.5607
KEGG2011;K1001100 Metabolism;Biosynthesis of Polyketides and Terpenoids;K1000906 Carotenoid biosynthesis;K09845 1-hydroxycarotenoid 3,4-desaturase [EC:1.3.99.27];	2.77556e-17	2.77556e-17	2.77556e-17	0	5.15375	6.09925	2.77556e-17	2.77556e-17	2.77556e-17	3.14042	3.03578	6.55934
KEGG2011;K1001100 Metabolism;Metabolism of Other Amino Acids;K1000460 Cyanoamino acid metabolism;K10566 phenylacetaldoxime dehydratase [EC:4.99.1.7];	2.77556e-17	2.77556e-17	2.77556e-17	2.77556e-17	2.77556e-17	2.77556e-17	2.77556e-17	2.77556e-17	2.77556e-17	2.77556e-17	2.77556e-17	2.77556e-17
KEGG2011;K2000016 Environmental Information Processing;Signal Transduction;K1004010 MAPK signaling pathway;K04422 mitogen-activated protein kinase kinase kinase 13 [EC:2.7.11.25];	2.77556e-17	2.77556e-17	2.77556e-17	2.77556e-17	2.77556e-17	2.77556e-17	2.77556e-17	2.77556e-17	2.77556e-17	2.77556e-17	2.77556e-17	2.77556e-17
KEGG2011;Unclassified;K19131;	4.8824	6.54268	7.55999	331.275	42.3587	7.02472	14.1313	2.64843	0.117614	39.8759	0.643915	0.2921
KEGG2011;K1001100 Metabolism;Glycan Biosynthesis and Metabolism;K1000513 Various types of N-glycan biosynthesis;K05535 alpha 1,2-mannosyltransferase [EC:2.4.1.-];	0.916828	0	0.103375	0	0	1.95713	2.77556e-17	2.77556e-17	2.77556e-17	2.77556e-17	2.77556e-17	2.77556e-17
KEGG2011;K2000011 Genetic Information Processing;K2000013 Translation;K1003010 Ribosome;K02938 large subunit ribosomal protein L8e;	246.263	27.4951	51.5238	298.827	27.6786	83.8631	61.9483	53.3942	65.1887	69.3892	27.2684	77.4668
KEGG2011;Unclassified;K05517;	2.77556e-17	2.77556e-17	2.77556e-17	2.77556e-17	2.77556e-17	2.77556e-17	2.77556e-17	2.77556e-17	2.77556e-17	2.77556e-17	2.77556e-17	2.77556e-17
KEGG2011;Unclassified;K01411;	2.77556e-17	2.77556e-17	2.77556e-17	2.77556e-17	2.77556e-17	2.77556e-17	2.77556e-17	2.77556e-17	2.77556e-17	2.77556e-17	2.77556e-17	2.77556e-17
KEGG2011;K1001100 Metabolism;Carbohydrate Metabolism;K1000052 Galactose metabolism;K00883 2-dehydro-3-deoxygalactonokinase [EC:2.7.1.58];	28.309	43.7457	27.62	26.2681	63.9496	30.5836	36.9185	40.6362	31.9938	37.763	37.1022	33.8544
KEGG2011;Unclassified;K16960;	2.77556e-17	2.77556e-17	2.77556e-17	2.77556e-17	2.77556e-17	2.77556e-17	2.77556e-17	2.77556e-17	2.77556e-17	2.77556e-17	2.77556e-17	2.77556e-17
KEGG2011;K1001100 Metabolism;Carbohydrate Metabolism;K1000650 Butanoate metabolism;K01029 3-oxoacid CoA-transferase subunit B [EC:2.8.3.5];	2.77556e-17	2.77556e-17	2.77556e-17	2.77556e-17	2.77556e-17	2.77556e-17	2.77556e-17	2.77556e-17	2.77556e-17	2.77556e-17	2.77556e-17	2.77556e-17
KEGG2011;Unclassified;K14213;	264.848	23.1246	24.8662	273.565	23.9085	110.449	0.0947264	5.02792	5.24422	0.0846566	4.15409	0.107485
KEGG2011;K1001100 Metabolism;Energy Metabolism;K1000910 Nitrogen metabolism;K01424 L-asparaginase [EC:3.5.1.1];	2.77556e-17	2.77556e-17	2.77556e-17	2.77556e-17	2.77556e-17	2.77556e-17	2.77556e-17	2.77556e-17	2.77556e-17	2.77556e-17	2.77556e-17	2.77556e-17
KEGG2011;K1001100 Metabolism;Energy Metabolism;K1000190 Oxidative phosphorylation;	2.77556e-17	2.77556e-17	2.77556e-17	2.77556e-17	2.77556e-17	2.77556e-17	2.77556e-17	2.77556e-17	2.77556e-17	2.77556e-17	2.77556e-17	2.77556e-17
KEGG2011;Unclassified;K13303;	273.118	46.4434	21.0387	262.168	28.5203	72.5624	44.8167	34.3647	50.5275	78.485	32.5656	99.3453
KEGG2011;K2000016 Environmental Information Processing;Membrane Transport;K1002010 ABC transporters;K09816 zinc transport system permease protein;	59.1505	186.674	28.6464	47.9826	75.0516	56.387	39.5246	36.8467	30.6682	30.472	42.9916	142.788
KEGG2011;K2000016 Environmental Information Processing;Signal Transduction;K1002020 Two-component system;K07792 anaerobic C4-dicarboxylate transporter DcuB;	2.77556e-17	2.77556e-17	2.77556e-17	2.77556e-17	2.77556e-17	2.77556e-17	2.77556e-17	2.77556e-17	2.77556e-17	2.77556e-17	2.77556e-17	2.77556e-17
KEGG2011;Unclassified;K08624;	2.77556e-17	2.77556e-17	2.77556e-17	0.467894	0	4.90198	2.77556e-17	2.77556e-17	2.77556e-17	2.77556e-17	2.77556e-17	2.77556e-17
KEGG2011;Unclassified;K19343;	2.77556e-17	2.77556e-17	2.77556e-17	2.77556e-17	2.77556e-17	2.77556e-17	2.77556e-17	2.77556e-17	2.77556e-17	2.77556e-17	2.77556e-17	2.77556e-17
KEGG2011;Unclassified;K16217;	6.10935	15.4796	0.834604	2.57048	7.38488	2.9388	0.0419286	0.0364075	2.49999	2.77556e-17	2.77556e-17	2.77556e-17
KEGG2011;K2000025 Organismal Systems;Nervous System;K1004722 Neurotrophin signaling pathway;K12460 ankyrin repeat-rich membrane spanning protein;	1.06227	1.38462	5.85246	1.15034	0	0.770506	7.55847	0.0718098	0.0862892	2.77556e-17	2.77556e-17	2.77556e-17
KEGG2011;K1001100 Metabolism;Biosynthesis of Polyketides and Terpenoids;K1000904 Diterpenoid biosynthesis;K05282 gibberellin 20-oxidase [EC:1.14.11.12];	2.77556e-17	2.77556e-17	2.77556e-17	2.77556e-17	2.77556e-17	2.77556e-17	0.0419286	0.0364075	2.49999	7.47737	0.473028	8.27213
KEGG2011;K2000011 Genetic Information Processing;K2000013 Translation;K1003010 Ribosome;K02971 small subunit ribosomal protein S21e;	42.8444	4.93419	12.6251	53.2233	3.82661	10.9926	1.24753	0.0208739	0.0247667	2.80773	0.177084	0.0977712
KEGG2011;Unclassified;K18816;	4.86634	7.28546	7.63433	2.49313	10.3619	4.93676	3.92756	3.79536	1.43875	7.66304	17.4569	3.69669
KEGG2011;Unclassified;K19211;	0.916828	0	0.103375	2.77556e-17	2.77556e-17	2.77556e-17	2.77556e-17	2.77556e-17	2.77556e-17	2.77556e-17	2.77556e-17	2.77556e-17
KEGG2011;Unclassified;K19006;	2.77556e-17	2.77556e-17	2.77556e-17	2.77556e-17	2.77556e-17	2.77556e-17	6.61578	0.101601	13.0649	12.0602	5.91114	13.4054
KEGG2011;K1001100 Metabolism;Energy Metabolism;K1000190 Oxidative phosphorylation;K02146 V-type H+-transporting ATPase subunit d;	2.77556e-17	2.77556e-17	2.77556e-17	2.77556e-17	2.77556e-17	2.77556e-17	2.77556e-17	2.77556e-17	2.77556e-17	2.77556e-17	2.77556e-17	2.77556e-17
KEGG2011;Unclassified;K08970;	1.14087	0	5.32442	0	1.90588	0.717594	7.84227	6.35004	2.78857	3.18573	9.74643	3.5725
KEGG2011;Unclassified;K19546;	0	3.08669	0.227386	0.708311	0.892771	0	2.77556e-17	2.77556e-17	2.77556e-17	2.77556e-17	2.77556e-17	2.77556e-17
KEGG2011;K1001100 Metabolism;Metabolism of Cofactors and Vitamins;K1000130 Ubiquinone and other terpenoid-quinone biosynthesis;K12502 MPBQ/MSBQ methyltransferase [EC:2.1.1.295];	2.77556e-17	2.77556e-17	2.77556e-17	2.77556e-17	2.77556e-17	2.77556e-17	2.77556e-17	2.77556e-17	2.77556e-17	2.77556e-17	2.77556e-17	2.77556e-17
KEGG2011;Unclassified;K01155;	1.46452	5.97985	0.482186	13.1416	1.79515	3.67011	2.77556e-17	2.77556e-17	2.77556e-17	2.77556e-17	2.77556e-17	2.77556e-17
KEGG2011;K2000034 Human Diseases;Infectious Diseases;K1005110 Vibrio cholerae infection;	464.472	80.657	113.066	499.442	62.4406	142.279	229.073	78.8672	103.87	150.901	43.2566	182.013
KEGG2011;K2000016 Environmental Information Processing;Membrane Transport;K1002010 ABC transporters;K02047 sulfate transport system permease protein;	56.2029	123.109	103.907	22.9696	140.59	101.299	599.503	598.173	322.08	359.096	209.165	182.505
KEGG2011;Unclassified;K11663;	1.86443	0	0.183888	7.3899	0	0.926466	1.24753	0.0208739	0.0247667	2.77556e-17	2.77556e-17	2.77556e-17
KEGG2011;Unclassified;K09580;	1802.99	229.179	190.457	2528.05	175.487	746.364	461.034	226.159	226.266	321.597	225.232	435.258
KEGG2011;Unclassified;K18164;	4.58287	0	0.359649	0.213127	0	1.85936	0.0756228	2.54246	3.88524	2.77556e-17	2.77556e-17	2.77556e-17
KEGG2011;K1001100 Metabolism;Carbohydrate Metabolism;K1000620 Pyruvate metabolism;K01572 oxaloacetate decarboxylase, beta subunit [EC:4.1.1.3];	2.77556e-17	2.77556e-17	2.77556e-17	2.77556e-17	2.77556e-17	2.77556e-17	2.77556e-17	2.77556e-17	2.77556e-17	2.77556e-17	2.77556e-17	2.77556e-17
KEGG2011;K1001100 Metabolism;Nucleotide Metabolism;K1000230 Purine metabolism;K03783 purine-nucleoside phosphorylase [EC:2.4.2.1];	2.77556e-17	2.77556e-17	2.77556e-17	2.77556e-17	2.77556e-17	2.77556e-17	2.77556e-17	2.77556e-17	2.77556e-17	2.77556e-17	2.77556e-17	2.77556e-17
KEGG2011;Unclassified;K18207;	2.77556e-17	2.77556e-17	2.77556e-17	2.77556e-17	2.77556e-17	2.77556e-17	15.7197	2.68548	14.5696	26.8259	8.57411	8.71225
KEGG2011;K2000020 Cellular Processes;Cell Growth and Death;K1004111 Cell cycle - yeast;K03114 mitosis inhibitor protein kinase SWE1 [EC:2.7.11.1];	2.77556e-17	2.77556e-17	2.77556e-17	2.77556e-17	2.77556e-17	2.77556e-17	2.77556e-17	2.77556e-17	2.77556e-17	2.77556e-17	2.77556e-17	2.77556e-17
KEGG2011;Unclassified;K17981;	12.4549	1.31153	7.80448	14.1625	0	6.96293	0.0831655	2.56679	5.16239	1.41276	0.100794	0.0575874
KEGG2011;K1001100 Metabolism;Metabolism of Cofactors and Vitamins;K1000790 Folate biosynthesis;K13941 2-amino-4-hydroxy-6-hydroxymethyldihydropteridine diphosphokinase / dihydropteroate synthase [EC:2.7.6.3 2.5.1.15];	17.7553	2.77617	0.823574	23.6222	0.110414	3.98952	28.9538	22.895	20.0307	55.7442	19.3402	52.2281
KEGG2011;Unclassified;K01669;	98.8897	298.067	47.9117	60.3671	127.219	212.984	147.554	138.437	95.8883	175.29	335.127	224.582
KEGG2011;Unclassified;K02687;	59.1732	70.5563	129.65	113.55	162.872	184.68	253.007	276.861	203.624	277.79	235.522	288.606
KEGG2011;K1001100 Metabolism;Nucleotide Metabolism;K1000230 Purine metabolism;K12319 guanylate cyclase soluble subunit beta [EC:4.6.1.2];	2.77556e-17	2.77556e-17	2.77556e-17	2.77556e-17	2.77556e-17	2.77556e-17	2.77556e-17	2.77556e-17	2.77556e-17	2.77556e-17	2.77556e-17	2.77556e-17
KEGG2011;Unclassified;K10636;	2.77556e-17	2.77556e-17	2.77556e-17	2.77556e-17	2.77556e-17	2.77556e-17	1.37097	3.68822	0.0686819	3.05371	0.334618	4.86319
KEGG2011;K2000025 Organismal Systems;Endocrine System;K1004914 Progesterone-mediated oocyte maturation;	386.479	354.41	14834.7	396.217	94.3063	181.72	374.244	122.092	631.699	519.423	874.138	462.658
KEGG2011;K1001100 Metabolism;Amino Acid Metabolism;K1000360 Phenylalanine metabolism;K05714 2-hydroxy-6-oxonona-2,4-dienedioate hydrolase [EC:3.7.1.14];	16.3688	106.869	738.034	41.2062	19.9478	13.3482	2.77556e-17	2.77556e-17	2.77556e-17	2.80773	0.177084	0.0977712
KEGG2011;K2000011 Genetic Information Processing;K2000013 Translation;K1003010 Ribosome;K02864 large subunit ribosomal protein L10;	2151.14	3764.33	1956.59	1553.98	3692.95	3239.25	5625.13	8327.71	4241.26	7917.74	6173.34	4592.53
KEGG2011;K2000020 Cellular Processes;Transport and Catabolism;K1004144 Endocytosis;K11981 E3 ubiquitin-protein ligase NRDP1 [EC:6.3.2.19];	2.77556e-17	2.77556e-17	2.77556e-17	2.77556e-17	2.77556e-17	2.77556e-17	3.89468	2.56649	1.4252	0.151506	5.12579	6.50163
KEGG2011;Unclassified;K15430;	1.86443	0	0.183888	2.20458	0	0	2.48225	0.0363451	0.0432871	0.0787743	0.181143	3.05345
KEGG2011;Unclassified;K03447;	2.77556e-17	2.77556e-17	2.77556e-17	2.77556e-17	2.77556e-17	2.77556e-17	2.77556e-17	2.77556e-17	2.77556e-17	2.77556e-17	2.77556e-17	2.77556e-17
KEGG2011;Unclassified;K15108;	2.4933	0	5.86994	3.43321	0	0	0.0558307	0.0483648	3.76237	2.77556e-17	2.77556e-17	2.77556e-17
KEGG2011;K1001100 Metabolism;Glycan Biosynthesis and Metabolism;K1000510 N-Glycan biosynthesis;K05546 alpha 1,3-glucosidase [EC:3.2.1.84];	305.277	35.5051	51.6617	309.665	37.3181	73.307	73.6475	34.3842	37.3461	108.492	27.3662	86.0255
KEGG2011;Unclassified;K12205;	1.86443	0	0.183888	0.340708	5.27256	16.6197	0.0238619	1.21322	0.0246583	0.0465536	0.102304	1.53492
KEGG2011;K2000016 Environmental Information Processing;Signal Transduction;K1002020 Two-component system;K07693 two-component system, NarL family, response regulator DesR;	115.187	254.924	173.6	78.7041	162.016	45.2469	67.3566	73.7866	243.158	81.7342	231.375	84.6658
KEGG2011;K1001100 Metabolism;Carbohydrate Metabolism;K1000620 Pyruvate metabolism;	1891.7	2557.68	6765.54	1896.16	2045.02	2453.3	2516.77	2311.57	2991.93	3292.29	2441.94	1632.3
KEGG2011;Unclassified;K19076;	16.5989	10.1702	0.908323	617.238	36.469	8.97975	2.77556e-17	2.77556e-17	2.77556e-17	2.77556e-17	2.77556e-17	2.77556e-17
KEGG2011;K1001100 Metabolism;Amino Acid Metabolism;K1000300 Lysine biosynthesis;K00290 saccharopine dehydrogenase (NAD+, L-lysine forming) [EC:1.5.1.7];	2.77556e-17	2.77556e-17	2.77556e-17	2.77556e-17	2.77556e-17	2.77556e-17	2.77556e-17	2.77556e-17	2.77556e-17	2.77556e-17	2.77556e-17	2.77556e-17
KEGG2011;K1001100 Metabolism;Carbohydrate Metabolism;K1000630 Glyoxylate and dicarboxylate metabolism;K01455 formamidase [EC:3.5.1.49];	2.77556e-17	2.77556e-17	2.77556e-17	2.77556e-17	2.77556e-17	2.77556e-17	2.77556e-17	2.77556e-17	2.77556e-17	2.77556e-17	2.77556e-17	2.77556e-17
KEGG2011;Unclassified;K06155;	12.4179	27.8798	1.03069	0.354091	7.71182	7.5702	9.27845	13.9163	8.06764	3.09815	0.371509	6.44409
KEGG2011;K1001100 Metabolism;Xenobiotics Biodegradation and Metabolism;K1000621 Dioxin degradation;K08689 biphenyl 2,3-dioxygenase alpha subunit [EC:1.14.12.18];	1.39461	0	0.145691	2.77556e-17	2.77556e-17	2.77556e-17	2.77556e-17	2.77556e-17	2.77556e-17	2.77556e-17	2.77556e-17	2.77556e-17
KEGG2011;Unclassified;K19235;	2.77556e-17	2.77556e-17	2.77556e-17	0	0	4.20499	1.24753	0.0208739	0.0247667	2.77556e-17	2.77556e-17	2.77556e-17
KEGG2011;K2000016 Environmental Information Processing;Signal Transduction;K1002020 Two-component system;	10533.8	16075.6	12254.1	9899.01	13190.2	10455.6	10189.5	13030.8	12389.5	11513.6	8641.69	8447.21
KEGG2011;Unclassified;K17838;	4.51027	8.11487	0.655998	3.46663	15.5786	18.1255	0.103387	7.50323	5.30161	7.77298	20.7315	16.8613
KEGG2011;K2000020 Cellular Processes;Transport and Catabolism;K1004144 Endocytosis;K07941 ADP-ribosylation factor 6;	2.77556e-17	2.77556e-17	2.77556e-17	2.77556e-17	2.77556e-17	2.77556e-17	2.77556e-17	2.77556e-17	2.77556e-17	2.77556e-17	2.77556e-17	2.77556e-17
KEGG2011;K2000034 Human Diseases;Metabolic Diseases;	2.77556e-17	2.77556e-17	2.77556e-17	2.77556e-17	2.77556e-17	2.77556e-17	2.77556e-17	2.77556e-17	2.77556e-17	2.77556e-17	2.77556e-17	2.77556e-17
KEGG2011;K1001100 Metabolism;Metabolism of Cofactors and Vitamins;K1000790 Folate biosynthesis;K13950 para-aminobenzoate synthetase [EC:2.6.1.85];	359.648	522.175	132.537	155.84	323.697	70.1372	47.4964	24.2736	88.9343	33.2692	54.6696	15.5425
KEGG2011;Unclassified;K19829;	17.7553	2.77617	0.823574	18.4314	3.04953	4.40696	0.0898225	0.0773606	8.91754	2.77556e-17	2.77556e-17	2.77556e-17
KEGG2011;K1001100 Metabolism;Biosynthesis of Polyketides and Terpenoids;K1001053 Biosynthesis of siderophore group nonribosomal peptides;K04785 yersiniabactin synthetase, thiazolinyl reductase component;	2.77556e-17	2.77556e-17	2.77556e-17	2.77556e-17	2.77556e-17	2.77556e-17	2.77556e-17	2.77556e-17	2.77556e-17	2.77556e-17	2.77556e-17	2.77556e-17
KEGG2011;K2000011 Genetic Information Processing;Replication and Repair;K1003420 Nucleotide excision repair;K03701 excinuclease ABC subunit A;	950.835	1710.37	1086.23	654.081	1240.45	871.156	1321.69	2147.6	1337.08	1241.13	1868.69	3376.79
KEGG2011;K2000016 Environmental Information Processing;Membrane Transport;K1002010 ABC transporters;K11004 ATP-binding cassette, subfamily B, bacterial HlyB/CyaB;	2.77556e-17	2.77556e-17	2.77556e-17	2.77556e-17	2.77556e-17	2.77556e-17	2.77556e-17	2.77556e-17	2.77556e-17	2.77556e-17	2.77556e-17	2.77556e-17
KEGG2011;Unclassified;K14684;	46.4586	18.7897	56.8634	75.1221	5.9136	21.1706	14.4042	5.19477	10.6559	13.6529	23.0476	7.0628
KEGG2011;K1001100 Metabolism;Amino Acid Metabolism;K1000260 Glycine, serine and threonine metabolism;K13745 L-2,4-diaminobutyrate decarboxylase [EC:4.1.1.86];	17.9128	33.6866	1.09907	321.714	57.4645	16.3523	10.515	10.1475	5.437	7.7775	30.3461	8.72146
KEGG2011;Unclassified;K11313;	2.77556e-17	2.77556e-17	2.77556e-17	2.77556e-17	2.77556e-17	2.77556e-17	0.0239936	0.0208973	1.25653	2.77556e-17	2.77556e-17	2.77556e-17
KEGG2011;K2000020 Cellular Processes;Cell Motility;K1002030 Bacterial chemotaxis;K03414 chemotaxis protein CheZ;	514.667	800.952	581.778	112.795	211.101	209.982	205.64	318.739	239.51	196.016	113.96	77.9345
KEGG2011;K1001100 Metabolism;Amino Acid Metabolism;K1000270 Cysteine and methionine metabolism;K08964 methylthioribulose-1-phosphate dehydratase [EC:4.2.1.109];	51.3815	48.0101	57.7154	59.7925	36.2587	45.1015	10.5789	1.41536	21.0375	19.6819	26.1416	15.3869
KEGG2011;K1001100 Metabolism;Energy Metabolism;K1000190 Oxidative phosphorylation;K00937 polyphosphate kinase [EC:2.7.4.1];	2.77556e-17	2.77556e-17	2.77556e-17	2.77556e-17	2.77556e-17	2.77556e-17	2.77556e-17	2.77556e-17	2.77556e-17	2.77556e-17	2.77556e-17	2.77556e-17
KEGG2011;K1001100 Metabolism;Xenobiotics Biodegradation and Metabolism;K1000362 Benzoate degradation;K01857 3-carboxy-cis,cis-muconate cycloisomerase [EC:5.5.1.2];	90.921	262.317	89.7692	64.3525	156.653	37.052	144.857	116.846	61.3474	59.0567	102.857	92.8204
KEGG2011;Unclassified;K07147;	102.787	138.38	93.0779	142.529	216.531	199.789	527.144	916.885	479.031	1833.94	1015.19	855.931
KEGG2011;Unclassified;K00046;	155.651	134.687	93.3405	89.0497	182.656	172.584	110.733	114.34	133.025	80.0457	69.042	87.7459
KEGG2011;K1001100 Metabolism;Nucleotide Metabolism;K1000230 Purine metabolism;K01525 bis(5'-nucleosyl)-tetraphosphatase (symmetrical) [EC:3.6.1.41];	32.9968	33.4762	31.1597	37.4398	80.1823	50.9139	106.634	55.9732	69.2388	36.2622	44.6567	25.5405
KEGG2011;Unclassified;K15314;	0.572559	3.65221	6.33309	1.70525	33.2176	1.97405	2.77556e-17	2.77556e-17	2.77556e-17	19.2576	10.6568	0.272222
KEGG2011;K2000020 Cellular Processes;Transport and Catabolism;K1004142 Lysosome;K01373 cathepsin F [EC:3.4.22.41];	2.77556e-17	2.77556e-17	2.77556e-17	2.77556e-17	2.77556e-17	2.77556e-17	2.77556e-17	2.77556e-17	2.77556e-17	2.77556e-17	2.77556e-17	2.77556e-17
KEGG2011;Unclassified;K06177;	45.6993	162.546	77.7263	39.0235	171.343	210.583	40.9329	58.4097	54.5525	87.537	94.9162	50.9
KEGG2011;Unclassified;K12953;	0	2.32493	0.176025	0	0.764486	2.23353	5.25406	6.29009	1.46622	2.77556e-17	2.77556e-17	2.77556e-17
KEGG2011;Unclassified;K12533;	0	0.768491	0.0611677	2.77556e-17	2.77556e-17	2.77556e-17	0.0238619	1.21322	0.0246583	2.77556e-17	2.77556e-17	2.77556e-17
KEGG2011;K2000016 Environmental Information Processing;Signal Transduction;K1002020 Two-component system;K02313 chromosomal replication initiator protein;	2.77556e-17	2.77556e-17	2.77556e-17	2.77556e-17	2.77556e-17	2.77556e-17	2.77556e-17	2.77556e-17	2.77556e-17	2.77556e-17	2.77556e-17	2.77556e-17
KEGG2011;Unclassified;K14682;	103.194	142.751	96.896	105.156	172.98	169.84	168.74	245.091	199.588	163.07	169.174	146.944
KEGG2011;Unclassified;K19664;	0	1.55357	0.120459	3.20892	10.2762	6.15101	0.0415766	2.41474	0.0429974	1.66321	2.85686	4.88836
KEGG2011;K2000020 Cellular Processes;Cell Growth and Death;K1004111 Cell cycle - yeast;K09202 regulatory protein SWI5;	11.193	5.03146	0.744507	18.2119	2.63257	2.40485	2.77556e-17	2.77556e-17	2.77556e-17	1.41276	0.100794	0.0575874
KEGG2011;K2000011 Genetic Information Processing;Folding, Sorting and Degradation;K1003060 Protein export;K03073 preprotein translocase subunit SecE;	2.77556e-17	2.77556e-17	2.77556e-17	2.77556e-17	2.77556e-17	2.77556e-17	2.77556e-17	2.77556e-17	2.77556e-17	2.77556e-17	2.77556e-17	2.77556e-17
KEGG2011;K2000011 Genetic Information Processing;Folding, Sorting and Degradation;K1004120 Ubiquitin mediated proteolysis;K10583 ubiquitin-conjugating enzyme E2 S [EC:6.3.2.19];	0	0	2.23943	2.77556e-17	2.77556e-17	2.77556e-17	32.7386	11.5369	12.0962	33.0854	11.3669	28.6441
KEGG2011;K1001100 Metabolism;Energy Metabolism;K1000190 Oxidative phosphorylation;K00356 NADH dehydrogenase [EC:1.6.99.3];	46.1872	89.5988	80.7596	90.8378	143.623	163.669	96.2571	147.261	90.5495	141.976	210.884	101.526
KEGG2011;Unclassified;K13932;	3.00927	3.4894	34.0318	2.2204	2.7807	6.48705	2.81294	11.4876	26.3384	22.5311	16.0657	12.0315
KEGG2011;K1001100 Metabolism;Lipid Metabolism;K1000561 Glycerolipid metabolism;K13922 propionaldehyde dehydrogenase [EC:1.2.1.87];	2.77556e-17	2.77556e-17	2.77556e-17	2.77556e-17	2.77556e-17	2.77556e-17	2.77556e-17	2.77556e-17	2.77556e-17	2.77556e-17	2.77556e-17	2.77556e-17
KEGG2011;Unclassified;K10706;	124.312	23.1391	47.1374	135.4	13.4458	48.4854	76.4893	57.2589	128.91	102.635	77.0181	94.5491
KEGG2011;K2000016 Environmental Information Processing;Signal Transduction;K1004350 TGF-beta signaling pathway;K04681 retinoblastoma-like protein 1;	2.77556e-17	2.77556e-17	2.77556e-17	2.77556e-17	2.77556e-17	2.77556e-17	2.77556e-17	2.77556e-17	2.77556e-17	2.77556e-17	2.77556e-17	2.77556e-17
KEGG2011;Unclassified;K18828;	23.244	41.5715	27.4684	13.2342	36.8029	59.5435	22.5013	43.099	26.6746	25.8015	16.6298	55.2731
KEGG2011;Unclassified;K11439;	2.32774	0	0.218799	2.77556e-17	2.77556e-17	2.77556e-17	2.77556e-17	2.77556e-17	2.77556e-17	2.77556e-17	2.77556e-17	2.77556e-17
KEGG2011;K1001100 Metabolism;Metabolism of Other Amino Acids;K1000430 Taurine and hypotaurine metabolism;K03852 sulfoacetaldehyde acetyltransferase [EC:2.3.3.15];	6.91005	7.93596	17.832	14.6593	11.1775	13.996	0.103607	5.07463	7.82316	0.111515	6.38205	0.142806
KEGG2011;K2000011 Genetic Information Processing;Folding, Sorting and Degradation;K1003050 Proteasome;K03433 proteasome beta subunit [EC:3.4.25.1];	443.993	995.53	178.825	114.151	389.52	116.165	65.9463	66.0966	93.0731	31.9024	88.6473	28.9918
KEGG2011;Unclassified;K14848;	27.3371	7.90163	0.993929	35.5278	8.08491	8.66548	24.999	15.3215	21.3029	49.5397	8.86236	32.0919
KEGG2011;Unclassified;K03445;	2.78585	0	0.250995	0.0772657	2.0395	4.21307	10.5542	12.6631	6.759	0.146755	0.375322	9.41165
KEGG2011;K1001100 Metabolism;Glycan Biosynthesis and Metabolism;K1000510 N-Glycan biosynthesis;K07968 beta-1,4-galactosyltransferase 3 [EC:2.4.1.90 2.4.1.38 2.4.1.-];	2.77556e-17	2.77556e-17	2.77556e-17	2.77556e-17	2.77556e-17	2.77556e-17	2.77556e-17	2.77556e-17	2.77556e-17	2.77556e-17	2.77556e-17	2.77556e-17
KEGG2011;Unclassified;K10359;	2.77556e-17	2.77556e-17	2.77556e-17	2.77556e-17	2.77556e-17	2.77556e-17	2.77556e-17	2.77556e-17	2.77556e-17	2.77556e-17	2.77556e-17	2.77556e-17
KEGG2011;Unclassified;K08609;	2.77556e-17	2.77556e-17	2.77556e-17	0.612026	1.91362	0	2.77556e-17	2.77556e-17	2.77556e-17	2.77556e-17	2.77556e-17	2.77556e-17
KEGG2011;Unclassified;K03235;	1486.21	226.998	344.09	966.452	194.783	452.807	407.167	268.082	485.518	493.732	338.96	813.192
KEGG2011;Unclassified;K09534;	2.77556e-17	2.77556e-17	2.77556e-17	0	1.57046	0	2.77556e-17	2.77556e-17	2.77556e-17	2.77556e-17	2.77556e-17	2.77556e-17
KEGG2011;K1001100 Metabolism;Amino Acid Metabolism;K1000350 Tyrosine metabolism;K01801 maleylpyruvate isomerase [EC:5.2.1.4];	47.9736	67.0188	50.5179	60.7476	73.4448	26.9563	94.9071	64.8771	132.94	90.3425	27.2758	59.1296
KEGG2011;K2000016 Environmental Information Processing;Membrane Transport;K1002010 ABC transporters;K10544 D-xylose transport system permease protein;	402.715	580.412	170.951	135.865	247.591	195.078	117.319	109.282	150.292	144.519	56.0677	37.4882
KEGG2011;Unclassified;K18291;	2.77556e-17	2.77556e-17	2.77556e-17	0.278377	0.955211	0	2.77556e-17	2.77556e-17	2.77556e-17	2.77556e-17	2.77556e-17	2.77556e-17
KEGG2011;Unclassified;K18316;	2.77556e-17	2.77556e-17	2.77556e-17	0	0	5.47984	2.77556e-17	2.77556e-17	2.77556e-17	0.0487967	2.06557	0.0612671
KEGG2011;Unclassified;K08168;	2.77556e-17	2.77556e-17	2.77556e-17	0	1.03889	0	2.77556e-17	2.77556e-17	2.77556e-17	2.77556e-17	2.77556e-17	2.77556e-17
KEGG2011;Unclassified;K18408;	2.77556e-17	2.77556e-17	2.77556e-17	2.77556e-17	2.77556e-17	2.77556e-17	1.37186	1.31907	2.61736	5.92474	0.399796	5.0183
KEGG2011;K1001100 Metabolism;Metabolism of Other Amino Acids;K1000450 Selenocompound metabolism;K01874 methionyl-tRNA synthetase [EC:6.1.1.10];	2.77556e-17	2.77556e-17	2.77556e-17	2.77556e-17	2.77556e-17	2.77556e-17	2.77556e-17	2.77556e-17	2.77556e-17	2.77556e-17	2.77556e-17	2.77556e-17
KEGG2011;Unclassified;K18096;	15.4851	13.8094	12.09	24.6037	31.3655	36.2732	5.42887	25.1978	9.41739	14.8204	10.4437	0.260666
KEGG2011;K1001100 Metabolism;Amino Acid Metabolism;K1000310 Lysine degradation;K06101 histone-lysine N-methyltransferase ASH1L [EC:2.1.1.43];	2.77556e-17	2.77556e-17	2.77556e-17	2.77556e-17	2.77556e-17	2.77556e-17	2.77556e-17	2.77556e-17	2.77556e-17	2.77556e-17	2.77556e-17	2.77556e-17
KEGG2011;Unclassified;K16899;	52.2756	62.6747	28.1656	54.8676	46.4435	34.4785	69.9403	125.672	90.5081	63.3272	37.5229	52.3631
KEGG2011;Unclassified;K06140;	7.7495	17.5857	8.47004	28.2154	64.2798	180.932	28.9926	35.5015	16.1012	40.9584	68.7044	79.2045
KEGG2011;K1001100 Metabolism;Carbohydrate Metabolism;K1000053 Ascorbate and aldarate metabolism;K10046 GDP-D-mannose 3', 5'-epimerase [EC:5.1.3.18 5.1.3.-];	2.77556e-17	2.77556e-17	2.77556e-17	2.77556e-17	2.77556e-17	2.77556e-17	2.77556e-17	2.77556e-17	2.77556e-17	2.77556e-17	2.77556e-17	2.77556e-17
KEGG2011;K2000011 Genetic Information Processing;K2000013 Translation;K1000970 Aminoacyl-tRNA biosynthesis;K01878 glycyl-tRNA synthetase alpha chain [EC:6.1.1.14];	176.868	171.076	169.681	202.117	402.478	393.034	209.59	289.563	271.4	344.171	361.887	216.275
KEGG2011;Unclassified;K07235;	2.77556e-17	2.77556e-17	2.77556e-17	1.70276	20.3455	17.6637	2.77556e-17	2.77556e-17	2.77556e-17	7.75583	13.3867	20.0246
KEGG2011;Unclassified;K11450;	49.8381	11.507	16.4843	60.0231	7.1804	18.8521	7.75746	2.62523	2.75948	2.77556e-17	2.77556e-17	2.77556e-17
KEGG2011;Unclassified;K15631;	16.5989	10.1702	0.908323	17.758	7.33392	7.99138	41.9725	24.1605	8.16883	39.2965	21.8786	57.137
KEGG2011;K2000020 Cellular Processes;Cell Growth and Death;K1004210 Apoptosis;K04730 interleukin-1 receptor-associated kinase 1 [EC:2.7.11.1];	2.77556e-17	2.77556e-17	2.77556e-17	2.77556e-17	2.77556e-17	2.77556e-17	2.77556e-17	2.77556e-17	2.77556e-17	2.77556e-17	2.77556e-17	2.77556e-17
KEGG2011;Unclassified;K01345;	2.77556e-17	2.77556e-17	2.77556e-17	0	0.887845	0.812057	2.77556e-17	2.77556e-17	2.77556e-17	2.77556e-17	2.77556e-17	2.77556e-17
KEGG2011;K1001100 Metabolism;Amino Acid Metabolism;K1000360 Phenylalanine metabolism;	1259.9	1765.62	1832.34	800.977	1824.29	936.497	1063.41	1360.22	1162.76	779.126	1041.39	1400.65
KEGG2011;Unclassified;K00277;	2.77556e-17	2.77556e-17	2.77556e-17	2.77556e-17	2.77556e-17	2.77556e-17	2.77556e-17	2.77556e-17	2.77556e-17	2.77556e-17	2.77556e-17	2.77556e-17
KEGG2011;Unclassified;K10799;	1.48456	5.23038	0.452576	5.36931	0	0	2.48225	0.0363451	0.0432871	2.77556e-17	2.77556e-17	2.77556e-17
KEGG2011;K1001100 Metabolism;Carbohydrate Metabolism;K1000010 Glycolysis / Gluconeogenesis;K01568 pyruvate decarboxylase [EC:4.1.1.1];	81.9062	12.9503	9.32001	58.375	5.49487	36.612	12.0014	24.1331	30.509	2.80773	0.177084	0.0977712
KEGG2011;K1001100 Metabolism;Energy Metabolism;K1000910 Nitrogen metabolism;K01501 nitrilase [EC:3.5.5.1];	2.77556e-17	2.77556e-17	2.77556e-17	2.77556e-17	2.77556e-17	2.77556e-17	2.77556e-17	2.77556e-17	2.77556e-17	2.77556e-17	2.77556e-17	2.77556e-17
KEGG2011;K2000016 Environmental Information Processing;Membrane Transport;K1002010 ABC transporters;K09694 lipooligosaccharide transport system permease protein;	2.1681	13.1164	21.2861	9.72625	8.26215	10.5164	10.6286	17.7378	13.3431	6.08307	5.53215	6.75773
KEGG2011;Unclassified;K16416;	0.518287	189.784	24.7412	0.0416909	0.998485	9.33579	5.41116	2.68557	24.9105	6.18496	0.555391	17.9667
KEGG2011;Unclassified;K03709;	238.906	1005.77	278.548	66.3114	281.172	66.2791	35.7441	112.929	82.4872	21.4575	113.466	151.529
KEGG2011;K2000011 Genetic Information Processing;Replication and Repair;K1003430 Mismatch repair;K03602 exodeoxyribonuclease VII small subunit [EC:3.1.11.6];	119.888	184.994	123.798	129.38	145.29	133.133	218.722	220.98	149.101	125.335	116.512	129.981
KEGG2011;Unclassified;K18384;	0.747741	1.47966	0.204664	1.18844	0.605122	5.09039	2.5468	1.29489	0.0575031	2.80773	0.177084	0.0977712
KEGG2011;Unclassified;K18765;	2.77556e-17	2.77556e-17	2.77556e-17	2.77556e-17	2.77556e-17	2.77556e-17	2.77556e-17	2.77556e-17	2.77556e-17	2.77556e-17	2.77556e-17	2.77556e-17
KEGG2011;Unclassified;K07145;	2.77556e-17	2.77556e-17	2.77556e-17	2.77556e-17	2.77556e-17	2.77556e-17	2.77556e-17	2.77556e-17	2.77556e-17	2.77556e-17	2.77556e-17	2.77556e-17
KEGG2011;Unclassified;K06609;	0.189509	4.55678	0.346884	0	0.488445	0	2.77556e-17	2.77556e-17	2.77556e-17	2.77556e-17	2.77556e-17	2.77556e-17
KEGG2011;K1001100 Metabolism;Amino Acid Metabolism;K1000330 Arginine and proline metabolism;K12251 N-carbamoylputrescine amidase [EC:3.5.1.53];	34.5542	42.9314	53.5167	127.81	216.916	243.516	58.0593	95.1873	61.2684	148.218	354.118	479.036
KEGG2011;K2000020 Cellular Processes;Transport and Catabolism;K1004142 Lysosome;K01158 deoxyribonuclease II [EC:3.1.22.1];	0	6.82733	0.429751	2.77556e-17	2.77556e-17	2.77556e-17	2.77556e-17	2.77556e-17	2.77556e-17	2.77556e-17	2.77556e-17	2.77556e-17
KEGG2011;Unclassified;K03220;	23.5425	33.3953	90.0751	19.25	26.6962	2.74434	162.064	78.874	196.801	31.7657	54.5849	13.8675
KEGG2011;Unclassified;K16862;	2.77556e-17	2.77556e-17	2.77556e-17	2.77556e-17	2.77556e-17	2.77556e-17	2.77556e-17	2.77556e-17	2.77556e-17	2.77556e-17	2.77556e-17	2.77556e-17
KEGG2011;Unclassified;K16927;	0.252365	2.28231	0.2158	0	0	0.453403	2.77556e-17	2.77556e-17	2.77556e-17	2.77556e-17	2.77556e-17	2.77556e-17
KEGG2011;K1001100 Metabolism;Carbohydrate Metabolism;K1000010 Glycolysis / Gluconeogenesis;K00850 6-phosphofructokinase 1 [EC:2.7.1.11];	2.77556e-17	2.77556e-17	2.77556e-17	2.77556e-17	2.77556e-17	2.77556e-17	2.77556e-17	2.77556e-17	2.77556e-17	2.77556e-17	2.77556e-17	2.77556e-17
KEGG2011;Unclassified;K01216;	2.77556e-17	2.77556e-17	2.77556e-17	4.63385	2.19943	16.9453	2.77556e-17	2.77556e-17	2.77556e-17	2.77556e-17	2.77556e-17	2.77556e-17
KEGG2011;K2000011 Genetic Information Processing;K2000012 Transcription;K1003022 Basal transcription factors;K03132 transcription initiation factor TFIID subunit 7;	22.6304	3.49096	8.51237	15.5406	0.11347	7.73571	2.74295	1.38872	10.3812	2.77556e-17	2.77556e-17	2.77556e-17
KEGG2011;K1001100 Metabolism;Xenobiotics Biodegradation and Metabolism;K1000621 Dioxin degradation;K10616 p-cymene monooxygenase [EC:1.14.13.-];	0	1.55357	0.120459	2.77556e-17	2.77556e-17	2.77556e-17	2.77556e-17	2.77556e-17	2.77556e-17	2.77556e-17	2.77556e-17	2.77556e-17
KEGG2011;K2000011 Genetic Information Processing;K2000012 Transcription;K1003040 Spliceosome;K12818 ATP-dependent RNA helicase DHX8/PRP22 [EC:3.6.4.13];	63.883	15.8963	1.20318	58.8102	12.2367	23.5685	107.975	68.6485	70.581	132.764	51.0612	136.572
KEGG2011;K1001100 Metabolism;Nucleotide Metabolism;K1000240 Pyrimidine metabolism;K01520 dUTP pyrophosphatase [EC:3.6.1.23];	138.269	303.814	74.7088	142.353	158.749	106.148	139.79	247.626	223.494	127.014	221.928	246.298
KEGG2011;K1001100 Metabolism;Energy Metabolism;K1000910 Nitrogen metabolism;K00926 carbamate kinase [EC:2.7.2.2];	2.77556e-17	2.77556e-17	2.77556e-17	2.77556e-17	2.77556e-17	2.77556e-17	2.77556e-17	2.77556e-17	2.77556e-17	2.77556e-17	2.77556e-17	2.77556e-17
KEGG2011;Unclassified;K14717;	2.77556e-17	2.77556e-17	2.77556e-17	2.77556e-17	2.77556e-17	2.77556e-17	2.77556e-17	2.77556e-17	2.77556e-17	2.77556e-17	2.77556e-17	2.77556e-17
KEGG2011;Unclassified;K14735;	2.77556e-17	2.77556e-17	2.77556e-17	2.77556e-17	2.77556e-17	2.77556e-17	3.92903	1.36189	3.96395	77.0421	63.8453	94.4327
KEGG2011;K1001100 Metabolism;Energy Metabolism;K1000710 Carbon fixation in photosynthetic organisms;K00814 alanine transaminase [EC:2.6.1.2];	2.77556e-17	2.77556e-17	2.77556e-17	2.77556e-17	2.77556e-17	2.77556e-17	2.77556e-17	2.77556e-17	2.77556e-17	2.77556e-17	2.77556e-17	2.77556e-17
KEGG2011;Unclassified;K15015;	44.5205	11.5263	5.35707	31.9656	5.53552	11.8788	38.1623	30.5043	22.7171	67.7995	27.1886	55.6845
KEGG2011;Unclassified;K19230;	2.77556e-17	2.77556e-17	2.77556e-17	2.77556e-17	2.77556e-17	2.77556e-17	2.77556e-17	2.77556e-17	2.77556e-17	2.77556e-17	2.77556e-17	2.77556e-17
KEGG2011;Unclassified;K12949;	2.77556e-17	2.77556e-17	2.77556e-17	2.77556e-17	2.77556e-17	2.77556e-17	2.77556e-17	2.77556e-17	2.77556e-17	2.77556e-17	2.77556e-17	2.77556e-17
KEGG2011;K1001100 Metabolism;Carbohydrate Metabolism;K1000562 Inositol phosphate metabolism;K00889 1-phosphatidylinositol-4-phosphate 5-kinase [EC:2.7.1.68];	2.77556e-17	2.77556e-17	2.77556e-17	2.77556e-17	2.77556e-17	2.77556e-17	2.77556e-17	2.77556e-17	2.77556e-17	2.77556e-17	2.77556e-17	2.77556e-17
KEGG2011;Unclassified;K04984;	2.77556e-17	2.77556e-17	2.77556e-17	2.77556e-17	2.77556e-17	2.77556e-17	2.77556e-17	2.77556e-17	2.77556e-17	2.77556e-17	2.77556e-17	2.77556e-17
KEGG2011;Unclassified;K15868;	25.5578	14.3865	283.566	9.61317	3.53345	6.56626	2.48225	0.0363451	0.0432871	2.77556e-17	2.77556e-17	2.77556e-17
KEGG2011;K1001100 Metabolism;Amino Acid Metabolism;K1000270 Cysteine and methionine metabolism;K08968 L-methionine (R)-S-oxide reductase [EC:1.8.4.14];	3.14058	0.64486	0.319282	5.00289	0	1.8481	2.77556e-17	2.77556e-17	2.77556e-17	2.77556e-17	2.77556e-17	2.77556e-17
KEGG2011;K1001100 Metabolism;Amino Acid Metabolism;K1000260 Glycine, serine and threonine metabolism;K12525 bifunctional aspartokinase / homoserine dehydrogenase 2 [EC:2.7.2.4 1.1.1.3];	2.77556e-17	2.77556e-17	2.77556e-17	2.77556e-17	2.77556e-17	2.77556e-17	2.77556e-17	2.77556e-17	2.77556e-17	2.77556e-17	2.77556e-17	2.77556e-17
KEGG2011;K1001100 Metabolism;Energy Metabolism;K1000190 Oxidative phosphorylation;K03661 V-type H+-transporting ATPase 21kDa proteolipid subunit;	2.77556e-17	2.77556e-17	2.77556e-17	2.77556e-17	2.77556e-17	2.77556e-17	2.77556e-17	2.77556e-17	2.77556e-17	2.77556e-17	2.77556e-17	2.77556e-17
KEGG2011;K1001100 Metabolism;Carbohydrate Metabolism;K1000020 Citrate cycle (TCA cycle);K00176 2-oxoglutarate ferredoxin oxidoreductase subunit delta [EC:1.2.7.3];	2.77556e-17	2.77556e-17	2.77556e-17	2.77556e-17	2.77556e-17	2.77556e-17	2.77556e-17	2.77556e-17	2.77556e-17	2.77556e-17	2.77556e-17	2.77556e-17
KEGG2011;K2000020 Cellular Processes;Cell Growth and Death;K1004114 Oocyte meiosis;K08836 STE20-like kinase [EC:2.7.11.1];	2.77556e-17	2.77556e-17	2.77556e-17	2.77556e-17	2.77556e-17	2.77556e-17	3.85305	2.54211	0.0782162	4.73768	19.6489	3.69143
KEGG2011;K2000016 Environmental Information Processing;Membrane Transport;K1002010 ABC transporters;K13894 microcin C transport system permease protein;	21.5348	29.8131	45.2972	31.2506	40.6116	40.8928	31.5892	21.6552	25.3149	35.9201	11.2862	15.4014
KEGG2011;Unclassified;K16052;	2.60404	5.71988	23.6575	69.7541	18.9421	46.7038	2.77769	6.39058	11.8154	20.9318	6.03861	13.5661
KEGG2011;K2000020 Cellular Processes;Transport and Catabolism;K1004140 Regulation of autophagy;K08334 beclin 1;	13.5749	5.72499	8.19295	8.91874	8.05865	1.23052	31.4192	9.01573	13.4009	28.5305	0.693691	30.1215
KEGG2011;Unclassified;K14282;	2.77556e-17	2.77556e-17	2.77556e-17	2.77556e-17	2.77556e-17	2.77556e-17	89.1554	15.3877	8.18503	28.7142	26.6406	28.7342
KEGG2011;K1001100 Metabolism;Xenobiotics Biodegradation and Metabolism;K1000361 Chlorocyclohexane and chlorobenzene degradation;K01561 haloacetate dehalogenase [EC:3.8.1.3];	2.77556e-17	2.77556e-17	2.77556e-17	2.77556e-17	2.77556e-17	2.77556e-17	2.77556e-17	2.77556e-17	2.77556e-17	2.77556e-17	2.77556e-17	2.77556e-17
KEGG2011;Unclassified;K08647;	2.77556e-17	2.77556e-17	2.77556e-17	0	1.03889	0	2.77556e-17	2.77556e-17	2.77556e-17	2.77556e-17	2.77556e-17	2.77556e-17
KEGG2011;Unclassified;K18916;	2.77556e-17	2.77556e-17	2.77556e-17	3.55141	1.95008	2.66208	2.77556e-17	2.77556e-17	2.77556e-17	0.120629	0.295595	6.19345
KEGG2011;Unclassified;K14951;	49.7295	15.8941	20.1989	61.7173	11.8182	18.0421	167.202	61.0908	105.143	179.598	48.5656	230.912
KEGG2011;K1001100 Metabolism;Carbohydrate Metabolism;K1000500 Starch and sucrose metabolism;K05343 maltose alpha-D-glucosyltransferase/ alpha-amylase [EC:5.4.99.16 3.2.1.1];	452.169	2348.4	601.967	345.253	646.27	442.729	263.618	367.039	355.204	185.711	185.089	172.239
KEGG2011;K1001100 Metabolism;Glycan Biosynthesis and Metabolism;K1000550 Peptidoglycan biosynthesis;K11693 peptidoglycan pentaglycine glycine transferase (the first glycine) [EC:2.3.2.16];	2.77556e-17	2.77556e-17	2.77556e-17	2.77556e-17	2.77556e-17	2.77556e-17	2.77556e-17	2.77556e-17	2.77556e-17	2.77556e-17	2.77556e-17	2.77556e-17
KEGG2011;K1001100 Metabolism;Glycan Biosynthesis and Metabolism;K1000540 Lipopolysaccharide biosynthesis;K02844 UDP-glucose:(heptosyl)LPS alpha-1,3-glucosyltransferase [EC:2.4.1.-];	5.39533	0	12.8199	20.922	50.6061	83.2956	25.048	32.9455	13.4472	52.9724	71.368	74.2368
KEGG2011;K1001100 Metabolism;Lipid Metabolism;K1000100 Steroid biosynthesis;K09832 cytochrome P450, family 710, subfamily A;	2.77556e-17	2.77556e-17	2.77556e-17	0.654456	1.4078	0	2.77556e-17	2.77556e-17	2.77556e-17	2.77556e-17	2.77556e-17	2.77556e-17
KEGG2011;Unclassified;K18954;	10.9608	22.4884	59.0619	18.6358	23.3548	34.4297	29.0577	29.2688	43.8374	45.5832	106.029	208.793
KEGG2011;Unclassified;K08817;	2.77556e-17	2.77556e-17	2.77556e-17	2.77556e-17	2.77556e-17	2.77556e-17	1.44836	9.92063	1.46575	14.5509	0.486117	1.99089
KEGG2011;K2000025 Organismal Systems;K2000032 Development;K1004320 Dorso-ventral axis formation;K03102 squid;	2.77556e-17	2.77556e-17	2.77556e-17	2.77556e-17	2.77556e-17	2.77556e-17	26.3746	45.5378	5.51935	15.2728	11.3196	40.0243
KEGG2011;K1001100 Metabolism;Metabolism of Cofactors and Vitamins;K1000790 Folate biosynthesis;K00950 2-amino-4-hydroxy-6-hydroxymethyldihydropteridine diphosphokinase [EC:2.7.6.3];	50.0482	81.6242	46.9859	87.76	134.914	107.817	63.3701	92.7452	130.279	108.563	71.6782	64.326
KEGG2011;K1001100 Metabolism;Nucleotide Metabolism;K1000230 Purine metabolism;K11787 phosphoribosylamine--glycine ligase / phosphoribosylglycinamide formyltransferase / phosphoribosylformylglycinamidine cyclo-ligase [EC:6.3.4.13 2.1.2.2 6.3.3.1];	2.77556e-17	2.77556e-17	2.77556e-17	2.77556e-17	2.77556e-17	2.77556e-17	2.77556e-17	2.77556e-17	2.77556e-17	2.77556e-17	2.77556e-17	2.77556e-17
KEGG2011;K1001100 Metabolism;Carbohydrate Metabolism;K1000052 Galactose metabolism;K00849 galactokinase [EC:2.7.1.6];	2.77556e-17	2.77556e-17	2.77556e-17	2.77556e-17	2.77556e-17	2.77556e-17	2.77556e-17	2.77556e-17	2.77556e-17	2.77556e-17	2.77556e-17	2.77556e-17
KEGG2011;K2000011 Genetic Information Processing;Folding, Sorting and Degradation;K1003050 Proteasome;K13527 proteasome-associated ATPase;	2860.38	7852.03	875.741	747.256	1762.41	643.916	258.371	354.374	464.219	89.3817	351.255	428.394
KEGG2011;K1001100 Metabolism;Carbohydrate Metabolism;K1000051 Fructose and mannose metabolism;K01711 GDPmannose 4,6-dehydratase [EC:4.2.1.47];	2.77556e-17	2.77556e-17	2.77556e-17	2.77556e-17	2.77556e-17	2.77556e-17	2.77556e-17	2.77556e-17	2.77556e-17	2.77556e-17	2.77556e-17	2.77556e-17
KEGG2011;Unclassified;K02486;	2.77556e-17	2.77556e-17	2.77556e-17	2.77556e-17	2.77556e-17	2.77556e-17	2.77556e-17	2.77556e-17	2.77556e-17	2.77556e-17	2.77556e-17	2.77556e-17
KEGG2011;K2000011 Genetic Information Processing;Folding, Sorting and Degradation;K1004120 Ubiquitin mediated proteolysis;K10099 F-box protein 2;	0	30.3031	0.935411	0.555738	0	2.70645	2.77556e-17	2.77556e-17	2.77556e-17	2.77556e-17	2.77556e-17	2.77556e-17
KEGG2011;Unclassified;K09507;	2.77556e-17	2.77556e-17	2.77556e-17	2.77556e-17	2.77556e-17	2.77556e-17	2.77556e-17	2.77556e-17	2.77556e-17	0.126265	4.75526	3.34047
KEGG2011;Unclassified;K15306;	37.3691	10.0729	5.30381	44.6327	2.15634	18.1664	6.69374	8.93712	14.5352	10.5625	5.8467	11.7377
KEGG2011;Unclassified;K17244;	0	0.768491	0.0611677	2.77556e-17	2.77556e-17	2.77556e-17	0.0669169	0.0578592	5.03847	2.77556e-17	2.77556e-17	2.77556e-17
KEGG2011;Unclassified;K05374;	2.77556e-17	2.77556e-17	2.77556e-17	2.77556e-17	2.77556e-17	2.77556e-17	2.48225	0.0363451	0.0432871	0.0846566	4.15409	0.107485
KEGG2011;K1001100 Metabolism;Energy Metabolism;K1000680 Methane metabolism;K08685 quinohemoprotein amine dehydrogenase [EC:1.4.9.1];	2.77556e-17	2.77556e-17	2.77556e-17	2.2253	1.68271	0.177769	2.77556e-17	2.77556e-17	2.77556e-17	2.77556e-17	2.77556e-17	2.77556e-17
KEGG2011;K1001100 Metabolism;Lipid Metabolism;K1000564 Glycerophospholipid metabolism;K13333 lysophospholipase [EC:3.1.1.5];	10.9468	0	4.3698	9.40929	1.81205	4.97478	2.74176	6.31337	5.32515	2.77556e-17	2.77556e-17	2.77556e-17
KEGG2011;Unclassified;K16339;	2.77556e-17	2.77556e-17	2.77556e-17	2.77556e-17	2.77556e-17	2.77556e-17	0.0239936	0.0208973	1.25653	2.77556e-17	2.77556e-17	2.77556e-17
KEGG2011;K2000016 Environmental Information Processing;Signal Transduction;K1004011 MAPK signaling pathway - yeast;K11237 bud emergence protein 1;	92.9533	18.7767	31.8628	89.2216	42.0746	55.1873	42.1609	16.6538	55.7506	31.7227	6.24238	51.8824
KEGG2011;K1001100 Metabolism;Metabolism of Cofactors and Vitamins;K1000860 Porphyrin and chlorophyll metabolism;K04039 light-independent protochlorophyllide reductase subunit B [EC:1.3.7.7];	2.77556e-17	2.77556e-17	2.77556e-17	2.77556e-17	2.77556e-17	2.77556e-17	2.77556e-17	2.77556e-17	2.77556e-17	2.77556e-17	2.77556e-17	2.77556e-17
KEGG2011;K1001100 Metabolism;Lipid Metabolism;K1000600 Sphingolipid metabolism;K04711 dihydroceramidase [EC:3.5.1.-];	8.52011	0	0.533062	3.96136	0	1.02989	1.24753	0.0208739	0.0247667	2.77556e-17	2.77556e-17	2.77556e-17
KEGG2011;K1001100 Metabolism;Nucleotide Metabolism;K1000230 Purine metabolism;K01951 GMP synthase (glutamine-hydrolysing) [EC:6.3.5.2];	2.77556e-17	2.77556e-17	2.77556e-17	2.77556e-17	2.77556e-17	2.77556e-17	2.77556e-17	2.77556e-17	2.77556e-17	2.77556e-17	2.77556e-17	2.77556e-17
KEGG2011;K1001100 Metabolism;Energy Metabolism;K1000710 Carbon fixation in photosynthetic organisms;K00811 aspartate aminotransferase, chloroplastic [EC:2.6.1.1];	2.77556e-17	2.77556e-17	2.77556e-17	2.77556e-17	2.77556e-17	2.77556e-17	2.77556e-17	2.77556e-17	2.77556e-17	2.77556e-17	2.77556e-17	2.77556e-17
KEGG2011;Unclassified;K08152;	36.045	231.945	17.1738	0.0939935	5.75085	0	18.3611	7.72728	13.3277	2.77556e-17	2.77556e-17	2.77556e-17
KEGG2011;Unclassified;K12428;	1.3312	53.9864	56.4802	0.419618	2.97196	3.65904	5.41146	0.114156	27.4927	7.74086	27.4527	3.73749
KEGG2011;K1001100 Metabolism;Amino Acid Metabolism;K1000400 Phenylalanine, tyrosine and tryptophan biosynthesis;K00210 prephenate dehydrogenase [EC:1.3.1.12];	2.77556e-17	2.77556e-17	2.77556e-17	2.77556e-17	2.77556e-17	2.77556e-17	2.77556e-17	2.77556e-17	2.77556e-17	2.77556e-17	2.77556e-17	2.77556e-17
KEGG2011;Unclassified;K15202;	7.21793	0	0.483053	9.21126	0.540557	3.77579	9.2388	1.41066	15.7651	14.8036	8.11088	2.02692
KEGG2011;K1001100 Metabolism;Lipid Metabolism;K1000561 Glycerolipid metabolism;K03429 1,2-diacylglycerol 3-glucosyltransferase [EC:2.4.1.157];	74.6438	119.409	134.334	64.9837	102.952	144.295	98.9793	208.28	248.686	75.666	108.507	144.978
KEGG2011;K2000011 Genetic Information Processing;K2000012 Transcription;K1003040 Spliceosome;K12823 ATP-dependent RNA helicase DDX5/DBP2 [EC:3.6.4.13];	101.249	54.4931	107.4	96.3737	36.1911	39.8956	96.0802	47.0888	59.9294	92.1116	27.4152	146.422
KEGG2011;Unclassified;K12204;	2.77556e-17	2.77556e-17	2.77556e-17	1.4073	3.13097	12.2568	5.16283	3.79524	0.0925212	2.77556e-17	2.77556e-17	2.77556e-17
KEGG2011;K2000011 Genetic Information Processing;Folding, Sorting and Degradation;K1003050 Proteasome;K03065 26S proteasome regulatory subunit T5;	181.527	29.6964	13.2995	172.124	8.42247	58.61	44.7216	14.1146	41.1941	49.5843	8.87372	37.0894
KEGG2011;K2000016 Environmental Information Processing;Signal Transduction;K1002020 Two-component system;K13491 two-component system, chemotaxis family, response regulator WspF [EC:3.1.1.61];	0	1.38694	8.05822	2.34453	1.49288	4.04338	10.6231	13.9858	15.9408	5.66397	0.287082	0.151029
KEGG2011;K1001100 Metabolism;Amino Acid Metabolism;K1000250 Alanine, aspartate and glutamate metabolism;K03334 L-amino-acid oxidase [EC:1.4.3.2];	2.77556e-17	2.77556e-17	2.77556e-17	2.77556e-17	2.77556e-17	2.77556e-17	2.77556e-17	2.77556e-17	2.77556e-17	2.77556e-17	2.77556e-17	2.77556e-17
KEGG2011;K1001100 Metabolism;Carbohydrate Metabolism;K1000052 Galactose metabolism;K12309 beta-galactosidase [EC:3.2.1.23];	2.77556e-17	2.77556e-17	2.77556e-17	2.77556e-17	2.77556e-17	2.77556e-17	2.77556e-17	2.77556e-17	2.77556e-17	2.77556e-17	2.77556e-17	2.77556e-17
KEGG2011;K2000020 Cellular Processes;Cell Motility;K1004810 Regulation of actin cytoskeleton;K05700 vinculin;	2.77556e-17	2.77556e-17	2.77556e-17	2.77556e-17	2.77556e-17	2.77556e-17	2.77556e-17	2.77556e-17	2.77556e-17	2.77556e-17	2.77556e-17	2.77556e-17
KEGG2011;Unclassified;K20325;	2.77556e-17	2.77556e-17	2.77556e-17	2.77556e-17	2.77556e-17	2.77556e-17	3.73496	0.0482666	0.057656	1.73513	5.46563	9.79879
KEGG2011;K2000011 Genetic Information Processing;K2000012 Transcription;K1003022 Basal transcription factors;K03136 transcription initiation factor TFIIE subunit alpha;	28.5282	7.8903	5.19627	33.4782	9.75597	19.7778	2.66191	0.0719194	5.1642	10.5236	3.35893	11.6798
KEGG2011;Unclassified;K03312;	9.80538	25.6162	12.308	8.07252	27.1634	11.8967	9.34219	15.2572	19.8817	18.1343	23.3979	10.3963
KEGG2011;Unclassified;K09008;	2.77556e-17	2.77556e-17	2.77556e-17	2.77556e-17	2.77556e-17	2.77556e-17	2.77556e-17	2.77556e-17	2.77556e-17	2.77556e-17	2.77556e-17	2.77556e-17
KEGG2011;Unclassified;K13869;	0	0.768491	0.0611677	0	0.488445	0	2.77556e-17	2.77556e-17	2.77556e-17	2.77556e-17	2.77556e-17	2.77556e-17
KEGG2011;K1001100 Metabolism;Carbohydrate Metabolism;K1000051 Fructose and mannose metabolism;K02798 PTS system, mannitol-specific IIA component [EC:2.7.1.69];	2.77556e-17	2.77556e-17	2.77556e-17	2.77556e-17	2.77556e-17	2.77556e-17	2.77556e-17	2.77556e-17	2.77556e-17	2.77556e-17	2.77556e-17	2.77556e-17
KEGG2011;K1001100 Metabolism;Carbohydrate Metabolism;K1000520 Amino sugar and nucleotide sugar metabolism;K12447 UDP-sugar pyrophosphorylase [EC:2.7.7.64];	0	0	2.23943	0.874914	0	0	14.3665	7.6769	5.44416	3.09815	0.371509	6.44409
KEGG2011;Unclassified;K15175;	19.7649	4.94551	22.246	19.6413	3.45131	9.22235	0.0239936	0.0208973	1.25653	0.0787743	0.181143	3.05345
KEGG2011;Unclassified;K09007;	138.576	214.004	379.681	328.275	363.845	371.14	1015.95	1157.02	965.884	570.884	956.976	1764.97
KEGG2011;K2000011 Genetic Information Processing;Replication and Repair;K1003440 Homologous recombination;K10869 RAD51-like protein 1;	2.77556e-17	2.77556e-17	2.77556e-17	2.77556e-17	2.77556e-17	2.77556e-17	11.5419	0.0922781	2.77146	16.4062	8.33118	6.98195
KEGG2011;K2000025 Organismal Systems;Endocrine System;K1004910 Insulin signaling pathway;	4379.44	2433.96	1364.28	5025.51	1707.32	2503.34	1500.84	1296.79	1761.35	1499.03	994.194	1642.08
KEGG2011;Unclassified;K09023;	5.4427	6.60332	0.64237	0.425815	3.99388	2.29639	10.4402	10.0859	0.124633	2.80773	0.177084	0.0977712
KEGG2011;Unclassified;K17678;	51.1776	7.11934	16.4338	83.8904	8.00921	19.5703	0.0239936	0.0208973	1.25653	0.102455	0.244055	4.61023
KEGG2011;Unclassified;K19845;	38.1336	11.4958	45.2319	36.7561	4.24998	20.5911	35.4313	12.818	20.0184	55.7065	29.5902	35.5757
KEGG2011;Unclassified;K03534;	34.0578	72.8848	54.1217	16.6884	17.1261	16.689	5.42077	16.4501	14.6053	9.05735	10.3791	5.28778
KEGG2011;Unclassified;K11392;	2.77556e-17	2.77556e-17	2.77556e-17	2.77556e-17	2.77556e-17	2.77556e-17	2.77556e-17	2.77556e-17	2.77556e-17	2.77556e-17	2.77556e-17	2.77556e-17
KEGG2011;K2000025 Organismal Systems;Immune System;K1004650 Natural killer cell mediated cytotoxicity;	2.77556e-17	2.77556e-17	2.77556e-17	2.77556e-17	2.77556e-17	2.77556e-17	2.77556e-17	2.77556e-17	2.77556e-17	2.77556e-17	2.77556e-17	2.77556e-17
KEGG2011;Unclassified;K07323;	246.227	211.796	353.518	302.662	318.459	695.532	1069.91	1007.16	678.585	469.623	552.536	728.981
KEGG2011;Unclassified;K00590;	4.58287	0	0.359649	0	4.09372	10.2972	13.2918	46.648	0.151666	14.7865	5.75188	3.67157
KEGG2011;Unclassified;K17330;	34.0192	129.17	20.8841	14.8583	29.646	8.6619	6.7306	23.9538	9.41756	6.30967	23.4418	23.4773
KEGG2011;Unclassified;K11858;	0	1.55357	0.120459	2.77556e-17	2.77556e-17	2.77556e-17	6.53468	5.09232	2.77047	6.03656	3.15448	6.68972
KEGG2011;Unclassified;K18103;	309.449	6.38605	1.39247	297.84	8.01504	89.3475	0.0663769	3.68841	1.38493	2.77556e-17	2.77556e-17	2.77556e-17
KEGG2011;K2000011 Genetic Information Processing;Folding, Sorting and Degradation;K1003060 Protein export;K03118 sec-independent protein translocase protein TatC;	2.77556e-17	2.77556e-17	2.77556e-17	2.77556e-17	2.77556e-17	2.77556e-17	2.77556e-17	2.77556e-17	2.77556e-17	2.77556e-17	2.77556e-17	2.77556e-17
KEGG2011;Unclassified;K03720;	2.77556e-17	2.77556e-17	2.77556e-17	0	0.375819	0.880284	2.77556e-17	2.77556e-17	2.77556e-17	2.77556e-17	2.77556e-17	2.77556e-17
KEGG2011;Unclassified;K03645;	2.77556e-17	2.77556e-17	2.77556e-17	2.77556e-17	2.77556e-17	2.77556e-17	2.77556e-17	2.77556e-17	2.77556e-17	2.77556e-17	2.77556e-17	2.77556e-17
KEGG2011;K2000020 Cellular Processes;Transport and Catabolism;K1004142 Lysosome;K01125 N-acetylglucosamine-1-phosphodiester alpha-N-acetylglucosaminidase [EC:3.1.4.45];	2.77556e-17	2.77556e-17	2.77556e-17	2.77556e-17	2.77556e-17	2.77556e-17	2.77556e-17	2.77556e-17	2.77556e-17	2.77556e-17	2.77556e-17	2.77556e-17
KEGG2011;K2000020 Cellular Processes;Transport and Catabolism;K1004146 Peroxisome;K11187 peroxiredoxin 5, atypical 2-Cys peroxiredoxin [EC:1.11.1.15];	27.5124	0.580252	5.06259	31.2205	7.66585	11.0732	0.0419286	0.0364075	2.49999	0.0846566	4.15409	0.107485
KEGG2011;K2000016 Environmental Information Processing;Signal Transduction;K1002020 Two-component system;K13924 two-component system, chemotaxis family, CheB/CheR fusion protein [EC:2.1.1.80 3.1.1.61];	2.77556e-17	2.77556e-17	2.77556e-17	2.77556e-17	2.77556e-17	2.77556e-17	2.77556e-17	2.77556e-17	2.77556e-17	2.77556e-17	2.77556e-17	2.77556e-17
KEGG2011;K1001100 Metabolism;Xenobiotics Biodegradation and Metabolism;K1000791 Atrazine degradation;K03383 cyanuric acid amidohydrolase [EC:3.5.2.15];	0.916828	0	0.103375	0	0	1.47363	2.77556e-17	2.77556e-17	2.77556e-17	2.77556e-17	2.77556e-17	2.77556e-17
KEGG2011;Unclassified;K00974;	43.7037	65.5161	80.3175	93.3271	132.321	138.685	250.213	158.793	89.2933	95.2261	139.823	106.428
KEGG2011;Unclassified;K15152;	1.86443	0	0.183888	9.11643	2.99456	41.2934	2.77556e-17	2.77556e-17	2.77556e-17	2.77556e-17	2.77556e-17	2.77556e-17
KEGG2011;K1001100 Metabolism;Amino Acid Metabolism;K1000330 Arginine and proline metabolism;K09472 gamma-glutamyl-gamma-aminobutyraldehyde dehydrogenase [EC:1.2.1.-];	1319.45	1472.23	905.637	2599.38	1254.44	172.915	147.552	102.945	129.065	63.4681	91.9959	44.1427
KEGG2011;Unclassified;K03635;	67.1826	123.895	54.9699	63.3199	110.284	71.9291	106.736	111.757	81.2369	80.1617	124.041	109.728
KEGG2011;Unclassified;K16745;	2.77556e-17	2.77556e-17	2.77556e-17	2.77556e-17	2.77556e-17	2.77556e-17	5.06698	1.33692	0.0783554	14.8483	0.561976	10.1126
KEGG2011;K2000025 Organismal Systems;Environmental Adaptation;K1004626 Plant-pathogen interaction;K13412 calcium-dependent protein kinase [EC:2.7.11.1];	2.77556e-17	2.77556e-17	2.77556e-17	2.77556e-17	2.77556e-17	2.77556e-17	2.77556e-17	2.77556e-17	2.77556e-17	2.77556e-17	2.77556e-17	2.77556e-17
KEGG2011;Unclassified;K03324;	62.9827	83.7173	95.9624	52.8209	78.7124	88.8743	92.3025	140.91	85.231	54.5894	129.17	119.76
KEGG2011;Unclassified;K19337;	158.039	63.9704	58.9151	53.144	57.1696	127.305	255.683	351.763	242.197	59.1063	129.213	121.454
KEGG2011;Unclassified;K16894;	0	0	10.2159	2.77556e-17	2.77556e-17	2.77556e-17	15.5084	2.66337	2.80822	21.1055	6.14116	26.7609
KEGG2011;K1001100 Metabolism;Carbohydrate Metabolism;K1000650 Butanoate metabolism;K07518 hydroxybutyrate-dimer hydrolase [EC:3.1.1.22];	19.7932	59.1067	35.0924	26.8565	31.9256	16.5167	59.3821	81.2844	83.8013	23.9552	6.09601	16.8974
KEGG2011;K1001100 Metabolism;Energy Metabolism;K1000920 Sulfur metabolism;K12339 cysteine synthase B [EC:2.5.1.47];	2.77556e-17	2.77556e-17	2.77556e-17	2.77556e-17	2.77556e-17	2.77556e-17	2.77556e-17	2.77556e-17	2.77556e-17	2.77556e-17	2.77556e-17	2.77556e-17
KEGG2011;Unclassified;K09104;	11.9554	0.585237	10.9106	11.0725	5.28308	4.87015	0.0669169	0.0578592	5.03847	2.77556e-17	2.77556e-17	2.77556e-17
KEGG2011;Unclassified;K13020;	61.4226	66.2512	58.1581	51.761	18.188	17.6591	127.85	154.924	113.152	34.4896	16.3508	15.4213
KEGG2011;K1001100 Metabolism;Amino Acid Metabolism;K1000290 Valine, leucine and isoleucine biosynthesis;K00835 valine--pyruvate aminotransferase [EC:2.6.1.66];	2.77556e-17	2.77556e-17	2.77556e-17	6.58794	19.9662	44.9046	2.73031	7.50288	2.75835	10.3768	5.59051	3.62526
KEGG2011;K1001100 Metabolism;Nucleotide Metabolism;K1000230 Purine metabolism;K00527 ribonucleoside-triphosphate reductase [EC:1.17.4.2];	2.77556e-17	2.77556e-17	2.77556e-17	2.77556e-17	2.77556e-17	2.77556e-17	2.77556e-17	2.77556e-17	2.77556e-17	2.77556e-17	2.77556e-17	2.77556e-17
KEGG2011;K2000016 Environmental Information Processing;Membrane Transport;K1002010 ABC transporters;K02044 phosphonate transport system substrate-binding protein;	85.6672	104.873	73.821	171.047	148.608	120.19	59.3686	71.1445	81.1307	74.0054	76.6923	67.6138
KEGG2011;K2000016 Environmental Information Processing;Membrane Transport;K1002010 ABC transporters;K10094 nickel transport protein;	0.431861	0	0.0556162	2.77556e-17	2.77556e-17	2.77556e-17	2.77556e-17	2.77556e-17	2.77556e-17	2.77556e-17	2.77556e-17	2.77556e-17
KEGG2011;K2000020 Cellular Processes;Cell Growth and Death;K1004111 Cell cycle - yeast;K02555 M-phase inducer tyrosine phosphatase [EC:3.1.3.48];	13.9008	2.78936	0.754918	15.1242	4.80583	4.01738	2.77556e-17	2.77556e-17	2.77556e-17	2.77556e-17	2.77556e-17	2.77556e-17
KEGG2011;Unclassified;K12288;	2.77556e-17	2.77556e-17	2.77556e-17	2.77556e-17	2.77556e-17	2.77556e-17	2.77556e-17	2.77556e-17	2.77556e-17	2.77556e-17	2.77556e-17	2.77556e-17
KEGG2011;K2000016 Environmental Information Processing;Signal Transduction;K1002020 Two-component system;K07677 two-component system, NarL family, capsular synthesis sensor histidine kinase RcsC [EC:2.7.13.3];	0	2.32493	0.176025	41.4723	13.6072	5.87104	2.77556e-17	2.77556e-17	2.77556e-17	1.66881	4.95047	3.41346
KEGG2011;K2000016 Environmental Information Processing;Signal Transduction;K1002020 Two-component system;K07646 two-component system, OmpR family, sensor histidine kinase KdpD [EC:2.7.13.3];	167.548	351.849	101.562	105.827	219.583	159.231	162.105	200.634	133.123	72.7092	80.0136	257.62
KEGG2011;Unclassified;K19157;	0.158541	5.22807	3.70923	2.3082	1.93456	4.43931	2.5468	1.29489	0.0575031	0.132065	8.70941	0.170258
KEGG2011;Unclassified;K15663;	2.64358	11.0306	7.76318	1.46072	10.8259	0	7.81936	2.64203	5.34629	0.132065	8.70941	0.170258
KEGG2011;K1001100 Metabolism;Carbohydrate Metabolism;K1000520 Amino sugar and nucleotide sugar metabolism;K10012 undecaprenyl-phosphate 4-deoxy-4-formamido-L-arabinose transferase [EC:2.4.2.53];	0.252365	2.28231	0.2158	4.60331	16.7569	5.21456	0.0415766	2.41474	0.0429974	2.77556e-17	2.77556e-17	2.77556e-17
KEGG2011;Unclassified;K16839;	2.77556e-17	2.77556e-17	2.77556e-17	0	0	1.47363	2.77556e-17	2.77556e-17	2.77556e-17	2.77556e-17	2.77556e-17	2.77556e-17
KEGG2011;Unclassified;K08649;	0.916828	0	0.103375	2.77556e-17	2.77556e-17	2.77556e-17	2.77556e-17	2.77556e-17	2.77556e-17	2.77556e-17	2.77556e-17	2.77556e-17
KEGG2011;Unclassified;K03145;	39.3147	9.32279	16.2372	61.2603	1.32942	15.7128	7.84373	3.88851	5.36296	7.6561	15.1318	5.32128
KEGG2011;K1001100 Metabolism;Lipid Metabolism;K1000561 Glycerolipid metabolism;K11155 diacylglycerol O-acyltransferase 1 [EC:2.3.1.20 2.3.1.75 2.3.1.76];	2.77556e-17	2.77556e-17	2.77556e-17	2.77556e-17	2.77556e-17	2.77556e-17	2.77556e-17	2.77556e-17	2.77556e-17	2.77556e-17	2.77556e-17	2.77556e-17
KEGG2011;Unclassified;K17053;	29.2859	1.30131	0.951179	29.4463	1.74805	6.34133	6.64002	7.63746	7.99103	10.5127	0.552434	13.2398
KEGG2011;Unclassified;K18198;	2.77556e-17	2.77556e-17	2.77556e-17	0	0	0.972014	2.77556e-17	2.77556e-17	2.77556e-17	2.77556e-17	2.77556e-17	2.77556e-17
KEGG2011;Unclassified;K02198;	167.08	211.096	330.137	484.027	414.883	419.768	299.136	273.109	324.604	406.189	457.349	536.652
KEGG2011;Unclassified;K14001;	4.20799	4.38784	0.534909	5.53931	0.571659	3.06332	0.0834775	0.0719742	7.61819	2.77556e-17	2.77556e-17	2.77556e-17
KEGG2011;Unclassified;K11843;	82.2542	11.4869	16.8292	98.778	17.6714	25.022	28.8815	21.5947	9.47253	36.2915	29.5217	47.1481
KEGG2011;Unclassified;K13615;	1.32526	7.1332	52.8781	3.21601	13.9587	2.02725	2.77556e-17	2.77556e-17	2.77556e-17	0.0846566	4.15409	0.107485
KEGG2011;K1001100 Metabolism;Biosynthesis of Polyketides and Terpenoids;K1000904 Diterpenoid biosynthesis;K14043 syn-copalyl-diphosphate synthase [EC:5.5.1.14];	2.77556e-17	2.77556e-17	2.77556e-17	2.77556e-17	2.77556e-17	2.77556e-17	2.77556e-17	2.77556e-17	2.77556e-17	2.77556e-17	2.77556e-17	2.77556e-17
KEGG2011;Unclassified;K12289;	2.77556e-17	2.77556e-17	2.77556e-17	2.77556e-17	2.77556e-17	2.77556e-17	2.77556e-17	2.77556e-17	2.77556e-17	2.77556e-17	2.77556e-17	2.77556e-17
KEGG2011;K1001100 Metabolism;Lipid Metabolism;K1000561 Glycerolipid metabolism;K06119 sulfoquinovosyltransferase [EC:2.4.1.-];	2.77556e-17	2.77556e-17	2.77556e-17	0.330717	0	0.386411	2.77556e-17	2.77556e-17	2.77556e-17	2.77556e-17	2.77556e-17	2.77556e-17
KEGG2011;K2000016 Environmental Information Processing;Membrane Transport;K1002010 ABC transporters;K05776 molybdate transport system ATP-binding protein;	0.691016	0	5.09354	10.3075	23.0061	5.13518	5.36833	8.88561	9.29292	13.4183	8.18112	5.31495
KEGG2011;Unclassified;K08857;	2.77556e-17	2.77556e-17	2.77556e-17	2.77556e-17	2.77556e-17	2.77556e-17	2.77556e-17	2.77556e-17	2.77556e-17	2.77556e-17	2.77556e-17	2.77556e-17
KEGG2011;K2000020 Cellular Processes;Transport and Catabolism;K1004140 Regulation of autophagy;	133.295	35.5563	9.41396	140.655	23.1026	38.6693	14.4925	11.481	13.3269	33.0638	3.56146	33.5428
KEGG2011;Unclassified;K01297;	75.9284	133.303	96.6323	49.4285	61.5636	56.0344	105.505	185.349	114.486	33.1408	11.406	35.2935
KEGG2011;Unclassified;K17421;	7.21793	0	0.483053	11.0546	0	0.876048	0.0239936	0.0208973	1.25653	2.77556e-17	2.77556e-17	2.77556e-17
KEGG2011;K2000016 Environmental Information Processing;Signal Transduction;K1004012 ErbB signaling pathway;K07203 FKBP12-rapamycin complex-associated protein;	2.77556e-17	2.77556e-17	2.77556e-17	2.77556e-17	2.77556e-17	2.77556e-17	2.77556e-17	2.77556e-17	2.77556e-17	2.77556e-17	2.77556e-17	2.77556e-17
KEGG2011;Unclassified;K18410;	2.77556e-17	2.77556e-17	2.77556e-17	2.77556e-17	2.77556e-17	2.77556e-17	2.77556e-17	2.77556e-17	2.77556e-17	2.77556e-17	2.77556e-17	2.77556e-17
KEGG2011;K2000025 Organismal Systems;Immune System;K1004621 NOD-like receptor signaling pathway;K12795 suppressor of G2 allele of SKP1;	2.77556e-17	2.77556e-17	2.77556e-17	2.77556e-17	2.77556e-17	2.77556e-17	2.77556e-17	2.77556e-17	2.77556e-17	2.77556e-17	2.77556e-17	2.77556e-17
KEGG2011;K1001100 Metabolism;Metabolism of Cofactors and Vitamins;K1000770 Pantothenate and CoA biosynthesis;K00077 2-dehydropantoate 2-reductase [EC:1.1.1.169];	1253.22	939.976	317.354	637.77	1376.05	200.577	515.249	628.663	494.947	249.155	322.175	221.257
KEGG2011;K2000016 Environmental Information Processing;Membrane Transport;K1002010 ABC transporters;K11607 manganese/iron transport system ATP-binding protein;	24.7441	19.6267	16.1254	16.9015	23.4191	27.3324	16.9841	3.94397	10.6677	20.997	20.7466	3.75393
KEGG2011;K1001100 Metabolism;Lipid Metabolism;K1000061 Fatty acid biosynthesis;K00648 3-oxoacyl-[acyl-carrier-protein] synthase III [EC:2.3.1.180];	759.272	1727.2	682.562	691.127	1079.18	800.266	1220.19	1487.21	1032.43	1029.56	985.808	881.111
KEGG2011;K2000020 Cellular Processes;Cell Motility;K1002040 Flagellar assembly;K02400 flagellar biosynthesis protein FlhA;	325.723	486.472	189.959	132.555	370.472	735.787	394.068	712.401	373.93	475.311	259.42	231.456
KEGG2011;Unclassified;K03830;	5.2434	2.11344	0.491774	1.50808	2.3861	5.31189	2.78526	17.503	2.81602	8.75627	0.424523	3.52653
KEGG2011;Unclassified;K06409;	0.167018	1.376	8.30254	43.29	16.0902	19.6746	0.0667366	1.31915	3.83165	3.01845	4.73325	0.160457
KEGG2011;K2000025 Organismal Systems;Immune System;K1004610 Complement and coagulation cascades;K03992 mannan-binding lectin serine protease 1 [EC:3.4.21.-];	2.77556e-17	2.77556e-17	2.77556e-17	0	1.03889	0	2.77556e-17	2.77556e-17	2.77556e-17	2.77556e-17	2.77556e-17	2.77556e-17
KEGG2011;K2000020 Cellular Processes;Transport and Catabolism;K1004144 Endocytosis;K12194 charged multivesicular body protein 4;	34.8137	4.9391	12.4439	55.6497	2.57214	13.7539	10.5176	3.93126	11.9041	7.73524	5.99472	23.1372
KEGG2011;Unclassified;K14318;	39.1326	66.3084	50.375	53.3312	67.0916	40.7073	2.77556e-17	2.77556e-17	2.77556e-17	2.77556e-17	2.77556e-17	2.77556e-17
KEGG2011;Unclassified;K02504;	2.77556e-17	2.77556e-17	2.77556e-17	0	0	0.453403	2.77556e-17	2.77556e-17	2.77556e-17	2.77556e-17	2.77556e-17	2.77556e-17
KEGG2011;Unclassified;K17944;	110.805	34.0889	47.1151	123.891	13.0292	42.6311	2.77737	8.85673	9.25613	0.140239	4.9603	4.91347
KEGG2011;K1001100 Metabolism;Xenobiotics Biodegradation and Metabolism;K1000633 Nitrotoluene degradation;K10680 N-ethylmaleimide reductase [EC:1.-.-.-];	206.409	307.26	319.343	149.07	177.759	419.859	3300.58	1456.87	1756.14	819.973	1606.88	2450.27
KEGG2011;Unclassified;K19158;	8.46712	38.7923	16.1925	3.80631	24.6284	15.1615	13.2323	15.257	15.9702	13.6952	23.2826	12.0157
KEGG2011;K1001100 Metabolism;Amino Acid Metabolism;K1000260 Glycine, serine and threonine metabolism;K06718 L-2,4-diaminobutyric acid acetyltransferase [EC:2.3.1.178];	10.9171	180.36	1.34373	36.5823	52.0098	298.799	2.63295	0.0655182	3.88681	58.8757	58.1662	45.7262
KEGG2011;K2000016 Environmental Information Processing;Signal Transduction;K1004011 MAPK signaling pathway - yeast;K07973 guanine nucleotide-binding protein subunit gamma, other;	15.3899	0.582829	11.2684	11.9112	1.39099	1.25323	0.0239936	0.0208973	1.25653	0.102455	0.244055	4.61023
KEGG2011;Unclassified;K20196;	0	0	4.5009	2.77556e-17	2.77556e-17	2.77556e-17	19.5227	2.68227	8.06151	12.2411	11.1596	28.3349
KEGG2011;K2000020 Cellular Processes;Transport and Catabolism;K1004146 Peroxisome;K13352 peroxin-11B;	97.374	4.92627	24.3361	82.7813	11.373	19.9587	10.6166	13.9779	14.6284	10.572	8.24792	10.1575
KEGG2011;Unclassified;K19373;	0	4.59255	0.318157	2.77556e-17	2.77556e-17	2.77556e-17	0.0669169	0.0578592	5.03847	2.77556e-17	2.77556e-17	2.77556e-17
KEGG2011;K2000020 Cellular Processes;Transport and Catabolism;K1004142 Lysosome;K12391 AP-1 complex subunit gamma-1;	172.337	22.4056	17.1304	188.031	28.5331	69.9022	35.4407	12.8201	21.3374	45.1734	16.6545	40.4464
KEGG2011;K2000016 Environmental Information Processing;Signal Transduction;K1002020 Two-component system;K06596 chemosensory pili system protein ChpA (sensor histidine kinase/response regulator);	1503.99	1021.45	1086.14	1259.3	1596.24	1375.15	4863.47	4728.44	3546.79	1456.75	1450.76	1014.53
KEGG2011;Unclassified;K10382;	2.77556e-17	2.77556e-17	2.77556e-17	2.62242	0	0	3.73496	0.0482666	0.057656	7.23849	2.93721	0.189274
KEGG2011;K2000016 Environmental Information Processing;Signal Transduction;K1002020 Two-component system;K07687 two-component system, NarL family, captular synthesis response regulator RcsB;	2.77556e-17	2.77556e-17	2.77556e-17	0	0.488445	0	2.48225	0.0363451	0.0432871	2.77556e-17	2.77556e-17	2.77556e-17
KEGG2011;Unclassified;K14567;	18.5364	4.24772	0.857476	17.855	2.20352	2.80977	0.103387	7.50323	5.30161	4.5582	5.23873	3.51415
KEGG2011;Unclassified;K08566;	2.77556e-17	2.77556e-17	2.77556e-17	2.77556e-17	2.77556e-17	2.77556e-17	2.77556e-17	2.77556e-17	2.77556e-17	2.77556e-17	2.77556e-17	2.77556e-17
KEGG2011;K1001100 Metabolism;Carbohydrate Metabolism;K1000010 Glycolysis / Gluconeogenesis;K01792 glucose-6-phosphate 1-epimerase [EC:5.1.3.15];	177.887	104.037	119.874	160.908	115.42	147.583	118.605	129.534	94.5362	126.861	171.375	91.3808
KEGG2011;K1001100 Metabolism;Carbohydrate Metabolism;K1000052 Galactose metabolism;K04618 galactose oxidase [EC:1.1.3.9];	16.6629	24.8465	8.90586	4.66138	14.2703	2.81773	0.0238619	1.21322	0.0246583	2.77556e-17	2.77556e-17	2.77556e-17
KEGG2011;Unclassified;K02440;	275.688	1113.42	616.419	70.8127	369.536	99.8037	250.435	392.391	267.465	113.532	396.301	531.304
KEGG2011;Unclassified;K09399;	2.77556e-17	2.77556e-17	2.77556e-17	2.77556e-17	2.77556e-17	2.77556e-17	2.77556e-17	2.77556e-17	2.77556e-17	2.77556e-17	2.77556e-17	2.77556e-17
KEGG2011;K1001100 Metabolism;Carbohydrate Metabolism;K1000620 Pyruvate metabolism;K01573 oxaloacetate decarboxylase, gamma subunit [EC:4.1.1.3];	2.77556e-17	2.77556e-17	2.77556e-17	2.77556e-17	2.77556e-17	2.77556e-17	2.77556e-17	2.77556e-17	2.77556e-17	2.77556e-17	2.77556e-17	2.77556e-17
KEGG2011;Unclassified;K02236;	2.77556e-17	2.77556e-17	2.77556e-17	0.874914	0	0	2.77556e-17	2.77556e-17	2.77556e-17	4.22728	0.237576	0.127712
KEGG2011;K1001100 Metabolism;Energy Metabolism;K1000190 Oxidative phosphorylation;K02117 V/A-type H+-transporting ATPase subunit A [EC:3.6.3.14];	2.77556e-17	2.77556e-17	2.77556e-17	2.77556e-17	2.77556e-17	2.77556e-17	2.77556e-17	2.77556e-17	2.77556e-17	2.77556e-17	2.77556e-17	2.77556e-17
KEGG2011;Unclassified;K06169;	2.22647	7.29535	10.4567	19.3313	26.7524	33.5977	13.2739	31.5795	9.46166	9.32854	16.4065	45.0013
KEGG2011;K1001100 Metabolism;Biosynthesis of Polyketides and Terpenoids;K1001053 Biosynthesis of siderophore group nonribosomal peptides;K00216 2,3-dihydro-2,3-dihydroxybenzoate dehydrogenase [EC:1.3.1.28];	0.815895	0.705306	0.15513	3.4457	223.174	3.13957	2.77556e-17	2.77556e-17	2.77556e-17	6.06332	0.474443	9.81637
KEGG2011;K1001100 Metabolism;Nucleotide Metabolism;K1000230 Purine metabolism;K01488 adenosine deaminase [EC:3.5.4.4];	2.77556e-17	2.77556e-17	2.77556e-17	2.77556e-17	2.77556e-17	2.77556e-17	2.77556e-17	2.77556e-17	2.77556e-17	2.77556e-17	2.77556e-17	2.77556e-17
KEGG2011;Unclassified;K13884;	2.77556e-17	2.77556e-17	2.77556e-17	2.77556e-17	2.77556e-17	2.77556e-17	2.48225	0.0363451	0.0432871	2.77556e-17	2.77556e-17	2.77556e-17
KEGG2011;Unclassified;K16536;	59.7692	7.85027	5.40455	59.7093	11.4077	12.5336	0.0419286	0.0364075	2.49999	0.0465536	0.102304	1.53492
KEGG2011;Unclassified;K19594;	3.23975	0	0.280893	1.92863	1.26466	0	2.63228	1.33706	2.65584	9.08566	10.471	6.91491
KEGG2011;Unclassified;K02665;	133.312	139.03	165.406	203.976	369.566	176.991	494.148	528.35	456.361	251.878	124.733	126.794
KEGG2011;Unclassified;K03248;	88.8683	7.109	31.6839	84.8311	8.00669	27.4303	11.8261	6.43902	10.6429	5.77232	0.330564	1.86057
KEGG2011;Unclassified;K03684;	387.031	860.709	535.632	341.57	425.935	277.131	209.571	262.897	240.817	344.188	361.947	244.926
KEGG2011;K1001100 Metabolism;Lipid Metabolism;K1000120 Primary bile acid biosynthesis;K07431 sterol 12-alpha-hydroxylase [EC:1.14.13.95 1.14.13.96];	2.77556e-17	2.77556e-17	2.77556e-17	2.77556e-17	2.77556e-17	2.77556e-17	2.77556e-17	2.77556e-17	2.77556e-17	2.77556e-17	2.77556e-17	2.77556e-17
KEGG2011;Unclassified;K02025;	1413.36	2305.9	2071.19	977.328	1702.44	625.201	390.1	373.469	613.202	369.935	464.984	371.41
KEGG2011;Unclassified;K19200;	5.6019	12.3948	14.7744	47.916	30.4105	36.1374	0.0831655	2.56679	5.16239	11.9061	0.53791	10.037
KEGG2011;Unclassified;K15312;	3.87202	4.96728	27.2987	0	4.44873	3.18477	13.277	9.01818	33.0312	6.10194	10.046	3.62156
KEGG2011;K1001100 Metabolism;Metabolism of Other Amino Acids;K1000480 Glutathione metabolism;K05360 protein-disulfide reductase (glutathione) [EC:1.8.4.2];	0.431861	0	0.0556162	0	1.64024	3.44429	2.77556e-17	2.77556e-17	2.77556e-17	2.80773	0.177084	0.0977712
KEGG2011;K1001100 Metabolism;Carbohydrate Metabolism;K1000630 Glyoxylate and dicarboxylate metabolism;K11517 (S)-2-hydroxy-acid oxidase [EC:1.1.3.15];	2.77556e-17	2.77556e-17	2.77556e-17	2.77556e-17	2.77556e-17	2.77556e-17	2.77556e-17	2.77556e-17	2.77556e-17	2.77556e-17	2.77556e-17	2.77556e-17
KEGG2011;K2000016 Environmental Information Processing;Membrane Transport;K1002010 ABC transporters;K05657 ATP-binding cassette, subfamily B (MDR/TAP), member 10;	2.77556e-17	2.77556e-17	2.77556e-17	2.77556e-17	2.77556e-17	2.77556e-17	2.77556e-17	2.77556e-17	2.77556e-17	2.77556e-17	2.77556e-17	2.77556e-17
KEGG2011;Unclassified;K16258;	3.7262	5.1503	0.54334	1.77462	1.17329	1.06236	2.79581	11.3989	13.2078	2.99564	0.291317	3.30007
KEGG2011;K2000020 Cellular Processes;Cell Communication;K1004510 Focal adhesion;K06272 integrin-linked kinase [EC:2.7.11.1];	2.77556e-17	2.77556e-17	2.77556e-17	2.77556e-17	2.77556e-17	2.77556e-17	2.77556e-17	2.77556e-17	2.77556e-17	2.77556e-17	2.77556e-17	2.77556e-17
KEGG2011;K1001100 Metabolism;Xenobiotics Biodegradation and Metabolism;Benzoate degradation via CoA ligation;K04116 cyclohexanecarboxylate-CoA ligase [EC:6.2.1.-];	59.5042	213.532	89.4632	25.5119	84.1643	33.6707	2.7992	0.111364	26.1062	0.170568	7.58197	8.21401
KEGG2011;Unclassified;K16801;	2.77556e-17	2.77556e-17	2.77556e-17	2.77556e-17	2.77556e-17	2.77556e-17	6.47563	3.8373	1.45899	12.0754	3.4304	16.6223
KEGG2011;K2000011 Genetic Information Processing;Folding, Sorting and Degradation;	2.77556e-17	2.77556e-17	2.77556e-17	2.77556e-17	2.77556e-17	2.77556e-17	2.77556e-17	2.77556e-17	2.77556e-17	2.77556e-17	2.77556e-17	2.77556e-17
KEGG2011;K2000016 Environmental Information Processing;Signal Transduction;K1002020 Two-component system;K07651 two-component system, OmpR family, sensor histidine kinase ResE [EC:2.7.13.3];	0.963697	2.82628	12.3219	1.11237	1.44649	7.51738	1.37186	1.31907	2.61736	5.79085	2.83915	0.174146
KEGG2011;K1001100 Metabolism;Nucleotide Metabolism;K1000230 Purine metabolism;K00759 adenine phosphoribosyltransferase [EC:2.4.2.7];	97.7292	160.998	85.6005	106.35	128.17	99.5896	77.8207	111.739	93.1563	93.6842	113.615	103.013
KEGG2011;Unclassified;K16620;	2.77556e-17	2.77556e-17	2.77556e-17	2.77556e-17	2.77556e-17	2.77556e-17	2.77556e-17	2.77556e-17	2.77556e-17	2.77556e-17	2.77556e-17	2.77556e-17
KEGG2011;Unclassified;K11436;	33.6854	0	12.2561	35.4353	5.97719	2.7483	7.84591	0.0974571	9.18787	3.05371	0.334618	4.86319
KEGG2011;Unclassified;K14683;	2.77556e-17	2.77556e-17	2.77556e-17	2.77556e-17	2.77556e-17	2.77556e-17	2.77556e-17	2.77556e-17	2.77556e-17	2.77556e-17	2.77556e-17	2.77556e-17
KEGG2011;Unclassified;K06076;	315.366	254.06	258.355	461.16	601.284	646.938	138.448	260.256	137.125	310.738	132.785	167.26
KEGG2011;K1001100 Metabolism;Nucleotide Metabolism;K1000230 Purine metabolism;K01430 urease subunit gamma [EC:3.5.1.5];	2.77556e-17	2.77556e-17	2.77556e-17	2.77556e-17	2.77556e-17	2.77556e-17	2.77556e-17	2.77556e-17	2.77556e-17	2.77556e-17	2.77556e-17	2.77556e-17
KEGG2011;Unclassified;K13721;	417.386	37.6849	74.7272	407.508	62.0278	163.786	238.299	76.3354	115.828	342.514	138.185	256.564
KEGG2011;Unclassified;K13526;	2.77556e-17	2.77556e-17	2.77556e-17	2.77556e-17	2.77556e-17	2.77556e-17	13.1207	10.1802	6.7594	18.0912	8.60781	20.1391
KEGG2011;Unclassified;K07739;	23.3705	7.16171	8.65854	19.7073	1.33643	9.65645	6.63921	10.1041	5.41175	29.8406	3.51964	15.2928
KEGG2011;K1001100 Metabolism;Biosynthesis of Polyketides and Terpenoids;K1000906 Carotenoid biosynthesis;K09879 isorenieratene synthase;	11.3814	48.9287	30.9943	5.27089	6.89209	21.9119	104.163	210.636	46.7523	40.9707	71.3652	85.9251
KEGG2011;Unclassified;K10460;	2.77556e-17	2.77556e-17	2.77556e-17	2.77556e-17	2.77556e-17	2.77556e-17	2.77556e-17	2.77556e-17	2.77556e-17	2.77556e-17	2.77556e-17	2.77556e-17
KEGG2011;Unclassified;K03446;	27.2754	29.7053	146.688	76.8556	64.2018	219.767	2996.16	1679.07	795.731	243.354	950.896	926.399
KEGG2011;Unclassified;K17704;	2.77556e-17	2.77556e-17	2.77556e-17	2.77556e-17	2.77556e-17	2.77556e-17	2.77556e-17	2.77556e-17	2.77556e-17	2.77556e-17	2.77556e-17	2.77556e-17
KEGG2011;K1001100 Metabolism;Carbohydrate Metabolism;K1000660 C5-Branched dibasic acid metabolism;K10218 4-hydroxy-4-methyl-2-oxoglutarate aldolase [EC:4.1.3.17];	2.77556e-17	2.77556e-17	2.77556e-17	2.77556e-17	2.77556e-17	2.77556e-17	2.77556e-17	2.77556e-17	2.77556e-17	2.77556e-17	2.77556e-17	2.77556e-17
KEGG2011;K2000016 Environmental Information Processing;Signal Transduction;K1002020 Two-component system;K07679 two-component system, NarL family, sensor histidine kinase EvgS [EC:2.7.13.3];	16.4553	13.1031	5.08882	6.21594	16.8561	92.8079	11.917	13.9858	14.6385	10.5137	8.12668	6.90398
KEGG2011;Unclassified;K19172;	3.3119	4.41184	0.500769	10.1929	2.25106	3.71102	6.65221	5.16842	11.8641	5.79085	2.83915	0.174146
KEGG2011;K1001100 Metabolism;Nucleotide Metabolism;K1000230 Purine metabolism;K00769 xanthine phosphoribosyltransferase [EC:2.4.2.22];	18.0077	13.7807	15.6806	19.3295	20.3464	40.3752	1.44855	8.71292	2.75806	18.1835	21.145	18.6431
KEGG2011;Unclassified;K09457;	28.5601	74.3177	72.7043	70.8988	50.1075	59.5295	76.4857	78.7894	103.729	83.2583	148.076	198.935
KEGG2011;Unclassified;K13018;	18.2884	30.6809	12.6426	49.7846	12.2699	14.9244	71.1333	67.3127	46.6632	16.1042	0.519637	3.64547
KEGG2011;Unclassified;K17257;	2.77556e-17	2.77556e-17	2.77556e-17	2.77556e-17	2.77556e-17	2.77556e-17	18.1953	5.18561	4.13942	18.0603	11.0372	15.2325
KEGG2011;K1001100 Metabolism;Glycan Biosynthesis and Metabolism;K1000563 Glycosylphosphatidylinositol(GPI)-anchor biosynthesis;	0	0.768491	0.0611677	3.03143	0	0	0.0239936	0.0208973	1.25653	2.77556e-17	2.77556e-17	2.77556e-17
KEGG2011;Unclassified;K19641;	6.49615	1.33871	4.09682	1.76451	2.23945	13.5045	6.57946	5.12162	5.36257	3.01845	4.73325	0.160457
KEGG2011;K2000011 Genetic Information Processing;Replication and Repair;K1003450 Non-homologous end-joining;K10777 DNA ligase 4 [EC:6.5.1.1];	42.4918	17.364	23.7217	38.7692	31.0843	148.252	9.31036	11.4675	15.9055	24.2239	8.81883	43.4681
KEGG2011;K2000016 Environmental Information Processing;Signal Transduction;K1002020 Two-component system;K07690 two-component system, NarL family, response regulator EvgA;	0	1.55357	0.120459	0	1.78744	1.64328	32.9889	24.228	49.1251	2.77556e-17	2.77556e-17	2.77556e-17
KEGG2011;Unclassified;K19702;	160.434	390.518	47.9993	13.537	238.419	26.1025	30.2551	20.3797	21.346	10.6999	20.5632	10.3191
KEGG2011;Unclassified;K13281;	1.62136	2.20279	0.313209	3.15489	10.5259	12.2428	2.77556e-17	2.77556e-17	2.77556e-17	2.77556e-17	2.77556e-17	2.77556e-17
KEGG2011;Unclassified;K03929;	832.522	1540.78	601.806	465.766	801.356	245.824	436.193	428.056	540.097	558.638	663.305	616.076
KEGG2011;Unclassified;K05898;	353.239	711.512	228.538	98.7863	353.937	106.042	26.5288	39.485	126.066	37.6742	39.349	15.5189
KEGG2011;K1001100 Metabolism;Metabolism of Cofactors and Vitamins;K1000770 Pantothenate and CoA biosynthesis;K01598 phosphopantothenoylcysteine decarboxylase [EC:4.1.1.36];	4.20799	4.38784	0.534909	5.58147	0	3.53295	2.63295	0.0655182	3.88681	5.79085	2.83915	0.174146
KEGG2011;Unclassified;K19850;	240.956	61.0149	89.5933	260.102	49.0566	137.384	13.3131	10.2982	46.2585	23.901	6.06837	13.6044
KEGG2011;K2000016 Environmental Information Processing;Signal Transduction;K1004310 Wnt signaling pathway;K04512 dishevelled associated activator of morphogenesis;	2.77556e-17	2.77556e-17	2.77556e-17	2.77556e-17	2.77556e-17	2.77556e-17	41.9825	22.9066	10.8145	25.57	0.690743	31.7294
KEGG2011;Unclassified;K08863;	2.77556e-17	2.77556e-17	2.77556e-17	2.77556e-17	2.77556e-17	2.77556e-17	48.6022	12.8455	31.9487	98.0066	32.5931	92.7179
KEGG2011;Unclassified;K12278;	4.0632	4.32278	7.18106	5.18549	23.8606	37.3706	21.0497	17.7988	13.3949	6.13772	12.4434	3.64754
KEGG2011;Unclassified;K17513;	4.23604	2.02154	79.0433	100.273	12.6389	0	0.117904	12.517	6.67346	6.08307	5.53215	6.75773
KEGG2011;Unclassified;K14521;	65.8715	16.6178	9.2764	61.9469	6.34254	11.3584	30.2103	10.2916	23.9401	22.554	11.1684	18.5877
KEGG2011;Unclassified;K17469;	2.77556e-17	2.77556e-17	2.77556e-17	2.77556e-17	2.77556e-17	2.77556e-17	2.77556e-17	2.77556e-17	2.77556e-17	2.77556e-17	2.77556e-17	2.77556e-17
KEGG2011;K1001100 Metabolism;Energy Metabolism;K1000680 Methane metabolism;K00148 glutathione-independent formaldehyde dehydrogenase [EC:1.2.1.46];	202.949	780.761	247.633	25.0756	169.823	48.0248	11.8509	11.4327	8.0681	18.1627	6.1428	30.0186
KEGG2011;K2000020 Cellular Processes;Transport and Catabolism;K1004146 Peroxisome;K13350 peroxisomal membrane protein 4;	0.431861	0	0.0556162	2.23452	0	2.0341	4.06661	11.3149	5.40098	16.6297	15.9949	15.2726
KEGG2011;Unclassified;K17752;	32.6815	225.305	55.2707	7.30078	35.4714	23.7458	31.7511	91.2318	26.7631	9.20985	15.68	13.5236
KEGG2011;Unclassified;K07318;	0	17.1342	0.74074	2.45327	17.8557	2.40855	2.5468	1.29489	0.0575031	9.24319	27.8076	7.06352
KEGG2011;Unclassified;K11121;	93.045	5.65432	1.24526	90.9692	18.9353	32.0996	65.7476	28.0478	37.3221	67.9399	22.0894	99.2314
KEGG2011;K1001100 Metabolism;Nucleotide Metabolism;K1000230 Purine metabolism;K03009 DNA-directed RNA polymerases I, II, and III subunit RPABC4;	2.77556e-17	2.77556e-17	2.77556e-17	2.77556e-17	2.77556e-17	2.77556e-17	2.77556e-17	2.77556e-17	2.77556e-17	2.77556e-17	2.77556e-17	2.77556e-17
KEGG2011;Unclassified;K18308;	2.77556e-17	2.77556e-17	2.77556e-17	2.77556e-17	2.77556e-17	2.77556e-17	1.34274	2.47021	0.0573507	2.77556e-17	2.77556e-17	2.77556e-17
KEGG2011;Unclassified;K16424;	5.08267	2.84125	4.10042	1.8889	8.15629	0	5.44108	2.69514	39.442	2.99564	0.291317	3.30007
KEGG2011;K1001100 Metabolism;Carbohydrate Metabolism;K1000630 Glyoxylate and dicarboxylate metabolism;K03780 L(+)-tartrate dehydratase beta subunit [EC:4.2.1.32];	1.86443	0	0.183888	0.657402	0.314447	0.766803	0.0415766	2.41474	0.0429974	2.99564	0.291317	3.30007
KEGG2011;K1001100 Metabolism;Amino Acid Metabolism;K1000260 Glycine, serine and threonine metabolism;K00542 guanidinoacetate N-methyltransferase [EC:2.1.1.2];	2.77556e-17	2.77556e-17	2.77556e-17	2.77556e-17	2.77556e-17	2.77556e-17	2.77556e-17	2.77556e-17	2.77556e-17	2.77556e-17	2.77556e-17	2.77556e-17
KEGG2011;K1001100 Metabolism;Energy Metabolism;K1000910 Nitrogen metabolism;K02305 nitric oxide reductase subunit C;	4.49421	0.593184	12.7693	9.22507	22.1472	6.33968	7.98917	17.635	5.45979	0.0846566	4.15409	0.107485
KEGG2011;K2000034 Human Diseases;Infectious Diseases;K1005111 Vibrio cholerae pathogenic cycle;K10912 two-component system, repressor protein LuxO;	5.50559	5.10834	0.602292	12.0346	6.82339	27.6801	1.40875	6.1483	0.0856456	4.44939	4.93077	0.178566
KEGG2011;K1001100 Metabolism;Metabolism of Cofactors and Vitamins;K1000860 Porphyrin and chlorophyll metabolism;K13542 uroporphyrinogen III methyltransferase / synthase [EC:2.1.1.107 4.2.1.75];	317.608	918.367	220.981	158.02	247.763	72.8902	415.116	595.594	348.65	127.089	403.805	344.229
KEGG2011;K1001100 Metabolism;Amino Acid Metabolism;K1000330 Arginine and proline metabolism;K01941 urea carboxylase [EC:6.3.4.6];	42.7895	143.63	58.7087	51.2915	209.834	85.0938	22.5573	31.8446	80.9048	45.3193	60.3324	27.2861
KEGG2011;K1001100 Metabolism;Carbohydrate Metabolism;K1000630 Glyoxylate and dicarboxylate metabolism;K00865 glycerate kinase [EC:2.7.1.31];	2.77556e-17	2.77556e-17	2.77556e-17	2.77556e-17	2.77556e-17	2.77556e-17	2.77556e-17	2.77556e-17	2.77556e-17	2.77556e-17	2.77556e-17	2.77556e-17
KEGG2011;Unclassified;K14801;	21.5899	2.76758	0.879298	19.2332	3.9213	1.99741	2.59524	1.31899	1.38567	0.120629	0.295595	6.19345
KEGG2011;Unclassified;K10834;	2.77556e-17	2.77556e-17	2.77556e-17	0.780623	0	0.3393	2.77556e-17	2.77556e-17	2.77556e-17	2.80773	0.177084	0.0977712
KEGG2011;Unclassified;K11801;	35.219	8.60437	8.94874	52.7965	2.5722	15.3467	11.7784	2.67349	10.5991	19.6561	26.0327	12.0746
KEGG2011;Unclassified;K14396;	6.1918	1.3542	0.50054	3.96867	1.48575	2.66473	28.817	14.038	9.45697	12.2289	3.51998	33.1423
KEGG2011;Unclassified;K01406;	146.141	281.09	246.353	48.8159	224.788	138.213	110.693	81.3629	122.365	63.4467	66.1411	60.8438
KEGG2011;Unclassified;K02239;	0	0	17.1026	0	1.57046	0	2.77556e-17	2.77556e-17	2.77556e-17	2.77556e-17	2.77556e-17	2.77556e-17
KEGG2011;K2000011 Genetic Information Processing;Folding, Sorting and Degradation;K1004120 Ubiquitin mediated proteolysis;K10592 E3 ubiquitin-protein ligase HUWE1 [EC:6.3.2.19];	1244.42	261.962	282.545	1527.03	218.211	573.488	688.996	280.801	412.469	815.167	423.573	953.408
KEGG2011;K2000016 Environmental Information Processing;Signal Transduction;K1004330 Notch signaling pathway;K06059 disintegrin and metalloproteinase domain-containing protein 17 [EC:3.4.24.86];	2.77556e-17	2.77556e-17	2.77556e-17	2.77556e-17	2.77556e-17	2.77556e-17	2.77556e-17	2.77556e-17	2.77556e-17	2.77556e-17	2.77556e-17	2.77556e-17
KEGG2011;K2000025 Organismal Systems;Excretory System;	2.77556e-17	2.77556e-17	2.77556e-17	2.77556e-17	2.77556e-17	2.77556e-17	2.77556e-17	2.77556e-17	2.77556e-17	2.77556e-17	2.77556e-17	2.77556e-17
KEGG2011;K1001100 Metabolism;Nucleotide Metabolism;K1000230 Purine metabolism;K13988 ADP-ribose pyrophosphatase [EC:3.6.1.13];	2.77556e-17	2.77556e-17	2.77556e-17	0	0	1.95713	2.77556e-17	2.77556e-17	2.77556e-17	2.77556e-17	2.77556e-17	2.77556e-17
KEGG2011;Unclassified;K03177;	171.27	248.27	288.332	185.03	332.086	359.571	616.673	781.016	351.357	913.143	579.066	481.233
KEGG2011;Unclassified;K18342;	7.34604	0	7.01809	6.70634	0.173694	0.130007	2.48225	0.0363451	0.0432871	2.77556e-17	2.77556e-17	2.77556e-17
KEGG2011;K2000016 Environmental Information Processing;Membrane Transport;K1002010 ABC transporters;K11081 2-aminoethylphosphonate transport system substrate-binding protein;	0	3.84192	0.274655	0	24.6239	0	2.77556e-17	2.77556e-17	2.77556e-17	2.77556e-17	2.77556e-17	2.77556e-17
KEGG2011;K2000011 Genetic Information Processing;K2000013 Translation;K1003010 Ribosome;K02956 small subunit ribosomal protein S15;	1461.38	3740.31	2637.29	1117.42	3170.1	1897	2010.77	2479.12	1536.65	2477.19	2098.37	1659.23
KEGG2011;Unclassified;K05591;	34.9432	64.1459	42.8422	29.6236	119.96	104.078	40.9815	50.8844	108.9	42.3058	52.5825	30.5991
KEGG2011;K1001100 Metabolism;Energy Metabolism;K1000910 Nitrogen metabolism;K01953 asparagine synthase (glutamine-hydrolysing) [EC:6.3.5.4];	2.77556e-17	2.77556e-17	2.77556e-17	2.77556e-17	2.77556e-17	2.77556e-17	2.77556e-17	2.77556e-17	2.77556e-17	2.77556e-17	2.77556e-17	2.77556e-17
KEGG2011;K2000034 Human Diseases;K2000035 Cancers;K1005220 Chronic myeloid leukemia;	2.77556e-17	2.77556e-17	2.77556e-17	0.580082	1.29864	0.68944	11.7951	5.18054	9.32404	28.522	21.2025	10.4375
KEGG2011;Unclassified;K13698;	2.77556e-17	2.77556e-17	2.77556e-17	2.77556e-17	2.77556e-17	2.77556e-17	2.77556e-17	2.77556e-17	2.77556e-17	2.80773	0.177084	0.0977712
KEGG2011;Unclassified;K19586;	19.102	17.3942	33.6791	14.3549	34.4544	30.8089	30.4531	45.7872	88.9505	66.5373	151.757	17.3105
KEGG2011;Unclassified;K02250;	2.77556e-17	2.77556e-17	2.77556e-17	2.77556e-17	2.77556e-17	2.77556e-17	2.77556e-17	2.77556e-17	2.77556e-17	2.77556e-17	2.77556e-17	2.77556e-17
KEGG2011;K2000016 Environmental Information Processing;Signal Transduction;K1002020 Two-component system;K13816 DSF synthase;	44.3159	45.1399	35.2849	59.8919	90.1685	54.3589	13.3077	42.9543	10.8028	91.8135	53.1105	27.3561
KEGG2011;Unclassified;K14539;	32.4997	5.66542	23.0284	40.1296	6.79434	9.84109	59.1289	33.071	18.7851	73.7131	27.1403	38.9807
KEGG2011;Unclassified;K17983;	14.0811	3.50955	8.09051	17.0181	2.19804	4.83361	20.8827	11.4592	2.83984	28.3758	8.63507	12.0234
KEGG2011;K2000011 Genetic Information Processing;K2000013 Translation;K1003010 Ribosome;K02908 large subunit ribosomal protein L30e;	7.34985	3.58254	0.614202	13.9181	2.6666	2.03078	1.24753	0.0208739	0.0247667	2.77556e-17	2.77556e-17	2.77556e-17
KEGG2011;K1001100 Metabolism;Nucleotide Metabolism;K1000230 Purine metabolism;K01119 2',3'-cyclic-nucleotide 2'-phosphodiesterase / 3'-nucleotidase [EC:3.1.4.16 3.1.3.6];	2.77556e-17	2.77556e-17	2.77556e-17	2.77556e-17	2.77556e-17	2.77556e-17	2.77556e-17	2.77556e-17	2.77556e-17	2.77556e-17	2.77556e-17	2.77556e-17
KEGG2011;K1001100 Metabolism;Metabolism of Other Amino Acids;K1000473 D-Alanine metabolism;	60.8759	91.0206	92.2655	87.6205	82.9004	61.3669	127.904	168.931	191.539	111.83	116.608	170.322
KEGG2011;K1001100 Metabolism;Energy Metabolism;K1000190 Oxidative phosphorylation;K02297 cytochrome o ubiquinol oxidase subunit II [EC:1.10.3.-];	202.821	187.091	181.316	59.7116	68.4299	199.123	813.054	1148.08	758.377	359.329	412.152	309.006
KEGG2011;Unclassified;K11909;	2.32774	0	0.218799	0	2.08288	0	2.77556e-17	2.77556e-17	2.77556e-17	2.77556e-17	2.77556e-17	2.77556e-17
KEGG2011;K2000016 Environmental Information Processing;Signal Transduction;K1004010 MAPK signaling pathway;K12326 Ras-specific guanine nucleotide-releasing factor 2;	0	0	28.2515	0	0	0.972014	2.77556e-17	2.77556e-17	2.77556e-17	0.0487967	2.06557	0.0612671
KEGG2011;Unclassified;K13116;	4.13776	0	0.334995	2.77556e-17	2.77556e-17	2.77556e-17	21.1087	12.8089	29.1745	40.7187	14.0842	48.7298
KEGG2011;K1001100 Metabolism;Nucleotide Metabolism;K1000230 Purine metabolism;K00087 xanthine dehydrogenase molybdenum-binding subunit [EC:1.17.1.4];	2.77556e-17	2.77556e-17	2.77556e-17	0	1.86036	10.9051	2.77556e-17	2.77556e-17	2.77556e-17	0.0787743	0.181143	3.05345
KEGG2011;Unclassified;K17317;	106.124	58.9234	32.223	85.384	119.871	76.5672	11.9814	22.8366	22.59	48.0419	14.0197	27.1206
KEGG2011;K2000011 Genetic Information Processing;K2000012 Transcription;K1003040 Spliceosome;K12825 splicing factor 3A subunit 1;	21.5631	8.62977	12.1308	37.3888	2.15858	11.4675	40.7839	20.4244	33.2696	42.0013	0.722947	33.6222
KEGG2011;Unclassified;K00153;	225.258	486.558	128.573	50.8204	94.1316	28.1184	52.8046	74.9386	82.4521	12.3813	39.8765	75.4542
KEGG2011;Unclassified;K07877;	2.77556e-17	2.77556e-17	2.77556e-17	2.77556e-17	2.77556e-17	2.77556e-17	11.5419	0.0922781	2.77146	10.466	5.71264	6.86548
KEGG2011;K1001100 Metabolism;Metabolism of Cofactors and Vitamins;K1000130 Ubiquinone and other terpenoid-quinone biosynthesis;K03179 4-hydroxybenzoate polyprenyltransferase [EC:2.5.1.39];	69.2883	128.281	47.4603	80.7538	137.458	105.089	119.946	138.431	115.791	129.818	124.259	99.7345
KEGG2011;K1001100 Metabolism;Metabolism of Cofactors and Vitamins;K1000860 Porphyrin and chlorophyll metabolism;K02303 uroporphyrin-III C-methyltransferase [EC:2.1.1.107];	73.0033	97.5412	122.703	60.4892	94.2198	103.28	237.235	326.361	222.244	394.199	895.053	459.258
KEGG2011;Unclassified;K16417;	6.984	10.219	8.05221	16.8237	37.4065	29.9754	11.9937	24.1161	26.5518	18.3633	69.9474	22.2252
KEGG2011;Unclassified;K04075;	139.475	308.119	147.211	99.2137	178.049	156.564	121.282	114.368	168.898	89.1755	116.215	104.689
KEGG2011;K1001100 Metabolism;Biosynthesis of Polyketides and Terpenoids;K1000900 Terpenoid backbone biosynthesis;K11778 ditrans,polycis-polyprenyl diphosphate synthase [EC:2.5.1.87];	23.2895	2.7647	0.900896	20.7966	1.34645	2.39879	9.19227	5.16107	7.99185	10.5446	8.19066	8.52963
KEGG2011;Unclassified;K18979;	28.6319	32.6797	71.5669	49.6302	99.336	89.6017	55.4087	64.7932	71.8276	71.0515	94.9878	76.0438
KEGG2011;Unclassified;K07067;	177.896	606.781	120.972	51.7183	159.211	42.1418	54.0901	63.5211	69.1707	22.8789	52.5899	50.5529
KEGG2011;K2000016 Environmental Information Processing;Signal Transduction;K1002020 Two-component system;K02661 type IV pilus assembly protein PilK;	0	1.339	14.4296	5.88258	54.7369	12.5613	0.099226	7.47085	4.01398	16.8072	39.0739	25.4097
KEGG2011;K1001100 Metabolism;Carbohydrate Metabolism;K1000040 Pentose and glucuronate interconversions;K13831 3-hexulose-6-phosphate synthase / 6-phospho-3-hexuloisomerase [EC:4.1.2.43 5.3.1.27];	2.77556e-17	2.77556e-17	2.77556e-17	2.77556e-17	2.77556e-17	2.77556e-17	2.77556e-17	2.77556e-17	2.77556e-17	2.77556e-17	2.77556e-17	2.77556e-17
KEGG2011;Unclassified;K03773;	46.7343	24.6142	86.8555	111.595	600.109	801.081	33.089	77.4179	69.1563	301.756	190.602	158.875
KEGG2011;K1001100 Metabolism;Energy Metabolism;K1000910 Nitrogen metabolism;K00605 aminomethyltransferase [EC:2.1.2.10];	2.77556e-17	2.77556e-17	2.77556e-17	2.77556e-17	2.77556e-17	2.77556e-17	2.77556e-17	2.77556e-17	2.77556e-17	2.77556e-17	2.77556e-17	2.77556e-17
KEGG2011;K1001100 Metabolism;Glycan Biosynthesis and Metabolism;K1000510 N-Glycan biosynthesis;K03848 alpha-1,3-glucosyltransferase [EC:2.4.1.267];	44.8509	10.052	12.7467	73.3802	4.6579	21.5735	10.5941	12.7056	11.9961	9.2758	11.1393	29.9254
KEGG2011;Unclassified;K03710;	538.556	853.426	386.118	330.034	501.445	212.385	367.669	397.545	393.804	403.17	436.268	550.127
KEGG2011;Unclassified;K09246;	2.32774	0	0.218799	8.33446	0	0	2.77556e-17	2.77556e-17	2.77556e-17	2.77556e-17	2.77556e-17	2.77556e-17
KEGG2011;Unclassified;K08740;	0	0.768491	0.0611677	0	0	0.972014	1.24753	0.0208739	0.0247667	6.2204	10.6382	13.368
KEGG2011;K1001100 Metabolism;Biosynthesis of Other Secondary Metabolites;K1000521 Streptomycin biosynthesis;	3936.94	5068.26	4188.89	2788.99	2827.76	1631.64	3157.16	2827.22	4173.24	2715.91	3686.5	3986.36
KEGG2011;Unclassified;K19335;	2.77556e-17	2.77556e-17	2.77556e-17	2.77556e-17	2.77556e-17	2.77556e-17	2.77556e-17	2.77556e-17	2.77556e-17	0.0487967	2.06557	0.0612671
KEGG2011;K2000016 Environmental Information Processing;Signal Transduction;K1002020 Two-component system;K07641 two-component system, OmpR family, sensor histidine kinase CreC [EC:2.7.13.3];	20.6976	17.5097	1.01675	44.293	179.114	114.461	44.6595	29.2338	13.4706	30.3648	57.7168	40.5966
KEGG2011;Unclassified;K11742;	0	2.32493	0.176025	0	0	0.453403	1.24753	0.0208739	0.0247667	1.51314	0.179099	1.666
KEGG2011;Unclassified;K00612;	227.228	661.986	354.814	213.076	340.189	189.485	260.918	250.232	258.113	227.966	216.834	204.311
KEGG2011;Unclassified;K16185;	28.1469	6.42155	5.17177	26.9286	1.75904	0.437355	5.12093	1.35086	1.42548	1.72052	3.10825	9.6821
KEGG2011;Unclassified;K16881;	856.226	3248.34	436.816	214.997	754.674	217.03	79.155	102.899	127.663	47	112.843	59.2475
KEGG2011;K2000034 Human Diseases;Immune System Diseases;K1005322 Systemic lupus erythematosus;K11089 60 kDa SS-A/Ro ribonucleoprotein;	177.138	283.989	246.502	109.113	150.003	101.509	350.47	247.73	300.685	77.1818	95.5279	170.169
KEGG2011;Unclassified;K15918;	15.2588	9.42294	4.98373	20.8118	19.9687	30.0964	26.2966	17.8344	17.3663	13.8568	24.2903	60.2272
KEGG2011;Unclassified;K15272;	36.5261	15.1673	30.7405	11.5758	1.75906	15.4751	7.95693	1.41067	17.0499	3.226	5.61502	11.4904
KEGG2011;Unclassified;K11497;	17.4367	5.70845	8.38917	12.2449	0.126209	2.89349	19.5851	3.94867	10.6881	13.3301	0.536841	8.45614
KEGG2011;Unclassified;K08640;	0	105.398	1.25488	2.77556e-17	2.77556e-17	2.77556e-17	2.77556e-17	2.77556e-17	2.77556e-17	2.77556e-17	2.77556e-17	2.77556e-17
KEGG2011;K1001100 Metabolism;Xenobiotics Biodegradation and Metabolism;K1000363 Bisphenol degradation;K05913 2,4'-dihydroxyacetophenone dioxygenase [EC:1.13.11.41];	50.9083	67.7361	54.2996	40.2399	47.1251	8.58421	11.8838	11.4597	11.9964	18.1494	23.4587	12.0501
KEGG2011;K2000011 Genetic Information Processing;K2000012 Transcription;K1003022 Basal transcription factors;K03124 transcription initiation factor TFIIB;	51.0667	10.7716	20.1311	53.9922	2.98849	25.614	19.6993	8.99606	15.9716	3.28698	0.608885	29.4125
KEGG2011;K1001100 Metabolism;Xenobiotics Biodegradation and Metabolism;Benzoate degradation via CoA ligation;K04108 4-hydroxybenzoyl-CoA reductase subunit alpha [EC:1.3.7.9];	2.77556e-17	2.77556e-17	2.77556e-17	0	0	0.972014	2.59599	0.0577957	2.61799	2.77556e-17	2.77556e-17	2.77556e-17
KEGG2011;Unclassified;K11928;	7.8939	5.7457	11.0264	29.6584	56.8162	114.131	6.71027	15.1831	11.9848	49.9534	107.258	30.7256
KEGG2011;Unclassified;K06162;	20.7731	27.6711	27.0082	27.8206	36.0783	25.5731	44.7703	48.212	20.11	40.7271	34.5273	30.5209
KEGG2011;K2000011 Genetic Information Processing;Replication and Repair;K1003420 Nucleotide excision repair;K10842 CDK-activating kinase assembly factor MAT1;	7.65285	0	0.500431	5.06145	0	1.41481	5.00073	0.0577323	0.0691268	1.66321	2.85686	4.88836
KEGG2011;K2000016 Environmental Information Processing;Membrane Transport;K1002010 ABC transporters;K09691 lipopolysaccharide transport system ATP-binding protein;	38.9711	25.411	31.1103	15.6548	78.135	62.3826	127.801	107.991	105.149	174.951	147.84	54.3855
KEGG2011;K2000011 Genetic Information Processing;Folding, Sorting and Degradation;K1003060 Protein export;K03107 signal recognition particle subunit SRP68;	82.933	15.1325	28.0049	86.7569	10.1121	13.6716	0.0419286	0.0364075	2.49999	2.77556e-17	2.77556e-17	2.77556e-17
KEGG2011;Unclassified;K17498;	16.2722	13.0407	19.0482	18.5908	4.27112	21.6321	5.42729	11.4813	22.4264	4.5792	9.5321	0.213041
KEGG2011;K2000011 Genetic Information Processing;K2000012 Transcription;K1003040 Spliceosome;K12859 U5 snRNP protein, DIM1 family;	11.9022	0.594025	0.659412	10.4165	0.965974	2.08648	2.77556e-17	2.77556e-17	2.77556e-17	4.33773	0.289194	1.81476
KEGG2011;K2000016 Environmental Information Processing;Signaling Molecules and Interaction;K1004512 ECM-receptor interaction;K06236 collagen, type I/II/III/V/XI/XXIV/XXVII, alpha;	2.77556e-17	2.77556e-17	2.77556e-17	2.77556e-17	2.77556e-17	2.77556e-17	2.77556e-17	2.77556e-17	2.77556e-17	2.77556e-17	2.77556e-17	2.77556e-17
KEGG2011;K2000016 Environmental Information Processing;Membrane Transport;K1002010 ABC transporters;K11071 spermidine/putrescine transport system permease protein;	60.4491	131.202	54.9732	59.8384	63.5083	104.561	23.8223	34.3057	41.1913	46.494	19.0629	17.1515
KEGG2011;K2000011 Genetic Information Processing;Folding, Sorting and Degradation;K1003018 RNA degradation;K03732 ATP-dependent RNA helicase RhlB [EC:3.6.4.13];	67.2288	75.7025	80.8596	188.077	403.984	723.619	77.8192	123.133	79.8946	158.713	253.775	322.191
KEGG2011;Unclassified;K03164;	208.294	30.4079	112.006	166.393	34.8468	52.3206	251.55	125.827	142.431	318.387	101.333	290.191
KEGG2011;Unclassified;K14631;	0.236116	1.45443	2.94063	0	2.08288	0	2.77556e-17	2.77556e-17	2.77556e-17	0.0465536	0.102304	1.53492
KEGG2011;Unclassified;K10731;	2.77556e-17	2.77556e-17	2.77556e-17	0	1.57046	0	2.77556e-17	2.77556e-17	2.77556e-17	2.77556e-17	2.77556e-17	2.77556e-17
KEGG2011;Unclassified;K15513;	54.4879	108.459	168.063	395.161	161.011	118.486	138.43	161.327	195.528	135.8	145	56.0436
KEGG2011;K2000016 Environmental Information Processing;Signal Transduction;K1002020 Two-component system;K07639 two-component system, OmpR family, sensor histidine kinase RstB [EC:2.7.13.3];	13.7209	20.4642	8.75182	0.343254	7.99328	12.0465	2.77556e-17	2.77556e-17	2.77556e-17	1.75129	12.3217	6.808
KEGG2011;K2000025 Organismal Systems;Endocrine System;K1004912 GnRH signaling pathway;K07763 matrix metalloproteinase-14 (membrane-inserted) [EC:3.4.24.80];	0	1.55357	0.120459	0.150526	1.79049	1.14275	2.77556e-17	2.77556e-17	2.77556e-17	0.126265	4.75526	3.34047
KEGG2011;K2000020 Cellular Processes;Cell Growth and Death;K1004210 Apoptosis;K01173 endonuclease G, mitochondrial;	75.7996	180.566	245.23	91.7254	125.375	56.605	72.4291	48.3314	57.2443	30.2569	14.0465	50.2877
KEGG2011;K1001100 Metabolism;Amino Acid Metabolism;K1000360 Phenylalanine metabolism;K01912 phenylacetate-CoA ligase [EC:6.2.1.30];	244.055	479.931	239.6	167.85	608.794	315.339	242.516	251.521	343.18	304.956	298.707	265.088
KEGG2011;K2000011 Genetic Information Processing;K2000012 Transcription;K1003040 Spliceosome;K12816 pre-mRNA-processing factor 17;	64.6743	15.8633	46.1969	57.8661	4.24098	24.3996	13.1229	5.1948	11.9507	24.1883	11.3506	35.1809
KEGG2011;K2000011 Genetic Information Processing;K2000013 Translation;K1003010 Ribosome;K02945 small subunit ribosomal protein S1;	12291.9	28264.6	17208.9	9329.04	16751.6	13037.8	10819.3	13132.4	10239.7	11832.2	11574.7	8945.12
KEGG2011;Unclassified;K12137;	2.77556e-17	2.77556e-17	2.77556e-17	2.77556e-17	2.77556e-17	2.77556e-17	0.113048	10.0196	6.63812	0.132065	8.70941	0.170258
KEGG2011;Unclassified;K00701;	0.189509	4.55678	0.346884	33.7736	560.023	57.253	0.0825414	7.33281	0.0855169	64.8147	78.5026	8.8669
KEGG2011;K2000020 Cellular Processes;Cell Growth and Death;K1004110 Cell cycle;K06639 cell division cycle 14 [EC:3.1.3.16 3.1.3.48];	2.77556e-17	2.77556e-17	2.77556e-17	2.77556e-17	2.77556e-17	2.77556e-17	2.77556e-17	2.77556e-17	2.77556e-17	2.77556e-17	2.77556e-17	2.77556e-17
KEGG2011;K2000016 Environmental Information Processing;Signal Transduction;K1004340 Hedgehog signaling pathway;K02218 casein kinase 1 [EC:2.7.11.1];	2.77556e-17	2.77556e-17	2.77556e-17	2.77556e-17	2.77556e-17	2.77556e-17	2.77556e-17	2.77556e-17	2.77556e-17	2.77556e-17	2.77556e-17	2.77556e-17
KEGG2011;Unclassified;K11135;	13.7847	5.01122	0.793763	26.7053	0.509813	5.56799	0.0415766	2.41474	0.0429974	0.0787743	0.181143	3.05345
KEGG2011;Unclassified;K17468;	0	0.768491	0.0611677	2.77556e-17	2.77556e-17	2.77556e-17	2.77556e-17	2.77556e-17	2.77556e-17	2.77556e-17	2.77556e-17	2.77556e-17
KEGG2011;Unclassified;K00881;	2.77556e-17	2.77556e-17	2.77556e-17	2.77556e-17	2.77556e-17	2.77556e-17	2.77556e-17	2.77556e-17	2.77556e-17	2.77556e-17	2.77556e-17	2.77556e-17
KEGG2011;Unclassified;K11779;	40.7083	163.427	17.139	60.3769	44.6536	59.979	43.5113	33.1031	54.4925	67.9871	92.1035	49.1833
KEGG2011;Unclassified;K17815;	19.17	10.1516	0.937274	38.4836	3.41659	9.07013	18.3606	8.97988	12.0242	9.3414	39.0486	31.9957
KEGG2011;Unclassified;K12645;	25.1741	166.438	5.48989	2.5222	12.3548	0.847155	2.77556e-17	2.77556e-17	2.77556e-17	0.0465536	0.102304	1.53492
KEGG2011;Unclassified;K15585;	2.77556e-17	2.77556e-17	2.77556e-17	2.77556e-17	2.77556e-17	2.77556e-17	2.77556e-17	2.77556e-17	2.77556e-17	2.77556e-17	2.77556e-17	2.77556e-17
KEGG2011;Unclassified;K15928;	104.58	134.073	36.2435	2.06383	231.991	2.36824	1.39303	2.54234	2.65529	3.30303	27.8449	13.6029
KEGG2011;Unclassified;K02834;	98.5136	220.057	74.4504	66.3326	159.228	151.187	469.066	529.556	226.316	335.166	285.754	367.903
KEGG2011;K2000016 Environmental Information Processing;Signal Transduction;K1002020 Two-component system;K07784 MFS transporter, OPA family, hexose phosphate transport protein UhpT;	2.77556e-17	2.77556e-17	2.77556e-17	2.77556e-17	2.77556e-17	2.77556e-17	2.77556e-17	2.77556e-17	2.77556e-17	2.77556e-17	2.77556e-17	2.77556e-17
KEGG2011;Unclassified;K15982;	33.5738	60.374	117.566	78.0597	42.9702	41.098	10.6028	10.2194	15.9059	16.5865	13.4562	13.5978
KEGG2011;Unclassified;K07583;	2.77556e-17	2.77556e-17	2.77556e-17	2.77556e-17	2.77556e-17	2.77556e-17	10.6649	26.558	14.7043	36.2548	29.4362	38.8032
KEGG2011;K2000016 Environmental Information Processing;Signal Transduction;K1004011 MAPK signaling pathway - yeast;K09291 nucleoprotein TPR;	2.77556e-17	2.77556e-17	2.77556e-17	2.77556e-17	2.77556e-17	2.77556e-17	2.77556e-17	2.77556e-17	2.77556e-17	2.77556e-17	2.77556e-17	2.77556e-17
KEGG2011;Unclassified;K11416;	1.24904	0	2.84221	0.874914	0	0	2.77556e-17	2.77556e-17	2.77556e-17	2.77556e-17	2.77556e-17	2.77556e-17
KEGG2011;Unclassified;K18405;	0.431861	0	0.0556162	0	0.422827	0.383897	0.0238619	1.21322	0.0246583	2.77556e-17	2.77556e-17	2.77556e-17
KEGG2011;K1001100 Metabolism;Energy Metabolism;K1000680 Methane metabolism;K03388 heterodisulfide reductase subunit A [EC:1.8.98.1];	2.77556e-17	2.77556e-17	2.77556e-17	2.77556e-17	2.77556e-17	2.77556e-17	2.77556e-17	2.77556e-17	2.77556e-17	2.77556e-17	2.77556e-17	2.77556e-17
KEGG2011;Unclassified;K11838;	143.031	25.3329	9.41378	164.659	18.0516	66.4333	102.557	36.9426	37.3832	90.6862	95.4223	129.853
KEGG2011;Unclassified;K14393;	1052.4	2043.07	1805.47	1523.13	2221.95	1262.08	607.522	660.483	951.128	683.59	322.946	312.472
KEGG2011;K1001100 Metabolism;Amino Acid Metabolism;K1000400 Phenylalanine, tyrosine and tryptophan biosynthesis;K00211 prephenate dehydrogenase (NADP+) [EC:1.3.1.13];	28.5117	0	0.927529	5.27466	0.200907	0	0.0415766	2.41474	0.0429974	2.77556e-17	2.77556e-17	2.77556e-17
KEGG2011;Unclassified;K16020;	2.77556e-17	2.77556e-17	2.77556e-17	0.402826	0	0	0.0415766	2.41474	0.0429974	2.77556e-17	2.77556e-17	2.77556e-17
KEGG2011;K1001100 Metabolism;Carbohydrate Metabolism;K1000010 Glycolysis / Gluconeogenesis;K04072 acetaldehyde dehydrogenase / alcohol dehydrogenase [EC:1.2.1.10 1.1.1.1];	2.77556e-17	2.77556e-17	2.77556e-17	2.77556e-17	2.77556e-17	2.77556e-17	2.77556e-17	2.77556e-17	2.77556e-17	2.77556e-17	2.77556e-17	2.77556e-17
KEGG2011;Unclassified;K16014;	205.458	91.6791	21.032	39.0666	63.6197	7.79435	276.777	552.287	130.562	68.2503	261.578	375.982
KEGG2011;Unclassified;K16297;	2.77556e-17	2.77556e-17	2.77556e-17	2.77556e-17	2.77556e-17	2.77556e-17	2.77556e-17	2.77556e-17	2.77556e-17	2.77556e-17	2.77556e-17	2.77556e-17
KEGG2011;K1001100 Metabolism;Energy Metabolism;K1000190 Oxidative phosphorylation;K13380 NADH-quinone oxidoreductase subunit B/C/D [EC:1.6.5.3];	2.77556e-17	2.77556e-17	2.77556e-17	0	0	0.453403	2.77556e-17	2.77556e-17	2.77556e-17	2.77556e-17	2.77556e-17	2.77556e-17
KEGG2011;K1001100 Metabolism;Energy Metabolism;K1000190 Oxidative phosphorylation;K00415 ubiquinol-cytochrome c reductase core subunit 2;	2.77556e-17	2.77556e-17	2.77556e-17	2.77556e-17	2.77556e-17	2.77556e-17	2.77556e-17	2.77556e-17	2.77556e-17	2.77556e-17	2.77556e-17	2.77556e-17
KEGG2011;K1001100 Metabolism;Nucleotide Metabolism;K1000230 Purine metabolism;K01768 adenylate cyclase [EC:4.6.1.1];	2.77556e-17	2.77556e-17	2.77556e-17	2.77556e-17	2.77556e-17	2.77556e-17	2.77556e-17	2.77556e-17	2.77556e-17	2.77556e-17	2.77556e-17	2.77556e-17
KEGG2011;Unclassified;K05799;	42.0047	85.9766	69.3918	225.227	102.749	192.411	31.6776	33.0577	39.8935	16.9243	89.5567	106.032
KEGG2011;K1001100 Metabolism;Amino Acid Metabolism;K1000250 Alanine, aspartate and glutamate metabolism;K01940 argininosuccinate synthase [EC:6.3.4.5];	2.77556e-17	2.77556e-17	2.77556e-17	2.77556e-17	2.77556e-17	2.77556e-17	2.77556e-17	2.77556e-17	2.77556e-17	2.77556e-17	2.77556e-17	2.77556e-17
KEGG2011;Unclassified;K18905;	0.747741	1.47966	0.204664	0	1.19015	3.0659	2.77556e-17	2.77556e-17	2.77556e-17	5.97981	0.427823	6.60754
KEGG2011;Unclassified;K02653;	485.962	442.653	416.215	548.863	665.02	446.166	743.2	768.413	818.173	645.923	380.928	331.025
KEGG2011;Unclassified;K08876;	38.9619	5.66509	16.1357	51.6208	8.03496	15.3283	13.124	2.68233	14.5377	6.02529	0.452516	8.2072
KEGG2011;Unclassified;K02499;	5.70776	6.50583	10.8543	3.11892	14.3164	16.9643	6.71798	28.8655	0.140795	4.44939	4.93077	0.178566
KEGG2011;K1001100 Metabolism;Carbohydrate Metabolism;K1000040 Pentose and glucuronate interconversions;K00011 aldehyde reductase [EC:1.1.1.21];	2.77556e-17	2.77556e-17	2.77556e-17	2.77556e-17	2.77556e-17	2.77556e-17	2.77556e-17	2.77556e-17	2.77556e-17	2.77556e-17	2.77556e-17	2.77556e-17
KEGG2011;Unclassified;K16905;	2.48883	2.9298	0.400482	0.45491	1.10973	3.83792	2.77556e-17	2.77556e-17	2.77556e-17	2.77556e-17	2.77556e-17	2.77556e-17
KEGG2011;Unclassified;K18299;	28.5432	9.32122	30.1609	20.3094	27.4849	54.4568	235.843	224.8	158.411	208.617	686.655	649.649
KEGG2011;K1001100 Metabolism;Biosynthesis of Other Secondary Metabolites;K1000941 Flavonoid biosynthesis;K00091;	15.3091	15.9484	29.774	98.8643	25.6508	45.796	12.0088	45.4925	13.4464	3.27317	8.26918	18.1175
KEGG2011;Unclassified;K11375;	5.38056	0.620472	0.435405	5.88891	0	0.961324	2.73099	5.0744	5.30272	3.18904	3.16154	9.76924
KEGG2011;Unclassified;K11108;	14.8501	1.31519	0.744512	22.2793	0.112098	2.7969	6.68055	2.67848	18.361	21.005	11.0635	13.6233
KEGG2011;K2000011 Genetic Information Processing;Folding, Sorting and Degradation;K1003018 RNA degradation;K12573 ribonuclease R [EC:3.1.-.-];	327.786	335.613	400.249	299.833	548.99	601.44	621.934	581.707	512.245	483.215	457.699	889.158
KEGG2011;Unclassified;K17967;	95.2497	13.6719	16.919	109.003	8.84074	28.9431	0.0834775	0.0719742	7.61819	1.41276	0.100794	0.0575874
KEGG2011;K1001100 Metabolism;Glycan Biosynthesis and Metabolism;K1000510 N-Glycan biosynthesis;K03845 alpha-1,3-mannosyltransferase [EC:2.4.1.258];	6.07565	2.85144	0.550014	11.3203	1.80724	3.69882	2.77556e-17	2.77556e-17	2.77556e-17	2.77556e-17	2.77556e-17	2.77556e-17
KEGG2011;K1001100 Metabolism;Carbohydrate Metabolism;K1000010 Glycolysis / Gluconeogenesis;K01223 6-phospho-beta-glucosidase [EC:3.2.1.86];	1.21467	1.45603	0.240116	0	3.02456	3.728	0.0419286	0.0364075	2.49999	0.120629	0.295595	6.19345
KEGG2011;K1001100 Metabolism;Carbohydrate Metabolism;K1000500 Starch and sucrose metabolism;K05342 alpha,alpha-trehalose phosphorylase [EC:2.4.1.64];	8.41335	169.876	96.3404	34.2235	98.6385	67.7226	5.44931	9.01829	40.8626	10.8217	33.838	26.9759
KEGG2011;Unclassified;K01456;	104.427	47.9614	47.1779	171.012	38.1792	109.015	12.0067	14.0805	43.6371	28.3201	3.5085	13.6289
KEGG2011;K2000011 Genetic Information Processing;Folding, Sorting and Degradation;K1003018 RNA degradation;K12604 CCR4-NOT transcription complex subunit 1;	490.775	90.8519	136.059	467.914	67.8881	175.451	197.514	83.9357	117.136	251.958	93.3252	210.931
KEGG2011;K1001100 Metabolism;Lipid Metabolism;K1000561 Glycerolipid metabolism;K00864 glycerol kinase [EC:2.7.1.30];	2.77556e-17	2.77556e-17	2.77556e-17	2.77556e-17	2.77556e-17	2.77556e-17	2.77556e-17	2.77556e-17	2.77556e-17	2.77556e-17	2.77556e-17	2.77556e-17
KEGG2011;Unclassified;K00936;	1.86443	0	0.183888	2.77556e-17	2.77556e-17	2.77556e-17	2.77556e-17	2.77556e-17	2.77556e-17	2.77556e-17	2.77556e-17	2.77556e-17
KEGG2011;Unclassified;K16911;	2.77556e-17	2.77556e-17	2.77556e-17	2.77556e-17	2.77556e-17	2.77556e-17	0.0415766	2.41474	0.0429974	2.77556e-17	2.77556e-17	2.77556e-17
KEGG2011;Unclassified;K17222;	42.2999	35.6548	27.7276	104.095	91.7069	55.457	30.4389	79.8675	38.6743	15.3883	39.9081	75.485
KEGG2011;Unclassified;K12982;	10.7252	9.37562	21.845	19.414	26.8656	20.1499	2.80084	10.1807	17.1165	10.6449	10.8045	13.469
KEGG2011;K2000016 Environmental Information Processing;Signal Transduction;K1002020 Two-component system;K05874 methyl-accepting chemotaxis protein I, serine sensor receptor;	2.77556e-17	2.77556e-17	2.77556e-17	2.77556e-17	2.77556e-17	2.77556e-17	2.77556e-17	2.77556e-17	2.77556e-17	2.77556e-17	2.77556e-17	2.77556e-17
KEGG2011;K2000011 Genetic Information Processing;K2000013 Translation;K1003010 Ribosome;K02881 large subunit ribosomal protein L18;	735.833	1364.49	1147.3	463.418	1553.76	1092.83	2925.23	4000.61	1870.6	2599.47	2394.2	1552.95
KEGG2011;Unclassified;K14961;	9.25246	1.33333	0.605648	10.5919	0	1.69473	2.77556e-17	2.77556e-17	2.77556e-17	2.80773	0.177084	0.0977712
KEGG2011;Unclassified;K14189;	23.5836	8.61005	19.2073	13.6263	10.9794	62.2328	93.6186	114.311	113.089	30.5213	111.612	353.608
KEGG2011;Unclassified;K12376;	2.77556e-17	2.77556e-17	2.77556e-17	2.77556e-17	2.77556e-17	2.77556e-17	2.77556e-17	2.77556e-17	2.77556e-17	2.77556e-17	2.77556e-17	2.77556e-17
KEGG2011;K2000016 Environmental Information Processing;Signal Transduction;K1004010 MAPK signaling pathway;K04441 p38 MAP kinase [EC:2.7.11.24];	2.77556e-17	2.77556e-17	2.77556e-17	2.77556e-17	2.77556e-17	2.77556e-17	2.77556e-17	2.77556e-17	2.77556e-17	2.77556e-17	2.77556e-17	2.77556e-17
KEGG2011;K1001100 Metabolism;Glycan Biosynthesis and Metabolism;K1000531 Glycosaminoglycan degradation;	2.77556e-17	2.77556e-17	2.77556e-17	2.77556e-17	2.77556e-17	2.77556e-17	2.77556e-17	2.77556e-17	2.77556e-17	2.77556e-17	2.77556e-17	2.77556e-17
KEGG2011;Unclassified;K12951;	2.77556e-17	2.77556e-17	2.77556e-17	2.77556e-17	2.77556e-17	2.77556e-17	2.77556e-17	2.77556e-17	2.77556e-17	2.77556e-17	2.77556e-17	2.77556e-17
KEGG2011;Unclassified;K12991;	0	1.55357	0.120459	0	1.78744	1.64328	5.22815	6.26316	0.102901	0.126265	4.75526	3.34047
KEGG2011;Unclassified;K10824;	2.77556e-17	2.77556e-17	2.77556e-17	2.77556e-17	2.77556e-17	2.77556e-17	2.77556e-17	2.77556e-17	2.77556e-17	2.77556e-17	2.77556e-17	2.77556e-17
KEGG2011;K1001100 Metabolism;Amino Acid Metabolism;K1000350 Tyrosine metabolism;K07253 phenylpyruvate tautomerase [EC:5.3.2.1];	2.77556e-17	2.77556e-17	2.77556e-17	2.77556e-17	2.77556e-17	2.77556e-17	2.77556e-17	2.77556e-17	2.77556e-17	2.77556e-17	2.77556e-17	2.77556e-17
KEGG2011;K2000016 Environmental Information Processing;Membrane Transport;K1002010 ABC transporters;K01999 branched-chain amino acid transport system substrate-binding protein;	6823.07	9192.95	5017.2	5234.73	7683.08	4369.26	3630.16	3082.49	3803.46	2389.63	1913.45	1615.33
KEGG2011;K1001100 Metabolism;Amino Acid Metabolism;K1000400 Phenylalanine, tyrosine and tryptophan biosynthesis;K01626 3-deoxy-7-phosphoheptulonate synthase [EC:2.5.1.54];	1050.43	1280.71	1255.12	1234.92	1390.2	1185.06	759.035	1022.37	799.589	1259.02	1271.15	1081.96
KEGG2011;K1001100 Metabolism;Biosynthesis of Polyketides and Terpenoids;K1001053 Biosynthesis of siderophore group nonribosomal peptides;K04793 mycobactin lysine-N-oxygenase;	2.77556e-17	2.77556e-17	2.77556e-17	0.794487	3.46585	2.7338	0.0419286	0.0364075	2.49999	2.77556e-17	2.77556e-17	2.77556e-17
KEGG2011;Unclassified;K13127;	16.986	1.31136	0.785597	12.4985	2.24529	2.04598	1.41042	0.0719468	6.39308	3.09815	0.371509	6.44409
KEGG2011;Unclassified;K18468;	60.274	7.12106	1.16615	55.4207	10.139	17.28	68.3477	17.9269	41.2781	52.9751	61.0509	85.9337
KEGG2011;Unclassified;K16077;	2.77556e-17	2.77556e-17	2.77556e-17	2.77556e-17	2.77556e-17	2.77556e-17	2.77556e-17	2.77556e-17	2.77556e-17	2.80773	0.177084	0.0977712
KEGG2011;Unclassified;K11849;	88.118	12.9446	16.8762	115.79	17.6498	42.6383	15.6668	2.68045	10.644	9.14322	0.587418	19.7362
KEGG2011;Unclassified;K01238;	431.744	55.8975	17.1725	412.665	44.8512	86.5292	11.9323	6.48095	25.0771	3.29449	20.4223	15.1398
KEGG2011;Unclassified;K14789;	0.431861	0	0.0556162	2.77556e-17	2.77556e-17	2.77556e-17	2.77556e-17	2.77556e-17	2.77556e-17	2.77556e-17	2.77556e-17	2.77556e-17
KEGG2011;Unclassified;K12180;	20.0244	4.96444	8.46794	31.4972	0.106186	9.93384	9.04115	3.86679	1.47283	8.82573	0.449457	5.12215
KEGG2011;Unclassified;K09531;	21.141	5.68497	15.4339	39.4159	4.67643	12.2341	5.16476	1.36184	2.71023	3.14042	3.03578	6.55934
KEGG2011;K2000011 Genetic Information Processing;Replication and Repair;K1003420 Nucleotide excision repair;K03702 excinuclease ABC subunit B;	557.657	1443.25	601.607	441.237	769.354	546.722	606.155	754.377	485.67	507.524	1411.2	2065.43
KEGG2011;Unclassified;K03650;	57.6172	55.2807	76.6414	87.3537	136.086	153.926	168.703	179.1	184.933	212.971	259.069	281.826
KEGG2011;Unclassified;K18933;	0	5.33983	0.35827	2.77556e-17	2.77556e-17	2.77556e-17	2.77556e-17	2.77556e-17	2.77556e-17	2.77556e-17	2.77556e-17	2.77556e-17
KEGG2011;Unclassified;K11373;	21.7305	4.96037	8.53304	37.5504	3.83153	17.0166	10.4814	10.1199	2.81669	15.1867	3.52421	31.5591
KEGG2011;K1001100 Metabolism;Biosynthesis of Other Secondary Metabolites;	2.77556e-17	2.77556e-17	2.77556e-17	2.77556e-17	2.77556e-17	2.77556e-17	2.77556e-17	2.77556e-17	2.77556e-17	2.77556e-17	2.77556e-17	2.77556e-17
KEGG2011;Unclassified;K16696;	2.77556e-17	2.77556e-17	2.77556e-17	2.77556e-17	2.77556e-17	2.77556e-17	2.77556e-17	2.77556e-17	2.77556e-17	2.77556e-17	2.77556e-17	2.77556e-17
KEGG2011;K1001100 Metabolism;Amino Acid Metabolism;K1000400 Phenylalanine, tyrosine and tryptophan biosynthesis;K06208 chorismate mutase [EC:5.4.99.5];	5.92806	52.8368	1.13072	6.80951	17.2131	2.39055	9.28759	12.6861	10.6762	4.74678	5.85836	18.0901
KEGG2011;Unclassified;K05571;	0	8.3084	0.49159	2.62931	3.2679	4.75987	2.66191	0.0719194	5.1642	7.11304	0.328545	0.169778
KEGG2011;K1001100 Metabolism;Nucleotide Metabolism;K1000240 Pyrimidine metabolism;K00945 cytidylate kinase [EC:2.7.4.14];	144.873	352.521	200.804	208.432	403.793	315.819	210.872	274.296	188.987	409.151	438.721	395.018
KEGG2011;K2000016 Environmental Information Processing;Signal Transduction;K1002020 Two-component system;K06597 chemosensory pili system protein ChpB (putative protein-glutamate methylesterase);	10.6698	1.29865	38.6527	25.4149	169.64	83.2343	0.106954	8.74577	5.32416	61.6306	42.2838	12.2155
KEGG2011;K2000011 Genetic Information Processing;K2000012 Transcription;K1003040 Spliceosome;K12883 nuclear cap-binding protein subunit 2;	9.97	3.55511	0.684527	12.7554	0.940764	4.91893	9.00337	2.62517	1.46668	6.24901	8.39768	19.8641
KEGG2011;Unclassified;K14261;	63.7282	107.734	153.009	112.802	185.065	226.024	98.9272	148.59	152.97	196.223	205.951	116.714
KEGG2011;K1001100 Metabolism;Amino Acid Metabolism;K1000360 Phenylalanine metabolism;K00487 trans-cinnamate 4-monooxygenase [EC:1.14.13.11];	2.77556e-17	2.77556e-17	2.77556e-17	2.77556e-17	2.77556e-17	2.77556e-17	2.77556e-17	2.77556e-17	2.77556e-17	2.77556e-17	2.77556e-17	2.77556e-17
KEGG2011;K1001100 Metabolism;Amino Acid Metabolism;K1000400 Phenylalanine, tyrosine and tryptophan biosynthesis;K04092 chorismate mutase [EC:5.4.99.5];	30.1123	25.4408	27.2356	18.8826	25.3446	62.746	25.1121	34.2828	31.9416	66.3389	24.6252	67.383
KEGG2011;Unclassified;K18901;	64.4327	75.7905	28.3371	87.2321	87.6148	417.831	6503.94	9116.35	1532.77	871.286	2216.66	1745.11
KEGG2011;K2000016 Environmental Information Processing;Membrane Transport;K1002010 ABC transporters;K12372 dipeptide transport system ATP-binding protein;	23.3293	19.5816	34.0063	24.7361	18.251	29.2823	17.1854	19.0754	21.2813	43.7167	26.9248	37.1683
KEGG2011;K1001100 Metabolism;Glycan Biosynthesis and Metabolism;K1000540 Lipopolysaccharide biosynthesis;K00979 3-deoxy-manno-octulosonate cytidylyltransferase (CMP-KDO synthetase) [EC:2.7.7.38];	52.0901	71.3339	88.0798	61.8356	102.546	140.006	94.9436	124.459	115.757	87.616	63.9949	119.663
KEGG2011;K1001100 Metabolism;Metabolism of Other Amino Acids;K1000480 Glutathione metabolism;K00383 glutathione reductase (NADPH) [EC:1.8.1.7];	173.941	58.8512	74.1015	224.07	118.665	248.592	163.443	176.565	196.887	297.616	375.768	816.441
KEGG2011;K2000011 Genetic Information Processing;K2000013 Translation;K1003010 Ribosome;K02890 large subunit ribosomal protein L22;	767.629	1532.72	978.368	1086.13	1426.58	1762.83	2435.08	3670.39	1828.02	2926.97	2175.04	1466.9
KEGG2011;Unclassified;K13996;	157.881	26.0491	43.621	164.795	18.4741	45.6907	2.79629	5.18604	19.6449	3.16083	0.431112	9.64846
KEGG2011;K2000020 Cellular Processes;Cell Growth and Death;K1004111 Cell cycle - yeast;K06682 Gtp-binding protein of the ras superfamily involved in termination of M-phase;	34.5645	7.14844	1.04298	37.1588	5.54162	4.31725	2.77556e-17	2.77556e-17	2.77556e-17	0.0787743	0.181143	3.05345
KEGG2011;Unclassified;K01419;	112.876	79.997	141.901	93.9085	152.306	269.049	504.657	552.442	312.755	293.195	1543.42	2760.57
KEGG2011;K1001100 Metabolism;Lipid Metabolism;K1000561 Glycerolipid metabolism;K03715 1,2-diacylglycerol 3-beta-galactosyltransferase [EC:2.4.1.46];	2.77556e-17	2.77556e-17	2.77556e-17	0	0.887845	0.812057	0.0415766	2.41474	0.0429974	2.80773	0.177084	0.0977712
KEGG2011;Unclassified;K19477;	0.916828	0	0.103375	0	2.81748	1.10397	2.77556e-17	2.77556e-17	2.77556e-17	53.7526	6.21031	12.1407
KEGG2011;Unclassified;K19813;	4.20799	4.38784	0.534909	89.3025	12.2215	6.23398	10.7219	82.094	0.158026	2.99564	0.291317	3.30007
KEGG2011;K1001100 Metabolism;Metabolism of Other Amino Acids;K1000480 Glutathione metabolism;K07751 PepB aminopeptidase [EC:3.4.11.23];	2.77556e-17	2.77556e-17	2.77556e-17	0	0.138163	12.3169	2.77556e-17	2.77556e-17	2.77556e-17	2.77556e-17	2.77556e-17	2.77556e-17
KEGG2011;K1001100 Metabolism;Metabolism of Other Amino Acids;K1000450 Selenocompound metabolism;	8697.43	14685.7	7838.97	9179.51	9626.67	8755.95	14599.7	19343	14064.5	14816.7	13485.5	13439.5
KEGG2011;Unclassified;K09874;	0	6.66969	6.76555	2.77556e-17	2.77556e-17	2.77556e-17	2.77556e-17	2.77556e-17	2.77556e-17	0.120629	0.295595	6.19345
KEGG2011;Unclassified;K03497;	758.464	1217.41	962.728	998.491	821.513	617.118	575.799	487.736	451.049	718.582	623.928	690.327
KEGG2011;Unclassified;K19191;	94.6003	69.8496	66.0648	87.6039	79.9343	69.5931	22.345	17.7988	12.0833	21.2535	38.9603	17.1253
KEGG2011;Unclassified;K02622;	281.847	221.997	311.654	390.728	458.501	442.79	332.136	334.099	574.603	350.145	238.221	258.338
KEGG2011;K1001100 Metabolism;Lipid Metabolism;K1000564 Glycerophospholipid metabolism;K00980 glycerol-3-phosphate cytidylyltransferase [EC:2.7.7.39];	3.59231	9.62543	0.669314	0.402826	0	0	2.65957	4.96023	0.0857743	0.0787743	0.181143	3.05345
KEGG2011;K2000011 Genetic Information Processing;K2000013 Translation;K1003010 Ribosome;K02939 large subunit ribosomal protein L9;	947.048	1840.7	1190.1	666.495	2895.1	1562.06	2002.89	2894.4	1603.17	2187.35	1976.7	1333.54
KEGG2011;Unclassified;K17776;	14.251	4.26745	0.789073	23.6742	0	3.5914	0.0238619	1.21322	0.0246583	1.58629	2.56785	1.76639
KEGG2011;Unclassified;K15637;	0	3.08669	0.227386	0	0	0.972014	2.77556e-17	2.77556e-17	2.77556e-17	2.77556e-17	2.77556e-17	2.77556e-17
KEGG2011;Unclassified;K03719;	245.751	363.346	308.203	219.421	321.37	141.898	371.56	368.304	232.925	199.407	240.678	308.747
KEGG2011;Unclassified;K12206;	6.20827	10.3036	0.746306	2.83652	10.259	6.97884	1.4715	5.14414	13.0615	3.16083	0.431112	9.64846
KEGG2011;K1001100 Metabolism;Energy Metabolism;K1000190 Oxidative phosphorylation;K03884 NADH-ubiquinone oxidoreductase chain 6 [EC:1.6.5.3];	2.77556e-17	2.77556e-17	2.77556e-17	2.77556e-17	2.77556e-17	2.77556e-17	2.77556e-17	2.77556e-17	2.77556e-17	2.77556e-17	2.77556e-17	2.77556e-17
KEGG2011;Unclassified;K06947;	12.3224	0	14.1433	5.99746	0.576348	2.19723	9.32271	11.4812	18.5305	10.5988	15.3362	5.34885
KEGG2011;K2000011 Genetic Information Processing;Folding, Sorting and Degradation;K1003018 RNA degradation;K12599 antiviral helicase SKI2 [EC:3.6.4.-];	115.609	39.2181	13.2565	138.659	8.83871	40.652	17.1464	19.0374	13.384	18.2497	13.8684	36.7898
KEGG2011;K1001100 Metabolism;Carbohydrate Metabolism;K1000562 Inositol phosphate metabolism;K03338 5-dehydro-2-deoxygluconokinase [EC:2.7.1.92];	106.424	196.631	169.421	104.554	179.47	76.0839	210.955	212.21	561.18	340.881	148.575	145.4
KEGG2011;Unclassified;K06795;	0	0.714408	2.52408	2.77556e-17	2.77556e-17	2.77556e-17	2.77556e-17	2.77556e-17	2.77556e-17	2.77556e-17	2.77556e-17	2.77556e-17
KEGG2011;Unclassified;K11138;	0	8.83575	10.24	0.402826	0	0	2.77556e-17	2.77556e-17	2.77556e-17	5.88975	5.09082	0.193337
KEGG2011;Unclassified;K02610;	49.822	94.5233	369.946	22.2381	25.1025	24.1006	11.9855	15.3145	31.7605	17.9386	5.98155	11.8824
KEGG2011;Unclassified;K08225;	2.77556e-17	2.77556e-17	2.77556e-17	2.77556e-17	2.77556e-17	2.77556e-17	2.77556e-17	2.77556e-17	2.77556e-17	2.77556e-17	2.77556e-17	2.77556e-17
KEGG2011;Unclassified;K19186;	0.916828	0	0.103375	0	0	0.972014	2.77556e-17	2.77556e-17	2.77556e-17	2.77556e-17	2.77556e-17	2.77556e-17
KEGG2011;Unclassified;K12271;	2.77556e-17	2.77556e-17	2.77556e-17	0.874914	0	0	2.77556e-17	2.77556e-17	2.77556e-17	2.77556e-17	2.77556e-17	2.77556e-17
KEGG2011;Unclassified;K07236;	2.77556e-17	2.77556e-17	2.77556e-17	2.08846	12.3905	8.98161	2.77556e-17	2.77556e-17	2.77556e-17	10.5901	12.9816	6.9651
KEGG2011;Unclassified;K06033;	0.785564	0	2.67462	5.72416	3.92299	15.2068	0.0415766	2.41474	0.0429974	0.120629	0.295595	6.19345
KEGG2011;Unclassified;K01185;	53.2256	45.8736	24.3054	71.6167	57.2977	48.9215	17.1804	15.3063	23.8918	22.4274	8.55627	11.9685
KEGG2011;K2000025 Organismal Systems;Immune System;K1004621 NOD-like receptor signaling pathway;K11031 thiol-activated cytolysin;	0.621718	1.39576	5.68116	1.69772	4.24948	56.783	5.43928	2.69462	38.1187	2.80773	0.177084	0.0977712
KEGG2011;K2000016 Environmental Information Processing;Signal Transduction;K1002020 Two-component system;K11443 two-component system, cell cycle response regulator DivK;	2.77556e-17	2.77556e-17	2.77556e-17	2.77556e-17	2.77556e-17	2.77556e-17	2.77556e-17	2.77556e-17	2.77556e-17	2.77556e-17	2.77556e-17	2.77556e-17
KEGG2011;Unclassified;K08835;	0.916828	0	0.103375	2.77556e-17	2.77556e-17	2.77556e-17	23.6327	7.75257	19.9345	107.225	82.4096	131.544
KEGG2011;Unclassified;K09519;	2.77556e-17	2.77556e-17	2.77556e-17	2.77556e-17	2.77556e-17	2.77556e-17	2.77556e-17	2.77556e-17	2.77556e-17	2.77556e-17	2.77556e-17	2.77556e-17
KEGG2011;Unclassified;K07317;	0.815895	0.705306	0.15513	0.153	0	3.23683	12.7326	0.0891988	0.107663	7.23849	2.93721	0.189274
KEGG2011;K2000020 Cellular Processes;Cell Growth and Death;K1004111 Cell cycle - yeast;K02830 cell cycle checkpoint protein [EC:3.1.11.2];	2.77556e-17	2.77556e-17	2.77556e-17	2.77556e-17	2.77556e-17	2.77556e-17	2.77556e-17	2.77556e-17	2.77556e-17	2.77556e-17	2.77556e-17	2.77556e-17
KEGG2011;Unclassified;K18087;	2.77556e-17	2.77556e-17	2.77556e-17	2.77556e-17	2.77556e-17	2.77556e-17	2.77556e-17	2.77556e-17	2.77556e-17	2.77556e-17	2.77556e-17	2.77556e-17
KEGG2011;K1001100 Metabolism;Nucleotide Metabolism;K1000230 Purine metabolism;K13479 xanthine dehydrogenase FAD-binding subunit [EC:1.17.1.4];	2.77556e-17	2.77556e-17	2.77556e-17	0.778807	0.378748	0	2.77556e-17	2.77556e-17	2.77556e-17	2.77556e-17	2.77556e-17	2.77556e-17
KEGG2011;Unclassified;K17863;	2.77556e-17	2.77556e-17	2.77556e-17	2.77556e-17	2.77556e-17	2.77556e-17	2.77556e-17	2.77556e-17	2.77556e-17	2.77556e-17	2.77556e-17	2.77556e-17
KEGG2011;Unclassified;K05570;	0	2.32493	0.176025	4.39698	4.94146	6.68328	2.77556e-17	2.77556e-17	2.77556e-17	2.80773	0.177084	0.0977712
KEGG2011;Unclassified;K05999;	2.77556e-17	2.77556e-17	2.77556e-17	2.77556e-17	2.77556e-17	2.77556e-17	2.77556e-17	2.77556e-17	2.77556e-17	2.77556e-17	2.77556e-17	2.77556e-17
KEGG2011;K1001100 Metabolism;Energy Metabolism;K1000190 Oxidative phosphorylation;K02122 V/A-type H+-transporting ATPase subunit F;	2.77556e-17	2.77556e-17	2.77556e-17	2.77556e-17	2.77556e-17	2.77556e-17	2.77556e-17	2.77556e-17	2.77556e-17	2.77556e-17	2.77556e-17	2.77556e-17
KEGG2011;Unclassified;K18833;	6.79154	19.6578	29.4219	17.1612	13.7482	11.935	5.25607	2.62535	5.30384	11.8594	7.96733	2.0127
KEGG2011;Unclassified;K11931;	2.77556e-17	2.77556e-17	2.77556e-17	2.78816	24.3513	0.438359	0.0834775	0.0719742	7.61819	4.44939	4.93077	0.178566
KEGG2011;Unclassified;K17243;	5.5957	18.3515	8.4092	10.0047	9.50729	14.1069	24.902	10.2616	13.3794	29.946	3.53768	21.8976
KEGG2011;Unclassified;K09514;	2.77556e-17	2.77556e-17	2.77556e-17	2.34126	2.9121	2.67449	2.77556e-17	2.77556e-17	2.77556e-17	2.77556e-17	2.77556e-17	2.77556e-17
KEGG2011;Unclassified;K07870;	48.7534	7.85574	9.1087	37.7119	8.46879	22.1312	60.5642	43.2338	42.6379	57.3574	47.83	50.7066
KEGG2011;Unclassified;K12443;	1.28962	0.686879	0.194018	12.0104	5.34381	0.836611	0.0238619	1.21322	0.0246583	2.80773	0.177084	0.0977712
KEGG2011;Unclassified;K14857;	33.3676	4.94936	1.01874	30.3628	5.12869	6.71616	43.2918	24.1685	9.49399	15.2307	21.153	21.918
KEGG2011;Unclassified;K18298;	374.554	404.758	642.095	172.116	126.762	131.539	2060.93	3717.42	3122.33	1069.09	2362.78	4269.51
KEGG2011;K2000011 Genetic Information Processing;K2000013 Translation;K1003010 Ribosome;K02953 small subunit ribosomal protein S13e;	95.264	15.8631	13.1631	179.478	20.9883	45.2802	1.42241	4.99737	2.70896	1.69208	5.11709	4.99339
KEGG2011;K1001100 Metabolism;Energy Metabolism;K1000190 Oxidative phosphorylation;K00340 NADH-quinone oxidoreductase subunit K [EC:1.6.5.3];	119.038	211.249	108.709	88.1696	118.574	87.5151	134.469	203.148	129.125	193.122	135.071	121.697
KEGG2011;K1001100 Metabolism;Energy Metabolism;K1000190 Oxidative phosphorylation;K03934 NADH dehydrogenase (ubiquinone) Fe-S protein 1 [EC:1.6.5.3 1.6.99.3];	2.77556e-17	2.77556e-17	2.77556e-17	2.77556e-17	2.77556e-17	2.77556e-17	2.77556e-17	2.77556e-17	2.77556e-17	2.77556e-17	2.77556e-17	2.77556e-17
KEGG2011;K2000020 Cellular Processes;Cell Growth and Death;K1004110 Cell cycle;K05867 M-phase inducer phosphatase 3 [EC:3.1.3.48];	2.77556e-17	2.77556e-17	2.77556e-17	2.77556e-17	2.77556e-17	2.77556e-17	2.77556e-17	2.77556e-17	2.77556e-17	2.77556e-17	2.77556e-17	2.77556e-17
KEGG2011;Unclassified;K09127;	8.52011	0	0.533062	318.899	18.0469	0.0669448	2.77556e-17	2.77556e-17	2.77556e-17	2.77556e-17	2.77556e-17	2.77556e-17
KEGG2011;Unclassified;K11855;	0.642903	2.19403	3.2565	1.08187	1.35068	0	5.16379	2.58583	1.43899	10.6259	10.7493	11.8326
KEGG2011;K2000011 Genetic Information Processing;K2000013 Translation;K1000970 Aminoacyl-tRNA biosynthesis;K04568 lysyl-tRNA synthetase, class II [EC:6.1.1.6];	18.0432	22.6796	1.03462	54.9287	39.2739	32.1428	1.4954	41.6193	14.7281	61.9499	32.513	95.9004
KEGG2011;Unclassified;K17795;	21.8451	4.23097	5.01932	28.5389	0.509612	4.35903	8.96094	0.0857815	2.7465	2.77556e-17	2.77556e-17	2.77556e-17
KEGG2011;Unclassified;K14716;	0	0.714408	2.52408	2.77556e-17	2.77556e-17	2.77556e-17	38.0533	27.9217	5.51711	34.8698	11.552	88.8107
KEGG2011;Unclassified;K05520;	303.272	1929.08	328.894	147.576	439.263	605.522	72.6006	139.668	129.028	77.1771	142.402	118.166
KEGG2011;Unclassified;K09186;	2.77556e-17	2.77556e-17	2.77556e-17	2.77556e-17	2.77556e-17	2.77556e-17	28.7783	7.7481	12.0701	18.1343	6.12328	26.7051
KEGG2011;K2000020 Cellular Processes;Cell Growth and Death;K1004110 Cell cycle;K13728 mitotic spindle assembly checkpoint protein MAD2B;	2.77556e-17	2.77556e-17	2.77556e-17	2.77556e-17	2.77556e-17	2.77556e-17	2.77556e-17	2.77556e-17	2.77556e-17	2.77556e-17	2.77556e-17	2.77556e-17
KEGG2011;Unclassified;K14675;	2.78585	0	0.250995	7.23448	0	0	3.854	1.33699	1.4081	3.00701	2.72352	1.82656
KEGG2011;Unclassified;K14259;	7.68926	11.5847	25.2499	3.91624	0.153774	4.88166	2.63161	2.54223	1.40778	0.135038	0.33869	7.79555
KEGG2011;Unclassified;K02600;	998.881	1654.23	1874.36	1030.9	2105.04	2165.92	3059.63	4069.21	2112.71	2949.72	2518.61	2288.69
KEGG2011;K2000011 Genetic Information Processing;Replication and Repair;K1003410 Base excision repair;K01247 DNA-3-methyladenine glycosylase II [EC:3.2.2.21];	83.1884	82.9849	77.37	86.5531	83.7343	65.2818	96.2379	78.8263	135.619	57.3828	50.4653	55.7395
KEGG2011;K1001100 Metabolism;Carbohydrate Metabolism;K1000030 Pentose phosphate pathway;K00115 glucose dehydrogenase (acceptor) [EC:1.1.5.9];	2.77556e-17	2.77556e-17	2.77556e-17	2.77556e-17	2.77556e-17	2.77556e-17	2.77556e-17	2.77556e-17	2.77556e-17	2.77556e-17	2.77556e-17	2.77556e-17
KEGG2011;Unclassified;K02350;	18.698	6.44061	8.4732	23.6659	4.30247	5.9618	64.3457	21.7067	24.0719	67.8107	14.1931	70.681
KEGG2011;K2000011 Genetic Information Processing;Replication and Repair;K1003440 Homologous recombination;K03582 exodeoxyribonuclease V beta subunit [EC:3.1.11.5];	31.4674	46.4902	139.798	76.5679	61.1083	38.3176	42.1142	29.2659	29.3336	37.9559	63.5371	85.8716
KEGG2011;Unclassified;K02357;	1297.49	2585.52	1959.74	995.602	2946.82	2391.76	2022.66	2493.12	2179.14	2614.54	2127.45	1617.05
KEGG2011;Unclassified;K17301;	275.176	39.1524	36.3642	324.925	38.1517	103.361	84.2186	43.2697	49.3009	110.112	45.723	106.239
KEGG2011;Unclassified;K17275;	203.534	40.6232	36.2561	172.622	23.9201	76.1905	67.0952	15.4002	59.8089	52.85	27.1815	68.9904
KEGG2011;K2000016 Environmental Information Processing;Membrane Transport;K1002010 ABC transporters;K10543 D-xylose transport system substrate-binding protein;	1292.55	2013.23	1371.08	616.363	1233.73	976.367	264.936	321.356	404.378	342.494	190.725	185.853
KEGG2011;K1001100 Metabolism;Carbohydrate Metabolism;K1000500 Starch and sucrose metabolism;K00694 cellulose synthase (UDP-forming) [EC:2.4.1.12];	26.1605	32.7203	49.2592	11.5629	23.0122	30.5677	27.7633	36.8502	43.8618	34.9438	66.0318	77.4853
KEGG2011;K1001100 Metabolism;Nucleotide Metabolism;K1000230 Purine metabolism;K03060 DNA-directed RNA polymerase subunit omega [EC:2.7.7.6];	2.77556e-17	2.77556e-17	2.77556e-17	2.77556e-17	2.77556e-17	2.77556e-17	2.77556e-17	2.77556e-17	2.77556e-17	2.77556e-17	2.77556e-17	2.77556e-17
KEGG2011;K2000011 Genetic Information Processing;K2000013 Translation;K1003010 Ribosome;K02996 small subunit ribosomal protein S9;	1110.5	2599.35	2182.73	1150.9	2855.42	3074.99	2960.81	3904.11	2189.86	2907.43	2523.81	1952.89
KEGG2011;K1001100 Metabolism;Carbohydrate Metabolism;K1000500 Starch and sucrose metabolism;K01199 glucan endo-1,3-beta-D-glucosidase [EC:3.2.1.39];	857.412	219.01	312.916	1024.97	129.437	308.984	72.6063	67.437	213.923	63.6186	53.6573	191.821
KEGG2011;Unclassified;K18976;	2.77556e-17	2.77556e-17	2.77556e-17	2.77556e-17	2.77556e-17	2.77556e-17	2.77556e-17	2.77556e-17	2.77556e-17	2.77556e-17	2.77556e-17	2.77556e-17
KEGG2011;Unclassified;K11853;	215.571	53.7414	47.7134	224.705	27.6849	83.1496	101.35	66.0854	46.6912	134.275	53.685	136.584
KEGG2011;Unclassified;K03740;	2.77556e-17	2.77556e-17	2.77556e-17	0	2.81748	1.10397	2.77556e-17	2.77556e-17	2.77556e-17	2.77556e-17	2.77556e-17	2.77556e-17
KEGG2011;Unclassified;K15691;	2.77556e-17	2.77556e-17	2.77556e-17	2.77556e-17	2.77556e-17	2.77556e-17	9.15313	5.14374	5.39076	7.30268	0.398021	3.48721
KEGG2011;K1001100 Metabolism;Xenobiotics Biodegradation and Metabolism;Benzoate degradation via CoA ligation;K05784 benzoate/toluate 1,2-dioxygenase reductase subunit [EC:1.18.1.-];	2.77556e-17	2.77556e-17	2.77556e-17	2.77556e-17	2.77556e-17	2.77556e-17	2.77556e-17	2.77556e-17	2.77556e-17	2.77556e-17	2.77556e-17	2.77556e-17
KEGG2011;K2000016 Environmental Information Processing;Membrane Transport;K1002010 ABC transporters;K10241 cellobiose transport system permease protein;	648.931	1452.79	194.309	103.949	696.782	89.1967	134.462	157.499	160.979	63.4114	58.3021	55.7907
KEGG2011;K1001100 Metabolism;Carbohydrate Metabolism;K1000630 Glyoxylate and dicarboxylate metabolism;K08691 malyl-CoA/(S)-citramalyl-CoA lyase [EC:4.1.3.24 4.1.3.25];	2.77556e-17	2.77556e-17	2.77556e-17	2.77556e-17	2.77556e-17	2.77556e-17	2.77556e-17	2.77556e-17	2.77556e-17	2.77556e-17	2.77556e-17	2.77556e-17
KEGG2011;K1001100 Metabolism;Carbohydrate Metabolism;K1000620 Pyruvate metabolism;K03778 D-lactate dehydrogenase [EC:1.1.1.28];	21.3911	83.0311	106.506	37.4035	97.4302	53.6106	50.131	44.5269	74.4216	98.1388	82.2382	97.9102
KEGG2011;Unclassified;K11899;	3.6902	0	0.30881	15.8095	10.1593	45.7014	0.0828534	4.96061	2.68459	6.13855	5.66889	9.98499
KEGG2011;K1001100 Metabolism;Lipid Metabolism;K1000120 Primary bile acid biosynthesis;	2.77556e-17	2.77556e-17	2.77556e-17	2.77556e-17	2.77556e-17	2.77556e-17	2.77556e-17	2.77556e-17	2.77556e-17	2.77556e-17	2.77556e-17	2.77556e-17
KEGG2011;K1001100 Metabolism;Carbohydrate Metabolism;K1000020 Citrate cycle (TCA cycle);K00237 succinate dehydrogenase (ubiquinone) membrane anchor subunit;	2.77556e-17	2.77556e-17	2.77556e-17	2.77556e-17	2.77556e-17	2.77556e-17	2.77556e-17	2.77556e-17	2.77556e-17	2.77556e-17	2.77556e-17	2.77556e-17
KEGG2011;Unclassified;K10673;	2.77556e-17	2.77556e-17	2.77556e-17	2.77556e-17	2.77556e-17	2.77556e-17	2.77556e-17	2.77556e-17	2.77556e-17	2.77556e-17	2.77556e-17	2.77556e-17
KEGG2011;Unclassified;K14548;	38.6736	5.66967	8.95716	39.2963	3.41893	5.89635	7.99247	2.68405	21.0135	19.4259	0.625234	16.7465
KEGG2011;K2000011 Genetic Information Processing;K2000013 Translation;K1003010 Ribosome;K02885 large subunit ribosomal protein L19e;	203.719	45.7159	85.5522	215.277	35.2392	72.2078	80.3421	63.5397	57.278	60.5175	61.1964	102.75
KEGG2011;Unclassified;K17839;	1.7592	0.672765	0.229263	2.77556e-17	2.77556e-17	2.77556e-17	2.77556e-17	2.77556e-17	2.77556e-17	2.77556e-17	2.77556e-17	2.77556e-17
KEGG2011;K2000016 Environmental Information Processing;Membrane Transport;K1002010 ABC transporters;K10018 octopine/nopaline transport system substrate-binding protein;	3.83231	11.5542	39.0914	6.45868	10.0994	8.52421	1.37186	1.31907	2.61736	2.77556e-17	2.77556e-17	2.77556e-17
KEGG2011;Unclassified;K17324;	150.724	258.463	330.318	121.92	194.758	185.01	130.509	195.521	114.506	103.948	45.5616	59.2253
KEGG2011;Unclassified;K12266;	10.602	21.8386	29.8421	1.36009	11.7033	20.2913	13.3058	32.9168	20.0109	19.9091	68.282	64.0125
KEGG2011;K1001100 Metabolism;Lipid Metabolism;K1000071 Fatty acid degradation;K13239 peroxisomal 3,2-trans-enoyl-CoA isomerase [EC:5.3.3.8];	2.77556e-17	2.77556e-17	2.77556e-17	2.77556e-17	2.77556e-17	2.77556e-17	2.77556e-17	2.77556e-17	2.77556e-17	2.77556e-17	2.77556e-17	2.77556e-17
KEGG2011;Unclassified;K06382;	2.77556e-17	2.77556e-17	2.77556e-17	2.77556e-17	2.77556e-17	2.77556e-17	2.77556e-17	2.77556e-17	2.77556e-17	2.77556e-17	2.77556e-17	2.77556e-17
KEGG2011;Unclassified;K18094;	2.77556e-17	2.77556e-17	2.77556e-17	0	0.837569	1.29374	2.77556e-17	2.77556e-17	2.77556e-17	0.0846566	4.15409	0.107485
KEGG2011;K1001100 Metabolism;Carbohydrate Metabolism;K1000051 Fructose and mannose metabolism;K00045 mannitol 2-dehydrogenase [EC:1.1.1.67];	1141.33	348.623	439.94	1147.32	201.08	105.149	21.208	11.5848	67.5223	31.7383	36.8665	25.487
KEGG2011;K2000020 Cellular Processes;Cell Motility;	2.77556e-17	2.77556e-17	2.77556e-17	2.77556e-17	2.77556e-17	2.77556e-17	2.77556e-17	2.77556e-17	2.77556e-17	2.77556e-17	2.77556e-17	2.77556e-17
KEGG2011;K1001100 Metabolism;Amino Acid Metabolism;K1000270 Cysteine and methionine metabolism;K08963 methylthioribose-1-phosphate isomerase [EC:5.3.1.23];	162.05	398.444	147.486	128.598	208.251	137.353	55.3974	42.0104	86.363	86.0641	84.6483	74.377
KEGG2011;Unclassified;K10394;	2.77556e-17	2.77556e-17	2.77556e-17	2.77556e-17	2.77556e-17	2.77556e-17	18.373	10.2363	12.0319	24.098	23.6507	12.0864
KEGG2011;K2000011 Genetic Information Processing;Folding, Sorting and Degradation;K1003050 Proteasome;K03036 26S proteasome regulatory subunit N6;	121.42	12.9327	50.7573	108.202	10.5167	36.3962	0.0834775	0.0719742	7.61819	2.77556e-17	2.77556e-17	2.77556e-17
KEGG2011;Unclassified;K11661;	2.77556e-17	2.77556e-17	2.77556e-17	2.77556e-17	2.77556e-17	2.77556e-17	2.77556e-17	2.77556e-17	2.77556e-17	2.77556e-17	2.77556e-17	2.77556e-17
KEGG2011;K2000020 Cellular Processes;Cell Communication;	2.77556e-17	2.77556e-17	2.77556e-17	2.77556e-17	2.77556e-17	2.77556e-17	2.77556e-17	2.77556e-17	2.77556e-17	2.77556e-17	2.77556e-17	2.77556e-17
KEGG2011;Unclassified;K16050;	52.3522	273.291	97.2837	17.8637	58.292	15.2783	31.7154	35.6175	55.785	52.464	24.1688	10.5076
KEGG2011;Unclassified;K03639;	268.622	703.422	554.352	371.189	442.184	406.942	491.558	801.321	432.467	508.972	1072.71	1101.98
KEGG2011;Unclassified;K15289;	10.0648	2.06854	0.649566	12.4493	0.121198	4.94504	2.59448	2.51104	0.0688299	3.2176	0.496659	14.5274
KEGG2011;Unclassified;K08778;	2.77556e-17	2.77556e-17	2.77556e-17	0.874914	0	0	2.77556e-17	2.77556e-17	2.77556e-17	2.77556e-17	2.77556e-17	2.77556e-17
KEGG2011;K1001100 Metabolism;Carbohydrate Metabolism;K1000500 Starch and sucrose metabolism;K00706 1,3-beta-glucan synthase [EC:2.4.1.34];	988.237	135.257	144.162	865.17	252.194	418.91	56.7788	49.6517	146.107	57.546	22.1484	166.378
KEGG2011;Unclassified;K04338;	2.77556e-17	2.77556e-17	2.77556e-17	0.578931	1.84815	0.22748	2.77556e-17	2.77556e-17	2.77556e-17	1.41276	0.100794	0.0575874
KEGG2011;Unclassified;K02248;	2.77556e-17	2.77556e-17	2.77556e-17	2.77556e-17	2.77556e-17	2.77556e-17	2.77556e-17	2.77556e-17	2.77556e-17	2.77556e-17	2.77556e-17	2.77556e-17
KEGG2011;Unclassified;K16348;	0	1.30226	36.3179	1.63057	0	4.72383	0.0415766	2.41474	0.0429974	6.1297	10.177	5.24264
KEGG2011;Unclassified;K18312;	2.77556e-17	2.77556e-17	2.77556e-17	2.77556e-17	2.77556e-17	2.77556e-17	2.77556e-17	2.77556e-17	2.77556e-17	2.77556e-17	2.77556e-17	2.77556e-17
KEGG2011;Unclassified;K10336;	2.77556e-17	2.77556e-17	2.77556e-17	2.77556e-17	2.77556e-17	2.77556e-17	2.77556e-17	2.77556e-17	2.77556e-17	2.77556e-17	2.77556e-17	2.77556e-17
KEGG2011;Unclassified;K18176;	5.46712	0	0.404997	1.14592	0.844187	0	0.0415766	2.41474	0.0429974	2.77556e-17	2.77556e-17	2.77556e-17
KEGG2011;K1001100 Metabolism;Amino Acid Metabolism;K1000280 Valine, leucine and isoleucine degradation;K00166 2-oxoisovalerate dehydrogenase E1 component alpha subunit [EC:1.2.4.4];	79.2189	130.315	168.644	280.617	171.055	275.385	102.85	114.343	146.297	146.516	148.246	185.599
KEGG2011;Unclassified;K15598;	0.236116	1.45443	2.94063	1.27726	1.12951	2.4307	3.73496	0.0482666	0.057656	7.3718	0.426174	5.07498
KEGG2011;K1001100 Metabolism;Amino Acid Metabolism;K1000260 Glycine, serine and threonine metabolism;K00613 glycine amidinotransferase [EC:2.1.4.1];	2.77556e-17	2.77556e-17	2.77556e-17	2.77556e-17	2.77556e-17	2.77556e-17	2.77556e-17	2.77556e-17	2.77556e-17	2.77556e-17	2.77556e-17	2.77556e-17
KEGG2011;Unclassified;K19563;	2.77556e-17	2.77556e-17	2.77556e-17	0	5.67243	0.555596	2.77556e-17	2.77556e-17	2.77556e-17	2.77556e-17	2.77556e-17	2.77556e-17
KEGG2011;Unclassified;K11161;	2.77556e-17	2.77556e-17	2.77556e-17	2.77556e-17	2.77556e-17	2.77556e-17	2.77556e-17	2.77556e-17	2.77556e-17	2.77556e-17	2.77556e-17	2.77556e-17
KEGG2011;Unclassified;K07881;	2.77556e-17	2.77556e-17	2.77556e-17	2.77556e-17	2.77556e-17	2.77556e-17	1.24753	0.0208739	0.0247667	1.51314	0.179099	1.666
KEGG2011;K2000034 Human Diseases;Neurodegenerative Diseases;K1005012 Parkinson's disease;K05687 protein DJ-1;	1.50783	1.37549	6.00661	0	0.488445	0	29.0152	44.3329	13.47	25.7765	11.4545	53.5374
KEGG2011;K2000011 Genetic Information Processing;Folding, Sorting and Degradation;K1003018 RNA degradation;K03679 exosome complex component RRP4;	1.68094	1.43732	0.272453	1.33347	0	0	4.05917	7.61032	7.95646	13.3768	8.11618	3.677
KEGG2011;Unclassified;K14057;	2.77556e-17	2.77556e-17	2.77556e-17	0	1.57046	0	2.77556e-17	2.77556e-17	2.77556e-17	2.77556e-17	2.77556e-17	2.77556e-17
KEGG2011;Unclassified;K14584;	2.77556e-17	2.77556e-17	2.77556e-17	2.77556e-17	2.77556e-17	2.77556e-17	2.77556e-17	2.77556e-17	2.77556e-17	2.77556e-17	2.77556e-17	2.77556e-17
KEGG2011;Unclassified;K07084;	2.77556e-17	2.77556e-17	2.77556e-17	4.17189	20.3517	14.8187	2.77556e-17	2.77556e-17	2.77556e-17	36.2002	39.3876	18.8507
KEGG2011;K2000020 Cellular Processes;Transport and Catabolism;K1004146 Peroxisome;K04565 superoxide dismutase, Cu-Zn family [EC:1.15.1.1];	2.77556e-17	2.77556e-17	2.77556e-17	2.77556e-17	2.77556e-17	2.77556e-17	2.77556e-17	2.77556e-17	2.77556e-17	2.77556e-17	2.77556e-17	2.77556e-17
KEGG2011;K2000011 Genetic Information Processing;K2000012 Transcription;K1003022 Basal transcription factors;K03134 transcription initiation factor TFIID subunit 10;	4.74294	2.87332	0.500652	8.87069	1.40676	2.51706	15.6833	7.69167	6.75979	18.0988	11.0983	18.5271
KEGG2011;Unclassified;K14775;	11.9924	6.5091	0.787833	21.1268	1.34487	2.79589	51.0468	12.8238	8.16702	22.6103	0.687679	33.3324
KEGG2011;K2000016 Environmental Information Processing;Membrane Transport;K1002010 ABC transporters;K09693 teichoic acid transport system ATP-binding protein [EC:3.6.3.40];	172.921	337.176	250.512	115.653	141.428	9.34641	111.994	94.0258	97.1559	53.0696	108.236	119.694
KEGG2011;Unclassified;K19424;	0	8.3084	0.49159	0	0.209314	4.96571	2.48225	0.0363451	0.0432871	2.77556e-17	2.77556e-17	2.77556e-17
KEGG2011;K2000011 Genetic Information Processing;K2000012 Transcription;K1003040 Spliceosome;K11098 small nuclear ribonucleoprotein F;	20.8583	0.583759	0.837698	35.9361	0.508074	4.72782	0.0238619	1.21322	0.0246583	0.0465536	0.102304	1.53492
KEGG2011;K2000034 Human Diseases;Cardiovascular Diseases;K1005416 Viral myocarditis;	526.184	358.151	423.796	792.616	504.413	601.647	943.469	1028.75	846.16	1103.48	801.118	977.241
KEGG2011;Unclassified;K02508;	0.431861	0	0.0556162	1.94089	1.49198	4.50126	2.77556e-17	2.77556e-17	2.77556e-17	0.0465536	0.102304	1.53492
KEGG2011;Unclassified;K03523;	96.8245	221.502	85.8538	45.384	123.696	102.458	1.49616	42.985	26.5988	40.6988	24.3106	35.465
KEGG2011;K1001100 Metabolism;Metabolism of Cofactors and Vitamins;K1000770 Pantothenate and CoA biosynthesis;K02318 phosphopantetheine adenylyltransferase / dephospho-CoA kinase [EC:2.7.7.3 2.7.1.24];	2.77556e-17	2.77556e-17	2.77556e-17	0	0	0.453403	2.77556e-17	2.77556e-17	2.77556e-17	2.77556e-17	2.77556e-17	2.77556e-17
KEGG2011;Unclassified;K16152;	2.77556e-17	2.77556e-17	2.77556e-17	0	1.03889	0	0.0415766	2.41474	0.0429974	2.77556e-17	2.77556e-17	2.77556e-17
KEGG2011;K1001100 Metabolism;Metabolism of Cofactors and Vitamins;K1000860 Porphyrin and chlorophyll metabolism;K04034 anaerobic magnesium-protoporphyrin IX monomethyl ester cyclase [EC:4.-.-.-];	7.56199	8.79441	0.7445	2.95433	0	10.3822	36.7259	25.3934	5.5153	14.6483	3.26682	2.00533
KEGG2011;Unclassified;K15544;	5.0259	0	0.382937	9.03441	0	2.55601	2.63295	0.0655182	3.88681	5.99258	3.09624	5.09236
KEGG2011;Unclassified;K13252;	2.77556e-17	2.77556e-17	2.77556e-17	2.77556e-17	2.77556e-17	2.77556e-17	2.77556e-17	2.77556e-17	2.77556e-17	2.77556e-17	2.77556e-17	2.77556e-17
KEGG2011;Unclassified;K12300;	2.77556e-17	2.77556e-17	2.77556e-17	2.77556e-17	2.77556e-17	2.77556e-17	2.77556e-17	2.77556e-17	2.77556e-17	2.77556e-17	2.77556e-17	2.77556e-17
KEGG2011;K2000025 Organismal Systems;Environmental Adaptation;K1004710 Circadian rhythm;	396.977	88.6739	147.319	348.471	51.1364	165.01	64.5299	38.1944	58.5352	61.9876	37.7637	107.678
KEGG2011;K2000016 Environmental Information Processing;Signal Transduction;K1002020 Two-component system;K13588 histidine phosphotransferase ChpT;	2.77556e-17	2.77556e-17	2.77556e-17	2.77556e-17	2.77556e-17	2.77556e-17	2.77556e-17	2.77556e-17	2.77556e-17	2.77556e-17	2.77556e-17	2.77556e-17
KEGG2011;Unclassified;K14490;	2.77556e-17	2.77556e-17	2.77556e-17	1.44993	1.79971	0	2.77556e-17	2.77556e-17	2.77556e-17	2.77556e-17	2.77556e-17	2.77556e-17
KEGG2011;K2000025 Organismal Systems;Immune System;K1004621 NOD-like receptor signaling pathway;K11030 protective antigen;	2.77556e-17	2.77556e-17	2.77556e-17	0	0.737127	2.69062	2.77556e-17	2.77556e-17	2.77556e-17	2.77556e-17	2.77556e-17	2.77556e-17
KEGG2011;K2000020 Cellular Processes;Cell Motility;K1002040 Flagellar assembly;K02401 flagellar biosynthetic protein FlhB;	118.663	174.807	104.745	54.503	115.26	102.847	221.404	313.624	150.459	209.511	106.081	59.4307
KEGG2011;Unclassified;K01416;	69.0649	554.541	24.9008	8.03736	42.177	5.4855	4.06661	11.3149	5.40098	10.4906	3.33444	10.0554
KEGG2011;Unclassified;K18349;	2.77556e-17	2.77556e-17	2.77556e-17	2.77556e-17	2.77556e-17	2.77556e-17	2.77556e-17	2.77556e-17	2.77556e-17	2.77556e-17	2.77556e-17	2.77556e-17
KEGG2011;Unclassified;K13687;	2.19386	4.99876	19.9415	7.37723	4.27436	31.4489	1.39225	4.91483	0.0779378	2.80773	0.177084	0.0977712
KEGG2011;K1001100 Metabolism;Lipid Metabolism;K1000564 Glycerophospholipid metabolism;K00570 phosphatidylethanolamine/phosphatidyl-N-methylethanolamine N-methyltransferase [EC:2.1.1.17 2.1.1.71];	73.9974	58.9089	80.7199	55.3191	68.2078	79.5048	17.271	41.8407	33.2624	104.035	50.8535	79.3724
KEGG2011;Unclassified;K15803;	0	0.768491	0.0611677	2.77556e-17	2.77556e-17	2.77556e-17	2.77556e-17	2.77556e-17	2.77556e-17	2.77556e-17	2.77556e-17	2.77556e-17
KEGG2011;K1001100 Metabolism;Biosynthesis of Polyketides and Terpenoids;K1000906 Carotenoid biosynthesis;K09844 carotenoid 1,2-hydratase [EC:4.2.1.131];	2.77556e-17	2.77556e-17	2.77556e-17	0	4.77629	4.86625	2.77556e-17	2.77556e-17	2.77556e-17	0.0787743	0.181143	3.05345
KEGG2011;Unclassified;K16726;	10.9307	2.06382	0.672099	19.177	0.925261	6.03718	0.0239936	0.0208973	1.25653	0.19323	10.324	13.1727
KEGG2011;K1001100 Metabolism;Glycan Biosynthesis and Metabolism;K1000510 N-Glycan biosynthesis;K03847 alpha-1,6-mannosyltransferase [EC:2.4.1.260];	28.979	4.21545	8.73277	38.4026	0.507887	4.72073	9.15384	3.90475	6.67632	7.40358	5.3412	1.95853
KEGG2011;Unclassified;K03585;	328.669	307.944	342.732	362.584	897.42	972.255	2428.43	2813.13	1252.01	1482.59	2074.52	2357.68
KEGG2011;K2000016 Environmental Information Processing;Membrane Transport;K1002010 ABC transporters;K02046 sulfate transport system permease protein;	75.8164	230.201	150.417	38.3292	234.94	120.244	669.341	575.359	464.377	360.639	222.361	204.416
KEGG2011;K2000011 Genetic Information Processing;K2000013 Translation;K1000970 Aminoacyl-tRNA biosynthesis;K04566 lysyl-tRNA synthetase, class I [EC:6.1.1.6];	158.655	544.159	117.076	97.1025	229.752	119.011	114.701	133.375	145.001	170.714	248.224	204.285
KEGG2011;K1001100 Metabolism;Metabolism of Cofactors and Vitamins;K1000860 Porphyrin and chlorophyll metabolism;K01599 uroporphyrinogen decarboxylase [EC:4.1.1.37];	147.886	190.744	219.167	249.084	262.506	262.069	209.498	190.528	162.373	246.016	166.934	212.7
KEGG2011;K1001100 Metabolism;Carbohydrate Metabolism;K1000051 Fructose and mannose metabolism;K02795 PTS system, mannose-specific IIC component;	2.77556e-17	2.77556e-17	2.77556e-17	2.77556e-17	2.77556e-17	2.77556e-17	2.77556e-17	2.77556e-17	2.77556e-17	2.77556e-17	2.77556e-17	2.77556e-17
KEGG2011;Unclassified;K03687;	481.589	995.429	482.156	335.805	545.616	612.336	2019.91	1948.24	817	587.567	4352.5	7735.97
KEGG2011;K1001100 Metabolism;Xenobiotics Biodegradation and Metabolism;K1000623 Toluene degradation;K04100 protocatechuate 4,5-dioxygenase, alpha chain [EC:1.13.11.8];	2.77556e-17	2.77556e-17	2.77556e-17	2.77556e-17	2.77556e-17	2.77556e-17	2.77556e-17	2.77556e-17	2.77556e-17	2.77556e-17	2.77556e-17	2.77556e-17
KEGG2011;K2000011 Genetic Information Processing;Folding, Sorting and Degradation;K1004130 SNARE interactions in vesicular transport;K08488 syntaxin 7;	53.295	3.47316	20.0282	55.4928	5.08123	18.4847	32.7608	17.8252	8.15217	23.9991	11.1421	15.3037
KEGG2011;K1001100 Metabolism;Biosynthesis of Polyketides and Terpenoids;K1001053 Biosynthesis of siderophore group nonribosomal peptides;K12240 pyochelin synthetase;	6.74787	62.9057	20.2552	0.433079	4.53956	1.40846	0.0415766	2.41474	0.0429974	2.77556e-17	2.77556e-17	2.77556e-17
KEGG2011;Unclassified;K11976;	24.129	0	22.1894	27.6939	0.50903	7.16227	2.77556e-17	2.77556e-17	2.77556e-17	2.77556e-17	2.77556e-17	2.77556e-17
KEGG2011;Unclassified;K17819;	111.819	23.1479	32.0549	130.436	11.3502	58.2956	17.2264	14.0804	38.3953	0.229686	30.9114	26.8068
KEGG2011;Unclassified;K12434;	0	0	2.23943	0.784418	4.42094	2.25434	2.77556e-17	2.77556e-17	2.77556e-17	2.77556e-17	2.77556e-17	2.77556e-17
KEGG2011;Unclassified;K07975;	67.1281	22.4322	50.0926	55.1376	13.071	34.6156	2.75932	6.35045	7.91336	0.0465536	0.102304	1.53492
KEGG2011;K1001100 Metabolism;Biosynthesis of Polyketides and Terpenoids;K1001057 Biosynthesis of type II polyketide products;K05556 ketoreductase RED1 [EC:1.1.1.-];	0	0.768491	0.0611677	2.77556e-17	2.77556e-17	2.77556e-17	0.0238619	1.21322	0.0246583	2.77556e-17	2.77556e-17	2.77556e-17
KEGG2011;K1001100 Metabolism;Metabolism of Cofactors and Vitamins;K1000130 Ubiquinone and other terpenoid-quinone biosynthesis;K01911 O-succinylbenzoic acid--CoA ligase [EC:6.2.1.26];	1.32892	5.69447	34.1199	3.21433	9.38495	6.58215	4.07552	2.66738	15.6796	4.5792	9.5321	0.213041
KEGG2011;Unclassified;K11609;	0.431861	0	0.0556162	2.77556e-17	2.77556e-17	2.77556e-17	2.77556e-17	2.77556e-17	2.77556e-17	2.77556e-17	2.77556e-17	2.77556e-17
KEGG2011;K1001100 Metabolism;Amino Acid Metabolism;K1000300 Lysine biosynthesis;K05823 N-acetyldiaminopimelate deacetylase [EC:3.5.1.47];	2.77556e-17	2.77556e-17	2.77556e-17	2.77556e-17	2.77556e-17	2.77556e-17	2.77556e-17	2.77556e-17	2.77556e-17	2.77556e-17	2.77556e-17	2.77556e-17
KEGG2011;Unclassified;K01278;	106.003	253.529	112.625	66.0268	158.945	96.0866	47.4925	77.3686	33.392	27.4286	45.3409	94.0756
KEGG2011;K2000016 Environmental Information Processing;Signal Transduction;K1004011 MAPK signaling pathway - yeast;K11213 pheromone alpha factor receptor;	1.86443	0	0.183888	0.874914	0	0	0.0556449	1.29507	2.5671	2.77556e-17	2.77556e-17	2.77556e-17
KEGG2011;Unclassified;K02054;	91.032	130.36	104.297	81.4057	147.044	138.679	50.1741	50.8878	103.618	113.144	87.4211	74.4388
KEGG2011;Unclassified;K16321;	2.77556e-17	2.77556e-17	2.77556e-17	2.77556e-17	2.77556e-17	2.77556e-17	2.77556e-17	2.77556e-17	2.77556e-17	2.77556e-17	2.77556e-17	2.77556e-17
KEGG2011;Unclassified;K11834;	2.77556e-17	2.77556e-17	2.77556e-17	2.77556e-17	2.77556e-17	2.77556e-17	2.77556e-17	2.77556e-17	2.77556e-17	2.77556e-17	2.77556e-17	2.77556e-17
KEGG2011;K1001100 Metabolism;Energy Metabolism;K1000680 Methane metabolism;	16387.3	16034.8	10095	17996.6	15173.2	11078.2	9335.68	11736.6	11498.2	9854.61	9397.14	6114.87
[truncated: 7,981 more rows]

## Sheet: Deseq2
KEGG ID	sampleA	sampleB	baseMeanA	baseMeanB	baseMean	log2FoldChange	lfcSE	stat	pvalue	padj
[truncated: 6,111 more rows]

[truncated: 1 more sheets: keggProfiler]
